# Supplementary material for: A Machine Learning-Based Computational Architecture for Unlocking Water Dynamics in Saturated Calcium Silicate Hydrate
Source: Materials (Basel). 2026 Jun 18;19(12):2631. doi: 10.3390/ma19122631 (PMC13302851; doi:10.3390/ma19122631)
Supplement: Supplementary file 1 [file materials-19-02631-s001.zip]

Archive with 25 entries (17 files):
- Supplementary Files/
- Supplementary Files/1.parametric_modeling/
- Supplementary Files/1.parametric_modeling/382550_AA.data
- Supplementary Files/1.parametric_modeling/gen_cube_rot.py
- Supplementary Files/1.parametric_modeling/wat1000_AA.data
- Supplementary Files/2.Partial examples of smooth pore models and bulk water model/
- Supplementary Files/2.Partial examples of smooth pore models and bulk water model/single_crystal_C-S-H_model_382550_AA.data
- Supplementary Files/2.Partial examples of smooth pore models and bulk water model/w0.877x0.895y0.747z0.623w0.095x0.949y0.497z0.281z_gap50.data
- Supplementary Files/2.Partial examples of smooth pore models and bulk water model/w0.946x0.156y0.038z0.002w0.269x0.395y0.843z0.003z_gap30.data
- Supplementary Files/2.Partial examples of smooth pore models and bulk water model/w1.000x0.000y0.000z0.000w1.000x0.000y0.000z0.000z_gap50.data
- Supplementary Files/2.Partial examples of smooth pore models and bulk water model/wat1000_AA.data
- Supplementary Files/3.Molecular dynamics (MD) simulation input files/
- Supplementary Files/3.Molecular dynamics (MD) simulation input files/MD_simulation_CSH.in
- Supplementary Files/3.Molecular dynamics (MD) simulation input files/MD_simulation_water.in
- Supplementary Files/4.Preprocessing algorithms, database construction scripts, and dataloader implementation/
- Supplementary Files/4.Preprocessing algorithms, database construction scripts, and dataloader implementation/ovito_read_data_build_neigh_list_inlog_outlimi_type8.py
- Supplementary Files/4.Preprocessing algorithms, database construction scripts, and dataloader implementation/schnet_dataloader_inlog_outlimi.py
- Supplementary Files/5.SchNet model/
- Supplementary Files/5.SchNet model/schnet_dense.py
- Supplementary Files/5.SchNet model/schnet_model_inlog_outlimi.py
- Supplementary Files/5.SchNet model/schnet_radial.py
- Supplementary Files/6.Training script/
- Supplementary Files/6.Training script/train_schnet.py
- Supplementary Files/7.Rough Pore Model/
- Supplementary Files/7.Rough Pore Model/Rough Pore Model.data
