# Supplementary material for: A Machine Learning-Based Computational Architecture for Unlocking Water Dynamics in Saturated Calcium Silicate Hydrate
Source: Materials (Basel). 2026 Jun 18;19(12):2631. doi: 10.3390/ma19122631 (PMC13302851; doi:10.3390/ma19122631)
Supplement: Supplementary file 1 [file materials-19-02631-s001.zip › Supplementary Files/1.parametric_modeling/382550_AA.data]

# LAMMPS data file written by Ovito 3.8.4

3873 atoms
1070 bonds
299 angles
9 atom types
3 bond types
2 angle types

-19.056 19.056 xlo xhi
-12.527 12.527 ylo yhi
-25.196 25.196 zlo zhi

Masses

1 40.077999  # Ca1
2 40.077999  # Ca2
3 1.008  # H3
4 1.008  # H4
5 15.999  # O5
6 15.999  # O6
7 15.999  # O7
8 28.085501  # Si8
9 12.0107  # C9

PairIJ Coeffs # lj/cut/coul/long

1 1 5.03e-06 5.5617 10
1 2 5.03e-06 5.5617 10
1 3 0 2.78085 10
1 4 0 2.78085 10
1 5 0.0008768 4.3636 10
1 6 0.0008701 4.3636 10
1 7 0.0007045 5.4567 10
1 8 1.84e-06 3.302 10
1 9 0.133951 3.215 10
2 2 5.03e-06 5.5617 10
2 3 0 2.78085 10
2 4 0 2.78085 10
2 5 0.0006035 4.4694 10
2 6 0.00146 4.3636 10
2 7 0.00104 4.4425 10
2 8 1.84e-06 3.302 10
2 9 0.133951 3.215 10
3 3 0 0 10
3 4 0 0 10
3 5 0 0 10
3 6 0 0 10
3 7 0 0 10
3 8 0 0 10
3 9 0 1.80852 10
4 4 0 0 10
4 5 0 0 10
4 6 0 0 10
4 7 0 0 10
4 8 0 0 10
4 9 0 1.80852 10
5 5 0.1554 3.1655 10
5 6 0.005253 4.2368 10
5 7 0.8705 2.8965 10
5 8 0.0005302 3.2337 10
5 9 0.151663 3.39128 10
6 6 1.2434 2.7339 10
6 7 0.04554 3.6218 10
6 8 0.0005611 3.271 10
6 9 0.183695 3.23842 10
7 7 0.1554 3.1655 10
7 8 0.0005947 3.263 10
7 9 0.183695 3.23842 10
8 8 1.84e-06 3.302 10
8 9 0.0769592 3.83524 10
9 9 0.148 3.61705 10

Bond Coeffs # harmonic

1 277.067 1
2 277.067 1
3 480 1.4

Angle Coeffs # harmonic

1 90 120
2 22.8848 109.47

Atoms  # full

1 1 8 1.72 2.3482781601 -11.7429373297 -25.5192521081 0 0 0
2 2 8 1.72 16.9688286513 -10.9744423094 -24.666675696 0 0 0
3 3 8 1.72 8.685283331 -10.7269402461 -25.3073598105 0 0 0
4 4 8 1.72 -10.7382976823 -11.6583271803 -25.5154818546 0 0 0
5 5 8 1.72 -3.4018552267 -11.4591144645 -25.0830247808 0 0 0
6 6 8 1.72 -18.2813856646 -10.8263294649 -23.763438445 0 0 0
7 7 8 1.72 -3.9893835932 7.9597247582 -23.1205259858 0 0 0
8 8 8 1.72 19.0811895042 8.7624116019 -24.9752827285 0 0 0
9 9 8 1.72 8.0453522513 9.6047157195 -24.7889196905 0 0 0
10 10 8 1.72 -7.0993790277 11.2926542175 -22.7893560236 0 0 0
11 11 8 1.72 18.5003040458 11.5921209495 -24.0754784039 0 0 0
12 12 8 1.72 6.5337607847 12.3108468836 -24.285666813 0 0 0
13 13 8 1.72 -10.3995565339 8.6973898136 -23.6814728202 0 0 0
14 14 8 1.72 1.1501523062 9.0099437473 -23.982356958 0 0 0
15 15 8 1.72 13.639290944 8.6032605862 -24.0098702993 0 0 0
16 16 8 1.72 15.0602552681 -9.3117241667 -23.0586192278 0 0 0
17 17 8 1.72 12.7066467896 11.2738424175 -23.9782436313 0 0 0
18 18 8 1.72 -12.2039385769 10.8902054133 -24.4915379199 0 0 0
19 19 8 1.72 12.8871526468 -7.5424322146 -23.757267099 0 0 0
20 20 8 1.72 -1.4369020417 9.7937350271 -23.0520942829 0 0 0
21 21 8 1.72 1.822653087 -10.1544306487 -23.1022946338 0 0 0
22 22 8 1.72 -10.4499843845 -9.4564168425 -23.3680778951 0 0 0
23 23 8 1.72 -11.8399702418 -6.9929320821 -23.6784890858 0 0 0
24 24 8 1.72 -17.0673070495 -8.6642360103 -22.2240134541 0 0 0
25 25 8 1.72 -4.6072004837 -9.5882483818 -23.2717855927 0 0 0
26 26 8 1.72 7.717231592 -10.4115525316 -22.7585443038 0 0 0
27 27 8 1.72 4.5855071694 3.9936023653 -23.6209723016 0 0 0
28 28 8 1.72 0.7597373231 -7.3848326471 -22.9250450584 0 0 0
29 29 8 1.72 -18.6642842013 -6.7884577655 -23.8435558137 0 0 0
30 30 8 1.72 10.984459165 3.2808880888 -23.2056691738 0 0 0
31 31 8 1.72 6.2003027155 1.0847465646 -23.3920137902 0 0 0
32 32 8 1.72 -6.3503645341 -7.1511739291 -22.6017365074 0 0 0
33 33 8 1.72 -14.5572602132 4.722035925 -23.4396388563 0 0 0
34 34 8 1.72 -14.9890045441 -3.2426537409 -22.3007154669 0 0 0
35 35 8 1.72 9.7785834516 -4.8134574152 -22.461096391 0 0 0
36 36 8 1.72 6.1104500802 -7.701217262 -22.2749807219 0 0 0
37 37 8 1.72 8.0637589957 -2.3713754539 -22.3874270322 0 0 0
38 38 8 1.72 -12.2779482292 2.4890961057 -23.17677878 0 0 0
39 39 8 1.72 -16.4447034634 -0.7058164878 -21.7382102687 0 0 0
40 40 8 1.72 -8.7079437878 5.0184375134 -22.5318018571 0 0 0
41 41 8 1.72 -2.4460155656 -4.2323601402 -22.2035667355 0 0 0
42 42 8 1.72 16.7366996402 -3.4825344315 -21.8310838539 0 0 0
43 43 8 1.72 -2.4295014502 2.9076628481 -22.9780367477 0 0 0
44 44 8 1.72 -3.9083236637 -1.6811962466 -21.9995246227 0 0 0
45 45 8 1.72 -8.2343624056 -3.1548815776 -22.4268909867 0 0 0
46 46 8 1.72 15.9083760039 5.2056771412 -20.7482695383 0 0 0
47 47 8 1.72 12.4051241269 1.3586580979 -21.442532415 0 0 0
48 48 8 1.72 4.0330122171 -4.0550518237 -21.6788938231 0 0 0
49 49 8 1.72 18.2906286448 2.9238275678 -20.5625631226 0 0 0
50 50 8 1.72 -0.0931090367 0.7851933923 -22.1646629322 0 0 0
51 51 8 1.72 14.9780645837 -1.6311984806 -20.1866010502 0 0 0
52 52 8 1.72 -7.058827157 2.785384454 -21.3449746717 0 0 0
53 53 8 1.72 2.6832157894 -1.6366928307 -20.727264679 0 0 0
54 54 8 1.72 -9.866548101 -0.7369826821 -21.7034330771 0 0 0
55 55 8 1.72 -9.3689988289 10.1595420597 -21.1643221246 0 0 0
56 56 8 1.72 15.1124748196 10.554311985 -19.9957893494 0 0 0
57 57 8 1.72 3.6284993899 11.5661768056 -19.9334580639 0 0 0
58 58 8 1.72 11.9226404602 -11.0038004786 -20.000576015 0 0 0
59 59 8 1.72 4.9368562342 8.8661583511 -20.3266381347 0 0 0
60 60 8 1.72 -16.0137412808 10.2589430661 -20.8823841064 0 0 0
61 61 8 1.72 -8.3645862236 8.2963795801 -19.2094021509 0 0 0
62 62 8 1.72 -1.2970276343 -10.6444167837 -19.8088914931 0 0 0
63 63 8 1.72 -13.7083863511 -10.7127031342 -20.6696567675 0 0 0
64 64 8 1.72 -7.4105570185 -11.2562462169 -18.8671620313 0 0 0
65 65 8 1.72 -3.811143868 10.9041828773 -18.9396182461 0 0 0
66 66 8 1.72 17.4591588937 8.8193743476 -19.856909131 0 0 0
67 67 8 1.72 15.2080025905 -8.317496486 -19.9355255992 0 0 0
68 68 8 1.72 4.6593139506 -11.1963944101 -18.9308365071 0 0 0
69 69 8 1.72 18.4586391573 -10.6889447315 -19.5353894628 0 0 0
70 70 8 1.72 -15.5981379735 -7.1349324435 -19.7563458072 0 0 0
71 71 8 1.72 -10.2193200871 -7.6856559613 -18.2737487696 0 0 0
72 72 8 1.72 -13.0108310649 8.69751888 -18.8398906944 0 0 0
73 73 8 1.72 12.9712285946 9.2455792964 -18.1040593227 0 0 0
74 74 8 1.72 9.091918009 11.3422637074 -17.7368521073 0 0 0
75 75 8 1.72 -3.6087498201 -7.5032007252 -18.4703306791 0 0 0
76 76 8 1.72 13.511080735 -5.9992221346 -19.0170672722 0 0 0
77 77 8 1.72 2.0966448527 -8.0154876157 -17.7268594593 0 0 0
78 78 8 1.72 9.3667244474 -8.1042961875 -18.1078920568 0 0 0
79 79 8 1.72 7.3714655953 -5.5353615921 -17.794136395 0 0 0
80 80 8 1.72 -12.09791325 -5.4314866408 -18.2108202019 0 0 0
81 81 8 1.72 0.2818045055 9.501474461 -17.9450995532 0 0 0
82 82 8 1.72 -17.4287792647 -4.7043707759 -18.4932290133 0 0 0
83 83 8 1.72 0.5361397136 -5.2709038638 -17.771487827 0 0 0
84 84 8 1.72 -5.564181167 -5.2725985446 -17.8598197296 0 0 0
85 85 8 1.72 10.6456662382 -2.2687660761 -17.8516117422 0 0 0
86 86 8 1.72 -13.9995298207 -1.5157311599 -17.0170212669 0 0 0
87 87 8 1.72 -2.3141048132 -2.3254164922 -16.864128767 0 0 0
88 88 8 1.72 -7.7990149872 -2.0531833932 -17.3716450895 0 0 0
89 89 8 1.72 5.5085718589 -1.7695840489 -16.7164250298 0 0 0
90 90 8 1.72 18.3831098633 -1.7456566883 -17.183059872 0 0 0
91 91 8 1.72 16.1592772043 6.7541383779 -14.1507815885 0 0 0
92 92 8 1.72 -13.4995423402 4.4592518663 -15.2284443239 0 0 0
93 93 8 1.72 12.1152576415 5.0195176022 -13.3608919273 0 0 0
94 94 8 1.72 -2.3128830003 1.9179990076 -13.761297731 0 0 0
95 95 8 1.72 2.0741729659 -2.3177725584 -13.7286561411 0 0 0
96 96 8 1.72 -1.0918381066 -11.2600018305 -14.4272339836 0 0 0
97 97 8 1.72 15.5666249212 -3.8220197669 -14.3548747911 0 0 0
98 98 8 1.72 12.9503444581 -10.9014703693 -14.5668969527 0 0 0
99 99 8 1.72 -17.2980045558 8.2429607566 -15.8576106032 0 0 0
100 100 8 1.72 -11.8537131742 -12.6045585221 -12.6212389011 0 0 0
101 101 8 1.72 -9.5115805351 5.1645194112 -12.2251678992 0 0 0
102 102 8 1.72 -7.08704992 9.9749909817 -14.4489243834 0 0 0
103 103 8 1.72 9.0470309133 10.2018191207 -12.5807017051 0 0 0
104 104 8 1.72 -14.6624229776 11.4423984346 -12.4936353539 0 0 0
105 105 8 1.72 3.1697364922 4.5715054005 -14.2163212569 0 0 0
106 106 8 1.72 1.5245586357 -9.1544663707 -10.5024045795 0 0 0
107 107 8 1.72 -9.1406755344 -3.6578753743 -11.685028478 0 0 0
108 108 8 1.72 -3.0731320786 -3.0752591784 -12.6513642897 0 0 0
109 109 8 1.72 9.9267024762 -3.9568468557 -12.4918418457 0 0 0
110 110 8 1.72 0.0038271813 -7.0148582744 -12.0158137334 0 0 0
111 111 8 1.72 -4.7137920746 -9.5127160721 -12.8085288127 0 0 0
112 112 8 1.72 -0.409786243 12.2354363705 -12.0432762482 0 0 0
113 113 8 1.72 -10.7570287336 9.8723595333 -11.4792119757 0 0 0
114 114 8 1.72 -6.078488703 -6.7429791392 -12.1500911329 0 0 0
115 115 8 1.72 -15.4475632281 -3.7612561569 -13.4303844704 0 0 0
116 116 8 1.72 8.5757531651 -9.1094413082 -12.0406843586 0 0 0
117 117 8 1.72 6.6384625119 -6.6235602313 -12.2496788534 0 0 0
118 118 8 1.72 -11.4002566267 -10.1086161083 -11.2634201838 0 0 0
119 119 8 1.72 12.2433887803 -7.2958029142 -12.72284503 0 0 0
120 120 8 1.72 -12.5398940562 -7.3969710578 -11.7567073224 0 0 0
121 121 8 1.72 -18.8449067791 -6.5865159223 -12.6987819251 0 0 0
122 122 8 1.72 -17.2794005265 -9.1976233157 -12.7885658831 0 0 0
123 123 8 1.72 12.1081980862 11.0016052434 -11.8510700602 0 0 0
124 124 8 1.72 14.6038010658 -8.6210706859 -11.6152547931 0 0 0
125 125 8 1.72 2.0579735191 10.558957127 -11.5650072696 0 0 0
126 126 8 1.72 14.0847363626 9.7615156523 -10.1590785934 0 0 0
127 127 8 1.72 -7.496600017 7.9717134881 -8.5942888464 0 0 0
128 128 8 1.72 16.5028011238 1.6707118878 -8.2155791721 0 0 0
129 129 8 1.72 -1.8733661764 0.209846462 -8.328744391 0 0 0
130 130 8 1.72 11.0227001202 1.2897158562 -9.1901204086 0 0 0
131 131 8 1.72 -14.1262503021 0.0107902716 -6.8035246869 0 0 0
132 132 8 1.72 -2.0662041249 -10.0277551034 -8.1186768395 0 0 0
133 133 8 1.72 0.6050707588 -3.7160530487 -8.3038655686 0 0 0
134 134 8 1.72 -0.022322118 -11.7353183469 -9.4846611188 0 0 0
135 135 8 1.72 -5.9379878687 5.5477582129 -7.8076964993 0 0 0
136 136 8 1.72 -11.6576057484 -3.8561889652 -8.161249466 0 0 0
137 137 8 1.72 2.8252214867 -5.7326509616 -7.4059006293 0 0 0
138 138 8 1.72 5.2003739984 9.0010289302 -8.5108619334 0 0 0
139 139 8 1.72 -3.9315070615 -6.7630588557 -7.9121147169 0 0 0
140 140 8 1.72 -10.1980705805 -6.3185015766 -7.9205166928 0 0 0
141 141 8 1.72 17.3884976765 -1.000843838 -7.4350568288 0 0 0
142 142 8 1.72 -5.6905684198 -4.2383813817 -7.3313243773 0 0 0
143 143 8 1.72 -9.8466918499 1.8782010388 -7.2985055466 0 0 0
144 144 8 1.72 7.3808479738 -3.5925745292 -8.0909642221 0 0 0
145 145 8 1.72 13.2485399585 -4.1371498721 -8.1002557282 0 0 0
146 146 8 1.72 -12.3508769373 -11.8049502338 -8.5896914421 0 0 0
147 147 8 1.72 -12.0407316955 5.6671491002 -5.9736278193 0 0 0
148 148 8 1.72 4.7294999181 -0.8278827991 -7.6183810928 0 0 0
149 149 8 1.72 8.6309488025 -6.766414549 -8.3005792666 0 0 0
150 150 8 1.72 10.9095324823 -10.3321422134 -8.3501179979 0 0 0
151 151 8 1.72 -4.0622281839 11.6265625926 -5.6567592573 0 0 0
152 152 8 1.72 -4.5738250506 -10.430711658 -6.1556936432 0 0 0
153 153 8 1.72 -14.5417983677 -9.9833439603 -7.9126601244 0 0 0
154 154 8 1.72 15.3965355583 -6.3646963444 -7.6867141129 0 0 0
155 155 8 1.72 6.691014893 -11.1462146099 -5.4097395663 0 0 0
156 156 8 1.72 -7.2290116536 -9.2379028138 -7.5401979801 0 0 0
157 157 8 1.72 18.3734217978 8.7569188964 -4.650052326 0 0 0
158 158 8 1.72 4.8531662853 -8.9348668706 -5.9049015934 0 0 0
159 159 8 1.72 18.1510129572 -9.745698323 -7.9060317481 0 0 0
160 160 8 1.72 -17.1303084668 -11.3391899407 -7.9519351284 0 0 0
161 161 8 1.72 -16.4614259305 -6.3723135791 -8.5561181736 0 0 0
162 162 8 1.72 7.0899187389 6.9031406276 -6.7410221843 0 0 0
163 163 8 1.72 -13.5337246221 8.2221977615 -6.1149610022 0 0 0
164 164 8 1.72 -18.2066490021 -4.0270370088 -7.8065372309 0 0 0
165 165 8 1.72 3.4178897808 1.0635368783 -5.722347939 0 0 0
166 166 8 1.72 0.6933637657 6.0389451873 -8.5875582582 0 0 0
167 167 8 1.72 -8.1807408769 -0.4587375764 -6.6602169402 0 0 0
168 168 8 1.72 -18.4772251938 4.3142088927 -6.1234867653 0 0 0
169 169 8 1.72 -0.4468925731 8.1365143581 -7.0449089655 0 0 0
170 170 8 1.72 -3.895835236 2.124679858 -7.0758044571 0 0 0
171 171 8 1.72 9.6931523158 3.1026807183 -7.0118627716 0 0 0
172 172 8 1.72 -15.7359276553 1.5641743279 -4.6542446428 0 0 0
173 173 8 1.72 -1.8049919012 -7.8856120818 -6.2357054145 0 0 0
174 174 8 1.72 11.47329071 8.4054200547 -4.3894461999 0 0 0
175 175 8 1.72 13.0221065148 6.0219669391 -4.7644672662 0 0 0
176 176 8 1.72 -8.1060452652 -6.8770064442 -5.8686839728 0 0 0
177 177 8 1.72 4.6414710597 -5.9772853056 -4.8930108726 0 0 0
178 178 8 1.72 9.7404183342 -8.2881257895 -6.4928995979 0 0 0
179 179 8 1.72 17.3707203045 -7.4823157284 -5.8038850482 0 0 0
180 180 8 1.72 -15.1411642477 -8.0037456515 -6.2514104887 0 0 0
181 181 8 1.72 5.7218221495 -12.0293491265 1.2344916978 0 0 0
182 182 8 1.72 18.1052578168 11.6517193726 1.7391531715 0 0 0
183 183 8 1.72 8.4018341353 11.7007990745 1.8441767212 0 0 0
184 184 8 1.72 -7.2920716075 -12.2763395653 2.7244767272 0 0 0
185 185 8 1.72 -2.5745488527 -12.5868122739 2.3098461954 0 0 0
186 186 8 1.72 -17.0396761698 -12.3479176437 0.7876745178 0 0 0
187 187 8 1.72 -3.0140324373 8.4286763641 2.0419571132 0 0 0
188 188 8 1.72 -13.3157955329 8.7449887111 -0.4092984529 0 0 0
189 189 8 1.72 11.5944753012 7.2522447224 0.8969287959 0 0 0
190 190 8 1.72 -3.1275432384 10.301333217 4.2720130755 0 0 0
191 191 8 1.72 -15.2777244265 10.2540633971 1.3842731327 0 0 0
192 192 8 1.72 9.8194421834 9.1712379116 2.5896631833 0 0 0
193 193 8 1.72 -7.999964054 7.4937920345 2.054988758 0 0 0
194 194 8 1.72 5.8205974072 7.9239691778 0.9470270477 0 0 0
195 195 8 1.72 17.5242936804 6.4885688613 0.1579894688 0 0 0
196 196 8 1.72 16.375949293 -11.4473694422 2.6850591281 0 0 0
197 197 8 1.72 16.256555779 9.3558423803 0.6332727115 0 0 0
198 198 8 1.72 -10.0281871268 9.6461919727 2.2339923469 0 0 0
199 199 8 1.72 14.8093481627 -8.7675300369 2.1511700888 0 0 0
200 200 8 1.72 3.2027660374 8.8504523542 1.7424494556 0 0 0
201 201 8 1.72 4.3124867841 -10.326270018 3.126624285 0 0 0
202 202 8 1.72 -8.8769886965 -9.9610436767 2.6329090865 0 0 0
203 203 8 1.72 -10.4367320294 -7.4977698974 2.1297559292 0 0 0
204 204 8 1.72 -15.3181207311 -10.5708897169 2.6135066014 0 0 0
205 205 8 1.72 -2.9011253518 -9.9172213476 3.391249027 0 0 0
206 206 8 1.72 9.5120832102 -10.9484357988 3.3489258699 0 0 0
207 207 8 1.72 7.2618324546 3.5778142177 2.4312440022 0 0 0
208 208 8 1.72 2.6654732924 -8.0604702624 2.6962943157 0 0 0
209 209 8 1.72 -16.9613725391 -8.007575728 3.6214771361 0 0 0
210 210 8 1.72 14.7744272883 3.3903939068 4.0125930686 0 0 0
211 211 8 1.72 9.1107683011 1.0155964062 3.0823654962 0 0 0
212 212 8 1.72 -4.3168470497 -7.152690592 3.3116710216 0 0 0
213 213 8 1.72 -12.0776470503 2.7608238058 1.9617053379 0 0 0
214 214 8 1.72 -11.7181346632 -2.9408730074 1.5818918481 0 0 0
215 215 8 1.72 12.8376409029 -4.9110289839 3.4877709794 0 0 0
216 216 8 1.72 8.6116499076 -8.2295507723 3.8835646191 0 0 0
217 217 8 1.72 10.8252067282 -2.9066804166 2.9356199322 0 0 0
218 218 8 1.72 -9.607270634 0.9052640091 2.8565058168 0 0 0
219 219 8 1.72 -14.4686112919 -2.674414234 3.1670539282 0 0 0
220 220 8 1.72 -6.1071130759 4.1824707047 2.7579071196 0 0 0
221 221 8 1.72 -0.1743047584 -4.7729919869 3.8136662877 0 0 0
222 222 8 1.72 18.3832684975 -3.9975430582 3.2306191031 0 0 0
223 223 8 1.72 -0.2541256295 3.0493015087 2.1945691028 0 0 0
224 224 8 1.72 -1.3334851923 -2.1237199626 3.6392716716 0 0 0
225 225 8 1.72 -6.7870967492 -3.492680022 3.4425648426 0 0 0
226 226 8 1.72 17.9437612282 6.4802282333 2.6095859052 0 0 0
227 227 8 1.72 15.2286592586 0.6417634024 4.2308927977 0 0 0
228 228 8 1.72 5.9362149602 -4.8623284835 3.6312583583 0 0 0
229 229 8 1.72 -18.3815226153 4.3214123214 4.2708879865 0 0 0
230 230 8 1.72 1.4023774621 2.0131027984 4.3724807386 0 0 0
231 231 8 1.72 17.1538895099 -1.6036142927 4.608377864 0 0 0
232 232 8 1.72 -4.4598300638 1.7072042729 3.8480144408 0 0 0
233 233 8 1.72 2.9374282843 -0.1306718153 5.4215422456 0 0 0
234 234 8 1.72 -8.7592557572 -1.3926983389 4.4577747241 0 0 0
235 235 8 1.72 -8.6535417995 10.803997535 4.7943692459 0 0 0
236 236 8 1.72 -18.8644766378 10.993656274 4.4867527242 0 0 0
237 237 8 1.72 5.3513677446 11.3878527699 5.5993376968 0 0 0
238 238 8 1.72 14.0886650863 -10.9167453146 6.497706175 0 0 0
239 239 8 1.72 6.4849797134 8.9599638574 6.6184990853 0 0 0
240 240 8 1.72 -13.889311472 12.348131599 7.5878852648 0 0 0
241 241 8 1.72 -5.9311422681 9.6272264235 5.7479008489 0 0 0
242 242 8 1.72 0.9560533817 -10.5527026736 6.9645839178 0 0 0
243 243 8 1.72 -12.4580433599 -10.7285019077 6.0942389702 0 0 0
244 244 8 1.72 -6.4077404741 -11.1172845019 7.3168925214 0 0 0
245 245 8 1.72 -2.1136868818 11.1259001522 6.8557067433 0 0 0
246 246 8 1.72 -16.7425005579 9.2207970145 3.8965076853 0 0 0
247 247 8 1.72 17.7569969393 -9.0896962104 7.6643789737 0 0 0
248 248 8 1.72 6.7889536449 -11.6580538408 7.4823912717 0 0 0
249 249 8 1.72 -17.9515127424 12.386202983 6.7004268369 0 0 0
250 250 8 1.72 -15.7743014223 -7.4536435841 6.2830221251 0 0 0
251 251 8 1.72 -9.1707569534 -8.0859963369 7.4456889653 0 0 0
252 252 8 1.72 -10.4514170897 8.5642690836 7.4431178452 0 0 0
253 253 8 1.72 15.5105943528 8.6187894004 6.8827068719 0 0 0
254 254 8 1.72 11.3203777212 10.723917138 7.8472761907 0 0 0
255 255 8 1.72 -1.5955885417 -7.4809942828 7.7659283488 0 0 0
256 256 8 1.72 16.2348020121 -6.4920680082 7.7655060902 0 0 0
257 257 8 1.72 4.6546705234 -7.7143222951 8.4993439383 0 0 0
258 258 8 1.72 11.4335009946 -7.8853991316 7.8118397108 0 0 0
259 259 8 1.72 9.5138066198 -5.3679680784 7.8886113295 0 0 0
260 260 8 1.72 -11.3399100107 -5.8284106385 7.0335841278 0 0 0
261 261 8 1.72 1.5643333804 9.4200000161 8.4960171786 0 0 0
262 262 8 1.72 -16.2171496002 -4.8916773579 8.1814680988 0 0 0
263 263 8 1.72 2.9918314293 -5.1772973074 7.8790083565 0 0 0
264 264 8 1.72 -3.3405345862 -4.7441546882 7.6487293258 0 0 0
265 265 8 1.72 12.8553124495 -2.2324093479 7.6310772106 0 0 0
266 266 8 1.72 -12.8851463788 -2.0966803724 7.9579854528 0 0 0
267 267 8 1.72 0.0572795851 -2.3640298911 8.8592241552 0 0 0
268 268 8 1.72 -6.1474227857 -1.3588850145 8.2045074905 0 0 0
269 269 8 1.72 7.2136969323 -2.0936942068 8.3173305303 0 0 0
270 270 8 1.72 -18.5196233386 -1.2662410753 8.8277715589 0 0 0
271 271 8 1.72 19.0923465471 5.4476314906 10.3619234458 0 0 0
272 272 8 1.72 -12.7646624991 3.9312870929 8.304804894 0 0 0
273 273 8 1.72 14.2459922219 5.560353197 11.7422935854 0 0 0
274 274 8 1.72 -0.0489714009 1.4782116393 12.3568290899 0 0 0
275 275 8 1.72 3.9239545564 -2.1718768306 12.5168258939 0 0 0
276 276 8 1.72 0.1853343687 -12.1854437373 12.8090709422 0 0 0
277 277 8 1.72 16.7349764897 -3.5111332564 12.1115815103 0 0 0
278 278 8 1.72 14.1642655604 -12.4210822722 12.1268122422 0 0 0
279 279 8 1.72 -14.618737913 8.7956369702 9.621618344 0 0 0
280 280 8 1.72 -11.4782502565 11.8464010683 13.3945704432 0 0 0
281 281 8 1.72 -8.8060949985 6.0642175514 11.9942861537 0 0 0
282 282 8 1.72 -3.3254173524 9.5855178894 12.3188928269 0 0 0
283 283 8 1.72 9.5277595769 9.4607991429 13.7937239663 0 0 0
284 284 8 1.72 -14.0386649449 11.9513486196 14.9480226987 0 0 0
285 285 8 1.72 4.6868781803 4.887083302 11.9707678951 0 0 0
286 286 8 1.72 2.0824948235 -9.7059755537 12.202118246 0 0 0
287 287 8 1.72 -7.5854638827 -4.0354173998 13.6304803384 0 0 0
288 288 8 1.72 -1.6364658658 -3.6418928576 10.9640340999 0 0 0
289 289 8 1.72 12.0531080883 -3.9107310468 12.7940475365 0 0 0
290 290 8 1.72 2.1477421654 -6.9256096652 12.7549681152 0 0 0
291 291 8 1.72 -2.7653810411 -9.0152929594 12.9810743157 0 0 0
292 292 8 1.72 1.417202917 10.1078185477 13.8191259245 0 0 0
293 293 8 1.72 -9.1978059847 10.145133886 14.0307860366 0 0 0
294 294 8 1.72 -3.9957835747 -6.5658134291 13.0674394277 0 0 0
295 295 8 1.72 -13.3589770331 -4.3122483003 13.4118171988 0 0 0
296 296 8 1.72 9.4905549102 -9.3846015329 13.502948449 0 0 0
297 297 8 1.72 8.5747213629 -6.8485838738 12.8448561874 0 0 0
298 298 8 1.72 -8.6108206694 -9.4066553916 13.4311188873 0 0 0
299 299 8 1.72 13.8416472907 -8.040567387 14.1707312277 0 0 0
300 300 8 1.72 -10.36448107 -7.7193325052 14.3891694466 0 0 0
301 301 8 1.72 -17.9162841196 -6.9807258548 13.2410399059 0 0 0
302 302 8 1.72 -16.1501268747 -9.1526668107 13.9471565897 0 0 0
303 303 8 1.72 12.563830352 10.556993037 13.8196553447 0 0 0
304 304 8 1.72 15.6315640969 -10.7110729998 14.4555243958 0 0 0
305 305 8 1.72 3.7372759979 8.7800314373 14.0521609584 0 0 0
306 306 8 1.72 15.2281721498 9.4767524887 14.9597846602 0 0 0
307 307 8 1.72 -6.2593201245 7.5033456574 16.1980564852 0 0 0
308 308 8 1.72 18.2723445436 2.4526745762 19.8874991518 0 0 0
309 309 8 1.72 -0.4342199571 0.4898190205 17.8804107799 0 0 0
310 310 8 1.72 12.3081929174 -0.3358858767 17.6267203787 0 0 0
311 311 8 1.72 -12.7599829025 -0.7971322532 17.1950498285 0 0 0
312 312 8 1.72 0.5859767275 -8.7636718562 17.030297777 0 0 0
313 313 8 1.72 3.5643924843 -4.2576274742 17.0064825375 0 0 0
314 314 8 1.72 2.7373766891 -10.8998853157 17.5463230765 0 0 0
315 315 8 1.72 -4.331266058 5.420358984 16.1925307712 0 0 0
316 316 8 1.72 -9.8598090521 -4.3022847665 18.8433122628 0 0 0
317 317 8 1.72 5.1003458328 -6.1842005782 18.095775474 0 0 0
318 318 8 1.72 7.6147962761 8.138415049 19.6351657501 0 0 0
319 319 8 1.72 -1.9002686225 -5.8577181679 18.655664406 0 0 0
320 320 8 1.72 -9.178901189 -7.231276355 19.351020535 0 0 0
321 321 8 1.72 17.2153193973 0.388348797 18.2421001535 0 0 0
322 322 8 1.72 -4.0670110461 -4.2839036466 17.6546681574 0 0 0
323 323 8 1.72 -8.2455832506 2.1925111524 17.9904252458 0 0 0
324 324 8 1.72 9.1629689568 -4.592975434 17.6891895019 0 0 0
325 325 8 1.72 15.4229478812 -4.0044613092 17.5314468162 0 0 0
326 326 8 1.72 -10.2607388152 11.8694808574 17.8919303585 0 0 0
327 327 8 1.72 -11.0199999854 6.2319213756 17.7387735778 0 0 0
328 328 8 1.72 6.4327237246 -0.6239041343 18.0985589606 0 0 0
329 329 8 1.72 10.3380324314 -7.2782492937 17.9245318919 0 0 0
330 330 8 1.72 13.3033571912 -10.7367484773 18.2987466176 0 0 0
331 331 8 1.72 -1.7116531022 12.1896975825 17.6657512664 0 0 0
332 332 8 1.72 -1.8896889971 -9.8497529232 17.7857521142 0 0 0
333 333 8 1.72 -12.6163881827 -11.4387939839 16.9550406332 0 0 0
334 334 8 1.72 16.8179064896 -6.4206889508 18.4902179598 0 0 0
335 335 8 1.72 8.3141679068 -11.5520302365 18.5462164375 0 0 0
336 336 8 1.72 -4.9065848444 -8.887703345 17.9384208368 0 0 0
337 337 8 1.72 17.81773671 10.2724612719 21.3955603873 0 0 0
338 338 8 1.72 7.0101210896 -9.1308621553 19.2022782975 0 0 0
339 339 8 1.72 19.0981531656 -9.6486628888 19.5318991956 0 0 0
340 340 8 1.72 -17.3231423466 -11.0599821925 18.706035759 0 0 0
341 341 8 1.72 -14.9106276973 -7.5034813843 18.189121434 0 0 0
342 342 8 1.72 8.1070445358 5.5566782312 20.4775409979 0 0 0
343 343 8 1.72 -11.2297986861 8.9437715905 18.1443709007 0 0 0
344 344 8 1.72 -16.1655207002 -5.1536500077 17.3555926571 0 0 0
345 345 8 1.72 4.4251367033 1.7822684336 18.9096000333 0 0 0
346 346 8 1.72 2.2071558527 7.1916637558 19.2773947838 0 0 0
347 347 8 1.72 -6.7207884684 0.1596414336 19.2963836478 0 0 0
348 348 8 1.72 -16.6489335327 6.2651998809 21.3488517409 0 0 0
349 349 8 1.72 1.0061944216 9.5483088741 20.1909829663 0 0 0
350 350 8 1.72 -1.9140026108 2.7513258718 19.8364502805 0 0 0
351 351 8 1.72 10.8573253276 2.185934987 18.212452422 0 0 0
352 352 8 1.72 -13.9158949856 0.1663093562 19.8067432511 0 0 0
353 353 8 1.72 -0.7166048415 -8.1271351785 19.664794039 0 0 0
354 354 8 1.72 13.4702801112 8.3951070519 21.854449135 0 0 0
355 355 8 1.72 14.7253792115 5.6544275259 20.8211907548 0 0 0
356 356 8 1.72 -6.5446327185 -6.7727632072 19.0276511716 0 0 0
357 357 8 1.72 7.972514566 -6.5854590068 19.5578116621 0 0 0
358 358 8 1.72 10.6569523639 -9.9037385805 19.4983948361 0 0 0
359 359 8 1.72 18.7990550193 -6.8443310558 19.660470225 0 0 0
360 360 8 1.72 -14.250526534 -10.0090803259 19.2149970792 0 0 0
361 1 1 1.43 -13.9920237247 -5.4136731404 -25.5234501667 0 0 0
362 2 1 1.43 7.3467412866 -1.3057185462 24.5549316428 0 0 0
363 3 1 1.43 11.8383350565 -4.830745272 -24.7413720478 0 0 0
364 4 1 1.43 -2.4405935221 5.5510492368 -25.2027116892 0 0 0
365 5 1 1.43 -0.8908322625 -5.0034729466 -24.6900704139 0 0 0
366 6 1 1.43 -5.3641313577 -4.5481023306 -23.6581569755 0 0 0
367 7 1 1.43 3.1991948365 -6.0877971018 -23.7025816949 0 0 0
368 8 1 1.43 -12.0567694406 -0.3093826099 -23.8558031316 0 0 0
369 9 1 1.43 -0.2374918558 12.4010382891 -24.2840452827 0 0 0
370 10 1 1.43 7.0942406182 -4.8210009855 -24.1768289278 0 0 0
371 11 1 1.43 -17.5750943261 2.8838994081 -22.9296776862 0 0 0
372 12 1 1.43 -3.7046990041 12.4226600784 -22.2070343271 0 0 0
373 13 1 1.43 14.0865371692 -0.6135014369 -22.7930619008 0 0 0
374 14 1 1.43 -2.3613468258 0.066075614 -23.5809312013 0 0 0
375 15 1 1.43 0.9689035834 -2.2828458327 -22.947730097 0 0 0
376 16 1 1.43 -5.6225354887 1.0373968749 -24.3606851331 0 0 0
377 17 1 1.43 10.0231866228 11.8009075625 -24.0059712827 0 0 0
378 18 1 1.43 9.7373282931 0.7410174261 -22.3489989707 0 0 0
379 19 1 1.43 -2.0504704208 5.7325593394 -21.7483607298 0 0 0
380 20 1 1.43 10.2982520035 8.4974009276 -23.1427815675 0 0 0
381 21 1 1.43 -9.825027998 12.3688062339 -23.2558718058 0 0 0
382 22 1 1.43 15.3711953944 11.8106921044 -23.3783935041 0 0 0
383 23 1 1.43 -7.4813018522 8.0173153928 -23.0542360559 0 0 0
384 24 1 1.43 13.7706872706 5.7263025432 -22.7064167214 0 0 0
385 25 1 1.43 9.1748064082 -7.6091631159 -23.1793232573 0 0 0
386 26 1 1.43 16.5449551974 8.6697011165 -22.5678205555 0 0 0
387 27 1 1.43 3.409651822 11.1750262493 -22.8745792115 0 0 0
388 28 1 1.43 -5.3405679187 4.4853005243 -23.0359057023 0 0 0
389 29 1 1.43 6.2357837162 7.3188232062 -22.6787887848 0 0 0
390 30 1 1.43 7.5759309419 3.7957430894 -23.6502325927 0 0 0
391 31 1 1.43 11.7421133718 -10.2585647148 -23.0347599891 0 0 0
392 32 1 1.43 -11.5313860389 5.5041650658 -23.004395327 0 0 0
393 33 1 1.43 18.1110494449 5.966807627 -22.6748544276 0 0 0
394 34 1 1.43 15.1985007522 2.0730286937 -20.7940505528 0 0 0
395 35 1 1.43 -9.2030470115 2.3047874231 -23.6043273344 0 0 0
396 36 1 1.43 -1.2333542197 -9.8647476428 -22.6380287934 0 0 0
397 37 1 1.43 -13.7608804964 -9.1615123059 -23.6531168095 0 0 0
398 38 1 1.43 -13.7497451549 8.4942433543 -22.7363460597 0 0 0
399 39 1 1.43 -15.5829999574 -6.1120617996 -22.6628942803 0 0 0
400 40 1 1.43 15.9675240283 -6.1970224964 -22.9213176082 0 0 0
401 41 1 1.43 -7.6353408958 -10.1078840053 -22.2345619093 0 0 0
402 42 1 1.43 0.7825786773 3.6878415362 -23.4760660154 0 0 0
403 43 1 1.43 5.1656109238 -1.7291588701 -22.9611919122 0 0 0
404 44 1 1.43 17.9647237688 -0.5323453035 -20.7021259467 0 0 0
405 45 1 1.43 13.5522445208 -4.3580059959 -21.4071202748 0 0 0
406 46 1 1.43 -9.0851812932 -6.5913311302 -21.9992163522 0 0 0
407 47 1 1.43 17.7440451715 -9.2524450754 -21.9155233894 0 0 0
408 48 1 1.43 5.0442987472 -10.6910413289 -21.8575256631 0 0 0
409 49 1 1.43 -3.1081717331 -6.9532888026 -21.4504793132 0 0 0
410 50 1 1.43 3.684829531 -7.9751273382 -20.6877469357 0 0 0
411 51 1 1.43 0.9233864037 -4.7562284747 -21.4054519715 0 0 0
412 52 1 1.43 -11.5536365027 -3.8517046819 -21.7222158156 0 0 0
413 53 1 1.43 -18.4277927364 -3.7492747833 -21.8344153949 0 0 0
414 54 1 1.43 3.24120074 1.3615500683 -22.8090032724 0 0 0
415 55 1 1.43 6.6604228696 -5.0955584933 -20.9862543575 0 0 0
416 56 1 1.43 11.2244031212 -2.1638790297 -21.2060996664 0 0 0
417 57 1 1.43 -13.1437370715 -1.0463278526 -20.4524856888 0 0 0
418 58 1 1.43 -5.2396890254 -4.2567727308 -20.4568792401 0 0 0
419 59 1 1.43 -15.0621101345 1.9505491944 -21.3784177163 0 0 0
420 60 1 1.43 -10.9305913422 7.6598482231 -20.4565482455 0 0 0
421 61 1 1.43 18.7377502688 11.8961859145 -21.1807031404 0 0 0
422 62 1 1.43 -6.0548806818 10.5844673356 -20.3873145419 0 0 0
423 63 1 1.43 14.2770774809 7.7193241662 -20.3260249269 0 0 0
424 64 1 1.43 6.5801505835 11.3957227711 -21.3253534012 0 0 0
425 65 1 1.43 7.9330047706 8.6324341079 -19.0773426762 0 0 0
426 66 1 1.43 15.2279668109 -11.3752596476 -20.7032893048 0 0 0
427 67 1 1.43 12.4216834445 11.3909833277 -20.9958089596 0 0 0
428 68 1 1.43 11.7496396094 -7.3289136328 -21.1537892133 0 0 0
429 69 1 1.43 -0.9435241596 -2.0135931737 -20.0582114207 0 0 0
430 70 1 1.43 1.9903522971 8.453538367 -20.6396262828 0 0 0
431 71 1 1.43 -12.1927350794 -7.2400951458 -20.7307928141 0 0 0
432 72 1 1.43 -6.8742298766 -0.6985341863 -20.5980773689 0 0 0
433 73 1 1.43 1.6762353545 -10.7562297487 -20.1418655896 0 0 0
434 74 1 1.43 -12.6416794468 10.8683523476 -21.0121226846 0 0 0
435 75 1 1.43 -10.3657311591 -11.4314066549 -20.1611215974 0 0 0
436 76 1 1.43 4.0107352302 5.285230482 -21.041571993 0 0 0
437 77 1 1.43 -4.3104251976 -10.4991728101 -20.065216853 0 0 0
438 78 1 1.43 9.9195504265 4.0692748749 -20.6167559318 0 0 0
439 79 1 1.43 9.0742646146 -10.8222958078 -20.0980060194 0 0 0
440 80 1 1.43 -16.1195475194 -12.1724252534 -22.0527281889 0 0 0
441 81 1 1.43 0.2802825559 -7.4095855369 -20.0594433537 0 0 0
442 82 1 1.43 -0.2494392693 6.5446012418 -17.5119377526 0 0 0
443 83 1 1.43 5.3839945503 -0.3092414879 -20.0150095076 0 0 0
444 84 1 1.43 -5.4742090513 8.0215170397 -17.4238040743 0 0 0
445 85 1 1.43 -18.0877555507 8.6536671509 -21.846862757 0 0 0
446 86 1 1.43 -10.5899146664 2.8866614096 -20.0882611212 0 0 0
447 87 1 1.43 -0.0016827437 11.6584952238 -20.8740479618 0 0 0
448 88 1 1.43 -14.8436315432 6.8744464469 -20.4340068778 0 0 0
449 89 1 1.43 -4.1352096896 3.3094398129 -19.7657716395 0 0 0
450 90 1 1.43 -18.5413659481 -6.8729912927 -20.2090630595 0 0 0
451 91 1 1.43 -6.8745302175 -8.2352865124 -19.3055265116 0 0 0
452 92 1 1.43 7.828620425 -2.3157199321 -19.0640618189 0 0 0
453 93 1 1.43 9.9730053804 -5.2608293453 -19.4084888038 0 0 0
454 94 1 1.43 -8.9832257787 -4.929016254 -19.3850906913 0 0 0
455 95 1 1.43 16.8448386239 -4.4688078455 -19.129706552 0 0 0
456 96 1 1.43 6.4030665968 -8.2444030341 -18.5439278869 0 0 0
457 97 1 1.43 -7.3574373126 5.7736940333 -20.1059454679 0 0 0
458 98 1 1.43 -14.661483014 -4.3473888315 -19.5188986189 0 0 0
459 99 1 1.43 -17.0817923972 -1.2608395158 -18.8773678639 0 0 0
460 100 1 1.43 17.9468893656 5.990837849 -18.6026217759 0 0 0
461 101 1 1.43 -2.1860030411 -4.9134340636 -18.4769044631 0 0 0
462 102 1 1.43 14.6169518615 5.8112434885 -17.2904210473 0 0 0
463 103 1 1.43 -4.6142519909 -1.5317935235 -18.3993407731 0 0 0
464 104 1 1.43 13.2451672699 0.5275043708 -17.9890798599 0 0 0
465 105 1 1.43 1.4303211173 1.3959436469 -19.7822153316 0 0 0
466 106 1 1.43 3.9654673757 -4.9171169049 -18.3593439308 0 0 0
467 107 1 1.43 17.9981177942 1.2502877938 -17.4694488475 0 0 0
468 108 1 1.43 9.6837518416 0.556672798 -17.4050782093 0 0 0
469 109 1 1.43 7.8254128086 4.3050816858 -17.3405547178 0 0 0
470 110 1 1.43 -1.6652654522 0.9022769478 -16.5573320559 0 0 0
471 111 1 1.43 -8.023476337 0.9897848126 -17.4117293721 0 0 0
472 112 1 1.43 -15.0110121195 1.1693659781 -16.6035839946 0 0 0
473 113 1 1.43 2.7311242846 -1.374205057 -17.1743155485 0 0 0
474 114 1 1.43 -10.8910046301 5.9679526979 -17.4039853233 0 0 0
475 115 1 1.43 -14.8503790124 6.0173406968 -17.1217179051 0 0 0
476 116 1 1.43 15.5392076388 -1.9672193537 -16.5949459419 0 0 0
477 117 1 1.43 -15.30174403 9.804020344 -17.3081506485 0 0 0
478 118 1 1.43 12.1416309613 -8.4334894257 -18.1982635054 0 0 0
479 119 1 1.43 7.1777507268 11.2587038482 -15.5916663786 0 0 0
480 120 1 1.43 16.0398764436 8.7384009353 -16.7846339557 0 0 0
481 121 1 1.43 -13.329678086 -8.8959244703 -17.9157161672 0 0 0
482 122 1 1.43 -1.168676332 -12.3142693979 -17.3648756806 0 0 0
483 123 1 1.43 -2.175606957 9.733663629 -16.2574575891 0 0 0
484 124 1 1.43 12.898830224 -11.9986313874 -17.2332916634 0 0 0
485 125 1 1.43 -18.2000987435 11.1469034756 -18.2531128607 0 0 0
486 126 1 1.43 2.1133004094 -10.8639339936 -16.3579855779 0 0 0
487 127 1 1.43 -10.0851255115 9.3912405655 -16.9555358622 0 0 0
488 128 1 1.43 -1.3998291931 -8.2197969366 -17.0856132168 0 0 0
489 129 1 1.43 -7.1629818569 11.0262049782 -17.4575464031 0 0 0
490 130 1 1.43 9.6744414942 -10.3964368158 -16.2991687791 0 0 0
491 131 1 1.43 -10.9004834498 -1.929534411 -17.5699749671 0 0 0
492 132 1 1.43 3.0842165392 7.6367249108 -16.1646437411 0 0 0
493 133 1 1.43 -16.9981184322 -9.9243036092 -18.9619257195 0 0 0
494 134 1 1.43 -4.7688083017 -10.2958700043 -16.547900359 0 0 0
495 135 1 1.43 -14.352277738 12.2771486887 -18.9633164208 0 0 0
496 136 1 1.43 3.2127080867 3.7809390116 -17.0355161089 0 0 0
497 137 1 1.43 1.3596586884 -8.2318297717 -14.2050200578 0 0 0
498 138 1 1.43 -15.3931410925 7.4335695378 -13.8196501568 0 0 0
499 139 1 1.43 -4.7676275071 -3.5187315392 -15.7742291859 0 0 0
500 140 1 1.43 8.7034687301 -3.0301972787 -15.108910958 0 0 0
501 141 1 1.43 -16.499792461 -3.003789986 -16.1647408249 0 0 0
502 142 1 1.43 -11.9886034186 1.4795103173 -15.3828661331 0 0 0
503 143 1 1.43 10.7282964028 11.3638853721 -15.0018089096 0 0 0
504 144 1 1.43 -5.3610882496 -7.3527544681 -15.1040665698 0 0 0
505 145 1 1.43 5.6223687664 -4.5097764062 -15.2039315269 0 0 0
506 146 1 1.43 17.8877550793 4.6243337432 -13.4788197373 0 0 0
507 147 1 1.43 -0.7830280912 -4.8671722014 -14.7505312317 0 0 0
508 148 1 1.43 18.205208211 -4.3586534095 -15.8255481601 0 0 0
509 149 1 1.43 8.2748483392 -6.7075920152 -14.7105788087 0 0 0
510 150 1 1.43 -7.8467710068 -4.6018055257 -14.9237110631 0 0 0
511 151 1 1.43 1.1151217896 11.28322822 -14.8989908157 0 0 0
512 152 1 1.43 -13.7585008241 -5.0621321729 -15.4894615589 0 0 0
513 153 1 1.43 -8.6235116396 1.9929914965 -12.7208143174 0 0 0
514 154 1 1.43 -11.4110303379 -10.7983306825 -14.9296138589 0 0 0
515 155 1 1.43 -17.4009128758 -6.570396993 -15.4616051789 0 0 0
516 156 1 1.43 15.8245264751 -10.8683017295 -14.1834613942 0 0 0
517 157 1 1.43 14.6640271494 3.0777688784 -14.4932056082 0 0 0
518 158 1 1.43 13.8297316685 -5.8254724639 -15.5990918096 0 0 0
519 159 1 1.43 -18.8364685926 8.3357395096 -12.5255530209 0 0 0
520 160 1 1.43 -0.4010375417 -1.0054422179 -14.3145890795 0 0 0
521 161 1 1.43 9.233977741 8.3717129205 -15.4428360007 0 0 0
522 162 1 1.43 -4.8944839192 3.193045667 -14.9046061561 0 0 0
523 163 1 1.43 0.5371686084 3.0617507115 -14.0671007814 0 0 0
524 164 1 1.43 10.7922341827 2.2741634452 -12.9841619122 0 0 0
525 165 1 1.43 6.5319327832 -0.4599884284 -14.1572353066 0 0 0
526 166 1 1.43 -13.4329093615 -1.6759311103 -14.1160574338 0 0 0
527 167 1 1.43 -8.4086350921 -1.5841301676 -14.3394255978 0 0 0
528 168 1 1.43 -15.8958160698 3.4301802152 -13.9443054295 0 0 0
529 169 1 1.43 18.2211082753 -1.2074914638 -14.1926012455 0 0 0
530 170 1 1.43 3.4135254289 0.9231761575 -14.5880758317 0 0 0
531 171 1 1.43 12.8003655474 -2.2983068167 -14.1884526197 0 0 0
532 172 1 1.43 -10.6995416359 -0.8018590701 -9.7775807011 0 0 0
533 173 1 1.43 5.2766027926 -9.6985238913 -11.4629652142 0 0 0
534 174 1 1.43 16.7246944054 -7.3117711757 -13.9809706497 0 0 0
535 175 1 1.43 2.6760888089 -11.4174704824 -12.2659226585 0 0 0
536 176 1 1.43 -17.9478098253 10.9077594505 -14.492524718 0 0 0
537 177 1 1.43 -9.1287351012 12.0149097658 -13.7658289053 0 0 0
538 178 1 1.43 14.9480424525 5.7351596697 -11.3615657684 0 0 0
539 179 1 1.43 12.1212701107 8.2483717886 -12.7606157457 0 0 0
540 180 1 1.43 14.4451322527 -11.9763150812 -11.2826328549 0 0 0
541 181 1 1.43 -1.2537723297 -9.8633929854 -11.4037939432 0 0 0
542 182 1 1.43 -9.1856972027 11.9798183492 -10.2011456633 0 0 0
543 183 1 1.43 -4.0986174061 -0.5393226964 -14.2195195424 0 0 0
544 184 1 1.43 10.4812028938 -1.4321816602 -11.3627385496 0 0 0
545 185 1 1.43 3.1103062499 -6.7048763034 -10.7836739188 0 0 0
546 186 1 1.43 -6.1704953774 -12.4991973363 -12.0245396539 0 0 0
547 187 1 1.43 6.3927043052 3.2199630791 -13.4773890542 0 0 0
548 188 1 1.43 13.3655241755 2.5288471232 -10.9802690072 0 0 0
549 189 1 1.43 -0.0672944737 -3.800702229 -11.5865527882 0 0 0
550 190 1 1.43 -12.9936832183 2.4680949656 -6.4820508763 0 0 0
551 191 1 1.43 7.5974154651 -3.2946597985 -10.926778505 0 0 0
552 192 1 1.43 -3.4751722545 -7.2532248885 -10.8311378521 0 0 0
553 193 1 1.43 -9.868160337 7.6202566018 -10.1321129624 0 0 0
554 194 1 1.43 -6.9180479814 9.4098372355 -11.0592369495 0 0 0
555 195 1 1.43 -16.5598240514 -0.5512980331 -12.5503194549 0 0 0
556 196 1 1.43 -7.9562681032 -9.6833296967 -11.2399550412 0 0 0
557 197 1 1.43 5.5989822429 11.3550463064 -11.1025362599 0 0 0
558 198 1 1.43 -6.1066282215 -3.8508333584 -11.8894320067 0 0 0
559 199 1 1.43 -9.5569185884 -6.8773594928 -11.1597849431 0 0 0
560 200 1 1.43 -2.6124998968 -0.7125097043 -10.984928539 0 0 0
561 201 1 1.43 -13.7939990434 -4.2909166663 -11.1708665516 0 0 0
562 202 1 1.43 17.4637226154 -9.5869531447 -11.4484963591 0 0 0
563 203 1 1.43 -6.5704534085 5.7355655466 -11.4214391072 0 0 0
564 204 1 1.43 -17.3916229927 11.0317521162 -10.6178445768 0 0 0
565 205 1 1.43 18.545299889 0.5694014227 -11.1223547567 0 0 0
566 206 1 1.43 8.5294190225 -12.0501104017 -10.9611998205 0 0 0
567 207 1 1.43 9.4494308747 -6.604842359 -11.0001613162 0 0 0
568 208 1 1.43 13.1741301394 -4.8062118618 -11.8452033942 0 0 0
569 209 1 1.43 -14.2304459828 -10.3649472126 -10.8009400677 0 0 0
570 210 1 1.43 0.5591579723 6.4531732165 -12.1331066798 0 0 0
571 211 1 1.43 -12.362303567 4.1946294151 -10.4926368154 0 0 0
572 212 1 1.43 11.7281306466 -10.2830658506 -11.2596538466 0 0 0
573 213 1 1.43 -16.1776647038 -6.444397969 -11.6434321839 0 0 0
574 214 1 1.43 -13.6270719555 10.0296673109 -9.3521902059 0 0 0
575 215 1 1.43 -18.1020786863 -3.3317579671 -10.9527216129 0 0 0
576 216 1 1.43 4.5980875313 0.4915044633 -11.0095738126 0 0 0
577 217 1 1.43 7.909553566 8.0428849736 -9.5207385874 0 0 0
578 218 1 1.43 -0.6590672324 9.0281334003 -9.927310813 0 0 0
579 219 1 1.43 3.4281108515 4.2583026148 -11.441791441 0 0 0
580 220 1 1.43 0.9376676466 -9.4289114264 -7.4375944752 0 0 0
581 221 1 1.43 -7.7528985661 3.2853525588 -9.4590405308 0 0 0
582 222 1 1.43 -3.3149774496 2.6952421294 -10.6805547515 0 0 0
583 223 1 1.43 -0.2760571657 -6.412938289 -9.083117905 0 0 0
584 224 1 1.43 -8.7507610689 -3.3678059799 -8.874125864 0 0 0
585 225 1 1.43 -4.8789148686 -9.9518239565 -9.4598442747 0 0 0
586 226 1 1.43 7.5704438993 -9.9478795965 -8.7585366981 0 0 0
587 227 1 1.43 3.8989804918 -3.0604118463 -9.2724354849 0 0 0
588 228 1 1.43 -7.0229400606 -6.7307037183 -9.1660673174 0 0 0
589 229 1 1.43 9.2899128662 3.7632275912 -9.7942292136 0 0 0
590 230 1 1.43 11.4591201305 11.8593882739 -8.7117423798 0 0 0
591 231 1 1.43 6.0551021042 -6.0769343336 -9.4146420975 0 0 0
592 232 1 1.43 18.4201538705 3.8985904386 -8.6812434094 0 0 0
593 233 1 1.43 -16.2935865774 2.7270376274 -8.0622663708 0 0 0
594 234 1 1.43 -2.8075216637 -3.8366688303 -9.163274334 0 0 0
595 235 1 1.43 10.3686442308 -4.3131220177 -8.7406455506 0 0 0
596 236 1 1.43 17.1676446097 11.2737010554 -11.7875574965 0 0 0
597 237 1 1.43 1.6951636384 -0.6421962976 -8.2174954337 0 0 0
598 238 1 1.43 -11.174174803 -8.8060676548 -8.9145216409 0 0 0
599 239 1 1.43 14.7680528488 9.0315159311 -5.5667441924 0 0 0
600 240 1 1.43 -10.95917343 9.9202496713 -7.8165395127 0 0 0
601 241 1 1.43 -13.4348680785 -6.6311946683 -8.9064866146 0 0 0
602 242 1 1.43 -7.0030193635 11.0252702717 -7.7813076892 0 0 0
603 243 1 1.43 -14.9976003344 -3.4093238074 -8.1467528796 0 0 0
604 244 1 1.43 -17.6789974224 -9.4152009687 -9.871110168 0 0 0
605 245 1 1.43 -10.9099905944 -1.2170409106 -6.2219493525 0 0 0
606 246 1 1.43 12.3562664129 -7.2579543366 -9.4409200339 0 0 0
607 247 1 1.43 16.7286505232 -3.9219175285 -8.7613200177 0 0 0
608 248 1 1.43 18.5919103994 -6.5641071358 -9.7188227306 0 0 0
609 249 2 2.2896396396 14.6423826555 -9.6935982082 -8.1988341133 0 0 0
610 250 2 2.2896396396 6.6244588593 11.7754049199 -7.5183297623 0 0 0
611 251 2 2.2896396396 2.6105187532 10.7495465115 -8.5118357629 0 0 0
612 252 2 2.2896396396 -8.5005193556 5.5083790232 -6.2497602512 0 0 0
613 253 2 2.2896396396 14.0011811561 -0.0318114428 -7.7319927928 0 0 0
614 254 2 2.2896396396 -17.023478062 7.551724236 -7.1067148225 0 0 0
615 255 2 2.2896396396 -4.1427150062 8.7048074214 -7.8247624523 0 0 0
616 256 2 2.2896396396 -16.5141294674 -1.6260584023 -5.8399681885 0 0 0
617 257 2 2.2896396396 15.6965320917 -12.1233906498 -5.9878412001 0 0 0
618 258 2 2.2896396396 -15.2249850118 5.3854345654 -4.9188253719 0 0 0
619 259 2 2.2896396396 13.1888801456 3.4534687205 -7.079873805 0 0 0
620 260 2 2.2896396396 8.3810108883 -0.2683107083 -8.3347339484 0 0 0
621 261 2 2.2896396396 3.1426516234 -12.0429151461 -5.6976425714 0 0 0
622 262 2 2.2896396396 6.1148004498 3.0709618981 -6.3928685476 0 0 0
623 263 2 2.2896396396 0.5039382452 2.5690134239 -7.3557674595 0 0 0
624 264 2 2.2896396396 -4.7658150746 -0.9125169931 -8.16133978 0 0 0
625 265 2 2.2896396396 -2.536078908 5.4388241208 -8.1092394359 0 0 0
626 266 2 2.2896396396 4.2869990024 6.1529409844 -7.8485307343 0 0 0
627 267 2 2.2896396396 -0.3094520544 11.9275720211 -6.6250521758 0 0 0
628 268 2 2.2896396396 18.9780025604 1.4310901685 -5.5776369128 0 0 0
629 269 2 2.2896396396 -10.2465446859 3.4599930228 -3.8545413256 0 0 0
630 270 2 2.2896396396 -6.6815420632 2.4381663762 -5.708469362 0 0 0
631 271 2 2.2896396396 8.6092651129 9.4549638351 -4.6623366067 0 0 0
632 272 2 2.2896396396 10.8297913033 6.8117433768 -7.5824692118 0 0 0
633 273 2 2.2896396396 -9.5328586214 -11.9769953393 -5.9766724403 0 0 0
634 274 2 2.2896396396 5.3002217776 -3.1647075061 -5.336639546 0 0 0
635 275 2 2.2896396396 -5.2032616994 -7.0600538824 -5.2684611336 0 0 0
636 276 2 2.2896396396 16.4810226305 6.0176854075 -5.7048946561 0 0 0
637 277 2 2.2896396396 -7.7465896451 -3.4386988024 -4.5585014896 0 0 0
638 278 2 2.2896396396 17.6971760017 -2.6168622956 -4.9787309965 0 0 0
639 279 2 2.2896396396 -3.0621780052 -9.9273155984 -3.0859160454 0 0 0
640 280 2 2.2896396396 7.3985933653 -7.6113785386 -4.7222026939 0 0 0
641 281 2 2.2896396396 9.6140407848 -11.5146635808 -5.3854537858 0 0 0
642 282 2 2.2896396396 -17.6664399515 -5.6679395984 -5.300730204 0 0 0
643 283 2 2.2896396396 -15.0221778143 -11.7397484384 -4.9632544308 0 0 0
644 284 2 2.2896396396 -18.2884631661 -0.2098592685 -2.4881566498 0 0 0
645 285 2 2.2896396396 -15.4808682511 9.4357611737 -3.3085860668 0 0 0
646 286 2 2.2896396396 -3.815405001 2.2825345603 -3.2031958871 0 0 0
647 287 2 2.2896396396 8.5584177198 3.3374270907 -3.6185856735 0 0 0
648 288 2 2.2896396396 0.2079918706 9.3841464409 -3.3881426859 0 0 0
649 289 2 2.2896396396 12.0535760776 11.3167120955 -4.0217217636 0 0 0
650 290 2 2.2896396396 -8.3978626848 -8.1686620106 -2.331311045 0 0 0
651 291 2 2.2896396396 -4.8850483499 -11.4540684527 0.7180087639 0 0 0
652 292 2 2.2896396396 -8.5558965804 11.9851823792 0.2005181568 0 0 0
653 293 2 2.2896396396 -14.7604653839 5.9817973124 -0.5124174271 0 0 0
654 294 2 2.2896396396 1.0805577785 7.0754571975 -0.5808680971 0 0 0
655 295 2 2.2896396396 14.8070021981 -8.8594673474 -3.8308880239 0 0 0
656 296 2 2.2896396396 11.7147529425 5.2891756345 -2.1189629313 0 0 0
657 297 2 2.2896396396 -14.6883684023 -6.3954177938 -3.3503534529 0 0 0
658 298 2 2.2896396396 -12.86861266 -6.2150790202 0.1094440817 0 0 0
659 299 2 2.2896396396 8.9581130651 -1.2604797549 0.4382009251 0 0 0
660 300 2 2.2896396396 15.5658387162 -5.807515756 1.3283113056 0 0 0
661 301 2 2.2896396396 -0.0709379841 3.4169960238 -0.8948055604 0 0 0
662 302 2 2.2896396396 0.4224842434 -7.0576891549 0.8036391224 0 0 0
663 303 2 2.2896396396 -4.8513311569 -4.9909216405 0.5328233635 0 0 0
664 304 2 2.2896396396 4.8491026482 -7.190913802 0.7514062869 0 0 0
665 305 2 2.2896396396 -8.9156605964 -1.9098763943 1.1572976657 0 0 0
666 306 2 2.2896396396 3.4733471166 11.3720017406 3.239484843 0 0 0
667 307 2 2.2896396396 8.1045115595 -5.2083526855 1.4274397359 0 0 0
668 308 2 2.2896396396 -15.9176630595 -1.1178787038 0.2981767052 0 0 0
669 309 2 2.2896396396 0.0093991682 10.2473952647 2.4836697864 0 0 0
670 310 1 1.43 17.9263004646 -0.0977605667 2.1330968777 0 0 0
671 311 1 1.43 0.9134119494 -0.5042352019 2.9141555148 0 0 0
672 312 1 1.43 4.622525984 -1.6787164741 2.6300507034 0 0 0
673 313 1 1.43 -2.4575955176 0.7348469959 1.899538969 0 0 0
674 314 1 1.43 13.6348835578 10.2309419222 1.1504086721 0 0 0
675 315 1 1.43 12.3042140204 0.0292999156 2.2360537294 0 0 0
676 316 1 1.43 -0.4027176281 6.5143483444 3.5378378024 0 0 0
677 317 1 1.43 14.9542258578 6.9525785011 2.3477815246 0 0 0
678 318 1 1.43 -6.3893294644 9.7317532421 2.8257041783 0 0 0
679 319 1 1.43 -17.2235572306 6.2562690278 2.1591326203 0 0 0
680 320 1 1.43 -4.6951368016 6.9100511204 3.8061444814 0 0 0
681 321 1 1.43 16.4472579502 3.3331084329 1.6334794562 0 0 0
682 322 1 1.43 11.4283404977 -8.0000364556 3.0768588286 0 0 0
683 323 1 1.43 -13.5749945823 8.3990321897 2.5706604806 0 0 0
684 324 1 1.43 6.8608347352 8.9741757841 3.7827228102 0 0 0
685 325 1 1.43 -2.8166165631 4.633585105 1.7798312292 0 0 0
686 326 1 1.43 9.8600947388 6.2721103832 3.125491095 0 0 0
687 327 1 1.43 12.0602171505 3.7596398862 2.5585276828 0 0 0
688 328 1 1.43 13.2821438937 -11.181267542 3.1461736426 0 0 0
689 329 1 1.43 -9.0100865121 4.1675140737 2.725186753 0 0 0
690 330 1 1.43 -14.8249765856 4.4586770379 3.3773010311 0 0 0
691 331 1 1.43 -17.6169798369 1.7744749902 2.3271201837 0 0 0
692 332 1 1.43 -6.6245907293 1.2770949046 1.6119641336 0 0 0
693 333 1 1.43 0.591273006 -10.9476433144 3.2163561134 0 0 0
694 334 1 1.43 -12.3273761631 -10.8967077552 3.2119390809 0 0 0
695 335 1 1.43 -11.1568389888 6.4081840181 1.4062409023 0 0 0
696 336 1 1.43 -13.9650539597 -8.0761780703 3.4578741728 0 0 0
697 337 1 1.43 17.7262083563 -8.6065789154 3.9413380876 0 0 0
698 338 1 1.43 -5.9788871131 -9.7180653169 4.7328910096 0 0 0
699 339 1 1.43 3.2304736422 3.4865305621 1.8508169344 0 0 0
700 340 1 1.43 7.8259297967 -1.9052704781 4.2129810305 0 0 0
701 341 1 1.43 -17.7315624494 -1.758926334 2.9941111573 0 0 0
702 342 1 1.43 16.2782410247 -4.7728689039 5.2481203467 0 0 0
703 343 1 1.43 -7.3966314741 -7.0386924138 3.3216598961 0 0 0
704 344 1 1.43 -18.8527935247 -10.4051506289 1.7534054463 0 0 0
705 345 1 1.43 6.9603722261 -10.5187571067 4.535970523 0 0 0
706 346 1 1.43 -1.52396856 -7.4166087538 4.2785621929 0 0 0
707 347 1 1.43 5.0659717945 -7.7570701081 5.1635229256 0 0 0
708 348 1 1.43 3.2348613727 -5.2172788054 3.9842838357 0 0 0
709 349 1 1.43 -9.944689129 -4.6008104571 4.1695947496 0 0 0
710 350 1 1.43 -16.7762097491 -4.7851853846 3.6139181694 0 0 0
711 351 1 1.43 5.3181034902 1.6883602199 3.9021121607 0 0 0
712 352 1 1.43 9.4884877413 -5.115673526 4.3521523994 0 0 0
713 353 1 1.43 13.8440884026 -2.3232201755 4.6775928741 0 0 0
714 354 1 1.43 -11.9549653246 -1.6072901871 4.6312608498 0 0 0
715 355 1 1.43 -3.4878675066 -4.0531597624 4.8474431238 0 0 0
716 356 1 1.43 -14.1231962679 0.5934471655 3.5307396578 0 0 0
717 357 1 1.43 -7.309949874 6.6130465433 5.4358874523 0 0 0
718 358 1 1.43 -15.0926667578 11.2525633844 4.4602278873 0 0 0
719 359 1 1.43 -4.6543887853 -12.3812375535 5.2030214012 0 0 0
720 360 1 1.43 16.6196323314 9.6899668766 3.8853367029 0 0 0
721 361 1 1.43 8.6648281467 11.7357384592 5.508191001 0 0 0
722 362 1 1.43 9.8643405964 8.624230026 6.1714516031 0 0 0
723 363 1 1.43 17.0811580345 -11.4604891217 5.4653466789 0 0 0
724 364 1 1.43 14.0163834634 11.4302424244 4.9223542777 0 0 0
725 365 1 1.43 14.6964282241 -7.6522049014 4.8929755493 0 0 0
726 366 1 1.43 2.0055258562 -2.7523089724 5.5286245579 0 0 0
727 367 1 1.43 3.7555255445 8.3066543766 6.4244241155 0 0 0
728 368 1 1.43 -10.7619168404 -8.3021044419 4.8992190966 0 0 0
729 369 1 1.43 -4.7446879144 -1.0625084839 4.9042803786 0 0 0
730 370 1 1.43 3.9971152556 -10.6639129173 6.7268771743 0 0 0
731 371 1 1.43 -11.6440690175 10.9680954272 5.4524251697 0 0 0
732 372 1 1.43 -9.1313478029 -11.2699933632 5.4249612574 0 0 0
733 373 1 1.43 5.829122517 5.7660826577 4.2105920304 0 0 0
734 374 1 1.43 -1.856866111 -10.5214789118 6.1772733866 0 0 0
735 375 1 1.43 12.5444978257 4.7907946094 5.6332202641 0 0 0
736 376 1 1.43 11.0579952269 -10.0349206577 5.8358147602 0 0 0
737 377 1 1.43 -15.6347286329 -10.6780258394 5.3968971375 0 0 0
738 378 1 1.43 1.6165092112 -7.024273789 6.0450567626 0 0 0
739 379 1 1.43 -0.1296704257 8.8939342801 6.2206298163 0 0 0
740 380 1 1.43 5.7765441235 -0.2712428669 6.5659463865 0 0 0
741 381 1 1.43 -3.9414450525 8.475947929 7.5477075904 0 0 0
742 382 1 1.43 -13.7749551851 8.5673545385 5.9711496794 0 0 0
743 383 1 1.43 -11.5849343335 2.558712477 4.7879255384 0 0 0
744 384 1 1.43 1.5293518378 11.8024421892 6.1502470793 0 0 0
745 385 1 1.43 -10.2074160029 7.8545687318 4.4595090529 0 0 0
746 386 1 1.43 -1.3654925368 3.1878341621 5.0875461571 0 0 0
747 387 1 1.43 19.0118700961 -6.6185929882 6.0573484378 0 0 0
748 388 1 1.43 -4.5669052101 -7.7213990869 6.7647571014 0 0 0
749 389 1 1.43 10.1362460596 -2.4211671739 6.5086101072 0 0 0
750 390 1 1.43 12.7024152204 -5.5520178939 6.4616642228 0 0 0
751 391 1 1.43 -6.6665796908 -4.332115402 6.3680668933 0 0 0
752 392 1 1.43 -18.7368090275 -3.1633949927 6.5034012625 0 0 0
753 393 1 1.43 8.014674459 -8.4931955454 7.3005977421 0 0 0
754 394 1 1.43 -7.0560061023 2.7375862447 5.1530922666 0 0 0
755 395 1 1.43 -13.8448450811 -4.6970187153 5.9430330922 0 0 0
756 396 1 1.43 -15.7308116131 -1.6093859479 6.1574658475 0 0 0
757 397 1 1.43 18.6899913113 7.5668135226 5.1534543581 0 0 0
758 398 1 1.43 -0.3471231964 -4.8410577257 7.5194755402 0 0 0
759 399 1 1.43 16.8913791488 5.6622532298 7.8077491577 0 0 0
760 400 1 1.43 -1.3265620687 -1.5230899882 6.4641429809 0 0 0
761 401 1 1.43 15.999399345 -0.9002255502 7.2153988683 0 0 0
762 402 1 1.43 2.8581726621 2.7526126899 6.6086761772 0 0 0
763 403 1 1.43 6.6502886232 -5.4032213368 6.9619002752 0 0 0
764 404 1 1.43 -18.7007758157 0.5880724332 6.0781496079 0 0 0
765 405 1 1.43 13.0015033 0.922537459 6.0421841989 0 0 0
766 406 1 1.43 8.8361077543 3.7299598758 4.9327636874 0 0 0
767 407 1 1.43 -0.6989672968 1.1382489999 9.5790481391 0 0 0
768 408 1 1.43 -4.9876071894 1.492921058 7.7780963192 0 0 0
769 409 1 1.43 -12.7614343965 0.7455082106 7.4943300716 0 0 0
770 410 1 1.43 3.4565227022 -1.3163654655 9.0113091856 0 0 0
771 411 1 1.43 -9.586894084 5.8693438365 8.2126218716 0 0 0
772 412 1 1.43 -15.9203810474 5.339931446 8.8330231759 0 0 0
773 413 1 1.43 17.1989435582 -4.1140053782 9.2186968294 0 0 0
774 414 1 1.43 -12.0499594619 10.0887897503 9.1843698687 0 0 0
775 415 1 1.43 14.4630927756 -8.4156026559 8.0622610284 0 0 0
776 416 1 1.43 9.5474389352 9.3486480007 10.4169819051 0 0 0
777 417 1 1.43 18.2456465601 9.6869730986 7.596387675 0 0 0
778 418 1 1.43 -13.0336577529 -8.1321381058 7.2735165204 0 0 0
779 419 1 1.43 -0.8367468886 10.7288617709 9.7084248308 0 0 0
780 420 1 1.43 -0.4919584614 6.2835987605 8.5904717834 0 0 0
781 421 1 1.43 14.5842704253 -12.4175127866 9.0028665737 0 0 0
782 422 1 1.43 -16.0335323693 10.0547625292 7.3215903902 0 0 0
783 423 1 1.43 1.5856709069 -12.0361974613 9.8471971553 0 0 0
784 424 1 1.43 -7.9555672617 10.5694924996 7.7236655505 0 0 0
785 425 1 1.43 1.843888158 -8.382008438 8.8286235819 0 0 0
786 426 1 1.43 -4.746446916 11.1915951738 9.2262216686 0 0 0
787 427 1 1.43 12.030268673 -10.2756472292 9.7673950565 0 0 0
788 428 1 1.43 -9.4102688753 -2.0072220108 7.8149276313 0 0 0
789 429 1 1.43 6.5068288597 5.3240490472 8.8685805004 0 0 0
790 430 1 1.43 -15.2295568566 -10.3146939702 8.619704231 0 0 0
791 431 1 1.43 -1.1181397331 -9.9609124237 10.1528716462 0 0 0
792 432 1 1.43 -11.2607169843 -11.2403229699 9.1121455466 0 0 0
793 433 1 1.43 10.4675111672 3.7813968871 9.5069086215 0 0 0
794 434 1 1.43 4.4824409678 -10.8772811011 10.3031259026 0 0 0
795 435 1 1.43 -12.7607282734 6.6734049707 10.142497489 0 0 0
796 436 1 1.43 -3.266375382 -1.9540166089 8.827381932 0 0 0
797 437 1 1.43 10.4517401728 -2.2472266316 10.1056531421 0 0 0
798 438 1 1.43 -15.4990404988 -2.0643763308 9.3220950305 0 0 0
799 439 1 1.43 -10.4327350802 2.5245389024 9.4887713343 0 0 0
800 440 1 1.43 12.4280091906 7.8779555285 9.0556012127 0 0 0
801 441 1 1.43 -3.1538381595 -6.4383976154 10.1823552596 0 0 0
802 442 1 1.43 7.9844337079 -4.7161304631 10.3155927832 0 0 0
803 443 1 1.43 18.8346696913 2.4994094148 9.6066013941 0 0 0
804 444 1 1.43 1.5465303941 -4.1854185815 10.9621089298 0 0 0
805 445 1 1.43 -17.9094356468 -4.4161006077 10.6326033916 0 0 0
806 446 1 1.43 11.2431622933 -6.1109031158 10.4335926727 0 0 0
807 447 1 1.43 -5.1234663624 -3.7625928185 10.9303046845 0 0 0
808 448 1 1.43 3.1144552609 10.2749498492 10.7850655201 0 0 0
809 449 1 1.43 -13.1762866216 -5.0823686821 9.9459429995 0 0 0
810 450 1 1.43 -6.7247689226 3.9855990485 10.5359717389 0 0 0
811 451 1 1.43 -7.9608272155 -12.6006372401 12.2207256256 0 0 0
812 452 1 1.43 -15.6030365281 -6.7435796799 11.545619349 0 0 0
813 453 1 1.43 17.1579210581 -10.7889964601 11.3492059784 0 0 0
814 454 1 1.43 16.9297056577 4.1107176247 12.7984481878 0 0 0
815 455 1 1.43 14.7941012903 -5.6883793571 11.2220045404 0 0 0
816 456 1 1.43 -17.0517414625 7.8867938637 10.7738907021 0 0 0
817 457 1 1.43 1.1907948024 -1.4244709991 11.9709814279 0 0 0
818 458 1 1.43 7.4974855901 6.534111174 12.5564294147 0 0 0
819 459 1 1.43 -2.1656739433 3.9401486324 11.62772256 0 0 0
820 460 1 1.43 1.7996420265 3.7548425883 11.8186328792 0 0 0
821 461 1 1.43 14.0566945389 2.4571468219 10.8353534156 0 0 0
822 462 1 1.43 6.9766926211 -0.1255382599 10.4985131112 0 0 0
823 463 1 1.43 -11.7064344369 -2.2389007461 10.9085867352 0 0 0
824 464 1 1.43 -6.3470042477 -0.0544791015 10.8382897818 0 0 0
825 465 1 1.43 -14.2131241172 2.5637332175 10.7448355736 0 0 0
826 466 1 1.43 18.6533778776 -1.2347588735 11.4429528733 0 0 0
827 467 1 1.43 3.9356476905 1.1758335354 11.9422702617 0 0 0
828 468 1 1.43 14.4764397582 -1.6988031047 11.6391132312 0 0 0
829 469 1 1.43 -7.6360596572 -1.2922444628 13.792099583 0 0 0
830 470 1 1.43 5.7963647356 -10.0394971494 13.2602390168 0 0 0
831 471 1 1.43 17.0053461497 -6.5516288696 14.1996320471 0 0 0
832 472 1 1.43 3.1584951439 -12.3015955702 13.4540754234 0 0 0
833 473 1 1.43 -17.044232006 11.7521290526 9.88234824 0 0 0
834 474 1 1.43 -5.9970117176 9.6883032014 14.1293069127 0 0 0
835 475 1 1.43 -17.1656427862 4.3219414806 12.5042162708 0 0 0
836 476 1 1.43 11.5300715502 7.2789033615 12.9191653863 0 0 0
837 477 1 1.43 17.2906354729 11.51273922 13.1127865429 0 0 0
838 478 1 1.43 -0.1725752297 -9.2413350832 14.137090934 0 0 0
839 479 1 1.43 -9.9088900748 -11.4471422821 14.9910039737 0 0 0
840 480 1 1.43 -2.124484333 -1.1086913547 12.3894777762 0 0 0
841 481 1 1.43 11.5278134585 -1.1905663682 14.1407460666 0 0 0
842 482 1 1.43 5.3675448959 -5.6817986814 14.2352110069 0 0 0
843 483 1 1.43 -4.409962036 -12.3201742152 12.3643200084 0 0 0
844 484 1 1.43 6.8346786306 3.083125507 12.9848029295 0 0 0
845 485 1 1.43 13.3600970389 3.9687397766 14.1378235655 0 0 0
846 486 1 1.43 2.1961754697 -4.4760850761 14.5962313293 0 0 0
847 487 1 1.43 -11.1785565823 0.4550109714 15.1136551684 0 0 0
848 488 1 1.43 9.1360750291 -4.1502835474 13.9543330813 0 0 0
849 489 1 1.43 -0.9235883005 -5.2180541447 13.6071334735 0 0 0
850 490 1 1.43 -9.0589344738 7.4693326174 15.3950812159 0 0 0
851 491 1 1.43 -3.1742788329 7.7893091152 15.089626127 0 0 0
852 492 1 1.43 -14.849870021 -1.0010039985 14.3134123598 0 0 0
853 493 1 1.43 -5.8782816196 -9.5621944969 14.3745290665 0 0 0
854 494 1 1.43 6.4511188478 10.8248966475 14.0517428408 0 0 0
855 495 1 1.43 -4.6520773176 -4.1046710344 14.4100145373 0 0 0
856 496 1 1.43 -6.8878368802 -6.6023428973 12.3863638849 0 0 0
857 497 1 1.43 1.637011784 1.4721573597 15.246357283 0 0 0
858 498 1 1.43 -10.188107965 -4.5733251675 15.25477211 0 0 0
859 499 1 1.43 -18.670526785 -11.1474550849 13.8375167356 0 0 0
860 500 1 1.43 -5.558130651 6.7127550718 12.8922653957 0 0 0
861 501 1 1.43 -17.7768785559 11.1600744953 16.1034996246 0 0 0
862 502 1 1.43 18.9933148598 3.3348839039 16.5973641482 0 0 0
863 503 1 1.43 10.098640053 -12.3503357351 13.6743894091 0 0 0
864 504 1 1.43 10.8734706113 -6.5465118775 15.1663859219 0 0 0
865 505 1 1.43 14.2495408728 -4.6218903216 14.4930822027 0 0 0
866 506 1 1.43 -12.4842793894 -9.7288712447 13.9863667612 0 0 0
867 507 1 1.43 3.2756093243 6.7996209753 10.4796848582 0 0 0
868 508 1 1.43 -10.011443571 4.1769537279 14.0009595504 0 0 0
869 509 1 1.43 12.4011718945 -10.2536954181 15.5519430299 0 0 0
870 510 1 1.43 -14.065373593 -6.927454906 15.1597236123 0 0 0
871 511 1 1.43 -12.3680501968 9.1522435241 15.388921983 0 0 0
872 512 1 1.43 -16.1721172507 -4.4020464967 14.109265766 0 0 0
873 513 1 1.43 6.3784576453 0.1710007302 14.5323150065 0 0 0
874 514 1 1.43 8.3551963596 5.7690899923 17.0961786164 0 0 0
875 515 1 1.43 1.2708928559 8.0053540614 16.5927460321 0 0 0
876 516 1 1.43 3.8708520025 5.6502593806 14.6964931074 0 0 0
877 517 1 1.43 3.2210510192 -7.7036405787 15.9901599531 0 0 0
878 518 1 1.43 -5.9599477589 3.11105473 15.0982541421 0 0 0
879 519 1 1.43 -1.6841278493 3.3442833447 16.33157684 0 0 0
880 520 1 1.43 0.5206532889 -5.9085698614 17.1823131066 0 0 0
881 521 1 1.43 -7.0637724905 -3.9740461702 16.9993548496 0 0 0
882 522 1 1.43 -3.1693138026 -10.5605387755 15.4883601981 0 0 0
883 523 1 1.43 8.9097069844 -9.9040986385 16.2957327848 0 0 0
884 524 1 1.43 6.0747619046 -3.0249005246 16.5482801632 0 0 0
885 525 1 1.43 -3.6075711097 -7.1074753064 15.9468541682 0 0 0
886 526 1 1.43 14.8017653258 -0.2734122369 15.9473366164 0 0 0
887 527 1 1.43 14.0971730824 12.0552026937 15.6254334897 0 0 0
888 528 1 1.43 7.6840492777 -6.7695894425 16.4153753806 0 0 0
889 529 1 1.43 -18.6128618941 5.4466085024 19.4349809193 0 0 0
890 530 1 1.43 -13.9427676411 1.9561472791 17.4007325834 0 0 0
891 531 1 1.43 -0.6618137877 -3.0007339828 17.1920370329 0 0 0
892 532 1 1.43 12.4996823608 -4.2023754002 18.2997345111 0 0 0
893 533 1 1.43 17.2555050542 12.0115120862 16.6125038524 0 0 0
894 534 1 1.43 3.3289174086 -1.1395370283 18.7928918822 0 0 0
895 535 1 1.43 -7.0744614099 -7.0911411829 15.5895750308 0 0 0
896 536 1 1.43 15.9945957514 8.2672393782 19.6508587958 0 0 0
897 537 1 1.43 -8.0749328938 10.0561840124 17.5006326637 0 0 0
898 538 1 1.43 -11.5949688267 -8.5715063299 17.2529186563 0 0 0
899 539 1 1.43 -6.9699522974 12.3645911081 15.5614513594 0 0 0
900 540 1 1.43 -13.0694676187 -4.3629561104 17.0210164475 0 0 0
901 541 1 1.43 -15.4803992889 -10.3581885034 16.5082786372 0 0 0
902 542 1 1.43 -9.5865491254 -1.2389421902 18.5306473964 0 0 0
903 543 1 1.43 13.687156543 -7.1445442481 16.9628729359 0 0 0
904 544 1 1.43 19.1314412885 -4.1843164214 18.0462998778 0 0 0
905 545 2 2.2896396396 -18.1357467462 -7.9407020077 16.5176217584 0 0 0
906 546 2 2.2896396396 16.0481362269 -9.6510274458 17.6115961252 0 0 0
907 547 2 2.2896396396 8.6401046358 10.0144468896 17.5181125964 0 0 0
908 548 2 2.2896396396 4.8176427154 9.1527674373 17.0429112738 0 0 0
909 549 2 2.2896396396 -7.4933573701 5.5264928236 18.3362760708 0 0 0
910 550 2 2.2896396396 14.3962702666 -1.3272670235 19.8783592755 0 0 0
911 551 2 2.2896396396 -16.5786605124 9.7405183032 21.0352498153 0 0 0
912 552 2 2.2896396396 -2.4740827844 10.1727321446 20.0056287117 0 0 0
913 553 2 2.2896396396 -15.8832737072 -1.6238082511 17.4496722015 0 0 0
914 554 2 2.2896396396 14.8027651874 11.9549353501 20.4823911278 0 0 0
915 555 2 2.2896396396 -13.8187786246 7.7157320302 19.4471508494 0 0 0
916 556 2 2.2896396396 14.3522677564 2.5251495516 19.1513395973 0 0 0
917 557 2 2.2896396396 9.6817207187 -1.4062731023 18.7660287813 0 0 0
918 558 2 2.2896396396 5.2673462108 -12.1451596295 16.427727415 0 0 0
919 559 2 2.2896396396 7.8006938911 2.428943543 18.3267684221 0 0 0
920 560 2 2.2896396396 1.1201177861 1.6441280455 20.2732339806 0 0 0
921 561 2 2.2896396396 -3.5257636795 -1.1220029762 17.3100958975 0 0 0
922 562 2 2.2896396396 -1.3896212519 6.1650221961 18.4380991171 0 0 0
923 563 2 2.2896396396 5.1779104402 5.0535750906 20.3098678447 0 0 0
924 564 2 2.2896396396 1.5420598954 11.5649386421 17.2158729366 0 0 0
925 565 2 2.2896396396 -16.5077909073 2.4527888357 20.5344630158 0 0 0
926 566 2 2.2896396396 -10.3784626621 4.0784129109 20.341190255 0 0 0
927 567 2 2.2896396396 -4.7221658295 2.6155291504 18.4198522237 0 0 0
928 568 2 2.2896396396 10.7775808498 7.8467068492 19.778023521 0 0 0
929 569 2 2.2896396396 12.777824361 5.2209695096 17.7440803399 0 0 0
930 570 2 2.2896396396 -7.562097423 -11.4332116687 18.5959726907 0 0 0
931 571 2 2.2896396396 6.5234973824 -3.8927079855 19.8860262847 0 0 0
932 572 2 2.2896396396 -3.9190035358 -6.4109675699 20.7514375795 0 0 0
933 573 2 2.2896396396 17.842131929 6.8159030634 22.448302837 0 0 0
934 574 2 2.2896396396 -6.5616539659 -3.306534687 20.2594075789 0 0 0
935 575 2 2.2896396396 -18.8076891614 -0.9538010369 20.4203510846 0 0 0
936 576 2 2.2896396396 0.1939979637 -10.1241601531 22.6031431326 0 0 0
937 577 2 2.2896396396 8.7795437839 -9.0113456459 22.3268172083 0 0 0
938 578 2 2.2896396396 11.0919675073 12.1585025604 18.6047917583 0 0 0
939 579 2 2.2896396396 -16.3668300538 -4.7905177018 20.5527135842 0 0 0
940 580 2 2.2896396396 -13.6307838687 12.0050238584 20.7496235959 0 0 0
941 581 2 2.2896396396 -15.4254706981 -1.4292217836 21.7099771729 0 0 0
942 582 2 2.2896396396 -10.0860879304 8.3512565823 21.5265709882 0 0 0
943 583 2 2.2896396396 -4.8012827122 1.7420211698 21.9185137912 0 0 0
944 584 2 2.2896396396 10.1579220178 1.9643107918 21.6523591678 0 0 0
945 585 2 2.2896396396 2.1215052164 10.8030790112 23.4670143498 0 0 0
946 586 2 2.2896396396 11.3539101682 9.3334855463 23.7919668392 0 0 0
947 587 2 2.2896396396 -8.5915475092 -7.2289468276 -25.3175072975 0 0 0
948 588 2 2.2896396396 -5.1428436002 10.3049532441 -24.9404136959 0 0 0
949 589 2 2.2896396396 -8.8152916742 10.2970940953 24.4515973121 0 0 0
950 590 2 2.2896396396 -17.3000489631 5.6931923169 -25.5298932142 0 0 0
951 591 2 2.2896396396 5.3510904147 12.3031506694 22.499285811 0 0 0
952 592 2 2.2896396396 17.2979582966 -7.9276684645 24.7316383528 0 0 0
953 593 2 2.2896396396 13.532700807 2.5241236259 -24.600481854 0 0 0
954 594 2 2.2896396396 -16.5195510094 -8.6739207288 24.5328064416 0 0 0
955 1 6 -1.14 10.1538033558 -10.9850727175 -24.6850275369 0 0 0
956 2 6 -1.14 -9.443555498 -12.578716594 -25.5388285065 0 0 0
957 3 6 -1.14 6.0172761772 12.3970704229 24.6427810504 0 0 0
958 4 6 -1.14 -6.6886332939 10.4087207162 23.7199847926 0 0 0
959 5 6 -1.14 17.3135310098 -12.4869903777 -24.8594836992 0 0 0
960 6 6 -1.14 -4.0662603255 12.1988119841 -24.6231560254 0 0 0
961 7 6 -1.14 3.2917903567 -12.2019105628 23.6226606191 0 0 0
962 8 6 -1.14 -18.8354775019 10.3813359355 -24.8473486078 0 0 0
963 9 6 -1.14 16.7195200781 -10.0711333953 24.4715283219 0 0 0
964 10 6 -1.14 12.0733805511 11.3523438506 -25.4664272004 0 0 0
965 11 6 -1.14 12.8898890172 -6.7869338968 -25.150016652 0 0 0
966 12 6 -1.14 -11.8164061873 -12.5489147136 -24.7113010618 0 0 0
967 13 6 -1.14 2.5635590139 -10.6646627159 -24.4414783288 0 0 0
968 14 6 -1.14 -10.5257398477 -10.1544374723 -24.8979234525 0 0 0
969 15 6 -1.14 18.3432626871 -10.2238598662 -23.9493868931 0 0 0
970 16 6 -1.14 -4.3654775424 -10.223827968 -24.7449295354 0 0 0
971 17 6 -1.14 -10.7476127874 -6.8094872482 -24.7782671269 0 0 0
972 18 6 -1.14 7.6183048603 -11.246577932 -24.116076304 0 0 0
973 19 6 -1.14 -5.364934982 8.243275554 -23.874608768 0 0 0
974 20 6 -1.14 18.3125858553 8.5017158221 24.0701022832 0 0 0
975 21 6 -1.14 -1.624143712 11.2518367952 -22.5617599238 0 0 0
976 22 6 -1.14 7.557502136 11.0778245172 -24.0455909228 0 0 0
977 23 6 -1.14 0.9114382781 -6.1473129897 -23.9362657881 0 0 0
978 24 6 -1.14 -10.7196922478 10.1964937009 -24.3686110731 0 0 0
979 25 6 -1.14 -0.2326115958 9.8554340953 -24.204105857 0 0 0
980 26 6 -1.14 11.1130521086 2.1038559621 -24.2135639661 0 0 0
981 27 6 -1.14 13.9533264664 10.2411024688 -23.9976125032 0 0 0
982 28 6 -1.14 13.634463616 -8.9324134485 -23.573569323 0 0 0
983 29 6 -1.14 9.6206755208 9.8526522468 -25.1406168392 0 0 0
984 30 6 -1.14 5.9400266985 0.0572070928 -24.6229881267 0 0 0
985 31 6 -1.14 7.3177780451 -2.5502643992 -23.8601291369 0 0 0
986 32 6 -1.14 -18.4665027823 -7.766774481 -25.1351783089 0 0 0
987 33 6 -1.14 9.4179295567 -5.3429089432 -23.9990880817 0 0 0
988 34 6 -1.14 -14.671826982 -4.0791868803 -23.5905281393 0 0 0
989 35 6 -1.14 -3.5755138589 6.3998575456 -23.3798360202 0 0 0
990 36 6 -1.14 -11.686858034 -8.5127836518 -23.0940825566 0 0 0
991 37 6 -1.14 0.8471657687 -8.8379046506 -23.4319299168 0 0 0
992 38 6 -1.14 -7.338387108 -6.2991953281 -23.5987370584 0 0 0
993 39 6 -1.14 -5.7181639873 -8.3880151042 -23.505027732 0 0 0
994 40 6 -1.14 -18.5831590125 -7.7397100535 -22.5490445865 0 0 0
995 41 6 -1.14 -9.3151101284 4.5483815061 -23.9403902958 0 0 0
996 42 6 -1.14 -16.5102279234 0.7216715449 -22.4968793159 0 0 0
997 43 6 -1.14 4.5839278372 -7.5066078729 -22.8116751694 0 0 0
998 44 6 -1.14 5.4286767734 2.5463168237 -23.6723847964 0 0 0
999 45 6 -1.14 15.4310502631 -3.9153896715 -22.6373502038 0 0 0
1000 46 6 -1.14 -2.6390665978 -5.4136440387 -23.2963759135 0 0 0
1001 47 6 -1.14 6.6176966482 -9.2151670177 -22.6403798412 0 0 0
1002 48 6 -1.14 -2.0465445108 -11.2488756979 -24.3057459329 0 0 0
1003 49 6 -1.14 18.4448600622 8.0756298959 -23.7074673487 0 0 0
1004 50 6 -1.14 -17.3405240604 -10.6593338725 -25.02033124 0 0 0
1005 51 6 -1.14 12.3096778346 4.1471885886 -23.3477097003 0 0 0
1006 52 6 -1.14 13.1199320707 -12.5026493479 -23.2374985213 0 0 0
1007 53 6 -1.14 -7.410744816 10.3580685704 -24.1117818235 0 0 0
1008 54 6 -1.14 17.5669761525 10.9612195137 -22.8789105449 0 0 0
1009 55 6 -1.14 -9.2291692606 8.2374075158 -24.5955233876 0 0 0
1010 56 6 -1.14 -11.5295964912 1.9153703389 -24.4858927692 0 0 0
1011 57 6 -1.14 -4.5113550722 -0.7373389854 -23.0857120726 0 0 0
1012 58 6 -1.14 -18.612698949 -12.4294330263 -23.3904182996 0 0 0
1013 59 6 -1.14 2.0930228882 11.8434282622 -24.7627716124 0 0 0
1014 60 6 -1.14 18.509828798 2.3432031531 -22.0421144777 0 0 0
1015 61 6 -1.14 5.4063929671 12.4150847459 -23.1595172367 0 0 0
1016 62 6 -1.14 13.8482330817 8.078548929 -22.4852081323 0 0 0
1017 63 6 -1.14 2.7665260574 -3.994491767 -22.6649322426 0 0 0
1018 64 6 -1.14 12.1362102967 8.396556061 -24.5342593068 0 0 0
1019 65 6 -1.14 -3.4278829391 2.1108265405 -23.9349750783 0 0 0
1020 66 6 -1.14 15.7971294225 -10.9499447264 -23.552912062 0 0 0
1021 67 6 -1.14 8.0504401655 8.3658888859 -23.6678626711 0 0 0
1022 68 6 -1.14 11.3137606352 -7.9018680997 -23.3542397175 0 0 0
1023 69 6 -1.14 -11.684586824 7.7525669153 -23.5273975825 0 0 0
1024 70 6 -1.14 14.6553972107 4.3078319561 -21.1035406496 0 0 0
1025 71 6 -1.14 -7.6890914758 -12.3213129938 -23.00438255 0 0 0
1026 72 6 -1.14 -15.6711661983 -1.8407497027 -22.6008757165 0 0 0
1027 73 6 -1.14 1.8112444779 9.6304215264 -22.6133495608 0 0 0
1028 74 6 -1.14 -13.0765520612 3.8963079833 -23.682497823 0 0 0
1029 75 6 -1.14 -7.2606086095 5.7628868625 -22.7012619983 0 0 0
1030 76 6 -1.14 11.8172872556 -0.1023442505 -21.8990153668 0 0 0
1031 77 6 -1.14 -16.0870197631 -8.2958814526 -23.4530563676 0 0 0
1032 78 6 -1.14 11.5538131568 10.5594448624 -22.9715217539 0 0 0
1033 79 6 -1.14 17.6922677192 -2.3453850514 -22.2941916118 0 0 0
1034 80 6 -1.14 16.1685946353 -8.3500176835 -23.6286370441 0 0 0
1035 81 6 -1.14 -9.0834835925 -8.5171261307 -23.3970463355 0 0 0
1036 82 6 -1.14 8.5742786584 -3.892826862 -21.9521698348 0 0 0
1037 83 6 -1.14 0.6955856632 -11.2767234322 -22.5491335882 0 0 0
1038 84 6 -1.14 2.8123696276 -9.9210872989 -21.9026983495 0 0 0
1039 85 6 -1.14 13.461763831 -6.3693274298 -22.6582719775 0 0 0
1040 86 6 -1.14 -17.6550930925 -5.5919198755 -23.4425930825 0 0 0
1041 87 6 -1.14 -12.9797872479 10.3997374736 -23.1977335037 0 0 0
1042 88 6 -1.14 -11.4284303394 -5.9957563493 -22.5121938327 0 0 0
1043 89 6 -1.14 -3.6957776594 -3.2001990212 -22.611058072 0 0 0
1044 90 6 -1.14 5.5146550882 5.0558593341 -22.8104302678 0 0 0
1045 91 6 -1.14 -3.3602733931 -8.9326411699 -22.5864307182 0 0 0
1046 92 6 -1.14 15.8881288399 6.3356985533 -21.9176140483 0 0 0
1047 93 6 -1.14 -5.2078420324 -10.6230602611 -22.1365782381 0 0 0
1048 94 6 -1.14 -13.4242478099 -6.8994128434 -24.0177580012 0 0 0
1049 95 6 -1.14 9.1758316092 -9.7709493459 -22.3807455202 0 0 0
1050 96 6 -1.14 -10.1216463364 -10.6670688788 -22.4083579517 0 0 0
1051 97 6 -1.14 11.195151704 2.4543953217 -21.5527269375 0 0 0
1052 98 6 -1.14 -0.0880475951 -0.3090101052 -23.3709926193 0 0 0
1053 99 6 -1.14 -17.455471383 -10.2184442638 -22.3875628253 0 0 0
1054 100 6 -1.14 7.3715222282 -11.4224498936 -21.5735328569 0 0 0
1055 101 6 -1.14 2.7473931604 -0.8703629252 -22.1473003695 0 0 0
1056 102 6 -1.14 5.3508000371 -4.1635295925 -22.6193213632 0 0 0
1057 103 6 -1.14 7.7634726062 1.4357424872 -23.2411450138 0 0 0
1058 104 6 -1.14 -1.5713380985 4.0839985799 -23.7030320434 0 0 0
1059 105 6 -1.14 1.8822130395 -6.9196479062 -21.7265257619 0 0 0
1060 106 6 -1.14 3.2004847999 3.682278248 -22.9535781061 0 0 0
1061 107 6 -1.14 -11.1226810945 3.1263432162 -22.2843640927 0 0 0
1062 108 6 -1.14 -0.682377822 -7.1597062496 -22.1926797594 0 0 0
1063 109 6 -1.14 7.1218090512 -6.6416650927 -22.9580214033 0 0 0
1064 110 6 -1.14 -13.705983125 -3.0461727027 -21.319800344 0 0 0
1065 111 6 -1.14 11.2016868036 -4.1443986785 -22.4047426637 0 0 0
1066 112 6 -1.14 15.4557920129 -0.2897936954 -20.9249408067 0 0 0
1067 113 6 -1.14 -18.0743657105 5.0677642529 -23.455773444 0 0 0
1068 114 6 -1.14 -14.0410571365 6.0454373755 -22.524529568 0 0 0
1069 115 6 -1.14 -1.386533005 1.7131180236 -22.5344976894 0 0 0
1070 116 6 -1.14 13.6153548025 1.6391792633 -22.5050588177 0 0 0
1071 117 6 -1.14 -6.6912407925 2.4566146555 -22.8772619661 0 0 0
1072 118 6 -1.14 -5.2479569897 -6.11914092 -22.0956731651 0 0 0
1073 119 6 -1.14 -0.879310778 -3.6685418868 -22.4391000825 0 0 0
1074 120 6 -1.14 9.2981351733 -1.4620134736 -22.3899802798 0 0 0
1075 121 6 -1.14 9.6405279924 3.9675519751 -22.9228546694 0 0 0
1076 122 6 -1.14 -15.4463449226 -0.4151063254 -20.4577447751 0 0 0
1077 123 6 -1.14 17.9141802938 -6.2633457069 -24.0623048657 0 0 0
1078 124 6 -1.14 -7.0813367201 1.5407357953 -20.4138961289 0 0 0
1079 125 6 -1.14 13.5922107711 -2.1199636774 -20.9741706222 0 0 0
1080 126 6 -1.14 -7.231851032 -7.7642819557 -21.4770596577 0 0 0
1081 127 6 -1.14 5.3826877606 0.4450183195 -22.1269425083 0 0 0
1082 128 6 -1.14 6.8874609016 -1.9633257236 -21.2418527674 0 0 0
1083 129 6 -1.14 -8.6319519095 -1.7667487065 -21.6399569617 0 0 0
1084 130 6 -1.14 9.7897310581 -6.098074687 -21.4781645293 0 0 0
1085 131 6 -1.14 -15.4973425535 3.6825908703 -22.6587683877 0 0 0
1086 132 6 -1.14 -8.4460548504 3.6918255249 -21.5313854479 0 0 0
1087 133 6 -1.14 -9.6542479904 5.9974462427 -21.7161602816 0 0 0
1088 134 6 -1.14 -6.7354340606 -3.6133379186 -22.0839090233 0 0 0
1089 135 6 -1.14 -9.2557119765 -4.2665564982 -21.6703786559 0 0 0
1090 136 6 -1.14 17.3524970912 4.2972635475 -20.7008520913 0 0 0
1091 137 6 -1.14 -16.1348980256 -4.1271841209 -21.430873162 0 0 0
1092 138 6 -1.14 17.5002647374 -4.8110729021 -21.5519131372 0 0 0
1093 139 6 -1.14 1.1598801745 1.8598597139 -22.0534930658 0 0 0
1094 140 6 -1.14 6.0514098597 -7.438162037 -20.6812427387 0 0 0
1095 141 6 -1.14 16.0968083989 -2.7637032851 -20.3606533498 0 0 0
1096 142 6 -1.14 -17.8577879411 -1.3394940634 -21.0746141573 0 0 0
1097 143 6 -1.14 -9.8972790543 9.0131292483 -22.1785271974 0 0 0
1098 144 6 -1.14 14.9289330216 11.4475512501 -21.2397568885 0 0 0
1099 145 6 -1.14 -4.8623866011 -1.9050418213 -20.6476181145 0 0 0
1100 146 6 -1.14 1.3913987702 -2.5319801172 -20.659674348 0 0 0
1101 147 6 -1.14 -7.3723290213 8.1051493222 -20.4233427854 0 0 0
1102 148 6 -1.14 -2.7012560163 -4.7254743318 -20.7507677281 0 0 0
1103 149 6 -1.14 -11.3508918576 -1.5587517738 -21.8970156704 0 0 0
1104 150 6 -1.14 -2.4580277251 -1.2127147856 -21.5765558489 0 0 0
1105 151 6 -1.14 2.3874349337 12.1328098877 -20.8818796908 0 0 0
1106 152 6 -1.14 -13.1310300424 1.3427665728 -22.5298337115 0 0 0
1107 153 6 -1.14 -15.850916706 8.7323897959 -21.3567395302 0 0 0
1108 154 6 -1.14 4.0524632522 -2.6456591051 -20.8064157858 0 0 0
1109 155 6 -1.14 -9.752499226 0.1664233114 -23.0239246227 0 0 0
1110 156 6 -1.14 6.4370209279 8.9721621855 -20.8645673858 0 0 0
1111 157 6 -1.14 12.4210185086 -9.6924013297 -20.8248632838 0 0 0
1112 158 6 -1.14 17.5173996945 1.7223453609 -19.7708841323 0 0 0
1113 159 6 -1.14 18.1475461979 7.7581276189 -20.9718743999 0 0 0
1114 160 6 -1.14 4.0003914599 -5.2316631599 -20.6214531028 0 0 0
1115 161 6 -1.14 15.2923135507 -9.2801280657 -21.4092297582 0 0 0
1116 162 6 -1.14 15.6481483743 5.9860554167 -19.3457622185 0 0 0
1117 163 6 -1.14 -5.4909937919 10.9581051548 -22.5717040566 0 0 0
1118 164 6 -1.14 -9.6134928456 -7.1578193273 -19.7315962278 0 0 0
1119 165 6 -1.14 -7.9508751889 10.5836004664 -21.6451495272 0 0 0
1120 166 6 -1.14 -16.6512545661 -7.8745239758 -20.8905458308 0 0 0
1121 167 6 -1.14 -3.3381731866 3.7062088232 -21.8654389932 0 0 0
1122 168 6 -1.14 -12.9996387438 8.641680241 -20.5362023883 0 0 0
1123 169 6 -1.14 11.0041090899 -11.8015191344 -21.1112678664 0 0 0
1124 170 6 -1.14 4.2671537391 7.5769485688 -21.1831884657 0 0 0
1125 171 6 -1.14 13.0915707576 1.4060847332 -20.064429106 0 0 0
1126 172 6 -1.14 -2.1924689934 -11.2429975015 -20.9935894944 0 0 0
1127 173 6 -1.14 -0.455870781 -9.4877429049 -20.5142764621 0 0 0
1128 174 6 -1.14 -8.1478807685 -10.4013412273 -20.0149088479 0 0 0
1129 175 6 -1.14 -17.2902752038 10.792757343 -21.657321352 0 0 0
1130 176 6 -1.14 -14.1279728599 -10.6893423678 -22.2122816374 0 0 0
1131 177 6 -1.14 -12.9176007089 -9.3762325575 -20.2378164814 0 0 0
1132 178 6 -1.14 13.6761922515 9.8888054641 -19.5833436063 0 0 0
1133 179 6 -1.14 -4.3705033181 12.1186160123 -19.9379507263 0 0 0
1134 180 6 -1.14 4.7606896554 -12.3256485976 -20.0337114247 0 0 0
1135 181 6 -1.14 17.4865743373 -11.2359908702 -20.7459270554 0 0 0
1136 182 6 -1.14 1.9556899953 -8.6935164203 -19.2135977324 0 0 0
1137 183 6 -1.14 12.1919321419 -5.44280518 -19.8627104938 0 0 0
1138 184 6 -1.14 0.4995388393 9.8580023505 -19.4861342559 0 0 0
1139 185 6 -1.14 -11.6478550032 -4.7792450389 -19.643988749 0 0 0
1140 186 6 -1.14 -0.0548124787 0.0014637856 -20.7402245167 0 0 0
1141 187 6 -1.14 -5.9815855547 -10.5437451782 -18.6009608851 0 0 0
1142 188 6 -1.14 -0.0513781067 -5.0868896436 -19.3679018772 0 0 0
1143 189 6 -1.14 2.968783996 -0.6672681177 -19.4684215081 0 0 0
1144 190 6 -1.14 -14.8037434252 11.2598047114 -20.9919576537 0 0 0
1145 191 6 -1.14 19.1280147894 -9.2689410554 -19.9558210191 0 0 0
1146 192 6 -1.14 -3.7063458537 -8.3545411375 -17.013675456 0 0 0
1147 193 6 -1.14 14.7023842458 -1.3390781079 -18.626158036 0 0 0
1148 194 6 -1.14 13.1522637522 -11.98527204 -19.594626561 0 0 0
1149 195 6 -1.14 10.1328957713 -3.0003384403 -19.2785749822 0 0 0
1150 196 6 -1.14 -5.9969242619 3.9598597239 -20.8116644188 0 0 0
1151 197 6 -1.14 -9.4619676396 9.4303081516 -19.7779754786 0 0 0
1152 198 6 -1.14 4.9877941363 -9.7952137558 -19.6787208098 0 0 0
1153 199 6 -1.14 -18.7379894133 -4.5759368697 -19.4139836702 0 0 0
1154 200 6 -1.14 -9.1032739392 6.9192861706 -18.8532760947 0 0 0
1155 201 6 -1.14 7.6784666036 -4.5507000615 -19.0095868728 0 0 0
1156 202 6 -1.14 8.6556515202 9.8363136857 -17.1805679733 0 0 0
1157 203 6 -1.14 4.2045207611 10.1815334916 -20.8266519615 0 0 0
1158 204 6 -1.14 -7.2938697062 12.2197776341 -19.3036079853 0 0 0
1159 205 6 -1.14 10.371430861 -7.7292700973 -19.3592363427 0 0 0
1160 206 6 -1.14 -3.0223327968 11.4687811594 -17.6633689638 0 0 0
1161 207 6 -1.14 -6.6754402411 -5.5592140919 -18.9839128126 0 0 0
1162 208 6 -1.14 5.9055375249 -5.9975558989 -17.8753673901 0 0 0
1163 209 6 -1.14 -14.4094565384 -6.4828046353 -20.6035206769 0 0 0
1164 210 6 -1.14 -4.4649139009 -8.2282621833 -19.6054129107 0 0 0
1165 211 6 -1.14 -13.1601531961 -1.8946505378 -18.3466439533 0 0 0
1166 212 6 -1.14 -11.5824871786 8.2004914741 -18.2919377321 0 0 0
1167 213 6 -1.14 -12.7012250615 -11.962258401 -20.3218505104 0 0 0
1168 214 6 -1.14 -2.4267128111 -2.6063447474 -18.3970434519 0 0 0
1169 215 6 -1.14 -0.1546864297 -11.7842191259 -19.3444624388 0 0 0
1170 216 6 -1.14 -10.3678687212 11.3970110444 -21.2257824513 0 0 0
1171 217 6 -1.14 16.0173756953 9.2057455559 -20.4752901542 0 0 0
1172 218 6 -1.14 -18.3533284229 -11.8170465368 -19.5278948593 0 0 0
1173 219 6 -1.14 8.4574840953 -9.3857106224 -18.4482157061 0 0 0
1174 220 6 -1.14 6.0254500183 -1.2230684272 -18.0710009581 0 0 0
1175 221 6 -1.14 14.0633607716 8.0783057402 -17.8359155761 0 0 0
1176 222 6 -1.14 8.4025006734 -6.800461293 -17.9181860525 0 0 0
1177 223 6 -1.14 -16.3946003873 10.2680994444 -19.2573948348 0 0 0
1178 224 6 -1.14 13.8218812016 -7.4686948901 -19.8110371569 0 0 0
1179 225 6 -1.14 -7.6731060036 8.9606669822 -17.9241177268 0 0 0
1180 226 6 -1.14 17.3876828687 8.1477694267 -18.4660813832 0 0 0
1181 227 6 -1.14 -5.1730608766 -3.6923961342 -18.0497649933 0 0 0
1182 228 6 -1.14 -16.4830468508 -3.4075598881 -18.5108662331 0 0 0
1183 229 6 -1.14 -11.8300241623 -7.2126667397 -18.4263854485 0 0 0
1184 230 6 -1.14 -8.7793850318 -3.0322755622 -18.0679737484 0 0 0
1185 231 6 -1.14 -16.5286819167 -5.9239178246 -19.1533650154 0 0 0
1186 232 6 -1.14 18.4669356141 10.0604433388 -19.8076078885 0 0 0
1187 233 6 -1.14 1.5343861852 8.5262089805 -17.4467418047 0 0 0
1188 234 6 -1.14 -6.853216239 -1.1649211678 -18.3048870901 0 0 0
1189 235 6 -1.14 -15.3615901182 -8.1914937343 -18.6199348428 0 0 0
1190 236 6 -1.14 14.6387715135 -5.0405183013 -19.4058439009 0 0 0
1191 237 6 -1.14 -4.2207963476 -6.1113923132 -18.1699816888 0 0 0
1192 238 6 -1.14 -13.4210227358 10.1965184483 -18.5703919959 0 0 0
1193 239 6 -1.14 11.2024648763 -10.6179076134 -18.558265408 0 0 0
1194 240 6 -1.14 -14.215044454 7.8075975608 -18.386800405 0 0 0
1195 241 6 -1.14 18.9126259112 -0.9224106943 -18.4079301299 0 0 0
1196 242 6 -1.14 1.7572159285 -6.3889083785 -18.0891369188 0 0 0
1197 243 6 -1.14 0.9885140076 -8.5783513007 -16.6576047399 0 0 0
1198 244 6 -1.14 -2.1236860208 -10.2541823389 -18.5503514259 0 0 0
1199 245 6 -1.14 11.3786970221 -0.8690492473 -18.2238622377 0 0 0
1200 246 6 -1.14 -1.0848543704 8.5996148096 -17.88418025 0 0 0
1201 247 6 -1.14 -15.03940723 -10.8731388596 -19.819665249 0 0 0
1202 248 6 -1.14 -5.1118273289 10.0406541903 -18.3819453151 0 0 0
1203 249 6 -1.14 -0.0626712265 10.7820843985 -16.981798973 0 0 0
1204 250 6 -1.14 4.4026291475 -3.048781821 -17.0236297677 0 0 0
1205 251 6 -1.14 3.0792434257 -11.1270067552 -18.3609440877 0 0 0
1206 252 6 -1.14 9.206032939 -1.8338182985 -17.1348645571 0 0 0
1207 253 6 -1.14 15.8660331758 6.8390870524 -15.6853130805 0 0 0
1208 254 6 -1.14 -0.6758231966 -5.9512977578 -16.9568337028 0 0 0
1209 255 6 -1.14 17.455962031 -2.9556592621 -17.5433989337 0 0 0
1210 256 6 -1.14 -13.5722377336 -5.3710675156 -17.780309382 0 0 0
1211 257 6 -1.14 -3.7676430476 -1.5549350612 -16.3179031976 0 0 0
1212 258 6 -1.14 13.0989584496 -6.466842718 -17.6140237693 0 0 0
1213 259 6 -1.14 -15.4917608859 -0.9455122467 -17.2127410054 0 0 0
1214 260 6 -1.14 -2.0779387013 -7.3217867771 -19.0757981809 0 0 0
1215 261 6 -1.14 9.2033147007 12.2793888614 -16.4392278761 0 0 0
1216 262 6 -1.14 -13.2614284426 -0.3462673285 -16.1166720729 0 0 0
1217 263 6 -1.14 -8.9615499183 -0.8863225178 -16.7077369966 0 0 0
1218 264 6 -1.14 10.2475503137 -8.3108581712 -16.7903141027 0 0 0
1219 265 6 -1.14 7.7062381004 -4.9594433245 -16.2729886532 0 0 0
1220 266 6 -1.14 -17.8379812731 -4.9614181743 -16.9431416172 0 0 0
1221 267 6 -1.14 -1.169857017 -1.2985552481 -16.4258258295 0 0 0
1222 268 6 -1.14 -2.4340374931 -3.8332787392 -16.1318709839 0 0 0
1223 269 6 -1.14 4.6729555882 -0.5615557308 -15.9650979775 0 0 0
1224 270 6 -1.14 -5.9631057337 -5.5013015103 -16.3075183399 0 0 0
1225 271 6 -1.14 -14.1369044115 -2.8199069239 -16.049063329 0 0 0
1226 272 6 -1.14 6.5343904287 -2.3591441466 -15.6009933907 0 0 0
1227 273 6 -1.14 -7.1266602549 -2.7141762991 -16.0004359269 0 0 0
1228 274 6 -1.14 17.401179254 -0.6610798677 -16.3334156712 0 0 0
1229 275 6 -1.14 14.196935388 -11.6698757742 -15.3810431202 0 0 0
1230 276 6 -1.14 -12.7454253087 5.1959244003 -16.3575934104 0 0 0
1231 277 6 -1.14 0.0678017643 -11.7238352229 -15.5585879604 0 0 0
1232 278 6 -1.14 -13.9952376935 2.8871414897 -15.6055981522 0 0 0
1233 279 6 -1.14 -0.9596883448 1.2874510381 -14.3257378737 0 0 0
1234 280 6 -1.14 -18.7363285789 -2.2685896695 -16.0894427904 0 0 0
1235 281 6 -1.14 2.3498239472 -10.3262729278 -14.1212742244 0 0 0
1236 282 6 -1.14 -15.751912491 7.9139289486 -16.0320611325 0 0 0
1237 283 6 -1.14 -3.3821447911 1.581870641 -15.1091316425 0 0 0
1238 284 6 -1.14 11.6474941827 -11.6394312469 -15.328437304 0 0 0
1239 285 6 -1.14 15.6700040003 5.3072519016 -13.5405752653 0 0 0
1240 286 6 -1.14 1.8879273807 -1.1626042714 -14.8695819187 0 0 0
1241 287 6 -1.14 -14.9598808383 5.1857171776 -15.0276739901 0 0 0
1242 288 6 -1.14 14.3282609999 -3.4598835145 -15.4045482516 0 0 0
1243 289 6 -1.14 -11.3764520035 12.024965551 -14.1367787844 0 0 0
1244 290 6 -1.14 3.0475857565 -9.395267347 -10.9055504116 0 0 0
1245 291 6 -1.14 8.7995789631 10.4073633144 -14.1929577373 0 0 0
1246 292 6 -1.14 2.7726144697 3.0780269439 -14.8384283488 0 0 0
1247 293 6 -1.14 -0.1783684159 -6.7067078822 -13.553224081 0 0 0
1248 294 6 -1.14 17.7419412442 6.8847166031 -13.7232899016 0 0 0
1249 295 6 -1.14 -8.1329669326 -3.3510993002 -12.9888797441 0 0 0
1250 296 6 -1.14 16.5215669635 -11.6388195405 -12.2219090823 0 0 0
1251 297 6 -1.14 11.2723755861 9.0831724868 -14.6675779835 0 0 0
1252 298 6 -1.14 3.1945894854 5.5653938989 -15.4865947018 0 0 0
1253 299 6 -1.14 15.9883461218 -5.3003506446 -14.7934850458 0 0 0
1254 300 6 -1.14 9.4356735955 -4.9578134245 -13.5845615427 0 0 0
1255 301 6 -1.14 -4.9604198545 -9.6726737175 -14.3628851782 0 0 0
1256 302 6 -1.14 -8.316797255 10.4894836344 -15.4644195445 0 0 0
1257 303 6 -1.14 -8.4584179975 -11.7661841997 -11.9830783643 0 0 0
1258 304 6 -1.14 -17.5144698308 9.7181346967 -16.4715335727 0 0 0
1259 305 6 -1.14 12.8048839605 3.542643267 -13.0112639509 0 0 0
1260 306 6 -1.14 -6.4437268235 -5.8539666011 -13.4417238672 0 0 0
1261 307 6 -1.14 16.7531411812 -2.8568584403 -14.6753643592 0 0 0
1262 308 6 -1.14 -10.9767729445 11.453086646 -11.7185741671 0 0 0
1263 309 6 -1.14 0.4606846033 -3.0188192887 -13.6878250791 0 0 0
1264 310 6 -1.14 -15.9987550591 -4.7015514599 -14.6306048267 0 0 0
1265 311 6 -1.14 -2.0130239142 -4.3571039207 -12.6867693631 0 0 0
1266 312 6 -1.14 10.553863083 10.9227020057 -12.3238663661 0 0 0
1267 313 6 -1.14 1.378784743 -8.0303847381 -9.3572334896 0 0 0
1268 314 6 -1.14 6.2217164407 -6.1754287222 -13.7599379773 0 0 0
1269 315 6 -1.14 -11.2180731919 -11.0499279389 -12.5046940637 0 0 0
1270 316 6 -1.14 18.8404753018 -5.9665771689 -14.1277538879 0 0 0
1271 317 6 -1.14 12.8228487985 6.1362400552 -12.3153567274 0 0 0
1272 318 6 -1.14 -3.030366771 0.9969884432 -12.5749128244 0 0 0
1273 319 6 -1.14 -17.4044499652 8.6356472795 -14.146442619 0 0 0
1274 320 6 -1.14 7.8993869145 11.0172907589 -11.8028162941 0 0 0
1275 321 6 -1.14 4.9764983506 -11.7456799454 -12.3147417872 0 0 0
1276 322 6 -1.14 -4.4686563275 -3.2001934101 -13.3951300929 0 0 0
1277 323 6 -1.14 8.9396072307 -2.5729296036 -12.6973512703 0 0 0
1278 324 6 -1.14 -8.3327033358 4.2357739254 -11.6601828857 0 0 0
1279 325 6 -1.14 -5.0489730448 -7.8911172019 -12.5916820405 0 0 0
1280 326 6 -1.14 -2.347639432 -1.723618656 -13.2045412383 0 0 0
1281 327 6 -1.14 -15.7426717651 -2.1732011715 -13.8476925823 0 0 0
1282 328 6 -1.14 -7.3234081283 10.7416207719 -13.1097829077 0 0 0
1283 329 6 -1.14 2.0677214123 4.912989991 -13.1011801256 0 0 0
1284 330 6 -1.14 7.8091882163 -7.7288103964 -12.4556946385 0 0 0
1285 331 6 -1.14 -9.4454901113 -2.4026826824 -10.7552222584 0 0 0
1286 332 6 -1.14 15.5269594449 -8.9531387911 -12.8721968956 0 0 0
1287 333 6 -1.14 -0.3790473116 -11.4833197759 -12.9681453007 0 0 0
1288 334 6 -1.14 -13.8100730055 -3.9210486149 -13.3938534706 0 0 0
1289 335 6 -1.14 -13.3657663639 -12.5791633919 -12.2119239126 0 0 0
1290 336 6 -1.14 11.4895713298 -3.3231591301 -12.6037118254 0 0 0
1291 337 6 -1.14 0.8446175606 -8.4335733916 -11.8710626428 0 0 0
1292 338 6 -1.14 13.2546272963 -6.3959524921 -13.5683509219 0 0 0
1293 339 6 -1.14 1.1547372713 11.7994345738 -11.9367928707 0 0 0
1294 340 6 -1.14 -12.6454890443 -9.0503815089 -11.4863691456 0 0 0
1295 341 6 -1.14 -17.6244053868 -7.630696346 -13.0846373819 0 0 0
1296 342 6 -1.14 -9.2318403005 9.8081652983 -10.9045843432 0 0 0
1297 343 6 -1.14 14.7636750523 -3.5971527494 -12.9355897931 0 0 0
1298 344 6 -1.14 13.0270082981 -8.4819299673 -11.8379409266 0 0 0
1299 345 6 -1.14 5.4116990541 -7.270251038 -11.4271099659 0 0 0
1300 346 6 -1.14 13.2359761725 -10.9144787027 -13.0602366415 0 0 0
1301 347 6 -1.14 5.2334027114 1.1133959077 -13.1208488272 0 0 0
1302 348 6 -1.14 -0.9815213751 -12.343244473 -10.6059061839 0 0 0
1303 349 6 -1.14 -10.1162798068 -9.3107459369 -10.8502082127 0 0 0
1304 350 6 -1.14 0.8303116585 -10.4930293457 -10.1326555659 0 0 0
1305 351 6 -1.14 -10.5487137644 5.5938404489 -11.0640340828 0 0 0
1306 352 6 -1.14 17.9811821015 -7.3598096535 -12.0631566013 0 0 0
1307 353 6 -1.14 -14.9504388955 10.6190806642 -11.0969126217 0 0 0
1308 354 6 -1.14 4.5145273482 4.3244220423 -13.3829506763 0 0 0
1309 355 6 -1.14 -1.3229422841 -7.4255159082 -11.0854339758 0 0 0
1310 356 6 -1.14 -18.6886126334 -1.3306985794 -12.3184089495 0 0 0
1311 357 6 -1.14 -8.2871788098 -4.8252313547 -10.8141151693 0 0 0
1312 358 6 -1.14 -3.2199963544 -9.74217206 -12.4770695409 0 0 0
1313 359 6 -1.14 15.0712514007 10.8340722195 -10.8510794493 0 0 0
1314 360 6 -1.14 0.8263318124 -5.8577231013 -11.2261041626 0 0 0
1315 361 6 -1.14 7.5357588875 -9.9627622034 -11.1514033967 0 0 0
1316 362 6 -1.14 -7.3716612601 -7.379492574 -11.3595902368 0 0 0
1317 363 6 -1.14 -5.6924152285 -10.3531876633 -11.7066849822 0 0 0
1318 364 6 -1.14 -18.8904151156 10.5711839387 -12.440938239 0 0 0
1319 365 6 -1.14 -5.3552734247 -5.8615316185 -11.0417147189 0 0 0
1320 366 6 -1.14 12.6630386579 9.7700871411 -10.9537397716 0 0 0
1321 367 6 -1.14 9.887885715 -8.8844189082 -11.112004876 0 0 0
1322 368 6 -1.14 9.7542492349 -4.3027826054 -10.9348831315 0 0 0
1323 369 6 -1.14 -18.5667918097 -9.8218537335 -12.0196648118 0 0 0
1324 370 6 -1.14 -6.9993330726 11.5611608314 -9.979641054 0 0 0
1325 371 6 -1.14 12.3091578417 12.3491223331 -10.8229262353 0 0 0
1326 372 6 -1.14 -3.3573698596 -2.8071340974 -11.0753915676 0 0 0
1327 373 6 -1.14 -11.6617823236 -6.9233171123 -10.4726942958 0 0 0
1328 374 6 -1.14 -11.5823183238 9.2519548059 -10.2055632296 0 0 0
1329 375 6 -1.14 7.1816138895 -5.4465262543 -11.2798111053 0 0 0
1330 376 6 -1.14 -13.9441076583 -6.6050340792 -11.3699805433 0 0 0
1331 377 6 -1.14 -7.560224783 7.4471807527 -10.1101872419 0 0 0
1332 378 6 -1.14 -15.9991968755 -4.0669412037 -12.0031859219 0 0 0
1333 379 6 -1.14 17.5792493857 1.7484596498 -9.4085868748 0 0 0
1334 380 6 -1.14 -11.922301371 -10.9429876674 -9.9726727231 0 0 0
1335 381 6 -1.14 3.3121554566 11.3035135046 -10.6982827743 0 0 0
1336 382 6 -1.14 -16.0493630955 -9.1272836617 -11.6236431802 0 0 0
1337 383 6 -1.14 11.5423792883 -6.3824778009 -11.5967760587 0 0 0
1338 384 6 -1.14 -18.4521397002 -5.4573421869 -11.6244602201 0 0 0
1339 385 6 -1.14 14.8597062878 -9.8453338418 -10.5271153177 0 0 0
1340 386 6 -1.14 -2.1472387783 1.0227746898 -9.6429101381 0 0 0
1341 387 6 -1.14 1.3637997944 9.764856529 -10.3347288032 0 0 0
1342 388 6 -1.14 11.0912805788 2.1829220216 -10.5464171834 0 0 0
1343 389 6 -1.14 -14.6781147244 1.1587656938 -7.7911225713 0 0 0
1344 390 6 -1.14 6.544790143 -12.1576628796 -9.5200881428 0 0 0
1345 391 6 -1.14 0.7810279181 12.1397093993 -8.7827586079 0 0 0
1346 392 6 -1.14 -6.1295752513 4.9526726824 -9.2874120262 0 0 0
1347 393 6 -1.14 -2.5310015859 -1.2839904267 -8.6741686229 0 0 0
1348 394 6 -1.14 -2.6255158699 -9.6839185618 -9.556572899 0 0 0
1349 395 6 -1.14 10.5583299639 -0.2336409716 -9.4593436204 0 0 0
1350 396 6 -1.14 1.6867143022 -2.7697208012 -9.0251624956 0 0 0
1351 397 6 -1.14 6.1612081168 9.5115789059 -9.7069777323 0 0 0
1352 398 6 -1.14 3.8042624133 -5.8544452542 -8.7107668091 0 0 0
1353 399 6 -1.14 -8.3350227999 2.7135653095 -7.2863713779 0 0 0
1354 400 6 -1.14 -10.8168962487 -2.3918874005 -8.2208800598 0 0 0
1355 401 6 -1.14 -4.7836760912 -7.8080788128 -8.6665453472 0 0 0
1356 402 6 -1.14 3.8895750223 -0.5200856549 -8.9999309836 0 0 0
1357 403 6 -1.14 -14.5082214069 -1.4632403889 -7.0721310359 0 0 0
1358 404 6 -1.14 -0.5769364761 -4.1705871986 -9.3202599099 0 0 0
1359 405 6 -1.14 -12.556741846 0.2768900296 -6.5320446002 0 0 0
1360 406 6 -1.14 -4.7501022757 -11.8858285902 -5.5342108984 0 0 0
1361 407 6 -1.14 -7.023638294 -4.7000987676 -8.0602770598 0 0 0
1362 408 6 -1.14 -3.3468091035 -10.3425795029 -7.1824301962 0 0 0
1363 409 6 -1.14 7.7128737667 -11.2788866063 -6.8565730471 0 0 0
1364 410 6 -1.14 -9.3396087069 -7.3296909501 -8.8792409469 0 0 0
1365 411 6 -1.14 -7.1264954397 -9.2496091269 -9.131329534 0 0 0
1366 412 6 -1.14 -8.9260995588 8.6621497327 -8.2760953816 0 0 0
1367 413 6 -1.14 -13.0092724202 -4.0611924376 -9.0714230308 0 0 0
1368 414 6 -1.14 -11.6840942934 -7.023440808 -7.6145022007 0 0 0
1369 415 6 -1.14 7.7198727316 -7.6265109567 -9.219686295 0 0 0
1370 416 6 -1.14 8.650162406 -2.7153407701 -8.7131602668 0 0 0
1371 417 6 -1.14 12.0774667192 -3.9811973706 -7.0756982114 0 0 0
1372 418 6 -1.14 10.2494519848 -11.3020943882 -9.5518422742 0 0 0
1373 419 6 -1.14 12.6716518738 -4.8087713567 -9.427383828 0 0 0
1374 420 6 -1.14 6.2734325325 -9.5834516457 -5.3818744154 0 0 0
1375 421 6 -1.14 18.279554252 -9.1494058861 -9.4384214909 0 0 0
1376 422 6 -1.14 17.2491861058 2.2906756623 -6.9489324898 0 0 0
1377 423 6 -1.14 -17.4839470821 -12.3323255784 -9.1764322461 0 0 0
1378 424 6 -1.14 -0.3576743706 0.4684213439 -7.7732151771 0 0 0
1379 425 6 -1.14 -2.7082038922 -6.0773579861 -8.7632467716 0 0 0
1380 426 6 -1.14 -4.8684164968 -3.1783394822 -8.3458580312 0 0 0
1381 427 6 -1.14 6.0926732716 -3.7325226936 -9.1137210167 0 0 0
1382 428 6 -1.14 -13.579499588 -8.967835054 -8.7318396527 0 0 0
1383 429 6 -1.14 8.40441462 7.0390341001 -7.5686502163 0 0 0
1384 430 6 -1.14 16.2414782872 0.0984063815 -8.0246437188 0 0 0
1385 431 6 -1.14 -7.0439473628 6.797456573 -7.5958904919 0 0 0
1386 432 6 -1.14 16.6188831921 -6.1814390628 -8.6899910134 0 0 0
1387 433 6 -1.14 -0.9429417021 -11.1433408092 -8.2486213743 0 0 0
1388 434 6 -1.14 12.4234488813 1.4992485826 -8.4373091357 0 0 0
1389 435 6 -1.14 -6.2812904112 9.0802612738 -8.5300674907 0 0 0
1390 436 6 -1.14 -12.9370486265 8.903588748 -7.4253061484 0 0 0
1391 437 6 -1.14 -10.6253660176 2.3737492623 -5.9235872532 0 0 0
1392 438 6 -1.14 0.040496595 6.6919367951 -9.8673101947 0 0 0
1393 439 6 -1.14 14.2900970234 -7.4766035785 -8.0321697034 0 0 0
1394 440 6 -1.14 -16.1606843923 7.2832163391 -4.0188922989 0 0 0
1395 441 6 -1.14 -16.0689700303 -10.145605269 -8.5170543216 0 0 0
1396 442 6 -1.14 -15.4340785134 -5.3199241105 -9.2856700727 0 0 0
1397 443 6 -1.14 10.2135932228 -6.6765842126 -8.7973217287 0 0 0
1398 444 6 -1.14 12.3232611888 -9.6572802461 -8.8707108819 0 0 0
1399 445 6 -1.14 -17.0969298985 -2.8983531023 -8.0531370815 0 0 0
1400 446 6 -1.14 -17.3323371311 -7.152658367 -9.6168101223 0 0 0
1401 447 6 -1.14 1.4563658745 -5.0188338383 -7.9028834358 0 0 0
1402 448 6 -1.14 -18.2394733857 3.0251167145 -7.0839958126 0 0 0
1403 449 6 -1.14 3.9207084726 2.5514725228 -5.4076653702 0 0 0
1404 450 6 -1.14 -6.3557759904 4.4507909055 -6.6653704175 0 0 0
1405 451 6 -1.14 18.9497356154 -4.3631897497 -9.1123914058 0 0 0
1406 452 6 -1.14 2.155822114 1.0705426909 -6.6636913748 0 0 0
1407 453 6 -1.14 -10.485968873 -4.9069689583 -8.4839973737 0 0 0
1408 454 6 -1.14 9.786861184 1.9879758545 -8.2598366771 0 0 0
1409 455 6 -1.14 -4.8486005605 -5.5998214623 -7.131121891 0 0 0
1410 456 6 -1.14 11.0374288109 -11.4383717629 -7.136587732 0 0 0
1411 457 6 -1.14 -14.8439502096 7.1610153181 -6.4070690566 0 0 0
1412 458 6 -1.14 -13.1301428795 4.5948962901 -5.4277966248 0 0 0
1413 459 6 -1.14 -13.8590812843 -11.4270522492 -8.2092551549 0 0 0
1414 460 6 -1.14 6.2394212009 -1.1760730028 -7.9634455771 0 0 0
1415 461 6 -1.14 -0.2215686473 9.6401410575 -7.6242161983 0 0 0
1416 462 6 -1.14 -2.9769622014 0.7617612461 -7.2106423199 0 0 0
1417 463 6 -1.14 12.681364323 9.3277113702 -4.8801315383 0 0 0
1418 464 6 -1.14 5.9418031608 7.8068011281 -7.6517300412 0 0 0
1419 465 6 -1.14 8.0505195625 -5.2195491993 -8.3807120517 0 0 0
1420 466 6 -1.14 -1.9065094009 7.5961227447 -7.5768729541 0 0 0
1421 467 6 -1.14 -12.1208483907 11.6629484628 -8.6710225623 0 0 0
1422 468 6 -1.14 -8.7698302713 -1.9212328682 -6.1421861493 0 0 0
1423 469 6 -1.14 -9.071013005 11.7330944438 -7.8154471948 0 0 0
1424 470 6 -1.14 -9.5718223251 0.2563692562 -7.2613879333 0 0 0
1425 471 6 -1.14 -7.7030066152 0.4192623521 -5.434718092 0 0 0
1426 472 6 -1.14 -14.969532838 0.295190868 -5.3437658667 0 0 0
1427 473 6 -1.14 16.7903926062 -10.5527708873 -7.7764923863 0 0 0
1428 474 6 -1.14 14.6136961576 -4.8540260985 -7.6344596897 0 0 0
1429 475 6 -1.14 17.8374363262 -0.4753099649 -6.0362767706 0 0 0
1430 476 6 -1.14 -5.8771969128 -10.0436045931 -6.9811171236 0 0 0
1431 477 6 -1.14 -3.4899765689 3.2235779277 -8.1496805724 0 0 0
1432 478 6 -1.14 1.9406065792 11.0552141884 -6.3469498646 0 0 0
1433 479 6 -1.14 4.610908973 0.2794365154 -6.447652273 0 0 0
1434 480 6 -1.14 4.7924471491 10.3738633028 -7.737365684 0 0 0
1435 481 6 -1.14 -4.5509909227 6.2426796797 -7.5693627327 0 0 0
1436 482 6 -1.14 1.0200987329 -11.3280917116 -6.1370453898 0 0 0
1437 483 6 -1.14 -0.3546044283 4.7491305177 -8.0908419578 0 0 0
1438 484 6 -1.14 -10.6328289956 5.2578132382 -5.3256007842 0 0 0
1439 485 6 -1.14 -15.425188046 2.8634704105 -5.5546777515 0 0 0
1440 486 6 -1.14 4.0752931586 -2.1688770592 -7.0218671696 0 0 0
1441 487 6 -1.14 -1.251389107 -8.760380617 -7.4837492325 0 0 0
1442 488 6 -1.14 -12.3730156832 7.1781325147 -5.5393226843 0 0 0
1443 489 6 -1.14 18.4009880836 5.1333356367 -6.7973659436 0 0 0
1444 490 6 -1.14 5.4976567051 -11.9816038837 -5.843340188 0 0 0
1445 491 6 -1.14 9.9397237205 4.5424552144 -7.6718403908 0 0 0
1446 492 6 -1.14 14.7821937551 -9.9440506029 -5.9035768285 0 0 0
1447 493 6 -1.14 16.6983469346 -2.4180995988 -7.1050636085 0 0 0
1448 494 6 -1.14 -17.1867596199 5.3011207107 -6.1560123808 0 0 0
1449 495 6 -1.14 -18.5691948438 -10.5398583113 -7.5778678752 0 0 0
1450 496 6 -1.14 14.4256387108 6.7764951737 -4.9140065541 0 0 0
1451 497 6 -1.14 -8.1863323436 3.8835936709 -4.7580109776 0 0 0
1452 498 6 -1.14 -3.2780993193 -7.3938101504 -6.5021413785 0 0 0
1453 499 6 -1.14 9.9821876496 11.2491242868 -5.194826499 0 0 0
1454 500 6 -1.14 -4.5028323019 -9.3049593183 -4.8792831871 0 0 0
1455 501 6 -1.14 3.9214160994 -5.0362982139 -6.1007801156 0 0 0
1456 502 6 -1.14 -4.9571133451 10.7530288079 -6.6431101984 0 0 0
1457 503 6 -1.14 7.6732726783 -11.7085481462 -4.3055936956 0 0 0
1458 504 6 -1.14 17.0150028837 8.2375477011 -5.2870320655 0 0 0
1459 505 6 -1.14 -17.488272131 -5.5088014074 -7.5850282239 0 0 0
1460 506 6 -1.14 -9.3778355786 -6.2874003422 -6.5703864594 0 0 0
1461 507 6 -1.14 -5.8728626122 -3.5064823436 -5.9856774473 0 0 0
1462 508 6 -1.14 7.1559062418 -3.4277619702 -6.6005278571 0 0 0
1463 509 6 -1.14 -7.0950881538 -7.7123061226 -6.9455452964 0 0 0
1464 510 6 -1.14 6.3630578883 5.4975389789 -6.5639432181 0 0 0
1465 511 6 -1.14 12.2203930144 5.5502795394 -6.1043551147 0 0 0
1466 512 6 -1.14 -17.2054013714 1.2538093646 -4.2164486214 0 0 0
1467 513 6 -1.14 7.2021571853 7.5731334151 -5.3353685445 0 0 0
1468 514 6 -1.14 18.0867588793 -8.4210284124 -6.8990376032 0 0 0
1469 515 6 -1.14 -16.4474712923 -11.9675513655 -6.7269075486 0 0 0
1470 516 6 -1.14 8.5702166092 -7.2074984095 -6.7695777481 0 0 0
1471 517 6 -1.14 0.7061871401 7.1298290062 -7.4145220352 0 0 0
1472 518 6 -1.14 4.9861444646 -7.4937514422 -5.3324599684 0 0 0
1473 519 6 -1.14 9.8135708641 -9.2928260748 -7.7899839673 0 0 0
1474 520 6 -1.14 -14.761985215 -9.5430985367 -6.3535968421 0 0 0
1475 521 6 -1.14 15.956164662 -6.7362263821 -6.1852943555 0 0 0
1476 522 6 -1.14 10.3703877035 8.1299026312 -5.494513516 0 0 0
1477 523 6 -1.14 -14.0045641199 9.2467345996 -5.0385519689 0 0 0
1478 524 6 -1.14 -15.4515148931 -7.2715648411 -7.5873360145 0 0 0
1479 525 6 -1.14 8.4577848764 3.2032557117 -5.9452954233 0 0 0
1480 526 6 -1.14 -4.2514214468 2.4169173886 -5.4929190574 0 0 0
1481 527 6 -1.14 -18.9013787473 -3.6932871758 -6.3598356656 0 0 0
1482 528 6 -1.14 12.0344621636 6.9928840542 -3.8167286017 0 0 0
1483 529 6 -1.14 -7.2240315311 -5.7203024201 -5.2405120508 0 0 0
1484 530 6 -1.14 -18.39216734 -1.5467723264 -4.2947174509 0 0 0
1485 531 6 -1.14 10.6495054077 9.3425403226 -3.3125561528 0 0 0
1486 532 6 -1.14 18.3776204187 -6.3643087034 -5.1842556512 0 0 0
1487 533 6 -1.14 6.0318957851 -5.2366266169 -4.6421204773 0 0 0
1488 534 6 -1.14 9.0835405407 -9.2068537613 -5.3010722097 0 0 0
1489 535 6 -1.14 -16.1326461639 -3.9407911493 -5.7100502474 0 0 0
1490 536 6 -1.14 -16.2447706975 -7.4957228081 -5.1272815497 0 0 0
1491 537 6 -1.14 -14.7956101803 11.6163322943 -3.315354747 0 0 0
1492 538 6 -1.14 -0.0044921012 7.233482158 -2.605338217 0 0 0
1493 539 6 -1.14 11.2832090475 -11.6553817683 -3.8951410056 0 0 0
1494 540 6 -1.14 -6.8089615678 -11.7207555022 -0.517634092 0 0 0
1495 541 6 -1.14 8.4261702978 10.1623124909 2.2128620515 0 0 0
1496 542 6 -1.14 -3.130428631 11.8416507435 3.6901719938 0 0 0
1497 543 6 -1.14 -16.0377648345 11.5246310573 0.9655885513 0 0 0
1498 544 6 -1.14 -0.9686562987 12.2556147038 2.1968956492 0 0 0
1499 545 6 -1.14 4.45866346 12.035604208 1.3169657092 0 0 0
1500 546 6 -1.14 -14.5068239577 8.1888216773 -1.4882088654 0 0 0
1501 547 6 -1.14 17.0033817638 -12.2852200897 1.4881170057 0 0 0
1502 548 6 -1.14 15.2731987471 10.1439857092 -0.3487220013 0 0 0
1503 549 6 -1.14 14.3864916368 -8.207212646 0.6859781828 0 0 0
1504 550 6 -1.14 -8.6353208215 8.9822607975 1.9511145019 0 0 0
1505 551 6 -1.14 5.6782145087 -11.0893213517 2.5033746954 0 0 0
1506 552 6 -1.14 -8.3799936412 -11.3567649429 1.9564650587 0 0 0
1507 553 6 -1.14 -16.5478489046 -11.1439308088 1.7607123877 0 0 0
1508 554 6 -1.14 -3.052479932 -11.0269841696 2.2595981468 0 0 0
1509 555 6 -1.14 -10.6574667806 -6.5450634909 0.8445038092 0 0 0
1510 556 6 -1.14 9.1333922013 -12.2236712413 2.5257196518 0 0 0
1511 557 6 -1.14 -2.2141589983 9.5190642837 2.945688247 0 0 0
1512 558 6 -1.14 -14.0975676284 9.6486904609 0.6710219553 0 0 0
1513 559 6 -1.14 2.2266689502 10.1011959134 1.6093331751 0 0 0
1514 560 6 -1.14 10.3364643506 7.9862658106 1.6295190043 0 0 0
1515 561 6 -1.14 2.7535017335 -6.7937503431 1.6883528665 0 0 0
1516 562 6 -1.14 -6.7672725175 11.6269178805 1.6863625526 0 0 0
1517 563 6 -1.14 4.6224216225 8.9068895585 0.9400259121 0 0 0
1518 564 6 -1.14 13.2652980812 2.9157806786 4.5847711002 0 0 0
1519 565 6 -1.14 16.6551909196 7.8265700155 0.1199703376 0 0 0
1520 566 6 -1.14 15.3624088394 -10.2686795342 2.199570494 0 0 0
1521 567 6 -1.14 13.0022792366 7.8866594829 1.4209944526 0 0 0
1522 568 6 -1.14 8.4287014721 -0.1725819281 2.3201382254 0 0 0
1523 569 6 -1.14 10.7944829074 -1.7024934912 1.9202684556 0 0 0
1524 570 6 -1.14 -18.3248770403 -8.4918902895 3.0154406533 0 0 0
1525 571 6 -1.14 13.3330928899 -5.800868581 2.2147978597 0 0 0
1526 572 6 -1.14 -12.3906912221 -3.8765060479 0.4995104338 0 0 0
1527 573 6 -1.14 -2.7223680952 6.9149227492 2.6234257815 0 0 0
1528 574 6 -1.14 -9.4604182273 -8.8014504074 1.6083201283 0 0 0
1529 575 6 -1.14 3.994245485 -8.9182877135 2.3715272961 0 0 0
1530 576 6 -1.14 -5.2378940413 -6.5393850758 2.1374074083 0 0 0
1531 577 6 -1.14 -3.4887869726 -8.4874397367 2.9437653685 0 0 0
1532 578 6 -1.14 -15.9178909324 -9.3400544413 3.5683992753 0 0 0
1533 579 6 -1.14 -6.9465290609 3.6455996665 1.4540724422 0 0 0
1534 580 6 -1.14 -15.6367542128 -2.4548778302 2.1768905003 0 0 0
1535 581 6 -1.14 8.7510910141 -6.9098980522 2.9809858071 0 0 0
1536 582 6 -1.14 8.0149708354 2.325243443 3.1622045444 0 0 0
1537 583 6 -1.14 17.0299166003 -4.7227581442 2.6919273523 0 0 0
1538 584 6 -1.14 -0.3534791569 -6.1670266217 2.7629154119 0 0 0
1539 585 6 -1.14 8.4964360644 -9.6497931473 2.9359557441 0 0 0
1540 586 6 -1.14 1.377362901 11.3361240484 3.9727368676 0 0 0
1541 587 6 -1.14 -12.878983498 7.4113800271 0.3923903475 0 0 0
1542 588 6 -1.14 -10.1524096526 10.9431378756 1.4384733175 0 0 0
1543 589 6 -1.14 14.3992636188 4.4940383109 2.8869813571 0 0 0
1544 590 6 -1.14 13.2744143108 11.6034677999 2.8943241499 0 0 0
1545 591 6 -1.14 -4.5408124656 8.6681491033 2.3481944657 0 0 0
1546 592 6 -1.14 -15.6403630687 9.4174762936 2.7143430904 0 0 0
1547 593 6 -1.14 -6.9855256962 7.5808986461 3.2616730175 0 0 0
1548 594 6 -1.14 -8.8913239449 0.3985746365 1.4708276975 0 0 0
1549 595 6 -1.14 -1.259984276 -1.163111649 2.3907173836 0 0 0
1550 596 6 -1.14 -18.5080690696 12.3163738562 1.2958203968 0 0 0
1551 597 6 -1.14 5.6449843326 11.0529038134 3.9992695496 0 0 0
1552 598 6 -1.14 -18.1695105039 -0.6956865925 1.0339547269 0 0 0
1553 599 6 -1.14 9.3345449257 8.3847659516 3.9177341153 0 0 0
1554 600 6 -1.14 18.952672405 6.8374003924 0.9786145188 0 0 0
1555 601 6 -1.14 5.8368002381 -5.8266381166 2.3884784874 0 0 0
1556 602 6 -1.14 16.9718827573 5.6112020595 1.6340429888 0 0 0
1557 603 6 -1.14 -1.5650034294 2.7193910187 1.2146889289 0 0 0
1558 604 6 -1.14 15.669234783 -12.3734581817 3.7613437954 0 0 0
1559 605 6 -1.14 11.5678696546 5.7730702292 1.5495652969 0 0 0
1560 606 6 -1.14 13.591866379 -8.7524129489 3.1959226139 0 0 0
1561 607 6 -1.14 -9.199066658 6.5446461266 2.5133291927 0 0 0
1562 608 6 -1.14 18.3374190372 1.9618725968 1.365579075 0 0 0
1563 609 6 -1.14 -5.9492370492 -11.3798568544 2.9510716009 0 0 0
1564 610 6 -1.14 -12.8183911554 -2.5086662087 2.6529567999 0 0 0
1565 611 6 -1.14 6.1960968228 7.3859942647 2.3789072711 0 0 0
1566 612 6 -1.14 -11.0633145026 1.7162701261 2.6467828926 0 0 0
1567 613 6 -1.14 -4.9060155685 5.098314948 2.4771847836 0 0 0
1568 614 6 -1.14 16.4371956033 -0.4086502245 3.830741712 0 0 0
1569 615 6 -1.14 -14.0249992603 -9.9081523257 1.971829208 0 0 0
1570 616 6 -1.14 15.4861845853 9.294461648 2.0392320324 0 0 0
1571 617 6 -1.14 -18.4393184747 -4.0288269048 2.2196338808 0 0 0
1572 618 6 -1.14 17.6200314062 -10.7222150844 3.3975905982 0 0 0
1573 619 6 -1.14 -7.7156993291 -9.3196519242 3.4717882771 0 0 0
1574 620 6 -1.14 12.3302382743 -3.3766142435 3.2186536751 0 0 0
1575 621 6 -1.14 3.0169249584 -11.298697721 3.1370436021 0 0 0
1576 622 6 -1.14 4.7315601675 -10.0050034721 4.63171216 0 0 0
1577 623 6 -1.14 15.9326797335 -7.6989722347 2.6482972219 0 0 0
1578 624 6 -1.14 -16.0704720102 -6.9062873292 2.8487511413 0 0 0
1579 625 6 -1.14 -11.181317783 8.5231726988 2.3680179878 0 0 0
1580 626 6 -1.14 -9.6971787927 -6.7417748992 3.2690034902 0 0 0
1581 627 6 -1.14 -1.3984171661 -3.7451585273 3.4377565201 0 0 0
1582 628 6 -1.14 7.9284399024 4.9098523676 3.2446709617 0 0 0
1583 629 6 -1.14 -1.352296515 -9.6889743167 3.8621857817 0 0 0
1584 630 6 -1.14 -15.0525566561 6.3418120411 1.7511570631 0 0 0
1585 631 6 -1.14 -3.6846354851 -10.3665594025 4.746517764 0 0 0
1586 632 6 -1.14 -11.7925484423 -8.1153251405 2.7344745886 0 0 0
1587 633 6 -1.14 11.0267207072 -10.3525341087 3.2781191744 0 0 0
1588 634 6 -1.14 0.3389738636 8.5616738483 4.0184128633 0 0 0
1589 635 6 -1.14 -10.083985531 -10.188380744 3.6766902089 0 0 0
1590 636 6 -1.14 13.7891230565 -0.0824400163 3.9395097666 0 0 0
1591 637 6 -1.14 1.5441400509 0.6535194093 5.2359322052 0 0 0
1592 638 6 -1.14 -14.6697973885 -11.721292607 3.5624335436 0 0 0
1593 639 6 -1.14 9.1615236208 -11.2167560763 4.9396829744 0 0 0
1594 640 6 -1.14 4.7955368168 -3.7380770264 3.4550656826 0 0 0
1595 641 6 -1.14 9.8683344216 -4.0571839984 2.2388215796 0 0 0
1596 642 6 -1.14 10.4664673594 1.605809855 2.4292299686 0 0 0
1597 643 6 -1.14 1.0028053732 3.3292142668 1.2312560068 0 0 0
1598 644 6 -1.14 2.9299545372 -7.4003964489 4.2018906527 0 0 0
1599 645 6 -1.14 5.6941710675 3.6251649886 3.0321488751 0 0 0
1600 646 6 -1.14 -8.5642894138 2.046076663 3.4919482616 0 0 0
1601 647 6 -1.14 1.2361305449 -8.6730083724 2.4560545376 0 0 0
1602 648 6 -1.14 9.9131139911 -8.3105586054 4.8467953855 0 0 0
1603 649 6 -1.14 -10.3543426366 -3.2194388253 2.3124881323 0 0 0
1604 650 6 -1.14 14.1065136395 -4.8250109622 4.5971414456 0 0 0
1605 651 6 -1.14 -18.5768845691 0.1407080286 3.7458295916 0 0 0
1606 652 6 -1.14 -15.7304898296 0.424826056 2.0140382211 0 0 0
1607 653 6 -1.14 -11.1897057303 4.0957564626 1.8725700924 0 0 0
1608 654 6 -1.14 0.1187922873 1.8395143815 3.2694604301 0 0 0
1609 655 6 -1.14 15.4506066431 2.0351913238 3.3558323036 0 0 0
1610 656 6 -1.14 -2.980463832 2.2111593362 3.6268732144 0 0 0
1611 657 6 -1.14 -3.2906574737 -6.1057044047 3.9312189512 0 0 0
1612 658 6 -1.14 1.2550558685 -4.177975531 3.680523411 0 0 0
1613 659 6 -1.14 10.0419241495 -2.6336674415 4.3204026482 0 0 0
1614 660 6 -1.14 10.8515708793 4.5226255737 4.2075613298 0 0 0
1615 661 6 -1.14 -14.391742837 -1.4596575483 4.3393176738 0 0 0
1616 662 6 -1.14 16.924315962 -6.9667103939 5.1180280363 0 0 0
1617 663 6 -1.14 -4.7662748481 0.2828662498 3.0428409297 0 0 0
1618 664 6 -1.14 15.9863870861 -2.5626369874 5.2862802075 0 0 0
1619 665 6 -1.14 -5.376525796 -7.479523407 4.5515679309 0 0 0
1620 666 6 -1.14 6.0623321445 -0.5327398063 4.2165910251 0 0 0
1621 667 6 -1.14 7.4096850514 -4.1819733105 3.642221638 0 0 0
1622 668 6 -1.14 -7.8158166381 -2.1960060026 3.3534889553 0 0 0
1623 669 6 -1.14 11.6076280807 -5.6627738391 4.2082481895 0 0 0
1624 670 6 -1.14 -13.1989867167 9.8859717499 4.227338528 0 0 0
1625 671 6 -1.14 -13.3045505583 2.8401879103 3.1025652581 0 0 0
1626 672 6 -1.14 -5.5568716046 2.6594868666 3.2917515841 0 0 0
1627 673 6 -1.14 -7.0245898331 4.7385704986 4.0065141955 0 0 0
1628 674 6 -1.14 -5.5876009942 -3.1055923101 4.4211580505 0 0 0
1629 675 6 -1.14 -7.5660187848 -4.6731936206 4.1592965704 0 0 0
1630 676 6 -1.14 18.907018481 5.6224540876 3.4911951556 0 0 0
1631 677 6 -1.14 -14.5334731386 -4.1369034635 3.8402747424 0 0 0
1632 678 6 -1.14 18.7592335257 -4.6664309299 4.7159913255 0 0 0
1633 679 6 -1.14 2.7449748029 1.9756997751 3.5279386384 0 0 0
1634 680 6 -1.14 7.2823264461 -8.1226764973 4.7410906219 0 0 0
1635 681 6 -1.14 18.0613408023 -2.4163053907 3.5438308905 0 0 0
1636 682 6 -1.14 -17.0983324572 -2.9199762767 4.8894821165 0 0 0
1637 683 6 -1.14 -9.8981168657 10.0964862388 3.9748626748 0 0 0
1638 684 6 -1.14 18.2348954572 11.1847929172 3.2056506687 0 0 0
1639 685 6 -1.14 -2.6385901149 -1.7756332261 4.5621368605 0 0 0
1640 686 6 -1.14 3.0859264719 -1.0738962685 6.748635528 0 0 0
1641 687 6 -1.14 -4.8265989061 10.2338016834 4.7178075257 0 0 0
1642 688 6 -1.14 -0.2981269595 -5.5779269839 5.2453576013 0 0 0
1643 689 6 -1.14 -9.6679313752 -2.4795808307 5.2617677248 0 0 0
1644 690 6 -1.14 -0.0089031802 -1.914639488 4.5439959521 0 0 0
1645 691 6 -1.14 3.8941269687 12.1665699227 5.5772820387 0 0 0
1646 692 6 -1.14 -12.532861733 0.5106731077 5.199936509 0 0 0
1647 693 6 -1.14 -14.0768235238 11.1583827851 6.4971330005 0 0 0
1648 694 6 -1.14 3.0672274219 -1.1186387355 4.1410960847 0 0 0
1649 695 6 -1.14 -9.8654076725 -0.3779914947 3.7116625479 0 0 0
1650 696 6 -1.14 7.7844118284 9.5605498874 5.8787131993 0 0 0
1651 697 6 -1.14 14.8602140627 -9.6681687075 5.999361322 0 0 0
1652 698 6 -1.14 -17.1037589217 3.9913169656 3.2792121563 0 0 0
1653 699 6 -1.14 -17.4439708337 10.68019665 4.0115244223 0 0 0
1654 700 6 -1.14 5.5610045093 -5.5723693466 5.0066408489 0 0 0
1655 701 6 -1.14 18.0409626216 -9.3017518807 6.1044782088 0 0 0
1656 702 6 -1.14 17.2088221509 7.5257133669 3.3929561277 0 0 0
1657 703 6 -1.14 -2.7271903886 12.4070696008 6.4070737498 0 0 0
1658 704 6 -1.14 -9.0971565106 -9.0462892405 6.2157680826 0 0 0
1659 705 6 -1.14 -7.9755719028 11.9566794669 3.8758134533 0 0 0
1660 706 6 -1.14 -17.0358199366 -7.6297951431 5.2143928 0 0 0
1661 707 6 -1.14 -0.8417570298 4.3332913497 3.010011378 0 0 0
1662 708 6 -1.14 -11.5331168886 8.8817619799 6.2444141411 0 0 0
1663 709 6 -1.14 12.8771894136 -11.4142870873 5.5739056465 0 0 0
1664 710 6 -1.14 5.8642749174 7.7296009876 5.483238857 0 0 0
1665 711 6 -1.14 15.3221209241 0.861479939 5.8125240791 0 0 0
1666 712 6 -1.14 0.3837292665 -11.2094794828 5.6313149751 0 0 0
1667 713 6 -1.14 1.9478100177 -9.2589568507 6.7188823449 0 0 0
1668 714 6 -1.14 -6.8790093993 -11.5326274398 5.8762537996 0 0 0
1669 715 6 -1.14 -15.1232336445 12.4090993488 8.5991573908 0 0 0
1670 716 6 -1.14 -13.8334508183 -11.2437521032 6.8844446799 0 0 0
1671 717 6 -1.14 -12.9549045303 -9.4689616375 5.1234179314 0 0 0
1672 718 6 -1.14 15.4502953829 9.7737752913 5.8564733392 0 0 0
1673 719 6 -1.14 -2.4176108158 9.9422301136 5.6495075505 0 0 0
1674 720 6 -1.14 6.5150945068 12.3922044337 6.2028518601 0 0 0
1675 721 6 -1.14 19.0763982118 12.2874846036 5.4644489703 0 0 0
1676 722 6 -1.14 5.781532909 -7.5405217534 7.3064366844 0 0 0
1677 723 6 -1.14 14.8538235479 -6.4016198368 6.8514310925 0 0 0
1678 724 6 -1.14 1.8717244745 9.5779473506 6.9574931246 0 0 0
1679 725 6 -1.14 -11.5329646647 -5.6523319214 5.4837131615 0 0 0
1680 726 6 -1.14 1.0162637068 3.1768372729 5.3368026131 0 0 0
1681 727 6 -1.14 -5.6981148206 -9.7054733926 7.1179330564 0 0 0
1682 728 6 -1.14 2.6044593626 -5.0289395673 6.2538235778 0 0 0
1683 729 6 -1.14 4.0631932027 1.0093475539 5.7119637703 0 0 0
1684 730 6 -1.14 -12.5027156387 12.0909402646 8.3078558791 0 0 0
1685 731 6 -1.14 -16.5453311713 12.3314028155 6.0228107951 0 0 0
1686 732 6 -1.14 -2.2461306019 -8.2787669267 6.5035470113 0 0 0
1687 733 6 -1.14 17.9921602 -1.2060931784 5.9748463641 0 0 0
1688 734 6 -1.14 15.1077948821 -12.169280566 6.6803330014 0 0 0
1689 735 6 -1.14 12.2952916275 -3.307456206 6.456928631 0 0 0
1690 736 6 -1.14 -5.0387362325 1.3807997626 5.4504787212 0 0 0
1691 737 6 -1.14 -7.4612165878 9.748682478 5.2750553619 0 0 0
1692 738 6 -1.14 6.6491267829 -10.2426901373 6.7789284848 0 0 0
1693 739 6 -1.14 -17.8427473263 -4.6850422861 8.2861405884 0 0 0
1694 740 6 -1.14 -5.4780736725 7.9982606254 5.7617284285 0 0 0
1695 741 6 -1.14 9.234455471 -4.5626062513 6.5623732188 0 0 0
1696 742 6 -1.14 10.5175961503 10.7899217716 6.4177667613 0 0 0
1697 743 6 -1.14 5.2604205501 10.0447003887 6.4297797979 0 0 0
1698 744 6 -1.14 -5.2650877381 -12.1228548556 7.7664941291 0 0 0
1699 745 6 -1.14 12.6142753814 -8.0820748576 6.6650559416 0 0 0
1700 746 6 -1.14 -0.5010611686 11.1493585761 6.9432642995 0 0 0
1701 747 6 -1.14 -4.514714494 -4.9971467681 6.5991510176 0 0 0
1702 748 6 -1.14 8.3175157247 -6.2797812552 8.3421651747 0 0 0
1703 749 6 -1.14 -14.4897419019 -6.9070274207 5.4437760233 0 0 0
1704 750 6 -1.14 -0.0921634318 -7.1062855454 7.5376632914 0 0 0
1705 751 6 -1.14 -12.7231183605 -2.7380260032 6.4824239387 0 0 0
1706 752 6 -1.14 -9.2794455621 7.6628469697 6.71394921 0 0 0
1707 753 6 -1.14 -11.872157753 -11.8688741283 5.2507159426 0 0 0
1708 754 6 -1.14 0.43658724 -2.5938339187 7.3855561665 0 0 0
1709 755 6 -1.14 2.050707097 -11.6631574767 7.7102872395 0 0 0
1710 756 6 -1.14 -9.2714567019 11.4700821191 6.1032493126 0 0 0
1711 757 6 -1.14 18.4684177854 9.7694980441 5.2962182458 0 0 0
1712 758 6 -1.14 -18.0853985399 11.1034512702 7.7865687676 0 0 0
1713 759 6 -1.14 10.19240607 -8.9026388203 7.7203233266 0 0 0
1714 760 6 -1.14 7.6791720097 -1.814886624 6.7866497031 0 0 0
1715 761 6 -1.14 17.0457807154 7.8800319067 6.9020004627 0 0 0
1716 762 6 -1.14 10.847184105 -6.3500960375 7.7374726697 0 0 0
1717 763 6 -1.14 -13.9608316688 8.948378852 8.1989694784 0 0 0
1718 764 6 -1.14 16.656689854 -7.9817980004 7.8974263312 0 0 0
1719 765 6 -1.14 -5.7261606661 10.1910279489 7.3128922268 0 0 0
1720 766 6 -1.14 -17.7629295107 7.9867468807 3.6443014487 0 0 0
1721 767 6 -1.14 -2.4654918359 -3.5058381972 7.1144393413 0 0 0
1722 768 6 -1.14 -15.5397329552 -3.6358807199 7.4195359461 0 0 0
1723 769 6 -1.14 -10.8035977293 -7.339186647 7.2629810123 0 0 0
1724 770 6 -1.14 -7.1803614318 -2.2889532146 7.5099270067 0 0 0
1725 771 6 -1.14 -16.0242435631 -6.3274974561 7.4039592967 0 0 0
1726 772 6 -1.14 -15.8931380913 9.1549662339 5.2705851451 0 0 0
1727 773 6 -1.14 2.6620268425 8.4768796192 9.1971599881 0 0 0
1728 774 6 -1.14 -4.8931721312 -1.1076476711 7.199705405 0 0 0
1729 775 6 -1.14 -15.2775918593 -8.8017575246 6.9549179707 0 0 0
1730 776 6 -1.14 17.3806096286 -5.4204286677 7.3309398901 0 0 0
1731 777 6 -1.14 -2.4661961733 -6.0286246578 7.8025472878 0 0 0
1732 778 6 -1.14 -10.0854585208 9.8594576151 8.2624521414 0 0 0
1733 779 6 -1.14 13.5289043436 -10.5902092334 8.0155304347 0 0 0
1734 780 6 -1.14 -11.1637913301 7.5831377915 8.5929448359 0 0 0
1735 781 6 -1.14 -17.5735405202 -1.2417754776 7.5372961974 0 0 0
1736 782 6 -1.14 3.3917422561 -6.7571578325 8.0003482601 0 0 0
1737 783 6 -1.14 4.055278592 -9.257914587 8.7145555755 0 0 0
1738 784 6 -1.14 -0.1272739917 -10.2890005654 8.1042070089 0 0 0
1739 785 6 -1.14 13.6884544795 -1.1967968154 6.7376060469 0 0 0
1740 786 6 -1.14 0.1467434827 8.5934393053 8.6229705567 0 0 0
1741 787 6 -1.14 -11.5092403467 -10.0679927441 7.1993412951 0 0 0
1742 788 6 -1.14 -2.7039783226 10.3990555207 8.1461603799 0 0 0
1743 789 6 -1.14 1.4708150865 10.7480831806 9.4288027167 0 0 0
1744 790 6 -1.14 6.8369318796 -3.5989572465 8.5677548991 0 0 0
1745 791 6 -1.14 5.3912540446 -11.8166173095 8.3745733627 0 0 0
1746 792 6 -1.14 11.4852185027 -1.6418425774 8.2216465447 0 0 0
1747 793 6 -1.14 18.7069924906 4.7343393206 8.8997964557 0 0 0
1748 794 6 -1.14 1.6412287091 -5.0151534991 8.7137129965 0 0 0
1749 795 6 -1.14 18.325455326 -2.2166655298 8.5696179073 0 0 0
1750 796 6 -1.14 -12.7375767019 -5.6899758909 7.7938727366 0 0 0
1751 797 6 -1.14 -1.0404546249 -1.055944529 8.8639776943 0 0 0
1752 798 6 -1.14 15.6726092639 -5.9171193009 9.1698270572 0 0 0
1753 799 6 -1.14 -14.0805366469 -0.9948411251 7.8760174984 0 0 0
1754 800 6 -1.14 -1.9046517279 -8.123955334 9.1841162314 0 0 0
1755 801 6 -1.14 10.6524283551 9.2434937636 8.4254995075 0 0 0
1756 802 6 -1.14 -11.5227900562 -1.2796156238 8.4278740572 0 0 0
1757 803 6 -1.14 -6.719413572 0.1740871873 8.5436359066 0 0 0
1758 804 6 -1.14 12.2008387213 -7.9649096055 9.1767550922 0 0 0
1759 805 6 -1.14 10.0457029569 -4.411058368 9.174545869 0 0 0
1760 806 6 -1.14 -15.7458148765 -4.9406371 9.7726072939 0 0 0
1761 807 6 -1.14 1.3485283236 -2.2174703156 9.7925857362 0 0 0
1762 808 6 -1.14 -0.950458722 -3.5289882736 9.4819596689 0 0 0
1763 809 6 -1.14 5.8775088981 -1.2378711206 8.6302126155 0 0 0
1764 810 6 -1.14 -3.893545294 -4.332825984 9.1408402269 0 0 0
1765 811 6 -1.14 -13.2501207981 -2.9973640702 9.2676929153 0 0 0
1766 812 6 -1.14 8.3256945738 -1.6568503504 9.4407465548 0 0 0
1767 813 6 -1.14 -5.4532877004 -1.8043640398 9.6488363076 0 0 0
1768 814 6 -1.14 -18.9085684532 0.1202567504 9.5037157666 0 0 0
1769 815 6 -1.14 15.6165688689 12.3840136404 11.4660564756 0 0 0
1770 816 6 -1.14 -11.3510821141 4.4553000687 8.4997418712 0 0 0
1771 817 6 -1.14 -0.205842223 -12.3856725064 11.2416611595 0 0 0
1772 818 6 -1.14 -12.6378958743 2.3694376357 9.0037841761 0 0 0
1773 819 6 -1.14 1.5054881296 1.4765490359 12.7484941776 0 0 0
1774 820 6 -1.14 -17.6364216516 -2.0725475663 10.1008619362 0 0 0
1775 821 6 -1.14 3.3919585303 12.4064288653 11.1839103629 0 0 0
1776 822 6 -1.14 -13.4441277143 8.9967791841 10.6847719151 0 0 0
1777 823 6 -1.14 -0.2262487637 2.7033494687 11.2663895391 0 0 0
1778 824 6 -1.14 13.3641100203 -11.5104494004 11.0972106012 0 0 0
1779 825 6 -1.14 18.7877071723 4.0731653197 11.3523005639 0 0 0
1780 826 6 -1.14 3.479843717 -1.0784267638 11.3680679605 0 0 0
1781 827 6 -1.14 -13.8665816803 4.5795754778 9.3726005099 0 0 0
1782 828 6 -1.14 15.5216431264 -3.5504293674 10.9569026943 0 0 0
1783 829 6 -1.14 -11.5117340046 -11.6082333704 13.2965626358 0 0 0
1784 830 6 -1.14 1.584405323 -9.8588829137 10.6879041908 0 0 0
1785 831 6 -1.14 9.1514179511 8.2712466956 12.8058926576 0 0 0
1786 832 6 -1.14 4.3664834797 3.3423969531 11.7164555445 0 0 0
1787 833 6 -1.14 3.1041768323 -6.4330668514 14.0448532117 0 0 0
1788 834 6 -1.14 -17.4826975014 5.6432731311 10.6434886684 0 0 0
1789 835 6 -1.14 -6.4848436344 -3.0315732495 13.0299603778 0 0 0
1790 836 6 -1.14 18.789663077 -12.2071099184 11.9206908398 0 0 0
1791 837 6 -1.14 11.4893935788 8.4299843439 11.0109783846 0 0 0
1792 838 6 -1.14 5.3491838264 5.6333340688 10.7020244434 0 0 0
1793 839 6 -1.14 16.2597509219 -4.547801989 13.2263427743 0 0 0
1794 840 6 -1.14 12.7736344659 -4.7834378858 11.5966072695 0 0 0
1795 841 6 -1.14 -1.4359986925 -9.5941018268 12.3376191972 0 0 0
1796 842 6 -1.14 -3.8085826698 10.7758742442 11.3672344638 0 0 0
1797 843 6 -1.14 -6.1682940819 11.7616660009 13.4318443114 0 0 0
1798 844 6 -1.14 -15.9642210576 9.6783762564 9.7398640976 0 0 0
1799 845 6 -1.14 14.774447101 3.9919903304 12.257436977 0 0 0
1800 846 6 -1.14 -4.8158230142 -5.6649860389 12.1230211217 0 0 0
1801 847 6 -1.14 18.0992860452 -3.7024305678 11.3288233832 0 0 0
1802 848 6 -1.14 -9.7771139457 11.6626083936 13.7691284687 0 0 0
1803 849 6 -1.14 2.7206920079 -3.1722761945 12.6535377792 0 0 0
1804 850 6 -1.14 -14.3646405925 -5.6567451245 13.1093740616 0 0 0
1805 851 6 -1.14 -1.8602301947 -5.1665487965 11.4778439542 0 0 0
1806 852 6 -1.14 11.2025938684 9.6274516942 13.7351950027 0 0 0
1807 853 6 -1.14 3.6223737366 -10.0354137621 12.4411899574 0 0 0
1808 854 6 -1.14 9.3479483992 -5.5802119743 12.0272005915 0 0 0
1809 855 6 -1.14 -7.9270269338 -10.9313331565 13.8682040578 0 0 0
1810 856 6 -1.14 -17.4831043547 -5.6518926792 12.5053296416 0 0 0
1811 857 6 -1.14 13.2522741307 5.8852335008 12.9478216309 0 0 0
1812 858 6 -1.14 -0.4361025086 0.1378963177 11.6312735463 0 0 0
1813 859 6 -1.14 -15.1317653312 7.2475490218 9.8107570518 0 0 0
1814 860 6 -1.14 8.7304188312 10.8418915532 13.8130522146 0 0 0
1815 861 6 -1.14 5.342959956 -12.139957708 14.125826154 0 0 0
1816 862 6 -1.14 -2.9337283086 -2.7168301982 11.0144917403 0 0 0
1817 863 6 -1.14 10.7380276258 -3.2033583958 12.4907499519 0 0 0
1818 864 6 -1.14 -7.3975637709 5.2135990475 12.2646032065 0 0 0
1819 865 6 -1.14 -3.1287984108 -7.6433195053 12.27632557 0 0 0
1820 866 6 -1.14 -0.5844709557 -2.9367557499 11.9784744525 0 0 0
1821 867 6 -1.14 -14.4123704185 -3.1375820965 13.5504259445 0 0 0
1822 868 6 -1.14 -4.3199699075 8.638832937 13.2171998649 0 0 0
1823 869 6 -1.14 3.2210299045 5.4952500533 12.4285112245 0 0 0
1824 870 6 -1.14 9.5971908572 -7.7871842542 13.6145966793 0 0 0
1825 871 6 -1.14 -8.1002666867 -3.3868814306 15.0577501724 0 0 0
1826 872 6 -1.14 16.9663690736 -10.6530486234 13.6078398723 0 0 0
1827 873 6 -1.14 1.2680243873 11.5843457765 13.2654066714 0 0 0
1828 874 6 -1.14 -12.544426129 -4.0564875593 12.0105125301 0 0 0
1829 875 6 -1.14 -12.4528533489 11.3823399872 14.6314072974 0 0 0
1830 876 6 -1.14 13.216081513 -2.772361029 13.2200741185 0 0 0
1831 877 6 -1.14 1.4872187884 -8.3950890261 12.9152381361 0 0 0
1832 878 6 -1.14 14.7752540157 -6.8240765948 14.6798131577 0 0 0
1833 879 6 -1.14 2.7223889245 9.5223991418 13.0702785577 0 0 0
1834 880 6 -1.14 -9.9365050243 -9.2733215861 14.2381149501 0 0 0
1835 881 6 -1.14 -16.5326567299 -7.6302836537 13.8411337364 0 0 0
1836 882 6 -1.14 -8.0376814077 10.175762705 15.1164004641 0 0 0
1837 883 6 -1.14 16.7395032635 -1.9265959913 12.5355501498 0 0 0
1838 884 6 -1.14 14.8203565413 -9.3891348891 14.6170693174 0 0 0
1839 885 6 -1.14 7.6466710107 -6.1206939024 14.0709659179 0 0 0
1840 886 6 -1.14 14.5238800177 -11.757730669 13.6245424167 0 0 0
1841 887 6 -1.14 6.1300623008 0.9662031884 12.4932375351 0 0 0
1842 888 6 -1.14 1.6387865635 10.1300592218 15.3969566839 0 0 0
1843 889 6 -1.14 -7.5809865502 -8.2547987639 13.7911475771 0 0 0
1844 890 6 -1.14 1.195862445 -10.9099075421 12.9761514876 0 0 0
1845 891 6 -1.14 -9.4813554748 6.3172958106 13.4550351564 0 0 0
1846 892 6 -1.14 -18.8892048396 -6.8848437368 14.4790646611 0 0 0
1847 893 6 -1.14 -13.9487335988 -12.0742768775 16.249160322 0 0 0
1848 894 6 -1.14 5.7782753826 5.0732972976 13.2307838178 0 0 0
1849 895 6 -1.14 1.0864534328 -5.7112486179 12.6871361448 0 0 0
1850 896 6 -1.14 -16.3967745895 -2.4309647567 15.3196854461 0 0 0
1851 897 6 -1.14 -6.7736205177 -5.2672010699 14.1063322942 0 0 0
1852 898 6 -1.14 -2.3119557301 -8.6665085932 14.5985115268 0 0 0
1853 899 6 -1.14 15.8980019647 10.9791331347 14.941525446 0 0 0
1854 900 6 -1.14 2.6258161654 -5.5061054932 16.7613362966 0 0 0
1855 901 6 -1.14 8.0223618677 -9.8611389546 14.0768535265 0 0 0
1856 902 6 -1.14 -5.0757207992 -7.352390089 14.0564284565 0 0 0
1857 903 6 -1.14 -3.8332716152 -10.2212526327 13.1555414586 0 0 0
1858 904 6 -1.14 18.6305438735 12.0408702347 14.933365178 0 0 0
1859 905 6 -1.14 -3.1160298141 -5.7336824745 14.1410614833 0 0 0
1860 906 6 -1.14 13.6035965975 9.9343387027 14.8599667671 0 0 0
1861 907 6 -1.14 10.4585737023 -10.2587641768 14.4998077569 0 0 0
1862 908 6 -1.14 11.960863236 -4.91226814 14.0358504413 0 0 0
1863 909 6 -1.14 -17.2545389219 -9.796197503 14.9229675251 0 0 0
1864 910 6 -1.14 -5.221771129 -11.4020978074 15.5224495309 0 0 0
1865 911 6 -1.14 12.1269376494 12.0708591586 14.3409490144 0 0 0
1866 912 6 -1.14 0.132873306 -4.3291201136 15.6031768801 0 0 0
1867 913 6 -1.14 -9.4527681599 -6.7635817536 15.254279774 0 0 0
1868 914 6 -1.14 -10.3057709346 9.1207498287 14.6288192183 0 0 0
1869 915 6 -1.14 9.4260526797 -4.9813249116 16.155405905 0 0 0
1870 916 6 -1.14 -11.8334553948 -7.7630797485 15.0411460231 0 0 0
1871 917 6 -1.14 -6.8634678137 7.4243484365 14.6762524053 0 0 0
1872 918 6 -1.14 -12.4961971016 -4.6323956537 14.7258520495 0 0 0
1873 919 6 -1.14 18.5590228175 3.5839693 18.7727034154 0 0 0
1874 920 6 -1.14 -9.1238789154 12.2627662308 16.7071907885 0 0 0
1875 921 6 -1.14 4.5607827128 9.8883363762 14.9050986527 0 0 0
1876 922 6 -1.14 -14.5930208157 -9.170441966 14.6972879517 0 0 0
1877 923 6 -1.14 12.5819945909 -8.0600402661 15.2033135236 0 0 0
1878 924 6 -1.14 -15.105302196 -4.9145124994 16.1581581576 0 0 0
1879 925 6 -1.14 15.7623272735 -11.3246902523 16.00407256 0 0 0
1880 926 6 -1.14 -0.350849702 1.4594333996 16.5761869817 0 0 0
1881 927 6 -1.14 3.1255589552 7.7559096167 15.1075325501 0 0 0
1882 928 6 -1.14 12.5625268275 -0.7381126597 16.0777810957 0 0 0
1883 929 6 -1.14 -13.3533990938 0.1349339166 15.9169226071 0 0 0
1884 930 6 -1.14 6.6335194682 10.8003189916 16.4633945494 0 0 0
1885 931 6 -1.14 2.9023027542 -11.762064784 16.1167424121 0 0 0
1886 932 6 -1.14 -4.3033040651 5.7704937299 14.5807050162 0 0 0
1887 933 6 -1.14 -1.2630588372 -0.874271217 17.6818615795 0 0 0
1888 934 6 -1.14 0.8690620925 -7.8248957178 15.7870832996 0 0 0
1889 935 6 -1.14 12.2128422297 -1.6183310906 18.7057905256 0 0 0
1890 936 6 -1.14 4.3074008935 -4.1321749911 15.5136804571 0 0 0
1891 937 6 -1.14 8.8663195587 7.8193999972 18.3975311181 0 0 0
1892 938 6 -1.14 5.3094515888 -6.5402967646 16.5524273128 0 0 0
1893 939 6 -1.14 -6.6775131702 2.4688651146 17.277956274 0 0 0
1894 940 6 -1.14 -8.4229512322 -3.4198866929 18.7597966336 0 0 0
1895 941 6 -1.14 -1.8255809713 -6.4726720891 17.1867060331 0 0 0
1896 942 6 -1.14 6.5877542884 -0.8725496992 16.5467390075 0 0 0
1897 943 6 -1.14 -13.6724039755 -2.053031653 17.1122889386 0 0 0
1898 944 6 -1.14 2.7478156657 -2.9270222449 17.4686676562 0 0 0
1899 945 6 -1.14 -11.1402784609 -0.9909802763 16.942766458 0 0 0
1900 946 6 -1.14 -2.3767374311 -11.452626834 17.5999545151 0 0 0
1901 947 6 -1.14 -4.8031713078 -5.0763265455 16.4422061088 0 0 0
1902 948 6 -1.14 -0.6859376173 -9.645910045 16.7570116875 0 0 0
1903 949 6 -1.14 7.5297720485 -11.6107881194 17.1340892044 0 0 0
1904 950 6 -1.14 -7.0919866453 -6.1369461956 17.6679491106 0 0 0
1905 951 6 -1.14 -5.5387289503 -8.4364428359 16.5746659155 0 0 0
1906 952 6 -1.14 -7.4929012984 7.8850034911 17.1892649697 0 0 0
1907 953 6 -1.14 -10.6623234991 -4.177549678 17.4675585718 0 0 0
1908 954 6 -1.14 -10.185125635 -8.3298251286 18.9574820721 0 0 0
1909 955 6 -1.14 9.8329554753 -7.9315596866 16.5320052225 0 0 0
1910 956 6 -1.14 10.2398090787 -3.65783411 18.4317906389 0 0 0
1911 957 6 -1.14 14.5961427517 -3.2762599899 18.7413288356 0 0 0
1912 958 6 -1.14 9.7699996358 -10.8904376732 18.3048129063 0 0 0
1913 959 6 -1.14 14.2210394411 -4.8924265882 16.7909015191 0 0 0
1914 960 6 -1.14 7.3766856761 -8.789707549 17.6847819366 0 0 0
1915 961 6 -1.14 -18.1302541299 -9.6281147108 18.1572408817 0 0 0
1916 962 6 -1.14 -18.6880031367 2.6112312655 20.991043543 0 0 0
1917 963 6 -1.14 -17.5875521168 -12.1349018565 17.5484917224 0 0 0
1918 964 6 -1.14 1.0378701339 0.0997628551 18.4761922099 0 0 0
1919 965 6 -1.14 -0.7635951885 -4.7303222248 18.7683184685 0 0 0
1920 966 6 -1.14 -2.9962237832 -3.3193725109 17.0041881778 0 0 0
1921 967 6 -1.14 7.6843862397 -4.1008622417 17.8648870416 0 0 0
1922 968 6 -1.14 -11.6862832793 -10.539074706 15.9634296249 0 0 0
1923 969 6 -1.14 8.2525930579 4.7117364461 19.1423594038 0 0 0
1924 970 6 -1.14 18.2622389452 0.945302362 19.4193457053 0 0 0
1925 971 6 -1.14 -5.7304203189 6.0383009994 16.7160140622 0 0 0
1926 972 6 -1.14 18.4591613498 -6.9085837194 18.0315146147 0 0 0
1927 973 6 -1.14 2.0551500275 -9.5480682358 17.1884179411 0 0 0
1928 974 6 -1.14 13.6934316792 0.3770604914 18.153795091 0 0 0
1929 975 6 -1.14 -5.0686776608 8.5662258855 16.0497390365 0 0 0
1930 976 6 -1.14 -10.2802892558 10.2317243612 17.9276246261 0 0 0
1931 977 6 -1.14 -8.4722368437 3.4122355151 19.0491882699 0 0 0
1932 978 6 -1.14 3.1037801223 7.9011992632 18.131887255 0 0 0
1933 979 6 -1.14 15.7709099333 -7.3873789221 17.8996739237 0 0 0
1934 980 6 -1.14 -14.2537610242 9.6360153417 20.5732943946 0 0 0
1935 981 6 -1.14 -13.2366496689 -10.2520205787 17.9067737187 0 0 0
1936 982 6 -1.14 -13.4695300802 -7.1142845758 17.5071074351 0 0 0
1937 983 6 -1.14 11.5935180208 -6.3053271391 17.5331836944 0 0 0
1938 984 6 -1.14 13.7032423463 -9.471983558 17.4122144179 0 0 0
1939 985 6 -1.14 -16.5168324172 -3.7849537339 18.21079843 0 0 0
1940 986 6 -1.14 -15.878226884 -8.1309131187 17.0276780168 0 0 0
1941 987 6 -1.14 4.7542185612 -4.5055528901 18.1263909348 0 0 0
1942 988 6 -1.14 -16.7120547089 4.8383771505 20.4885624079 0 0 0
1943 989 6 -1.14 5.6812803779 2.895626961 19.4109303434 0 0 0
1944 990 6 -1.14 -4.2852070638 3.8191159988 16.424593838 0 0 0
1945 991 6 -1.14 -17.5594074903 -5.6695474751 16.8111529801 0 0 0
1946 992 6 -1.14 3.4114103249 1.3052301654 20.1308982642 0 0 0
1947 993 6 -1.14 -9.4545166712 -5.7157090312 19.3296856096 0 0 0
1948 994 6 -1.14 11.1093363433 0.5918364809 18.0117784018 0 0 0
1949 995 6 -1.14 -3.404841684 -5.2578312787 18.7849261296 0 0 0
1950 996 6 -1.14 12.7867105688 -11.8829985157 17.1911717776 0 0 0
1951 997 6 -1.14 -12.750160572 9.3159488775 17.6611473828 0 0 0
1952 998 6 -1.14 -12.3211031776 6.2079159388 18.589725016 0 0 0
1953 999 6 -1.14 -11.6702616679 -12.4159947057 17.7095160432 0 0 0
1954 1000 6 -1.14 7.8832070517 0.1957922104 18.5499710531 0 0 0
1955 1001 6 -1.14 0.9101422069 9.8865284473 18.6400254099 0 0 0
1956 1002 6 -1.14 -1.0414398053 1.4308485655 19.0918762227 0 0 0
1957 1003 6 -1.14 14.3697164895 9.2901349769 20.8673826447 0 0 0
1958 1004 6 -1.14 7.0605059242 6.7222627802 19.994209154 0 0 0
1959 1005 6 -1.14 9.1249536817 -6.2634524289 18.3893517872 0 0 0
1960 1006 6 -1.14 -0.4191895523 9.5354181998 20.8790992217 0 0 0
1961 1007 6 -1.14 -9.350652095 12.2891250696 19.2287844142 0 0 0
1962 1008 6 -1.14 -7.1896333826 -1.1028212916 20.216951365 0 0 0
1963 1009 6 -1.14 -6.5568929287 11.6702492301 17.8913765648 0 0 0
1964 1010 6 -1.14 -8.1698577691 0.6770385417 18.5707963529 0 0 0
1965 1011 6 -1.14 -6.0370559998 1.359371394 20.1061103236 0 0 0
1966 1012 6 -1.14 -12.9761032389 0.112833492 18.4863482548 0 0 0
1967 1013 6 -1.14 17.6426853499 -10.0267090583 19.2378214488 0 0 0
1968 1014 6 -1.14 16.6364593249 -4.9348574285 17.9940927203 0 0 0
1969 1015 6 -1.14 -16.9247989987 0.223689584 21.3002794671 0 0 0
1970 1016 6 -1.14 -3.3033730164 -9.0064302363 17.5036858059 0 0 0
1971 1017 6 -1.14 -2.0641858448 3.838084853 18.5822098786 0 0 0
1972 1018 6 -1.14 3.8120594596 11.1554513206 17.4987658641 0 0 0
1973 1019 6 -1.14 5.2324739337 0.4480913141 18.4481705779 0 0 0
1974 1020 6 -1.14 8.3756771122 9.0455992125 20.6584313872 0 0 0
1975 1021 6 -1.14 -2.9583892282 5.9830193689 16.727214115 0 0 0
1976 1022 6 -1.14 1.7667597277 -11.7140379765 18.5449524031 0 0 0
1977 1023 6 -1.14 0.6939784208 7.0835804513 18.5997111019 0 0 0
1978 1024 6 -1.14 -9.8118293485 5.680857242 18.6586316533 0 0 0
1979 1025 6 -1.14 -14.4313903529 1.72594849 19.7671533445 0 0 0
1980 1026 6 -1.14 5.9406014049 -2.0524385761 18.6474517817 0 0 0
1981 1027 6 -1.14 0.3110228453 -7.8303641795 18.4296134794 0 0 0
1982 1028 6 -1.14 -10.7193386257 7.7222994237 17.2042883693 0 0 0
1983 1029 6 -1.14 -18.2596260239 6.754504992 21.2757793169 0 0 0
1984 1030 6 -1.14 7.4367872162 -10.6564613185 19.5746254708 0 0 0
1985 1031 6 -1.14 12.1773863973 2.9893040694 18.3842797091 0 0 0
1986 1032 6 -1.14 14.6174736764 -11.2665089083 18.9729917672 0 0 0
1987 1033 6 -1.14 16.4910935618 -0.8039302647 18.9422610935 0 0 0
1988 1034 6 -1.14 -15.8893821697 7.4336181256 20.6131038669 0 0 0
1989 1035 6 -1.14 -18.144847741 -10.951020052 20.1393799039 0 0 0
1990 1036 6 -1.14 16.2313207992 6.237959683 20.628706083 0 0 0
1991 1037 6 -1.14 -5.6943499765 4.4481480662 19.2934000619 0 0 0
1992 1038 6 -1.14 -1.7395473353 -6.9589409453 19.8357708498 0 0 0
1993 1039 6 -1.14 10.5238669246 9.9343222413 18.8623798839 0 0 0
1994 1040 6 -1.14 -1.4888474038 -9.4374843649 19.2628522744 0 0 0
1995 1041 6 -1.14 6.5625321044 -6.3205780357 18.8138485477 0 0 0
1996 1042 6 -1.14 -1.188998889 11.9006775976 19.1806251283 0 0 0
1997 1043 6 -1.14 8.593193416 11.9667787173 18.9623492091 0 0 0
1998 1044 6 -1.14 17.4628174171 8.791022973 21.3120228182 0 0 0
1999 1045 6 -1.14 -15.7202923778 -6.1469089001 18.5942796341 0 0 0
2000 1046 6 -1.14 -7.6795679179 -7.6592616078 19.6896052887 0 0 0
2001 1047 6 -1.14 -5.2063582063 -3.396801735 18.4094746141 0 0 0
2002 1048 6 -1.14 8.3105912518 -2.4534021536 20.3184446116 0 0 0
2003 1049 6 -1.14 -5.1322178426 -7.6490730118 18.9843067609 0 0 0
2004 1050 6 -1.14 7.2574901456 4.6971370272 21.5354585747 0 0 0
2005 1051 6 -1.14 14.089184001 4.9021742559 19.59430472 0 0 0
2006 1052 6 -1.14 -13.493080596 -0.3093664752 21.2896702925 0 0 0
2007 1053 6 -1.14 9.3864690972 6.2975211875 21.0988297289 0 0 0
2008 1054 6 -1.14 -18.832978319 -8.2111836604 20.2431802896 0 0 0
2009 1055 6 -1.14 -15.7793296945 -10.7217407221 18.723655899 0 0 0
2010 1056 6 -1.14 10.6123192565 -8.4341959379 18.9731913521 0 0 0
2011 1057 6 -1.14 2.0020912842 8.3194790968 20.5213601549 0 0 0
2012 1058 6 -1.14 8.0520028082 -8.0946101491 20.1580797908 0 0 0
2013 1059 6 -1.14 12.117314194 -10.7134657095 19.3354914104 0 0 0
2014 1060 6 -1.14 -13.6860134079 -10.7803766677 20.4900570783 0 0 0
2015 1061 6 -1.14 17.1635679622 -6.5788596349 20.082287227 0 0 0
2016 1062 6 -1.14 11.8870696543 8.5747191534 21.555260031 0 0 0
2017 1063 6 -1.14 -11.3672055196 8.4838167991 19.6994165754 0 0 0
2018 1064 6 -1.14 -14.6301180926 -8.530235422 19.2943714808 0 0 0
2019 1065 6 -1.14 9.8208745561 2.4668737397 19.4554368446 0 0 0
2020 1066 6 -1.14 -3.3161021745 2.2726776697 20.2195549476 0 0 0
2021 1067 6 -1.14 -17.3240453809 -2.6464692865 20.9337381596 0 0 0
2022 1068 6 -1.14 13.8808220067 6.7968797187 21.5299566381 0 0 0
2023 1069 6 -1.14 -6.0839939797 -5.5807316787 20.0266799075 0 0 0
2024 1070 6 -1.14 -15.0368805286 -0.9695671895 19.4325044152 0 0 0
2025 1071 6 -1.14 13.5944315589 8.8264214649 23.3869894258 0 0 0
2026 1072 6 -1.14 -18.3260328213 -5.6141519686 19.9059235251 0 0 0
2027 1073 6 -1.14 7.9817106576 -5.4461840999 20.7345589389 0 0 0
2028 1074 6 -1.14 9.9548471874 -10.2123722614 20.8789951803 0 0 0
2029 1075 6 -1.14 -14.5515161733 -3.5159666536 21.3120181228 0 0 0
2030 1076 6 -1.14 -15.578525281 -6.7106791008 24.0554239884 0 0 0
2031 1077 6 -1.14 -9.9910026763 10.5151361297 22.4561332247 0 0 0
2032 1078 6 -1.14 0.9219757838 -11.5824024876 24.1750840777 0 0 0
2033 1 7 -1.0 -3.1641507364 -11.6268473904 -26.8259252961 0 0 0
2034 1 4 0.29 -2.705198543 -10.9105990843 -27.4105862067 0 0 0
2035 2 7 -1.0 10.673958988 -1.2661947552 -25.7695734483 0 0 0
2036 2 4 0.29 10.0688247823 -1.4449225269 -24.9534385992 0 0 0
2037 3 7 -1.0 -14.2416781763 7.4625411066 -26.5737227123 0 0 0
2038 3 4 0.29 -13.7466422336 7.0974494889 -25.7179688614 0 0 0
2039 4 7 -1.0 -14.6040934719 -9.802680452 -26.3940202454 0 0 0
2040 4 4 0.29 -14.3603229979 -10.3034171898 -27.2596335436 0 0 0
2041 5 7 -1.0 15.4246747178 -6.9290933455 -26.5171197815 0 0 0
2042 5 4 0.29 14.5914087079 -6.6318897906 -26.0550111273 0 0 0
2043 6 7 -1.0 6.9786113155 9.2349196213 -26.0113108524 0 0 0
2044 6 4 0.29 6.953822301 8.891296992 -26.9987017934 0 0 0
2045 7 7 -1.0 -1.6317902204 -9.1566255358 -26.9031024382 0 0 0
2046 7 4 0.29 -2.0118506209 -9.1392378473 -25.9833830368 0 0 0
2047 8 7 -1.0 2.8902763612 -1.85482925 -26.4975001111 0 0 0
2048 8 4 0.29 2.9307724208 -2.9310817471 -26.7855856348 0 0 0
2049 9 7 -1.0 2.2181613807 9.1120514261 -25.3782227841 0 0 0
2050 9 4 0.29 2.5707779532 8.1516651401 -25.721216819 0 0 0
2051 10 7 -1.0 4.2805784996 -8.1037596492 -26.3870957703 0 0 0
2052 10 4 0.29 3.934142377 -8.6714613896 -25.5708889424 0 0 0
2053 11 7 -1.0 8.1974803305 -9.1444970261 -25.5159296442 0 0 0
2054 11 4 0.29 7.2363242438 -8.7482582142 -25.4898040098 0 0 0
2055 12 7 -1.0 14.8701867646 7.7930091538 -24.87475182 0 0 0
2056 12 4 0.29 14.3435446228 7.9576264575 -25.8415273694 0 0 0
2057 13 7 -1.0 -8.4623478818 8.244993479 -27.2431301634 0 0 0
2058 13 4 0.29 -8.4826742759 7.7488158731 -26.3580096086 0 0 0
2059 14 7 -1.0 -3.5065598284 6.2179097618 -27.9144196018 0 0 0
2060 14 4 0.29 -4.3989947367 6.178053162 -27.4422116528 0 0 0
2061 15 7 -1.0 8.669115053 -11.113537331 -26.9140865934 0 0 0
2062 15 4 0.29 9.2295873713 -11.5334718795 -27.6352046084 0 0 0
2063 16 7 -1.0 14.6426052993 4.3635660977 -25.4863119988 0 0 0
2064 16 4 0.29 15.5839156748 4.7301044483 -25.2838467752 0 0 0
2065 17 7 -1.0 3.5085277781 -4.5274430649 -27.3295778902 0 0 0
2066 17 4 0.29 2.7498580623 -4.4968452873 -27.8750436283 0 0 0
2067 18 7 -1.0 3.2253745091 6.7826386538 -26.2297849688 0 0 0
2068 18 4 0.29 3.2229808907 6.0227798483 -25.5688510571 0 0 0
2069 19 7 -1.0 -3.489807905 9.5711367883 -26.3603975198 0 0 0
2070 19 4 0.29 -2.6923456403 8.9072990867 -26.2821868022 0 0 0
2071 20 7 -1.0 -17.3396843894 3.3910193755 -25.9863575795 0 0 0
2072 20 4 0.29 -18.2125461233 2.8830998862 -26.1196396332 0 0 0
2073 21 7 -1.0 -3.4610678846 2.473850705 -26.7904538766 0 0 0
2074 21 4 0.29 -3.1782853638 2.1626586704 -25.8742775812 0 0 0
2075 22 7 -1.0 4.3658670134 10.3099010668 -27.4699494439 0 0 0
2076 22 4 0.29 4.9724454777 9.7148128979 -26.8966983175 0 0 0
2077 23 7 -1.0 -19.492660967 5.603917217 -26.2053548439 0 0 0
2078 23 4 0.29 -20.01205176 4.9050358037 -25.5821700688 0 0 0
2079 24 7 -1.0 4.2760758419 4.5015378611 -25.1567982271 0 0 0
2080 24 4 0.29 4.5901292181 5.3802363801 -25.6476129184 0 0 0
2081 25 7 -1.0 15.777931943 1.8166660261 -24.6752936022 0 0 0
2082 25 4 0.29 16.1987334085 0.903974054 -24.8243503518 0 0 0
2083 26 7 -1.0 -10.1129005249 6.0175807932 -28.7725253697 0 0 0
2084 26 4 0.29 -9.6719296316 5.7187316668 -27.8493067235 0 0 0
2085 27 7 -1.0 14.7148548591 -0.5137552215 -26.8502349274 0 0 0
2086 27 4 0.29 15.6210476029 -0.1344126509 -26.5266054191 0 0 0
2087 28 7 -1.0 -7.3796524354 4.2578712146 -26.3302790708 0 0 0
2088 28 4 0.29 -7.8122898912 4.7375271086 -25.5072079676 0 0 0
2089 29 7 -1.0 -4.684445456 -0.4843811973 -27.8886910042 0 0 0
2090 29 4 0.29 -4.7066056993 -1.5330468239 -27.8721368706 0 0 0
2091 30 7 -1.0 -7.9771720827 -5.5662502312 -26.7624810864 0 0 0
2092 30 4 0.29 -7.9185549947 -4.5527389826 -26.6123088229 0 0 0
2093 31 7 -1.0 -15.1975992606 5.2163230991 -24.8441366852 0 0 0
2094 31 4 0.29 -14.5707569842 5.5351874049 -25.6467241685 0 0 0
2095 32 7 -1.0 -8.6798917633 0.9971707613 -27.4218422167 0 0 0
2096 32 4 0.29 -9.3946469704 0.7814292519 -26.7266785122 0 0 0
2097 33 7 -1.0 -8.4818852531 -2.9680677214 -24.0800643131 0 0 0
2098 33 4 0.29 -8.0260208644 -3.1231655427 -24.9710988432 0 0 0
2099 34 7 -1.0 0.772372804 7.4325196805 -23.8846752344 0 0 0
2100 34 4 0.29 0.7123606447 6.9051348695 -22.9722588261 0 0 0
2101 35 7 -1.0 -2.8739790398 9.1783511755 -23.7828413029 0 0 0
2102 35 4 0.29 -2.7691656554 9.3489804235 -24.8116313209 0 0 0
2103 36 7 -1.0 -1.1024530216 8.6329697814 -21.8290989222 0 0 0
2104 36 4 0.29 -1.7453955151 8.6093695467 -21.0297884063 0 0 0
2105 37 7 -1.0 9.2497396159 10.4640992215 -21.0603119477 0 0 0
2106 37 4 0.29 9.7293421541 10.795494761 -20.2003291911 0 0 0
2107 38 7 -1.0 -12.9721880082 10.3098939203 -25.8519794845 0 0 0
2108 38 4 0.29 -13.7934648099 9.7954768681 -26.2331260353 0 0 0
2109 39 7 -1.0 -2.8654101883 9.8369414203 -19.7931783341 0 0 0
2110 39 4 0.29 -2.0107912934 9.3875430406 -19.4121000255 0 0 0
2111 40 7 -1.0 11.507684787 6.6176247504 -21.1155734181 0 0 0
2112 40 4 0.29 10.9810506144 7.1230004128 -20.4703062666 0 0 0
2113 41 7 -1.0 11.4791615669 8.6027925715 -18.4841192536 0 0 0
2114 41 4 0.29 10.807959599 7.8350652819 -18.2347314345 0 0 0
2115 42 7 -1.0 -17.2941103106 8.0093646476 -25.077983421 0 0 0
2116 42 4 0.29 -16.4176230378 8.4760832562 -25.4647788638 0 0 0
2117 43 7 -1.0 -4.010489792 8.2189768318 -21.5257988874 0 0 0
2118 43 4 0.29 -3.5845638123 8.7258132526 -20.7586166622 0 0 0
2119 44 7 -1.0 7.5744117942 5.6524489818 -20.2016367111 0 0 0
2120 44 4 0.29 6.7990717437 5.3605051266 -19.5637654721 0 0 0
2121 45 7 -1.0 0.9145204992 5.9396952192 -21.4671946962 0 0 0
2122 45 4 0.29 1.1067087949 5.4644698019 -20.4914776286 0 0 0
2123 46 7 -1.0 8.3105588447 1.6946558498 -19.6574745188 0 0 0
2124 46 4 0.29 7.3653366702 1.9683474707 -19.7062809955 0 0 0
2125 47 7 -1.0 -12.4707784433 5.1260313229 -19.8192754147 0 0 0
2126 47 4 0.29 -13.3471233769 4.7073190266 -19.696104282 0 0 0
2127 48 7 -1.0 5.3800223353 5.5564040358 -18.4124362061 0 0 0
2128 48 4 0.29 5.5056796203 6.3676941416 -17.8730871607 0 0 0
2129 49 7 -1.0 -17.5738401125 0.8323650782 -15.2234632118 0 0 0
2130 49 4 0.29 -17.8024219029 1.7718261583 -15.6211627774 0 0 0
2131 50 7 -1.0 4.1510402516 2.6305145787 -19.5648236492 0 0 0
2132 50 4 0.29 4.8321892872 2.5229999317 -18.7258025357 0 0 0
2133 51 7 -1.0 -2.8491689442 0.8131340182 -19.0094162717 0 0 0
2134 51 4 0.29 -2.488526903 0.3903808558 -19.8906754557 0 0 0
2135 52 7 -1.0 10.6298970307 3.4461894133 -17.7593073545 0 0 0
2136 52 4 0.29 11.0447591304 3.9385626692 -16.9657258477 0 0 0
2137 53 7 -1.0 10.5304597694 11.263095693 -18.4578333831 0 0 0
2138 53 4 0.29 10.9584368147 10.3039213781 -18.4582370461 0 0 0
2139 54 7 -1.0 -18.4478522183 3.2905078085 -19.8056222784 0 0 0
2140 54 4 0.29 -17.8490338885 4.1436290163 -19.7310094735 0 0 0
2141 55 7 -1.0 -8.8822773967 3.8280410723 -18.0745277607 0 0 0
2142 55 4 0.29 -8.2982750156 4.4644747409 -17.4850976916 0 0 0
2143 56 7 -1.0 -9.4946402347 -6.9436176911 -17.0581084374 0 0 0
2144 56 4 0.29 -10.2396193958 -6.3148213608 -16.6949294266 0 0 0
2145 57 7 -1.0 -9.9393518637 0.089045803 -20.2888871751 0 0 0
2146 57 4 0.29 -10.5385386465 0.2838395103 -19.4429537132 0 0 0
2147 58 7 -1.0 16.5749973707 -7.3495456496 -20.0067343735 0 0 0
2148 58 4 0.29 17.0498548235 -7.3839963734 -19.0524158434 0 0 0
2149 59 7 -1.0 11.9637157983 1.9229368848 -15.7560074755 0 0 0
2150 59 4 0.29 11.4461869395 2.5341623889 -16.3451894619 0 0 0
2151 60 7 -1.0 -15.3574731379 4.0853163822 -19.3599399798 0 0 0
2152 60 4 0.29 -15.9729306804 3.4064041647 -18.8904376659 0 0 0
2153 61 7 -1.0 12.7982058797 10.3023213286 -16.9253843202 0 0 0
2154 61 4 0.29 12.4806039419 9.956474274 -15.9312894272 0 0 0
2155 62 7 -1.0 15.3599332292 -9.2776790183 -18.5301086963 0 0 0
2156 62 4 0.29 16.314875615 -9.749497782 -18.0866171367 0 0 0
2157 63 7 -1.0 -0.1602917862 3.5866189041 -16.8208847871 0 0 0
2158 63 4 0.29 -0.4051404933 3.4284198577 -17.914805161 0 0 0
2159 64 7 -1.0 4.8817354858 8.7543338723 -18.7465730911 0 0 0
2160 64 4 0.29 5.3553804182 8.5195346158 -17.7911880768 0 0 0
2161 65 7 -1.0 -0.9691640503 3.1065760314 -19.2022400215 0 0 0
2162 65 4 0.29 -1.660266388 2.3161657914 -19.1333260189 0 0 0
2163 66 7 -1.0 -10.1303995742 -9.2788497671 -18.0398298824 0 0 0
2164 66 4 0.29 -9.5527611714 -10.1599481433 -17.6036336001 0 0 0
2165 67 7 -1.0 -17.4687113008 6.0078204304 -20.2747756612 0 0 0
2166 67 4 0.29 -16.8374123907 5.1262190165 -20.3309745398 0 0 0
2167 68 7 -1.0 -13.4787755898 1.774371948 -18.9504696274 0 0 0
2168 68 4 0.29 -13.7815525651 2.7776446898 -18.966167125 0 0 0
2169 69 7 -1.0 1.4661943703 4.6126736019 -19.3120730409 0 0 0
2170 69 4 0.29 0.4798001549 4.0207884524 -19.2372512916 0 0 0
2171 70 7 -1.0 5.7306872048 2.0452836979 -17.2279178538 0 0 0
2172 70 4 0.29 5.611996098 1.0899153683 -16.9862031523 0 0 0
2173 71 7 -1.0 -8.3644159846 -11.3263241236 -17.5187603832 0 0 0
2174 71 4 0.29 -9.2904339813 -11.7579626146 -17.5620449219 0 0 0
2175 72 7 -1.0 1.0715743971 -3.897059619 -17.0936116733 0 0 0
2176 72 4 0.29 1.6203689496 -3.8378236876 -16.2115231992 0 0 0
2177 73 7 -1.0 17.5638284592 4.1196287119 -16.3792468713 0 0 0
2178 73 4 0.29 18.5345723147 3.8408032791 -16.2085494961 0 0 0
2179 74 7 -1.0 3.6074065991 -8.1543386527 -17.1204043093 0 0 0
2180 74 4 0.29 4.0482540382 -7.6166797122 -16.3690176532 0 0 0
2181 75 7 -1.0 -11.1034355163 -4.8708351414 -17.0297957359 0 0 0
2182 75 4 0.29 -11.0037621438 -4.3653647151 -16.1538566495 0 0 0
2183 76 7 -1.0 1.2912358383 1.2630686596 -16.986954058 0 0 0
2184 76 4 0.29 0.8202116101 2.2471823357 -17.1278511799 0 0 0
2185 77 7 -1.0 17.7333561608 -10.7163798006 -18.1603583972 0 0 0
2186 77 4 0.29 17.6480195503 -10.7212411145 -17.0872062099 0 0 0
2187 78 7 -1.0 15.8709303479 11.3123526759 -18.6880414465 0 0 0
2188 78 4 0.29 16.7690876521 11.5400961147 -18.2957322222 0 0 0
2189 79 7 -1.0 7.8410411759 -13.1726465534 -18.6178987279 0 0 0
2190 79 4 0.29 7.0555996325 -12.4985653949 -18.528755385 0 0 0
2191 80 7 -1.0 15.3599916609 2.7642437451 -17.5443367216 0 0 0
2192 80 4 0.29 16.2030943123 3.2390602702 -17.2168478647 0 0 0
2193 81 7 -1.0 -3.2380069062 6.2759762856 -18.7581417094 0 0 0
2194 81 4 0.29 -2.921151007 7.1526132548 -18.9084636621 0 0 0
2195 82 7 -1.0 -6.1390753912 3.3579966742 -17.4623000471 0 0 0
2196 82 4 0.29 -7.1189721107 3.5300703539 -17.5173132941 0 0 0
2197 83 7 -1.0 3.3959785892 11.045098176 -18.4219592262 0 0 0
2198 83 4 0.29 3.6061513764 10.0447420411 -18.2799122795 0 0 0
2199 84 7 -1.0 11.4766533078 -3.2144235257 -16.8333821567 0 0 0
2200 84 4 0.29 12.3699348307 -3.6345655218 -17.0156344496 0 0 0
2201 85 7 -1.0 19.9328673216 6.9668567654 -16.3214159975 0 0 0
2202 85 4 0.29 19.3573512408 6.2360712006 -15.8826489349 0 0 0
2203 86 7 -1.0 -10.7861232803 -3.4262418181 -14.8764437683 0 0 0
2204 86 4 0.29 -10.661828682 -3.7011314157 -13.8617628429 0 0 0
2205 87 7 -1.0 14.1024524632 0.2012761963 -14.9589454588 0 0 0
2206 87 4 0.29 13.2206818837 0.7421717717 -15.0597405959 0 0 0
2207 88 7 -1.0 -7.8370693366 5.6474344283 -15.6271910077 0 0 0
2208 88 4 0.29 -8.2990053252 4.7025801746 -15.4732069327 0 0 0
2209 89 7 -1.0 9.7478649064 6.4164296877 -17.7025273959 0 0 0
2210 89 4 0.29 10.5624336819 5.8510901653 -17.8327924146 0 0 0
2211 90 7 -1.0 -0.9215403227 5.7633190246 -14.6185639243 0 0 0
2212 90 4 0.29 -1.312047809 4.9999041092 -15.2549167006 0 0 0
2213 91 7 -1.0 7.8594335013 1.8403760598 -15.6791725641 0 0 0
2214 91 4 0.29 6.9750239642 1.8765688076 -16.3186434502 0 0 0
2215 92 7 -1.0 6.1044894855 8.0624233863 -16.3643958554 0 0 0
2216 92 4 0.29 6.4437278949 7.0941155343 -16.247821337 0 0 0
2217 93 7 -1.0 17.6602696714 -6.9042653624 -17.476643059 0 0 0
2218 93 4 0.29 17.0810358127 -7.6210560941 -17.0110576598 0 0 0
2219 94 7 -1.0 3.14771599 -5.8846896418 -15.6824148478 0 0 0
2220 94 4 0.29 3.0348221672 -6.4317958873 -16.5891654427 0 0 0
2221 95 7 -1.0 6.7932208871 -9.2903170179 -15.1718102262 0 0 0
2222 95 4 0.29 5.8738885718 -8.8785997749 -14.932983995 0 0 0
2223 96 7 -1.0 -17.7753588819 3.3086881944 -16.1744614855 0 0 0
2224 96 4 0.29 -18.03079659 4.0284155721 -16.857796344 0 0 0
2225 97 7 -1.0 -11.1849752227 0.8694307562 -18.1148246733 0 0 0
2226 97 4 0.29 -12.2011464893 1.1519500019 -18.337748812 0 0 0
2227 98 7 -1.0 -10.7329801081 -12.8282439871 -17.4308795663 0 0 0
2228 98 4 0.29 -11.6944918899 -12.851157756 -17.1034583355 0 0 0
2229 99 7 -1.0 12.4751799177 5.2216351569 -15.0150310935 0 0 0
2230 99 4 0.29 11.6943510223 5.1980253071 -15.653855036 0 0 0
2231 100 7 -1.0 4.5755665568 10.0543415469 -14.5507756907 0 0 0
2232 100 4 0.29 5.1806446965 9.3082592175 -14.8144580502 0 0 0
2233 101 7 -1.0 10.4586357465 5.1243221414 -13.3239774 0 0 0
2234 101 4 0.29 9.5368782592 5.2929144318 -13.8155585004 0 0 0
2235 102 7 -1.0 15.3970103495 8.0558738143 -13.3147665979 0 0 0
2236 102 4 0.29 15.116168772 8.828025358 -12.6686056921 0 0 0
2237 103 7 -1.0 -16.3583373988 -12.1994146003 -16.7208091191 0 0 0
2238 103 4 0.29 -16.2290411891 -11.9265895382 -15.7121045617 0 0 0
2239 104 7 -1.0 -14.899185486 -8.1128500517 -14.924406984 0 0 0
2240 104 4 0.29 -15.4089274086 -9.0248614553 -14.792615063 0 0 0
2241 105 7 -1.0 13.1101521402 -9.2509636486 -15.3784103692 0 0 0
2242 105 4 0.29 12.5673635798 -8.6330075337 -14.7534257258 0 0 0
2243 106 7 -1.0 -13.6636808636 -11.4480487723 -16.4185645267 0 0 0
2244 106 4 0.29 -14.5998951899 -11.5477690473 -15.9726098529 0 0 0
2245 107 7 -1.0 14.7125860774 8.1873645295 -10.0232099818 0 0 0
2246 107 4 0.29 15.7889040553 8.1646844799 -9.9227290725 0 0 0
2247 108 7 -1.0 -8.0461128315 -8.4963833687 -14.0528815445 0 0 0
2248 108 4 0.29 -7.7067828201 -7.9358623316 -13.2545829156 0 0 0
2249 109 7 -1.0 -10.7461350059 -0.0900127927 -13.3028924983 0 0 0
2250 109 4 0.29 -10.9843751481 0.3125253506 -12.4110952699 0 0 0
2251 110 7 -1.0 16.6340704545 11.0105018613 -15.052626561 0 0 0
2252 110 4 0.29 15.6425602432 11.0041851541 -14.7457025807 0 0 0
2253 111 7 -1.0 -3.4886260649 7.5905367937 -9.900285826 0 0 0
2254 111 4 0.29 -4.1850560069 7.6955022808 -10.7076662814 0 0 0
2255 112 7 -1.0 -10.2661102943 4.2981041083 -13.408385347 0 0 0
2256 112 4 0.29 -10.028029579 4.0139317669 -14.3946461537 0 0 0
2257 113 7 -1.0 -0.094820209 8.5857108015 -14.6046036489 0 0 0
2258 113 4 0.29 -0.5879628631 7.6985176581 -14.8347475904 0 0 0
2259 114 7 -1.0 -7.0857570379 8.3149857358 -14.317982149 0 0 0
2260 114 4 0.29 -7.2040441321 7.4155002128 -14.8624036882 0 0 0
2261 115 7 -1.0 -6.6591759562 0.788028847 -14.7542700206 0 0 0
2262 115 4 0.29 -6.6446162707 0.1853356923 -13.8678321578 0 0 0
2263 116 7 -1.0 -3.4296916301 9.1323236152 -13.4537369403 0 0 0
2264 116 4 0.29 -3.6738411606 8.2060443937 -13.998855419 0 0 0
2265 117 7 -1.0 -1.4822113474 -9.7695448478 -14.7681172288 0 0 0
2266 117 4 0.29 -2.104596866 -9.3399110468 -14.1009195011 0 0 0
2267 118 7 -1.0 3.089339106 -3.532489888 -13.9721931476 0 0 0
2268 118 4 0.29 3.0777351615 -4.431508818 -14.6164863795 0 0 0
2269 119 7 -1.0 5.7363199435 -11.4568726829 -17.6587819958 0 0 0
2270 119 4 0.29 5.8838029641 -11.1195093326 -16.6745172398 0 0 0
2271 120 7 -1.0 -1.2625750791 10.9876875423 -12.7762084709 0 0 0
2272 120 4 0.29 -1.8932448919 10.1980299239 -12.9814498798 0 0 0
2273 121 7 -1.0 7.6932269575 5.6474676309 -14.5572711068 0 0 0
2274 121 4 0.29 7.2800601829 6.5090357522 -14.0355779552 0 0 0
2275 122 7 -1.0 10.4826507478 -0.3700649626 -14.5158774927 0 0 0
2276 122 4 0.29 11.0472544528 0.3834736856 -14.8834763911 0 0 0
2277 123 7 -1.0 -6.3256266647 -0.8195109704 -12.4657280788 0 0 0
2278 123 4 0.29 -6.091781806 -0.3251949734 -11.5891262578 0 0 0
2279 124 7 -1.0 -10.6089190919 -4.2509370153 -12.2582578789 0 0 0
2280 124 4 0.29 -11.4248061925 -3.9146760867 -12.7402709014 0 0 0
2281 125 7 -1.0 9.1719967923 -10.1722546436 -13.311200198 0 0 0
2282 125 4 0.29 9.989594648 -9.6208710607 -13.6319013753 0 0 0
2283 126 7 -1.0 -18.5794809386 5.8752687516 -10.9416165666 0 0 0
2284 126 4 0.29 -17.7834476877 6.4138827643 -10.6135662056 0 0 0
2285 127 7 -1.0 -8.9646396281 6.6048887287 -12.924363391 0 0 0
2286 127 4 0.29 -8.6066181376 7.4332992179 -13.414692045 0 0 0
2287 128 7 -1.0 18.5322951023 -10.3057384043 -15.4478175914 0 0 0
2288 128 4 0.29 19.214834885 -10.1875014338 -14.6611785121 0 0 0
2289 129 7 -1.0 6.1157326831 3.0189811549 -10.3599502514 0 0 0
2290 129 4 0.29 6.3688546316 4.0743271385 -10.3633898116 0 0 0
2291 130 7 -1.0 18.0473275334 1.7256701434 -14.1401091733 0 0 0
2292 130 4 0.29 18.798153984 1.6165703309 -14.7636480466 0 0 0
2293 131 7 -1.0 13.0875039568 11.1558840271 -13.1507204289 0 0 0
2294 131 4 0.29 13.4081876692 11.2072081409 -14.132822378 0 0 0
2295 132 7 -1.0 -11.8859785222 -7.0030786587 -13.134883136 0 0 0
2296 132 4 0.29 -11.3836840092 -6.1204334419 -13.4545144188 0 0 0
2297 133 7 -1.0 12.6912130392 -0.0643195656 -12.3177031577 0 0 0
2298 133 4 0.29 13.1678211544 0.2730872777 -13.1809194616 0 0 0
2299 134 7 -1.0 -9.5329379116 2.7723643701 -15.4673234615 0 0 0
2300 134 4 0.29 -9.244478055 3.1529245924 -16.3280522184 0 0 0
2301 135 7 -1.0 21.1515627991 0.3845806225 -9.684681567 0 0 0
2302 135 4 0.29 22.0677437341 0.381973692 -9.236589276 0 0 0
2303 136 7 -1.0 -16.8329418083 -10.0213843462 -14.186690984 0 0 0
2304 136 4 0.29 -17.1863944326 -9.9913724552 -15.1152223428 0 0 0
2305 137 7 -1.0 -14.1270871721 1.0491458769 -13.184593215 0 0 0
2306 137 4 0.29 -13.5539524673 0.8549213659 -12.3137573073 0 0 0
2307 138 7 -1.0 -15.9350820727 -12.68275132 -12.8770710403 0 0 0
2308 138 4 0.29 -16.3231403589 -11.7356547229 -13.159998135 0 0 0
2309 139 7 -1.0 -2.495907665 -12.1623538928 -14.6789011362 0 0 0
2310 139 4 0.29 -2.6940304196 -12.7353426914 -13.8485066779 0 0 0
2311 140 7 -1.0 -18.0306266368 2.6104441844 -12.369717399 0 0 0
2312 140 4 0.29 -18.7392644715 2.3452240032 -13.126319326 0 0 0
2313 141 7 -1.0 11.1489273394 -8.0726254077 -13.7195226768 0 0 0
2314 141 4 0.29 11.118162981 -8.3603781911 -14.7079684584 0 0 0
2315 142 7 -1.0 -2.3237369842 3.5255566473 -13.3318989752 0 0 0
2316 142 4 0.29 -1.9057681574 4.3980211455 -13.3595363866 0 0 0
2317 143 7 -1.0 -10.8870537471 8.8895325623 -12.833616814 0 0 0
2318 143 4 0.29 -10.1883814397 8.1501135134 -13.172112907 0 0 0
2319 144 7 -1.0 -14.7363743782 6.0026936029 -11.0102037058 0 0 0
2320 144 4 0.29 -14.2913816757 6.896922464 -10.9402224404 0 0 0
2321 145 7 -1.0 -12.7576073404 4.3405286654 -13.7684053989 0 0 0
2322 145 4 0.29 -11.7510941184 4.2502085881 -13.5523479832 0 0 0
2323 146 7 -1.0 -4.1711584423 6.8318643273 -14.8937275528 0 0 0
2324 146 4 0.29 -3.1291807177 6.9154403457 -14.8036518245 0 0 0
2325 147 7 -1.0 5.2178302798 -2.147337443 -12.2487622309 0 0 0
2326 147 4 0.29 4.2306136358 -1.8304020526 -12.3565696959 0 0 0
2327 148 7 -1.0 -0.4228943122 3.8228123793 -11.0939340709 0 0 0
2328 148 4 0.29 -0.2430166836 2.845637955 -11.0689555818 0 0 0
2329 149 7 -1.0 -8.0923546367 0.3806435525 -9.9247350782 0 0 0
2330 149 4 0.29 -7.8484214344 -0.5827227672 -10.1435851739 0 0 0
2331 150 7 -1.0 13.8783421642 10.17870299 -8.5646972155 0 0 0
2332 150 4 0.29 14.5734123157 10.6577959629 -8.0450971156 0 0 0
2333 151 7 -1.0 -14.3953867036 10.3601746554 -13.7034989014 0 0 0
2334 151 4 0.29 -13.6166708205 10.2603356719 -14.4529985777 0 0 0
2335 152 7 -1.0 7.4365223314 5.6771371157 -11.2655452653 0 0 0
2336 152 4 0.29 7.5250049343 5.7540704203 -12.2342387208 0 0 0
2337 153 7 -1.0 2.4108072827 -1.7424618163 -12.2802087623 0 0 0
2338 153 4 0.29 1.7566144279 -1.2913105692 -11.6386676335 0 0 0
2339 154 7 -1.0 2.5172082724 9.6045202068 -12.7795386238 0 0 0
2340 154 4 0.29 3.4539533989 9.6952294955 -13.2686914146 0 0 0
2341 155 7 -1.0 16.0789826445 3.0201901047 -11.5598699612 0 0 0
2342 155 4 0.29 16.5737492929 2.290446519 -10.9344803565 0 0 0
2343 156 7 -1.0 -11.3905995152 1.5599536796 -11.2426126182 0 0 0
2344 156 4 0.29 -12.1423257324 1.198764939 -11.8260068035 0 0 0
2345 157 7 -1.0 -5.4929269938 10.2006716632 -14.9246977851 0 0 0
2346 157 4 0.29 -4.65948882 9.8502493669 -14.4868244168 0 0 0
2347 158 7 -1.0 -5.8889039706 2.4767765236 -11.8869826439 0 0 0
2348 158 4 0.29 -5.733361697 1.4651517364 -11.964172276 0 0 0
2349 159 7 -1.0 9.0154157247 8.5424441905 -12.2240837544 0 0 0
2350 159 4 0.29 8.8867558378 7.6075055715 -12.1231637931 0 0 0
2351 160 7 -1.0 -13.4523513609 -1.4380314732 -10.9271611103 0 0 0
2352 160 4 0.29 -13.692151447 -0.9189848352 -10.0881249274 0 0 0
2353 161 7 -1.0 8.2202284189 1.6896710562 -11.9443169391 0 0 0
2354 161 4 0.29 7.5438105183 2.0734109875 -11.2526018098 0 0 0
2355 162 7 -1.0 15.9279043598 -0.4181620203 -12.2107243334 0 0 0
2356 162 4 0.29 15.2183691695 -0.1512873284 -12.8744498881 0 0 0
2357 163 7 -1.0 17.7119208442 8.6478167053 -10.2134661663 0 0 0
2358 163 4 0.29 16.9607732587 9.2328381169 -9.8300288861 0 0 0
2359 164 7 -1.0 4.4701613747 3.8409619208 -7.9483786092 0 0 0
2360 164 4 0.29 3.9294324934 3.0992851436 -8.3620491188 0 0 0
2361 165 7 -1.0 -16.4959344346 6.5471844507 -9.1596866654 0 0 0
2362 165 4 0.29 -15.8136217946 6.2582156333 -9.9255660421 0 0 0
2363 166 7 -1.0 0.3463832525 -0.3122003841 -11.1154738028 0 0 0
2364 166 4 0.29 0.5381142816 0.7365752201 -10.7336648042 0 0 0
2365 167 7 -1.0 11.2001710719 6.3662691235 -9.8423301075 0 0 0
2366 167 4 0.29 11.4494193123 6.4048095362 -10.8021416577 0 0 0
2367 168 7 -1.0 1.7441640425 2.6827464151 -9.1980864437 0 0 0
2368 168 4 0.29 1.8031253459 2.4010985734 -10.1884780266 0 0 0
2369 169 7 -1.0 10.5793677811 8.9090137803 -8.671077851 0 0 0
2370 169 4 0.29 11.009271434 8.7835975619 -9.5970212205 0 0 0
2371 170 7 -1.0 7.6122787396 -0.2725521292 -10.4494476227 0 0 0
2372 170 4 0.29 7.8305498342 0.5638902982 -11.0733277491 0 0 0
2373 171 7 -1.0 -2.5494322368 11.6299352546 -6.4201312331 0 0 0
2374 171 4 0.29 -2.8716125818 11.3265607083 -7.3422696061 0 0 0
2375 172 7 -1.0 -10.7051046874 2.2323857026 -8.6227303451 0 0 0
2376 172 4 0.29 -11.1972443962 1.9931185736 -9.5118844238 0 0 0
2377 173 7 -1.0 15.1523677731 -7.2279092439 -10.8694506135 0 0 0
2378 173 4 0.29 16.004017992 -6.7911651806 -10.3746580657 0 0 0
2379 174 7 -1.0 14.9505477037 4.8681856486 -7.1080392019 0 0 0
2380 174 4 0.29 15.0108639349 5.6746385735 -7.737233314 0 0 0
2381 175 7 -1.0 4.7718550966 -9.1735407093 -7.6135854115 0 0 0
2382 175 4 0.29 3.9506135467 -8.8583051554 -8.1144069859 0 0 0
2383 176 7 -1.0 13.6600690363 -2.3254205539 -8.5773853023 0 0 0
2384 176 4 0.29 14.2289259335 -2.4400527951 -9.3980601555 0 0 0
2385 177 7 -1.0 2.0924229646 1.7099944211 -11.962024509 0 0 0
2386 177 4 0.29 1.3984835127 0.9801830595 -11.9293512021 0 0 0
2387 178 7 -1.0 -5.3913487071 0.3135493454 -9.9911179611 0 0 0
2388 178 4 0.29 -6.4413972368 0.5074772459 -10.1004263192 0 0 0
2389 179 7 -1.0 -7.1034604223 -0.8125833001 -7.9261448587 0 0 0
2390 179 4 0.29 -7.4181002464 -0.0843321981 -8.7474689467 0 0 0
2391 180 7 -1.0 -16.45657409 9.6456197205 -7.8081697341 0 0 0
2392 180 4 0.29 -16.4124659896 10.6864917068 -7.965270348 0 0 0
2393 181 7 -1.0 -9.7419444305 5.4993078418 -8.107997087 0 0 0
2394 181 4 0.29 -10.7486878248 5.6208397679 -8.1585634568 0 0 0
2395 182 7 -1.0 16.3458213754 7.0823412653 -7.8051338957 0 0 0
2396 182 4 0.29 16.0923780595 7.6082846659 -8.6337985621 0 0 0
2397 183 7 -1.0 -3.0836100068 10.4514266214 -8.9234576389 0 0 0
2398 183 4 0.29 -2.6031839304 11.3619284539 -9.1798305567 0 0 0
2399 184 7 -1.0 3.5870972343 -12.2875249151 -8.0165127786 0 0 0
2400 184 4 0.29 4.1058045635 -11.6898246943 -8.7316757281 0 0 0
2401 185 7 -1.0 16.7616782546 11.2327782155 -7.1166068622 0 0 0
2402 185 4 0.29 17.4351951969 10.5215955968 -7.4721893213 0 0 0
2403 186 7 -1.0 -11.3408966934 -11.2531002131 -7.3314798498 0 0 0
2404 186 4 0.29 -11.7226560362 -10.5187387931 -6.6877697959 0 0 0
2405 187 7 -1.0 -12.4623286873 5.6416963203 -7.7018188699 0 0 0
2406 187 4 0.29 -12.4648815927 6.4764312258 -8.1587881002 0 0 0
2407 188 7 -1.0 -17.6109006117 0.0675377547 -6.7670871338 0 0 0
2408 188 4 0.29 -17.4445245063 0.204011113 -7.8234036174 0 0 0
2409 189 7 -1.0 8.7036024387 10.8519664853 -7.9008270417 0 0 0
2410 189 4 0.29 9.2542059422 9.9915348956 -8.0972665727 0 0 0
2411 190 7 -1.0 13.1120897968 4.648455295 -9.0370184169 0 0 0
2412 190 4 0.29 12.6879879799 5.4581146665 -9.4853961916 0 0 0
2413 191 7 -1.0 18.5614137986 -1.2390664827 -8.5782454578 0 0 0
2414 191 4 0.29 19.5574591077 -1.4563213775 -8.7330503555 0 0 0
2415 192 7 -1.0 6.9065725174 1.7205154613 -8.0749577443 0 0 0
2416 192 4 0.29 6.5864780241 1.9830395823 -9.0611159704 0 0 0
2417 193 7 -1.0 -5.4879980049 1.4917556022 -7.6450545482 0 0 0
2418 193 4 0.29 -5.6760329489 1.3814629003 -8.6424011772 0 0 0
2419 194 7 -1.0 -3.8218118393 10.8497187091 -4.2276783904 0 0 0
2420 194 4 0.29 -4.4903876282 10.8879478474 -3.4207876347 0 0 0
2421 195 7 -1.0 19.6677904269 7.9949518042 -5.3295314084 0 0 0
2422 195 4 0.29 20.5280799867 7.7290915986 -4.7848027432 0 0 0
2423 196 7 -1.0 4.9316775522 6.2898856511 -9.9400788512 0 0 0
2424 196 4 0.29 5.7957907663 6.2280098216 -10.6376891145 0 0 0
2425 197 7 -1.0 6.7996944061 10.2802919623 -5.7648144523 0 0 0
2426 197 4 0.29 6.1790861408 9.483815032 -5.8308501109 0 0 0
2427 198 7 -1.0 3.5143276547 8.3262967904 -8.7773838809 0 0 0
2428 198 4 0.29 2.9323992783 7.9059731553 -9.6234563343 0 0 0
2429 199 7 -1.0 2.322160841 -7.1095143216 -6.5346969771 0 0 0
2430 199 4 0.29 2.5461908355 -7.7623036375 -5.6479111234 0 0 0
2431 200 7 -1.0 14.2600795254 -11.9884949183 -8.0977424455 0 0 0
2432 200 4 0.29 14.1284061541 -12.7210659123 -8.6828233398 0 0 0
2433 201 7 -1.0 15.0846861354 2.5486179984 -8.5445423353 0 0 0
2434 201 4 0.29 15.2910385495 3.5456835056 -8.6805305751 0 0 0
2435 202 7 -1.0 3.5358699109 -9.7520018261 -5.3813044862 0 0 0
2436 202 4 0.29 2.7349651752 -9.2131182157 -4.9355411882 0 0 0
2437 203 7 -1.0 18.6317729152 10.4605116862 -5.0183216174 0 0 0
2438 203 4 0.29 18.5845647496 10.7313136025 -6.0337300924 0 0 0
2439 204 7 -1.0 -0.0310802048 -2.9156115422 -6.9884274457 0 0 0
2440 204 4 0.29 -0.6934212056 -2.193536742 -6.788030843 0 0 0
2441 205 7 -1.0 -8.5654167225 -9.9608127124 -6.7926088355 0 0 0
2442 205 4 0.29 -8.901767656 -9.1315089462 -6.2919066943 0 0 0
2443 206 7 -1.0 18.4613155024 8.8412459615 -3.0237118786 0 0 0
2444 206 4 0.29 17.9131892564 8.7225340294 -2.0925401687 0 0 0
2445 207 7 -1.0 -12.1828250209 -4.1226218 -6.5032662731 0 0 0
2446 207 4 0.29 -12.2887338659 -5.1241086936 -6.3677235632 0 0 0
2447 208 7 -1.0 8.7594874473 -0.4224071895 -6.0293276338 0 0 0
2448 208 4 0.29 9.0172511607 -1.3802123356 -5.6518026951 0 0 0
2449 209 7 -1.0 13.6335119826 -1.4599120108 -5.9741272147 0 0 0
2450 209 4 0.29 13.0009177821 -2.2041399611 -6.2529428026 0 0 0
2451 210 7 -1.0 14.0718426219 1.5713944143 -6.0462627231 0 0 0
2452 210 4 0.29 14.3174056617 1.0347558845 -5.0971928098 0 0 0
2453 211 7 -1.0 2.2443715294 5.4163237736 -8.7367036426 0 0 0
2454 211 4 0.29 2.162843845 4.3879924498 -8.6949993291 0 0 0
2455 212 7 -1.0 2.8704116258 0.2003438307 -4.146913134 0 0 0
2456 212 4 0.29 1.8611323389 0.0742356039 -4.1119783438 0 0 0
2457 213 7 -1.0 -0.497264848 8.3761920669 -5.3376723646 0 0 0
2458 213 4 0.29 -1.2395792314 7.5934751874 -5.1580615509 0 0 0
2459 214 7 -1.0 -18.7776754382 3.7114149628 -4.5189163666 0 0 0
2460 214 4 0.29 -19.1886681437 3.2250200454 -3.6787739822 0 0 0
2461 215 7 -1.0 -0.6716105186 2.8720839395 -5.4038667409 0 0 0
2462 215 4 0.29 -1.2687705387 2.1558285698 -5.0880134641 0 0 0
2463 216 7 -1.0 11.1391713742 2.7154746278 -6.0669125394 0 0 0
2464 216 4 0.29 11.6534077689 2.3109600241 -5.3125922315 0 0 0
2465 217 7 -1.0 -7.1609343241 -1.5130380649 -3.2271659588 0 0 0
2466 217 4 0.29 -7.3960617999 -0.6079141013 -3.7918249112 0 0 0
2467 218 7 -1.0 -1.7352212944 -8.7696331511 -4.5845314364 0 0 0
2468 218 4 0.29 -0.819971032 -8.6476270674 -4.2159735088 0 0 0
2469 219 7 -1.0 -0.719552669 -6.7264496346 -5.7798297541 0 0 0
2470 219 4 0.29 0.2859058906 -6.7955838437 -5.7927553392 0 0 0
2471 220 7 -1.0 13.5586176291 12.1446775021 -5.5262215327 0 0 0
2472 220 4 0.29 13.1821178068 12.4538338723 -6.3956242786 0 0 0
2473 221 7 -1.0 -13.6032662024 -10.437709426 -3.7588035484 0 0 0
2474 221 4 0.29 -12.8225957551 -10.4660139963 -2.9982557449 0 0 0
2475 222 7 -1.0 -14.7624388018 1.7851609174 -3.0660098166 0 0 0
2476 222 4 0.29 -14.9305892289 2.2067772862 -2.1297314047 0 0 0
2477 223 7 -1.0 18.2022101198 1.1452675611 -3.500021642 0 0 0
2478 223 4 0.29 17.3863850559 1.4425141014 -2.8837306035 0 0 0
2479 224 7 -1.0 6.4436819384 2.6084449623 -4.0313593612 0 0 0
2480 224 4 0.29 5.428035099 2.4100985016 -3.7961763204 0 0 0
2481 225 7 -1.0 2.9234645588 -12.377027236 -3.4766420576 0 0 0
2482 225 4 0.29 3.0681516863 -12.0044960787 -2.5266322101 0 0 0
2483 226 7 -1.0 3.5969793052 -5.968615595 -3.5871943668 0 0 0
2484 226 4 0.29 2.7823059123 -5.3991163907 -3.8146102406 0 0 0
2485 227 7 -1.0 -0.2770221545 11.4124245617 -4.3428664989 0 0 0
2486 227 4 0.29 0.1001755333 12.2860360424 -3.8428818825 0 0 0
2487 228 7 -1.0 13.2670160307 4.490531099 -3.8428154765 0 0 0
2488 228 4 0.29 13.8477394199 3.8580195585 -3.1778442722 0 0 0
2489 229 7 -1.0 -6.2617630975 2.3282205565 -3.4710003361 0 0 0
2490 229 4 0.29 -7.0760240405 2.8720523656 -3.142176499 0 0 0
2491 230 7 -1.0 -8.6867959786 -7.9935141425 -4.6145303216 0 0 0
2492 230 4 0.29 -9.7438757282 -8.2617889011 -4.5699440862 0 0 0
2493 231 7 -1.0 11.0350679706 -7.5265153025 -5.9250506352 0 0 0
2494 231 4 0.29 10.98839999 -6.5093059444 -5.9586820329 0 0 0
2495 232 7 -1.0 -10.5250018168 -13.8777175775 -5.0989280122 0 0 0
2496 232 4 0.29 -10.6104307669 -14.8539378035 -4.8875497732 0 0 0
2497 233 7 -1.0 -6.3401619163 -7.5144964486 -3.2310391372 0 0 0
2498 233 4 0.29 -5.901890016 -6.9394880883 -2.4021565415 0 0 0
2499 234 7 -1.0 16.9522052256 -8.6376159088 -4.3856442901 0 0 0
2500 234 4 0.29 17.6048565254 -9.4328585478 -4.4732812418 0 0 0
2501 235 7 -1.0 -13.6705680081 -7.0448512565 -5.370413043 0 0 0
2502 235 4 0.29 -12.8042409331 -6.7978120292 -5.8758196219 0 0 0
2503 236 7 -1.0 -4.2183450338 -11.1628494944 -1.4927879733 0 0 0
2504 236 4 0.29 -5.2477021655 -11.1875023786 -1.6204187957 0 0 0
2505 237 7 -1.0 1.1231851478 9.3619886247 -1.3410633629 0 0 0
2506 237 4 0.29 0.9173868262 9.9207019466 -0.5041985559 0 0 0
2507 238 7 -1.0 -9.8054478173 13.0831640445 -1.4722673343 0 0 0
2508 238 4 0.29 -10.3627326773 12.5858526631 -2.2253156251 0 0 0
2509 239 7 -1.0 -15.165186957 5.0179339889 -2.6168863386 0 0 0
2510 239 4 0.29 -15.632208198 4.1738876394 -2.2223990742 0 0 0
2511 240 7 -1.0 11.2672865293 3.0494729791 -1.1175708972 0 0 0
2512 240 4 0.29 10.4340177237 3.5862804796 -0.8963499591 0 0 0
2513 241 7 -1.0 -16.8256833373 -5.5322251522 -3.0310889992 0 0 0
2514 241 4 0.29 -17.2052875317 -5.1590605238 -2.1657228676 0 0 0
2515 242 7 -1.0 13.7170861229 11.7755613303 -2.5379204293 0 0 0
2516 242 4 0.29 14.475852129 11.5089251615 -1.9144771547 0 0 0
2517 243 7 -1.0 7.1366793118 -0.1081952724 -0.5402910078 0 0 0
2518 243 4 0.29 6.6129454353 -0.1673676377 -1.4182954206 0 0 0
2519 244 7 -1.0 -10.6064511225 -8.6634802692 -2.4514125976 0 0 0
2520 244 4 0.29 -11.6048761087 -8.7772336969 -2.3452169137 0 0 0
2521 245 7 -1.0 0.952154728 -8.4824690978 -0.862938099 0 0 0
2522 245 4 0.29 1.8556491977 -8.999679405 -0.8815493009 0 0 0
2523 246 7 -1.0 -12.8700289419 4.707777254 -0.7554218037 0 0 0
2524 246 4 0.29 -12.237263921 4.2292006995 -0.1907974232 0 0 0
2525 247 7 -1.0 -3.4389401591 -13.2722593905 0.9448936241 0 0 0
2526 247 4 0.29 -3.3575494905 -14.1533602415 0.3634685299 0 0 0
2527 248 7 -1.0 7.1854358021 -12.8103094375 0.9264110156 0 0 0
2528 248 4 0.29 7.1891929657 -12.3940236022 -0.0297063424 0 0 0
2529 249 7 -1.0 -17.1733993795 -11.8973406433 -0.8267348135 0 0 0
2530 249 4 0.29 -18.0440612689 -11.6507707842 -1.2420574551 0 0 0
2531 250 7 -1.0 -5.1183575876 -9.2102726621 0.4317336813 0 0 0
2532 250 4 0.29 -4.8356478698 -8.5336250656 1.052304629 0 0 0
2533 251 7 -1.0 5.7000952577 -10.9838503466 -0.0683257767 0 0 0
2534 251 4 0.29 5.1337158478 -10.1487462812 -0.4277995437 0 0 0
2535 252 7 -1.0 20.8066042941 -2.1554362193 -1.4044762395 0 0 0
2536 252 4 0.29 20.2380667719 -2.9090275073 -0.8824424359 0 0 0
2537 253 7 -1.0 -20.3581322811 -14.8968253744 0.7509874577 0 0 0
2538 253 4 0.29 -19.5016185138 -15.4720150487 0.4436721234 0 0 0
2539 254 7 -1.0 -11.1901415345 -1.3789842112 0.5997206113 0 0 0
2540 254 4 0.29 -11.2809107232 -0.6393853465 -0.139581668 0 0 0
2541 255 7 -1.0 -16.3769242883 0.4703852049 -1.3610364506 0 0 0
2542 255 4 0.29 -15.8266371164 1.1672294006 -1.9489123434 0 0 0
2543 256 7 -1.0 -14.8005996164 -5.8112700833 -1.0040058331 0 0 0
2544 256 4 0.29 -15.8056408228 -5.6569327526 -1.0043009608 0 0 0
2545 257 7 -1.0 -3.1928001529 -5.6782952617 -0.9662389129 0 0 0
2546 257 4 0.29 -2.7954115369 -5.2146001785 -1.7666363716 0 0 0
2547 258 7 -1.0 -12.4522529994 -6.094802453 -2.3253923498 0 0 0
2548 258 4 0.29 -11.7674579304 -6.8884719569 -2.5836541535 0 0 0
2549 259 7 -1.0 -2.636426993 8.6377339191 0.4259840998 0 0 0
2550 259 4 0.29 -3.4228128859 8.3343154418 -0.1393708044 0 0 0
2551 260 7 -1.0 -6.2183268808 -6.1101227844 -0.8556361228 0 0 0
2552 260 4 0.29 -6.6316227728 -6.917282677 -0.3119236976 0 0 0
2553 261 7 -1.0 6.7074359289 -5.9497566631 -0.3340547881 0 0 0
2554 261 4 0.29 6.5638953236 -5.5410362037 -1.2612313983 0 0 0
2555 262 7 -1.0 9.5125279951 -2.1314863299 -1.4810505997 0 0 0
2556 262 4 0.29 8.7944207936 -2.6220856877 -1.9536820148 0 0 0
2557 263 7 -1.0 13.6341871526 5.1453643573 -0.989028785 0 0 0
2558 263 4 0.29 14.2772980376 5.9086946066 -0.5214591057 0 0 0
2559 264 7 -1.0 -12.1143096377 9.4328655928 -1.3263429436 0 0 0
2560 264 4 0.29 -12.0656600783 10.3554808285 -1.6968787238 0 0 0
2561 265 7 -1.0 16.938970495 -6.576442797 -0.3695491204 0 0 0
2562 265 4 0.29 17.6809243335 -6.2435408411 -0.9993534413 0 0 0
2563 266 7 -1.0 11.3735293585 7.2371555424 -0.8298140274 0 0 0
2564 266 4 0.29 11.6004790019 8.1104446326 -1.3544157864 0 0 0
2565 267 7 -1.0 0.8442581794 -5.2807503249 -0.5033516674 0 0 0
2566 267 4 0.29 0.4648879352 -4.7146052461 -1.2720545746 0 0 0
2567 268 7 -1.0 1.7369879467 4.8861059647 -1.2500328898 0 0 0
2568 268 4 0.29 2.5615960492 4.2903996489 -1.5478211302 0 0 0
2569 269 7 -1.0 6.5140691161 7.4687223284 -0.3857635047 0 0 0
2570 269 4 0.29 7.2964077335 7.594084687 -1.1577327518 0 0 0
2571 270 7 -1.0 17.3967058803 5.3982423341 -1.0168858885 0 0 0
2572 270 4 0.29 17.5032260693 4.5160570481 -1.5150207286 0 0 0
2573 271 7 -1.0 -0.0151703551 1.152309983 -1.1190110833 0 0 0
2574 271 4 0.29 0.6036810439 0.8576374101 -1.8814541894 0 0 0
2575 272 7 -1.0 -7.4130305532 7.0208130643 0.5859034871 0 0 0
2576 272 4 0.29 -7.3249405949 7.2882232231 -0.3392388654 0 0 0
2577 273 7 -1.0 -0.7077807442 5.5534000748 -0.1961092467 0 0 0
2578 273 4 0.29 -1.4506402923 6.1965938674 -0.5121753247 0 0 0
2579 274 7 -1.0 7.5454165743 -3.0068529475 0.8127704294 0 0 0
2580 274 4 0.29 6.6800680317 -2.8356308151 0.2947774745 0 0 0
2581 275 7 -1.0 9.428593093 5.1794947232 -1.6106218244 0 0 0
2582 275 4 0.29 8.8866778046 5.446978459 -0.7300104238 0 0 0
2583 276 7 -1.0 -0.1756217519 8.4378568544 0.9269959699 0 0 0
2584 276 4 0.29 -1.1991200526 8.4824839798 0.6287980449 0 0 0
2585 277 7 -1.0 -2.0114208255 3.5151299764 -2.1318941897 0 0 0
2586 277 4 0.29 -2.127195514 4.416716888 -2.5311509911 0 0 0
2587 278 7 -1.0 10.5726592927 4.1064762623 -3.7684831211 0 0 0
2588 278 4 0.29 11.0133597341 4.1238100181 -4.6761075508 0 0 0
2589 279 7 -1.0 -15.8493660211 3.9829501298 0.1306148568 0 0 0
2590 279 4 0.29 -16.0049606894 2.9845936356 -0.0760640168 0 0 0
2591 280 7 -1.0 7.3104732745 3.9721426253 0.8917691243 0 0 0
2592 280 4 0.29 7.1409930988 4.8702760009 0.3042816464 0 0 0
2593 281 7 -1.0 15.1832704336 -0.6522218922 -1.696597231 0 0 0
2594 281 4 0.29 14.4119654519 -0.3290379503 -2.2927149243 0 0 0
2595 282 7 -1.0 -8.1918553449 10.2778660981 -1.1939320355 0 0 0
2596 282 4 0.29 -9.017204033 9.6750278406 -0.9190841065 0 0 0
2597 283 7 -1.0 15.1180668195 -3.7394719029 0.265182164 0 0 0
2598 283 4 0.29 15.4537552567 -3.1140440437 -0.5353569172 0 0 0
2599 284 7 -1.0 -4.197165612 1.9553057244 -0.914849929 0 0 0
2600 284 4 0.29 -3.506575746 2.1702555793 -0.1838240304 0 0 0
2601 285 7 -1.0 4.3719798926 -8.6860429606 -0.9213521873 0 0 0
2602 285 4 0.29 3.6529327384 -9.2971814673 -1.2667156793 0 0 0
2603 286 7 -1.0 -6.3452860999 -3.9180020837 1.9093369488 0 0 0
2604 286 4 0.29 -7.1239124326 -3.970191572 1.172074648 0 0 0
2605 287 7 -1.0 -12.6569439905 2.2981890283 0.5161555666 0 0 0
2606 287 4 0.29 -13.2060416535 2.909719287 -0.1142780889 0 0 0
2607 288 7 -1.0 -8.3237909825 -4.0503972452 0.2528947 0 0 0
2608 288 4 0.29 -9.0919326768 -4.7948180131 0.5003369216 0 0 0
2609 289 7 -1.0 -4.8438649274 -3.0676469485 -0.8058147817 0 0 0
2610 289 4 0.29 -4.2569379256 -2.8943924616 -1.6291242992 0 0 0
2611 290 7 -1.0 2.4980285776 7.4929963638 1.2678098763 0 0 0
2612 290 4 0.29 2.7470158829 6.8482971486 2.0829003207 0 0 0
2613 291 7 -1.0 3.5989123684 8.9752397253 3.4166852078 0 0 0
2614 291 4 0.29 3.7392555941 8.0539311197 3.8349102594 0 0 0
2615 292 7 -1.0 10.966469917 10.4041146558 2.723176918 0 0 0
2616 292 4 0.29 11.7968861603 11.074415913 2.9253198898 0 0 0
2617 293 7 -1.0 -1.987129277 6.4200192659 5.9884287719 0 0 0
2618 293 4 0.29 -2.8412296908 5.7812449082 6.0648172344 0 0 0
2619 294 7 -1.0 12.5874042679 7.6096612324 4.9851241849 0 0 0
2620 294 4 0.29 12.6210705014 8.5016542932 4.4300651997 0 0 0
2621 295 7 -1.0 15.6515400829 4.0971615391 5.2179800063 0 0 0
2622 295 4 0.29 16.3375519528 3.4924556151 5.7287809764 0 0 0
2623 296 7 -1.0 -15.1589865214 5.8266296492 6.026386863 0 0 0
2624 296 4 0.29 -16.0420639393 5.2908697353 6.1292998427 0 0 0
2625 297 7 -1.0 -4.2672771728 4.6607041777 6.1016870456 0 0 0
2626 297 4 0.29 -4.5764499868 5.2316018659 6.8211259559 0 0 0
2627 298 7 -1.0 5.5020111892 1.9620417651 8.7735011104 0 0 0
2628 298 4 0.29 6.499381815 2.1005816213 8.620361351 0 0 0
2629 299 7 -1.0 3.0279178076 6.0173249247 3.4592256039 0 0 0
2630 299 4 0.29 2.4908080414 5.9069674678 4.3692583447 0 0 0
2631 300 7 -1.0 9.426634015 0.5093783151 4.7518651892 0 0 0
2632 300 4 0.29 9.6854231114 0.8987730859 5.7065583766 0 0 0
2633 301 7 -1.0 -10.1237761341 5.0432716575 5.278175001 0 0 0
2634 301 4 0.29 -10.9754648358 5.6367293701 5.0533740895 0 0 0
2635 302 7 -1.0 8.1601851246 6.272834404 6.4555117925 0 0 0
2636 302 4 0.29 7.2520691384 6.7678303816 6.3041840726 0 0 0
2637 303 7 -1.0 -15.8900853909 1.2960761953 5.7685198945 0 0 0
2638 303 4 0.29 -15.5558116512 2.1128209605 6.2583058008 0 0 0
2639 304 7 -1.0 7.7274196653 3.0160152537 10.1572403225 0 0 0
2640 304 4 0.29 6.6985253159 2.9123855773 10.0839448073 0 0 0
2641 305 7 -1.0 -1.978429652 1.3788010753 7.0461798626 0 0 0
2642 305 4 0.29 -2.2578582807 2.252956787 7.5692665881 0 0 0
2643 306 7 -1.0 16.9806406596 2.2860660332 7.5497786721 0 0 0
2644 306 4 0.29 16.2048362358 2.1173067473 6.8090686874 0 0 0
2645 307 7 -1.0 12.9390672153 10.5152872931 7.6566203262 0 0 0
2646 307 4 0.29 13.86365037 10.3344779783 7.9234021748 0 0 0
2647 308 7 -1.0 -17.8563859686 4.921099679 5.7642634954 0 0 0
2648 308 4 0.29 -17.9214231261 5.4702547727 6.6102756094 0 0 0
2649 309 7 -1.0 -8.0608333642 3.3026803207 7.8327417819 0 0 0
2650 309 4 0.29 -8.5926584788 2.4153568384 7.5782621369 0 0 0
2651 310 7 -1.0 -8.1621364035 -6.7976465358 7.2500375425 0 0 0
2652 310 4 0.29 -7.7993683841 -6.4581436805 8.215346703 0 0 0
2653 311 7 -1.0 -7.9529967401 -0.3453930964 5.4611802472 0 0 0
2654 311 4 0.29 -7.6890570829 0.0671924344 6.3681072516 0 0 0
2655 312 7 -1.0 19.1928290416 -8.7313383675 8.4168935643 0 0 0
2656 312 4 0.29 18.8803368917 -8.1138401882 9.2515104086 0 0 0
2657 313 7 -1.0 14.3593530516 4.1144729202 8.0396067456 0 0 0
2658 313 4 0.29 15.0555433018 3.6245023292 7.3677899084 0 0 0
2659 314 7 -1.0 -13.3112962643 3.7324569739 6.6701972141 0 0 0
2660 314 4 0.29 -13.8805302359 4.5634843393 6.2722386575 0 0 0
2661 315 7 -1.0 14.4344644808 7.4062642817 6.9535028939 0 0 0
2662 315 4 0.29 13.7920958231 7.3474617636 6.1745289355 0 0 0
2663 316 7 -1.0 17.3504426972 -10.5855431384 8.4344690991 0 0 0
2664 316 4 0.29 18.3240668844 -10.924969206 8.2141376164 0 0 0
2665 317 7 -1.0 1.4696011686 6.2349131296 6.3500137309 0 0 0
2666 317 4 0.29 1.5009899265 5.169859172 6.2118290993 0 0 0
2667 318 7 -1.0 6.5083813032 8.3066141462 8.0510755055 0 0 0
2668 318 4 0.29 6.3764434986 8.5944822994 8.9753500466 0 0 0
2669 319 7 -1.0 0.2626967868 6.331220133 11.3518604026 0 0 0
2670 319 4 0.29 0.5404029063 6.318881293 12.3249702183 0 0 0
2671 320 7 -1.0 -9.0360572729 -8.8338334825 8.8544872521 0 0 0
2672 320 4 0.29 -8.5011174269 -9.2181101378 9.6496933432 0 0 0
2673 321 7 -1.0 -12.6427083178 6.1788626823 4.4601968767 0 0 0
2674 321 4 0.29 -13.0724650894 5.7674794304 5.2788148522 0 0 0
2675 322 7 -1.0 -9.9080229384 1.1463498187 6.9116595958 0 0 0
2676 322 4 0.29 -9.5932785485 0.671424011 5.9415907791 0 0 0
2677 323 7 -1.0 6.3380415883 3.1988033124 6.2986137945 0 0 0
2678 323 4 0.29 6.0828237457 2.9004347676 7.2691280891 0 0 0
2679 324 7 -1.0 12.2778720092 1.2076620053 8.9409916287 0 0 0
2680 324 4 0.29 12.0110954672 0.1264980275 8.9495072701 0 0 0
2681 325 7 -1.0 -7.808843221 -11.2612830331 8.3266284358 0 0 0
2682 325 4 0.29 -8.3445805671 -10.3999423791 8.3412157016 0 0 0
2683 326 7 -1.0 4.1660844574 -4.1174037042 8.2724505672 0 0 0
2684 326 4 0.29 5.1653870263 -3.8415363184 8.4072411264 0 0 0
2685 327 7 -1.0 18.7327360963 3.1443241097 4.5609762507 0 0 0
2686 327 4 0.29 17.8882487992 2.774492619 4.9575996144 0 0 0
2687 328 7 -1.0 5.3750570391 -7.2509436446 9.910518087 0 0 0
2688 328 4 0.29 5.5824649673 -6.3191636813 10.4363433212 0 0 0
2689 329 7 -1.0 -10.2010012154 -4.7376775576 7.8745300671 0 0 0
2690 329 4 0.29 -9.434247312 -5.3511541903 8.235074482 0 0 0
2691 330 7 -1.0 2.3609236519 1.5699166866 9.3869778787 0 0 0
2692 330 4 0.29 2.4944397173 2.660943581 9.2333478959 0 0 0
2693 331 7 -1.0 19.8703343896 -11.2467199963 7.4880935683 0 0 0
2694 331 4 0.29 19.7387535409 -10.265642806 7.7185942114 0 0 0
2695 332 7 -1.0 15.3928687424 9.3782107203 8.6280770732 0 0 0
2696 332 4 0.29 15.8381492364 9.2516141201 9.5988579871 0 0 0
2697 333 7 -1.0 11.1162076247 -13.0572251423 8.8375857842 0 0 0
2698 333 4 0.29 10.4356007598 -12.7341388868 9.4895806253 0 0 0
2699 334 7 -1.0 18.2972035475 1.9140828288 13.8932248939 0 0 0
2700 334 4 0.29 19.165784727 1.3737723095 13.5541611311 0 0 0
2701 335 7 -1.0 -2.2822974858 3.8910145671 8.654981627 0 0 0
2702 335 4 0.29 -2.7446548736 4.221618173 7.8272949898 0 0 0
2703 336 7 -1.0 -6.2831898258 6.0928815833 8.3074024447 0 0 0
2704 336 4 0.29 -6.4356935246 6.8949637622 8.925966582 0 0 0
2705 337 7 -1.0 8.1488280041 13.0840533733 8.1685624458 0 0 0
2706 337 4 0.29 9.0907284514 12.9852474522 8.449839188 0 0 0
2707 338 7 -1.0 13.7759441267 -3.0973669899 8.7130453225 0 0 0
2708 338 4 0.29 14.3915715609 -3.4859211995 9.4937494493 0 0 0
2709 339 7 -1.0 -17.7715329976 7.6117478003 7.7585035443 0 0 0
2710 339 4 0.29 -17.0411015406 7.3040735038 7.0861374832 0 0 0
2711 340 7 -1.0 -7.3305895158 -5.5276465413 9.6420381539 0 0 0
2712 340 4 0.29 -8.0883416229 -4.8565413562 9.8787641054 0 0 0
2713 341 7 -1.0 16.0432537218 0.5762776938 9.9464484702 0 0 0
2714 341 4 0.29 16.16582694 1.2724994045 9.2029273319 0 0 0
2715 342 7 -1.0 -5.9714029088 8.3415816368 10.1203641956 0 0 0
2716 342 4 0.29 -5.4977147604 7.3806213116 9.9987992565 0 0 0
2717 343 7 -1.0 10.6079381642 5.8972087255 7.4789608173 0 0 0
2718 343 4 0.29 9.600504052 6.1631950427 7.2974230208 0 0 0
2719 344 7 -1.0 1.8974865001 4.2594367585 8.9357486414 0 0 0
2720 344 4 0.29 2.3810569158 4.802264211 8.1853990511 0 0 0
2721 345 7 -1.0 10.329761125 2.2125127202 6.9244306522 0 0 0
2722 345 4 0.29 10.8261244944 1.8939653442 7.8176686494 0 0 0
2723 346 7 -1.0 9.0597440186 6.4175851168 10.1339913254 0 0 0
2724 346 4 0.29 9.5879218557 6.4028961601 9.2393933274 0 0 0
2725 347 7 -1.0 18.3693329942 -6.7617204887 10.1589839477 0 0 0
2726 347 4 0.29 17.7343530487 -7.1263865611 9.421817112 0 0 0
2727 348 7 -1.0 5.2553424399 -4.9806437805 11.3058003906 0 0 0
2728 348 4 0.29 4.5286860389 -4.9159113277 10.5308486186 0 0 0
2729 349 7 -1.0 7.6919951021 -7.6464893867 11.7446262295 0 0 0
2730 349 4 0.29 7.1610650891 -7.8172671934 10.8893806717 0 0 0
2731 350 7 -1.0 -16.3432646015 2.4955038768 8.7469551042 0 0 0
2732 350 4 0.29 -16.3000421696 1.6255956585 8.2233935087 0 0 0
2733 351 7 -1.0 -11.7268485815 1.2660872053 12.1157817762 0 0 0
2734 351 4 0.29 -10.7390367005 0.9602889006 11.964807471 0 0 0
2735 352 7 -1.0 -13.572873803 -10.5892151551 11.1866012256 0 0 0
2736 352 4 0.29 -13.3978201127 -11.6169606207 11.4509164823 0 0 0
2737 353 7 -1.0 15.5282417657 6.5829817552 11.4519163194 0 0 0
2738 353 4 0.29 16.4620201541 6.9272205556 11.0318992475 0 0 0
2739 354 7 -1.0 6.4015726664 9.5783209027 11.1436086453 0 0 0
2740 354 4 0.29 5.8935649086 9.9111233161 10.2960395376 0 0 0
2741 355 7 -1.0 13.4258196058 5.3208072479 10.2563844756 0 0 0
2742 355 4 0.29 13.6312982117 4.9339530978 9.1946636372 0 0 0
2743 356 7 -1.0 18.1817078652 6.8761425709 10.6491238352 0 0 0
2744 356 4 0.29 18.0671003971 7.9372982918 10.622902758 0 0 0
2745 357 7 -1.0 -11.6882590633 -14.0982068375 12.0617493278 0 0 0
2746 357 4 0.29 -12.4333039139 -14.7252285119 11.7316326815 0 0 0
2747 358 7 -1.0 -13.5653032234 -8.2026329064 10.2120181683 0 0 0
2748 358 4 0.29 -13.3842000571 -9.1959164357 10.7532292381 0 0 0
2749 359 7 -1.0 14.8888961469 -8.8799049571 10.8177483944 0 0 0
2750 359 4 0.29 14.2251572847 -9.4966675942 11.2729407287 0 0 0
2751 360 7 -1.0 -8.9046520595 -9.3140336746 11.806852014 0 0 0
2752 360 4 0.29 -9.5301445734 -8.513037181 11.4593902168 0 0 0
2753 361 7 -1.0 15.8739520184 8.596085755 13.7730729913 0 0 0
2754 361 4 0.29 15.7995713805 7.9973850659 12.9502288447 0 0 0
2755 362 7 -1.0 -5.8888415471 -9.3155310787 10.8909662094 0 0 0
2756 362 4 0.29 -6.8507399483 -9.0497635188 10.7007449078 0 0 0
2757 363 7 -1.0 -8.7158821431 -1.964911895 10.8205099022 0 0 0
2758 363 4 0.29 -8.5587239398 -2.8259825869 11.3187379551 0 0 0
2759 364 7 -1.0 18.7594650143 9.7639410974 10.7699109691 0 0 0
2760 364 4 0.29 18.2481423421 10.5867278411 10.8566010172 0 0 0
2761 365 7 -1.0 0.8481202147 4.1934405177 14.5502071666 0 0 0
2762 365 4 0.29 0.3438053715 4.9791764224 14.115829396 0 0 0
2763 366 7 -1.0 -9.7854491361 5.028519969 11.1289431748 0 0 0
2764 366 4 0.29 -10.8589847713 4.696231984 11.2948770971 0 0 0
2765 367 7 -1.0 3.9270061947 5.4975960148 7.4084561504 0 0 0
2766 367 4 0.29 2.8749000551 5.4945249426 7.1456799625 0 0 0
2767 368 7 -1.0 -2.1961903911 8.5616516812 11.5368867928 0 0 0
2768 368 4 0.29 -1.3491237296 8.1382874759 11.8896421308 0 0 0
2769 369 7 -1.0 -3.5330004959 0.8320335921 10.5028267208 0 0 0
2770 369 4 0.29 -3.8192504935 1.5362323175 11.2577021492 0 0 0
2771 370 7 -1.0 -0.37228573 6.5455067845 14.5676479141 0 0 0
2772 370 4 0.29 -0.3052577181 7.3735340241 14.0408621328 0 0 0
2773 371 7 -1.0 2.9771429046 -6.9521461297 11.2745394819 0 0 0
2774 371 4 0.29 3.9756685068 -6.8851317087 10.9910624027 0 0 0
2775 372 7 -1.0 5.4248750837 -2.6322035783 12.4639917871 0 0 0
2776 372 4 0.29 5.2624766582 -3.4875273151 11.8665169465 0 0 0
2777 373 7 -1.0 9.0960437138 -12.2207193581 10.7959472016 0 0 0
2778 373 4 0.29 8.7566429974 -12.0639827009 9.8503675243 0 0 0
2779 374 7 -1.0 0.1282544048 9.099719968 13.3665518855 0 0 0
2780 374 4 0.29 0.2822479059 8.2094322058 12.761676074 0 0 0
2781 375 7 -1.0 11.2952228088 3.2874191777 12.3107723556 0 0 0
2782 375 4 0.29 10.9363256499 2.5329034269 12.869500578 0 0 0
2783 376 7 -1.0 12.0282803094 0.0285365837 11.3484538988 0 0 0
2784 376 4 0.29 11.8068119218 0.8039088268 10.5962606249 0 0 0
2785 377 7 -1.0 -4.9882876656 -0.0082976996 13.4914252173 0 0 0
2786 377 4 0.29 -4.1532990116 0.0465451905 14.1538104205 0 0 0
2787 378 7 -1.0 -8.7496674073 -4.3287901352 12.5463280542 0 0 0
2788 378 4 0.29 -9.7457756805 -4.2872219145 12.1486562314 0 0 0
2789 379 7 -1.0 9.772604768 -9.9045895744 11.9706030294 0 0 0
2790 379 4 0.29 9.3678136851 -10.7961626738 11.5643033389 0 0 0
2791 380 7 -1.0 -16.5736334907 7.4099009309 13.9940783542 0 0 0
2792 380 4 0.29 -17.3266990477 6.801683666 14.4273074114 0 0 0
2793 381 7 -1.0 -8.4865723368 7.3478331384 11.0581230729 0 0 0
2794 381 4 0.29 -7.7441613536 7.9887243866 10.5892825088 0 0 0
2795 382 7 -1.0 19.5754854281 -8.0187912202 12.0823604825 0 0 0
2796 382 4 0.29 19.1897143893 -7.4242701637 11.2163546524 0 0 0
2797 383 7 -1.0 9.2745160339 5.040057476 14.4283159299 0 0 0
2798 383 4 0.29 9.9164487897 4.3376718511 14.174039115 0 0 0
2799 384 7 -1.0 16.3490186885 4.459703543 15.5332406544 0 0 0
2800 384 4 0.29 17.0346412798 5.2943164596 15.5314241192 0 0 0
2801 385 7 -1.0 13.393924215 11.0797160796 12.3414753448 0 0 0
2802 385 4 0.29 13.3009155199 10.5301189387 11.409341072 0 0 0
2803 386 7 -1.0 -10.5749837428 -7.0520324336 12.8089001214 0 0 0
2804 386 4 0.29 -10.5530027012 -6.2929972093 12.1355867597 0 0 0
2805 387 7 -1.0 13.818890217 1.0695058646 13.4722780584 0 0 0
2806 387 4 0.29 13.0156747147 0.8600062974 12.8089502359 0 0 0
2807 388 7 -1.0 -8.4297843126 1.5435233271 14.4460497962 0 0 0
2808 388 4 0.29 -8.7688917844 1.8441707975 15.3916847399 0 0 0
2809 389 7 -1.0 20.3552293811 0.0992821463 13.491243803 0 0 0
2810 389 4 0.29 20.1669838269 -0.0018262874 14.4823516612 0 0 0
2811 390 7 -1.0 -15.9184079255 -9.8935143791 12.5310637438 0 0 0
2812 390 4 0.29 -15.051457978 -10.0895811855 12.0004023371 0 0 0
2813 391 7 -1.0 -14.1154760261 -0.2818750404 11.535355205 0 0 0
2814 391 4 0.29 -13.2256328445 0.1837801283 11.6355274906 0 0 0
2815 392 7 -1.0 -14.7074690925 -12.3656121018 13.619426645 0 0 0
2816 392 4 0.29 -14.9086414337 -11.5013926264 13.1187405629 0 0 0
2817 393 7 -1.0 -1.1553235056 -12.2231218239 13.828280699 0 0 0
2818 393 4 0.29 -1.7853185527 -13.1044659184 13.6589118629 0 0 0
2819 394 7 -1.0 -16.3629424131 0.2694444712 16.440327882 0 0 0
2820 394 4 0.29 -16.5437512867 1.0527114769 15.7036569178 0 0 0
2821 395 7 -1.0 13.2819377916 -7.9637185012 12.6321698505 0 0 0
2822 395 4 0.29 13.8851998187 -8.3464541895 11.8868086465 0 0 0
2823 396 7 -1.0 -0.9842265886 1.7935154971 13.6826926684 0 0 0
2824 396 4 0.29 -1.1607383969 1.2915860318 14.5863438831 0 0 0
2825 397 7 -1.0 -8.5420046573 9.597626308 12.5351428432 0 0 0
2826 397 4 0.29 -8.5695269695 8.7572205237 11.9284507593 0 0 0
2827 398 7 -1.0 -12.0370115298 3.9881087783 11.8926660554 0 0 0
2828 398 4 0.29 -11.7524172456 3.069975458 11.6403861896 0 0 0
2829 399 7 -1.0 -13.7126079734 4.5326135491 14.7494454462 0 0 0
2830 399 4 0.29 -14.2970384746 3.6532795764 14.7721492496 0 0 0
2831 400 7 -1.0 -4.1854648204 5.7500370323 10.2101841092 0 0 0
2832 400 4 0.29 -4.7881982982 5.9414147399 9.4214152317 0 0 0
2833 401 7 -1.0 8.7533880966 -1.0323578609 12.9628751045 0 0 0
2834 401 4 0.29 8.9419080453 -0.0557734697 13.3135792188 0 0 0
2835 402 7 -1.0 4.3929000301 2.4002838445 15.0147386431 0 0 0
2836 402 4 0.29 4.0650255244 2.426742235 16.0669027208 0 0 0
2837 403 7 -1.0 -5.4791750831 -1.4812731132 15.8864167015 0 0 0
2838 403 4 0.29 -5.2596542073 -0.9892780448 15.0290798607 0 0 0
2839 404 7 -1.0 15.4428480962 8.7942530414 16.4610786713 0 0 0
2840 404 4 0.29 16.3659548118 8.2928900775 16.4413564148 0 0 0
2841 405 7 -1.0 -15.04783793 10.6975606049 15.3303370297 0 0 0
2842 405 4 0.29 -15.2225085606 9.7684442039 14.9787470318 0 0 0
2843 406 7 -1.0 6.1613341152 7.4430111935 16.4639946231 0 0 0
2844 406 4 0.29 5.7437738143 6.6331101415 17.0447853738 0 0 0
2845 407 7 -1.0 3.8748520521 -1.2112208165 14.0344114774 0 0 0
2846 407 4 0.29 3.1047499974 -1.4006499012 14.6798566819 0 0 0
2847 408 7 -1.0 4.8679403263 8.0913647725 12.8955882029 0 0 0
2848 408 4 0.29 5.3425701161 8.6797049144 12.1617196662 0 0 0
2849 409 7 -1.0 16.2577907634 1.6777219235 17.9160120349 0 0 0
2850 409 4 0.29 16.2403442632 2.1153243021 16.9438190611 0 0 0
2851 410 7 -1.0 -8.4243343864 1.9763053285 11.5960026942 0 0 0
2852 410 4 0.29 -8.7215805256 1.9232226728 12.5475335335 0 0 0
2853 411 7 -1.0 -2.3585709548 10.3665239862 13.4951910798 0 0 0
2854 411 4 0.29 -1.3207674691 10.2547446236 13.3717112095 0 0 0
2855 412 7 -1.0 -4.6736209489 2.5910577956 12.331312019 0 0 0
2856 412 4 0.29 -4.5071075405 1.7819650569 12.9970387878 0 0 0
2857 413 7 -1.0 9.1962038685 8.8850551133 15.5215926194 0 0 0
2858 413 4 0.29 9.7492589496 8.015540474 15.4452313767 0 0 0
2859 414 7 -1.0 -10.5008479027 -1.8652120103 13.4794864374 0 0 0
2860 414 4 0.29 -11.071084792 -2.6654061298 13.5705316501 0 0 0
2861 415 7 -1.0 8.9522586616 1.3881545782 14.2434781584 0 0 0
2862 415 4 0.29 9.4025830429 2.0329589225 14.8369740058 0 0 0
2863 416 7 -1.0 18.0432754666 0.0692837257 16.9033391835 0 0 0
2864 416 4 0.29 18.2578477179 0.0661245918 15.8675087784 0 0 0
2865 417 7 -1.0 20.9672736973 5.8077875606 16.882459877 0 0 0
2866 417 4 0.29 20.5978593158 5.856062334 15.9263067779 0 0 0
2867 418 7 -1.0 6.8163161133 3.2100052372 16.4488733188 0 0 0
2868 418 4 0.29 5.9716641786 2.9932223005 15.8663078562 0 0 0
2869 419 7 -1.0 -15.534721387 2.5722366417 14.8897839128 0 0 0
2870 419 4 0.29 -15.9824517931 2.866859087 15.7820641439 0 0 0
2871 420 7 -1.0 0.1795009868 -1.0659604747 14.8204084076 0 0 0
2872 420 4 0.29 -0.0183976307 -0.5552176038 15.6718080486 0 0 0
2873 421 7 -1.0 10.9525696739 5.628229787 18.9257131186 0 0 0
2874 421 4 0.29 10.3138461977 4.7911491893 19.1468363513 0 0 0
2875 422 7 -1.0 2.4822141122 4.8513839806 17.1674385639 0 0 0
2876 422 4 0.29 3.453633195 5.1140204741 17.5243729234 0 0 0
2877 423 7 -1.0 11.378839335 5.3802823256 15.98207487 0 0 0
2878 423 4 0.29 10.468615679 5.2034582363 15.4232270618 0 0 0
2879 424 7 -1.0 9.4085001836 -1.7282469219 16.5389976473 0 0 0
2880 424 4 0.29 8.4676113769 -1.4160624039 16.1822184482 0 0 0
2881 425 7 -1.0 -2.8597083693 10.841138736 17.3917404164 0 0 0
2882 425 4 0.29 -3.9008962501 10.5834309479 17.2628052711 0 0 0
2883 426 7 -1.0 -9.4995321859 2.2772870688 16.9105259036 0 0 0
2884 426 4 0.29 -10.4537833818 2.5747106083 17.1242717461 0 0 0
2885 427 7 -1.0 17.8026729334 -9.1900268449 16.1813203758 0 0 0
2886 427 4 0.29 17.6889944655 -9.4268334151 15.1422755395 0 0 0
2887 428 7 -1.0 19.2019123963 5.4039721568 14.5714927714 0 0 0
2888 428 4 0.29 18.7449820636 6.2533683357 14.8397882316 0 0 0
2889 429 7 -1.0 5.3284837278 -9.8976109792 15.983128316 0 0 0
2890 429 4 0.29 6.0763461829 -9.4129766378 16.6778407591 0 0 0
2891 430 7 -1.0 15.9600017997 -2.9013221196 16.4077587583 0 0 0
2892 430 4 0.29 16.9041878736 -2.5634728455 16.2030266983 0 0 0
2893 431 7 -1.0 3.5665143854 2.4411736489 17.65333864 0 0 0
2894 431 4 0.29 3.0972525597 3.312035602 17.4511868849 0 0 0
2895 432 7 -1.0 -2.7785550261 -0.6916638153 15.1202306693 0 0 0
2896 432 4 0.29 -1.8026288017 -0.8776414719 15.3103043493 0 0 0
2897 433 7 -1.0 -5.6839485156 -0.3449024718 18.1676540736 0 0 0
2898 433 4 0.29 -5.8940480938 -0.8321723382 17.2428047648 0 0 0
2899 434 7 -1.0 -15.883426797 11.9914410557 21.1757954003 0 0 0
2900 434 4 0.29 -16.6369760166 12.7095131786 20.9129186882 0 0 0
2901 435 7 -1.0 -8.4224973418 4.870278004 16.4418782791 0 0 0
2902 435 4 0.29 -8.9986561491 4.0360937769 16.6950376054 0 0 0
2903 436 7 -1.0 17.9636503892 7.7743272559 17.4521918156 0 0 0
2904 436 4 0.29 18.4570184966 7.5873363462 16.607846887 0 0 0
2905 437 7 -1.0 -2.4085597658 8.2925648689 18.6478008798 0 0 0
2906 437 4 0.29 -2.9033002002 8.6635175886 17.7764601856 0 0 0
2907 438 7 -1.0 4.257407099 -10.9731812538 18.3329835103 0 0 0
2908 438 4 0.29 4.7807974816 -10.296017879 18.9538700949 0 0 0
2909 439 7 -1.0 14.973598865 10.992635478 18.4282613357 0 0 0
2910 439 4 0.29 14.7834949529 10.1678154546 17.8109842055 0 0 0
2911 440 7 -1.0 -8.0717723717 -10.0716360671 16.9492945901 0 0 0
2912 440 4 0.29 -8.5643709583 -9.1295673525 16.9077401125 0 0 0
2913 441 7 -1.0 -11.3381135537 5.2210381198 16.3066515353 0 0 0
2914 441 4 0.29 -12.1077483431 5.1499320537 15.5451133227 0 0 0
2915 442 7 -1.0 -16.9003534596 2.2232699959 18.3358321442 0 0 0
2916 442 4 0.29 -16.8306381878 1.5640059925 17.5964103552 0 0 0
2917 443 7 -1.0 10.2792035054 11.6157558306 16.5426989125 0 0 0
2918 443 4 0.29 10.8721846127 11.1953188939 15.7580835091 0 0 0
2919 444 7 -1.0 14.4493739444 3.4620871057 17.0507459646 0 0 0
2920 444 4 0.29 15.3065927207 3.8223590133 16.4970667842 0 0 0
2921 445 7 -1.0 20.2487455356 -1.0825571821 18.4404924472 0 0 0
2922 445 4 0.29 19.9148258152 -0.2436027604 18.0316897231 0 0 0
2923 446 7 -1.0 9.8513943106 2.8934528849 16.9492605102 0 0 0
2924 446 4 0.29 9.8265024774 3.4786502837 16.1273763809 0 0 0
2925 447 7 -1.0 -3.5775196273 1.1126146951 17.0496023738 0 0 0
2926 447 4 0.29 -3.341869782 1.0591360021 16.0502641374 0 0 0
2927 448 7 -1.0 -0.5267100543 11.9710456045 16.5463310009 0 0 0
2928 448 4 0.29 -0.7361959328 12.0593727465 15.5018982953 0 0 0
2929 449 7 -1.0 20.9935887157 9.6924982231 18.845758435 0 0 0
2930 449 4 0.29 21.6159860282 9.8637322242 18.0111041664 0 0 0
2931 450 7 -1.0 5.1856645898 5.3681123202 18.0742589441 0 0 0
2932 450 4 0.29 5.3775509277 4.5015270108 17.3803453194 0 0 0
2933 451 7 -1.0 12.6240744313 7.5848322906 18.3905211137 0 0 0
2934 451 4 0.29 13.1918383464 8.4589767562 18.1899021647 0 0 0
2935 452 7 -1.0 6.6474783097 9.1850502294 18.6893534165 0 0 0
2936 452 4 0.29 5.8060326688 9.341162089 19.3414971838 0 0 0
2937 453 7 -1.0 3.9331032713 -7.1212567735 18.9273707111 0 0 0
2938 453 4 0.29 2.8655462024 -7.431671483 19.1133094448 0 0 0
2939 454 7 -1.0 12.5239601343 11.5137545109 20.3890753193 0 0 0
2940 454 4 0.29 12.3491814931 10.5925967637 20.7636230372 0 0 0
2941 455 7 -1.0 16.5000822723 2.7613625442 20.4785875381 0 0 0
2942 455 4 0.29 16.2711440126 1.84670617 20.960403082 0 0 0
2943 456 7 -1.0 5.4825534661 -8.9815431394 19.7203423431 0 0 0
2944 456 4 0.29 4.7148746546 -8.2803067696 19.4155995794 0 0 0
2945 457 7 -1.0 17.0558553809 11.3642631719 20.4747068824 0 0 0
2946 457 4 0.29 17.4824719651 12.2405572977 20.0820407593 0 0 0
2947 458 7 -1.0 -0.9816216186 -2.3999759439 22.6360058784 0 0 0
2948 458 4 0.29 -1.2337387538 -3.0729430945 21.930302145 0 0 0
2949 459 7 -1.0 -5.4622635474 -10.3833203623 18.5481810801 0 0 0
2950 459 4 0.29 -4.640865644 -11.017141297 18.641195681 0 0 0
2951 460 7 -1.0 19.4498853397 10.6163012693 21.4380365696 0 0 0
2952 460 4 0.29 19.704442251 11.5916408146 21.5991081487 0 0 0
2953 461 7 -1.0 -10.801002257 -3.5424461687 20.1281669889 0 0 0
2954 461 4 0.29 -11.1895396817 -3.1024245134 20.985454191 0 0 0
2955 462 7 -1.0 10.1374771794 -0.2126944201 21.0245035257 0 0 0
2956 462 4 0.29 9.2856485447 -0.8129683265 21.2155537129 0 0 0
2957 463 7 -1.0 15.8253822946 -2.2768613044 21.3927293973 0 0 0
2958 463 4 0.29 15.8392885592 -3.3743013814 21.3157885754 0 0 0
2959 464 7 -1.0 14.6539782419 0.6277332018 20.8684731288 0 0 0
2960 464 4 0.29 14.7599807486 0.4657124221 21.8455315034 0 0 0
2961 465 7 -1.0 2.8231516438 5.7164869518 20.02461149 0 0 0
2962 465 4 0.29 2.424355739 5.6546357492 20.9721419305 0 0 0
2963 466 7 -1.0 4.3427736151 3.844282601 22.0695285092 0 0 0
2964 466 4 0.29 4.3392407055 4.3103508131 22.9679122038 0 0 0
2965 467 7 -1.0 1.8982895977 10.8920616001 21.1847208542 0 0 0
2966 467 4 0.29 1.982475439 11.7405332432 20.5677669272 0 0 0
2967 468 7 -1.0 -16.1625108567 6.007361919 22.9216567678 0 0 0
2968 468 4 0.29 -15.3606787607 6.7053294016 23.2622176899 0 0 0
2969 469 7 -1.0 -0.8523040791 3.2010152944 21.056965025 0 0 0
2970 469 4 0.29 -0.7988821775 3.4001939493 22.0008936095 0 0 0
2971 470 7 -1.0 12.3533430135 1.9305319178 21.4709668911 0 0 0
2972 470 4 0.29 12.9246807101 1.0752573399 21.2182586034 0 0 0
2973 471 7 -1.0 -4.7562555005 -3.0266005419 21.6481740877 0 0 0
2974 471 4 0.29 -3.7758068263 -3.2983289062 21.7199633276 0 0 0
2975 472 7 -1.0 0.1774349911 -8.3743303895 21.0680867605 0 0 0
2976 472 4 0.29 1.1771190282 -8.152775538 21.0713868084 0 0 0
2977 1 5 -0.82 -14.5331976829 -0.6019358153 -24.5967648168 0 0 0
2978 1 3 0.41 -14.9439393914 -1.3349409506 -23.8878915426 0 0 0
2979 1 3 0.41 -15.2853164159 0.0513288592 -24.2628835537 0 0 0
2980 2 5 -0.82 -6.9693805752 -8.6618466338 -25.823561037 0 0 0
2981 2 3 0.41 -6.3312142052 -8.9303417563 -24.9791558382 0 0 0
2982 2 3 0.41 -6.8389686092 -9.6614502777 -26.186770464 0 0 0
2983 3 5 -0.82 11.3731755662 -3.7531939599 -26.8491025983 0 0 0
2984 3 3 0.41 11.6629176696 -3.8132621913 -27.8220696444 0 0 0
2985 3 3 0.41 11.291729603 -2.7271973336 -26.6365734122 0 0 0
2986 4 5 -0.82 17.4084342111 3.893705098 -23.9901611979 0 0 0
2987 4 3 0.41 16.6637585124 3.2056620416 -24.3625420944 0 0 0
2988 4 3 0.41 17.7840123105 3.2020937901 -23.2120432174 0 0 0
2989 5 5 -0.82 -2.9582162106 -0.7467870629 -25.8265075223 0 0 0
2990 5 3 0.41 -2.1610031997 -0.9391605702 -26.4784834605 0 0 0
2991 5 3 0.41 -3.7283224711 -0.6642880276 -26.5203308088 0 0 0
2992 6 5 -0.82 -17.0053540095 -3.5696230494 -25.1058604981 0 0 0
2993 6 3 0.41 -17.4520755743 -4.271867865 -24.532797284 0 0 0
2994 6 3 0.41 -16.1951272745 -3.5756135714 -24.4767311805 0 0 0
2995 7 5 -0.82 -13.5034222716 2.9309329271 -26.1616698404 0 0 0
2996 7 3 0.41 -12.59467552 2.5023871991 -26.0201363675 0 0 0
2997 7 3 0.41 -13.4155382978 3.5045612371 -25.3243361805 0 0 0
2998 8 5 -0.82 -4.5575652651 4.7283490347 -25.5038616806 0 0 0
2999 8 3 0.41 -4.674541148 3.793372713 -25.9435392971 0 0 0
3000 8 3 0.41 -5.4334710136 5.114784835 -25.8323389267 0 0 0
3001 9 5 -0.82 12.9990185251 -0.0819623258 -24.9152423777 0 0 0
3002 9 3 0.41 13.5638441171 -0.455664201 -25.7165385753 0 0 0
3003 9 3 0.41 12.1009952636 -0.6450623521 -25.0259536321 0 0 0
3004 10 5 -0.82 16.0661484504 -1.1920292211 -24.0271243022 0 0 0
3005 10 3 0.41 16.690365682 -1.6619991401 -23.3763504344 0 0 0
3006 10 3 0.41 16.2233347744 -1.8409189935 -24.7906814177 0 0 0
3007 11 5 -0.82 2.1419683034 2.6959809866 -25.405829775 0 0 0
3008 11 3 0.41 3.0448443099 3.3066097365 -25.4154827371 0 0 0
3009 11 3 0.41 2.7168103395 1.8050326869 -25.5348657574 0 0 0
3010 12 5 -0.82 -7.5944917689 -0.2302589676 -24.4730219617 0 0 0
3011 12 3 0.41 -8.4429416415 -0.2820189165 -23.8783036402 0 0 0
3012 12 3 0.41 -7.6032579939 -1.2042683281 -24.7719887011 0 0 0
3013 13 5 -0.82 -5.699970448 -3.3385182301 -25.8742741026 0 0 0
3014 13 3 0.41 -6.1614921703 -2.4708963713 -26.2338096702 0 0 0
3015 13 3 0.41 -5.2930294078 -3.5155965125 -26.7661609432 0 0 0
3016 14 5 -0.82 3.3356439539 0.3183849682 -25.1523127794 0 0 0
3017 14 3 0.41 3.0642864119 -0.5529698175 -25.6252266828 0 0 0
3018 14 3 0.41 4.4060743991 0.2192322214 -25.2211011448 0 0 0
3019 15 5 -0.82 -16.3673432228 11.6592879234 -25.352489225 0 0 0
3020 15 3 0.41 -16.8162131808 12.5620611283 -25.4793686 0 0 0
3021 15 3 0.41 -17.2562560435 11.2380226986 -24.9491176477 0 0 0
3022 16 5 -0.82 -5.220627791 -12.6839308245 -16.3748768669 0 0 0
3023 16 3 0.41 -4.3866156463 -13.0835872638 -16.8062632974 0 0 0
3024 16 3 0.41 -5.2540978597 -13.4532400231 -15.6642137005 0 0 0
3025 17 5 -0.82 -7.095466077 -8.3206012987 -16.5625962326 0 0 0
3026 17 3 0.41 -7.6399193144 -8.5447340414 -15.6392150207 0 0 0
3027 17 3 0.41 -7.887149256 -7.6142662517 -16.6210661439 0 0 0
3028 18 5 -0.82 -6.4269589753 5.9614671739 -17.8668697466 0 0 0
3029 18 3 0.41 -7.0404904094 5.7868747658 -17.0186647535 0 0 0
3030 18 3 0.41 -6.1574842604 4.892474061 -17.6506430676 0 0 0
3031 19 5 -0.82 -9.9898204 7.3560698704 -15.5625089939 0 0 0
3032 19 3 0.41 -9.0104463031 6.9408163448 -15.4080602293 0 0 0
3033 19 3 0.41 -10.2314293888 7.146377385 -14.6398099068 0 0 0
3034 20 5 -0.82 19.8815576362 -8.4059441905 -16.6844836766 0 0 0
3035 20 3 0.41 19.0439954392 -8.0078656824 -17.0157370209 0 0 0
3036 20 3 0.41 19.3134569164 -9.3327289687 -16.3078759181 0 0 0
3037 21 5 -0.82 3.1658825302 12.0109850669 -15.8838829204 0 0 0
3038 21 3 0.41 3.8159501864 11.3292531465 -15.3322913693 0 0 0
3039 21 3 0.41 3.4199676337 11.7541529751 -16.9330918816 0 0 0
3040 22 5 -0.82 -19.4046683211 -13.0399807659 -16.2093596237 0 0 0
3041 22 3 0.41 -20.1956363715 -13.4262028059 -15.7370183081 0 0 0
3042 22 3 0.41 -19.4955802097 -11.9481885922 -16.0149276551 0 0 0
3043 23 5 -0.82 6.4240903399 -11.8526880697 -14.4403452 0 0 0
3044 23 3 0.41 5.6815446873 -11.8908878683 -13.5989057355 0 0 0
3045 23 3 0.41 6.5253571221 -10.8389546587 -14.6920199144 0 0 0
3046 24 5 -0.82 -5.888906722 5.0658807991 -13.8964719958 0 0 0
3047 24 3 0.41 -6.7013147726 5.4413327939 -14.4432041601 0 0 0
3048 24 3 0.41 -5.2060008867 5.830392311 -14.235084167 0 0 0
3049 25 5 -0.82 15.6421696197 -8.5145163231 -15.7354017996 0 0 0
3050 25 3 0.41 15.5929560141 -8.7968279547 -16.7551873551 0 0 0
3051 25 3 0.41 14.6034619155 -8.6330275416 -15.5179670774 0 0 0
3052 26 5 -0.82 3.3899341611 -7.0220883237 -13.3396213903 0 0 0
3053 26 3 0.41 3.321949283 -6.4187217248 -14.2141965385 0 0 0
3054 26 3 0.41 4.4333102453 -7.1186721393 -13.1617580336 0 0 0
3055 27 5 -0.82 -9.0240689869 -10.9151014552 -14.9828422097 0 0 0
3056 27 3 0.41 -8.4066057824 -10.1158203851 -14.6962966785 0 0 0
3057 27 3 0.41 -8.7203933047 -10.9923258703 -16.0240204532 0 0 0
3058 28 5 -0.82 -12.3710181575 -8.6404147204 -15.2158782412 0 0 0
3059 28 3 0.41 -12.160127029 -7.9958154804 -14.3319514431 0 0 0
3060 28 3 0.41 -13.4275128833 -8.5118298917 -14.9660884843 0 0 0
3061 29 5 -0.82 -11.7793967287 9.7007955692 -15.2924578919 0 0 0
3062 29 3 0.41 -11.8557537425 10.763615642 -14.9532882013 0 0 0
3063 29 3 0.41 -11.6627128343 9.3106911718 -14.3032956446 0 0 0
3064 30 5 -0.82 -4.4459966285 10.7125122562 -11.6167516786 0 0 0
3065 30 3 0.41 -3.8765220126 10.8235372774 -10.7307812973 0 0 0
3066 30 3 0.41 -3.8700703195 10.1681406627 -12.4408051868 0 0 0
3067 31 5 -0.82 -16.5992543922 5.4488559194 -12.7784615764 0 0 0
3068 31 3 0.41 -15.8100774967 5.5431361908 -11.9693330787 0 0 0
3069 31 3 0.41 -17.4311734909 5.5207571015 -12.0639113562 0 0 0
3070 32 5 -0.82 16.8513823075 5.4420782038 -9.8849314597 0 0 0
3071 32 3 0.41 16.8208121308 6.1275920949 -9.0935086291 0 0 0
3072 32 3 0.41 17.7371881334 5.7994255481 -10.3880643964 0 0 0
3073 33 5 -0.82 -5.3636856127 7.7806641059 -12.2571142629 0 0 0
3074 33 3 0.41 -5.9300169259 8.0060356611 -13.1536922908 0 0 0
3075 33 3 0.41 -4.6038443562 8.204642343 -12.8203989282 0 0 0
3076 34 5 -0.82 -13.0629019072 7.0590283254 -13.2805841711 0 0 0
3077 34 3 0.41 -12.6365870353 6.1742670921 -13.532209133 0 0 0
3078 34 3 0.41 -12.2549813698 7.5980944138 -12.916863004 0 0 0
3079 35 5 -0.82 3.7171508403 -4.4057480269 -11.3472351885 0 0 0
3080 35 3 0.41 3.1498482565 -4.0702168569 -12.1053974497 0 0 0
3081 35 3 0.41 4.4631696306 -3.7693123857 -11.7112664414 0 0 0
3082 36 5 -0.82 16.1539737606 -2.742722734 -10.8054286707 0 0 0
3083 36 3 0.41 16.1046804382 -1.8725842944 -11.3921508553 0 0 0
3084 36 3 0.41 15.6268214275 -3.127057573 -11.6104408383 0 0 0
3085 37 5 -0.82 14.2584047856 0.1108641942 -10.1236084369 0 0 0
3086 37 3 0.41 15.0288764157 -0.1577183971 -10.724621723 0 0 0
3087 37 3 0.41 13.5526907699 -0.0758416431 -10.9860436612 0 0 0
3088 38 5 -0.82 -16.7123237376 8.6454925674 -11.0594363744 0 0 0
3089 38 3 0.41 -15.7626904358 9.1008382198 -11.1309009592 0 0 0
3090 38 3 0.41 -16.5177150739 7.9012968105 -10.40606932 0 0 0
3091 39 5 -0.82 -19.0872808485 7.731170681 -8.1891819368 0 0 0
3092 39 3 0.41 -19.5140897404 8.1005646112 -9.086926755 0 0 0
3093 39 3 0.41 -20.0933292748 7.7559995174 -7.8858938381 0 0 0
3094 40 5 -0.82 -14.5742479715 4.281771317 -8.7917147004 0 0 0
3095 40 3 0.41 -15.0889002602 5.0757272808 -9.2140691464 0 0 0
3096 40 3 0.41 -13.8894403077 4.8900325336 -8.3549999704 0 0 0
3097 41 5 -0.82 -1.2798699468 8.1073539979 -12.0492544394 0 0 0
3098 41 3 0.41 -0.9313077273 8.3600744796 -12.9351109674 0 0 0
3099 41 3 0.41 -2.276405889 8.2561538807 -12.3731329159 0 0 0
3100 42 5 -0.82 -17.5727830364 3.6788032913 -9.8859594195 0 0 0
3101 42 3 0.41 -17.730975252 4.6894250887 -10.3803349559 0 0 0
3102 42 3 0.41 -17.4513423905 3.0122346293 -10.7291482196 0 0 0
3103 43 5 -0.82 -2.5719491677 5.0394257473 -10.3517384087 0 0 0
3104 43 3 0.41 -2.4903932373 6.0378023895 -10.6971282777 0 0 0
3105 43 3 0.41 -1.6086869666 4.5427507724 -10.6482549554 0 0 0
3106 44 5 -0.82 18.1149415727 -13.0523909377 -9.6391351072 0 0 0
3107 44 3 0.41 19.0668433699 -12.6268239929 -9.4091989789 0 0 0
3108 44 3 0.41 17.5161100384 -13.175004374 -8.7644242202 0 0 0
3109 45 5 -0.82 13.0268149666 7.6643452226 -7.8009832034 0 0 0
3110 45 3 0.41 13.7313868778 7.6144336291 -8.6034908336 0 0 0
3111 45 3 0.41 13.0671553224 8.6925018824 -8.0978642983 0 0 0
3112 46 5 -0.82 -4.8074576198 -1.1436516963 -5.8891716703 0 0 0
3113 46 3 0.41 -4.393959038 -1.0599740285 -4.9420894272 0 0 0
3114 46 3 0.41 -5.2407518004 -2.2216030067 -5.9339178912 0 0 0
3115 47 5 -0.82 -15.5949774637 -2.017260854 -3.6045483145 0 0 0
3116 47 3 0.41 -16.3079324909 -2.2603649372 -2.7461006164 0 0 0
3117 47 3 0.41 -14.6704595157 -1.811534247 -3.1662126414 0 0 0
3118 48 5 -0.82 -10.4144513762 -10.73681692 -4.3414266255 0 0 0
3119 48 3 0.41 -10.7357186066 -10.266580923 -3.3993439376 0 0 0
3120 48 3 0.41 -10.8957379773 -9.8580971198 -4.7706123979 0 0 0
3121 49 5 -0.82 1.5612620638 -8.0696667222 -3.6702363446 0 0 0
3122 49 3 0.41 2.3222542211 -7.3330024307 -3.6045475769 0 0 0
3123 49 3 0.41 1.2208676239 -8.1546469796 -2.6929056724 0 0 0
3124 50 5 -0.82 -12.3098281513 2.916725542 -2.8864510645 0 0 0
3125 50 3 0.41 -13.27358951 2.382190641 -3.0675328441 0 0 0
3126 50 3 0.41 -12.6871964702 3.3447996379 -1.9994414846 0 0 0
3127 51 5 -0.82 -14.105910045 -4.4408105489 -4.2496129755 0 0 0
3128 51 3 0.41 -14.9795327784 -4.0407699668 -4.7520115998 0 0 0
3129 51 3 0.41 -13.4063526529 -4.1945174882 -4.9617914383 0 0 0
3130 52 5 -0.82 10.903059082 -4.2926476995 -2.3143478053 0 0 0
3131 52 3 0.41 10.3240373566 -3.456249216 -1.9031730705 0 0 0
3132 52 3 0.41 11.2000797109 -3.9631637846 -3.2628574194 0 0 0
3133 53 5 -0.82 -1.099371238 -2.5185707954 0.0872576721 0 0 0
3134 53 3 0.41 -1.2064237957 -1.8422636598 0.8885522248 0 0 0
3135 53 3 0.41 -0.1074540294 -2.4239024606 -0.0237961784 0 0 0
3136 54 5 -0.82 16.3674609081 3.887288285 -5.0133862797 0 0 0
3137 54 3 0.41 16.6253392008 3.2145428616 -5.8057666732 0 0 0
3138 54 3 0.41 15.8835901117 3.3266629209 -4.3190071804 0 0 0
3139 55 5 -0.82 -2.349931098 -11.9707101768 -3.7177193289 0 0 0
3140 55 3 0.41 -1.4983521684 -12.598182095 -3.7786684847 0 0 0
3141 55 3 0.41 -2.9642586104 -12.7403109561 -3.4710012116 0 0 0
3142 56 5 -0.82 5.3856368892 10.7412610111 -1.9155873337 0 0 0
3143 56 3 0.41 4.8936513093 10.5631785809 -1.0165750628 0 0 0
3144 56 3 0.41 4.6328279313 11.1884904878 -2.2889176957 0 0 0
3145 57 5 -0.82 13.627872876 -7.1668911345 -4.9835746423 0 0 0
3146 57 3 0.41 14.425275638 -6.7566865591 -5.601461092 0 0 0
3147 57 3 0.41 12.7718124332 -7.0819698788 -5.5184980286 0 0 0
3148 58 5 -0.82 -8.4421041053 7.3084840277 -4.8006956547 0 0 0
3149 58 3 0.41 -7.8936543169 8.1226035363 -4.4447850901 0 0 0
3150 58 3 0.41 -9.2349613722 7.5190073762 -4.1161313403 0 0 0
3151 59 5 -0.82 1.3066495155 -3.6404565567 -4.2843359601 0 0 0
3152 59 3 0.41 0.9555087675 -3.8193386342 -5.1708437107 0 0 0
3153 59 3 0.41 0.4201261977 -3.8808285409 -3.6576357934 0 0 0
3154 60 5 -0.82 -16.8305139365 10.252201307 -4.8788969302 0 0 0
3155 60 3 0.41 -17.8671437022 10.2911363444 -4.8379251913 0 0 0
3156 60 3 0.41 -16.6815936822 10.6129030334 -5.8338607082 0 0 0
3157 61 5 -0.82 -4.8158618679 7.8809050168 -3.0432350037 0 0 0
3158 61 3 0.41 -5.7253138443 8.2818010057 -3.4974343243 0 0 0
3159 61 3 0.41 -5.036173693 8.1223037183 -2.0044721918 0 0 0
3160 62 5 -0.82 -10.0038178423 -4.275893924 -4.8996747779 0 0 0
3161 62 3 0.41 -9.9222970686 -5.2585166519 -5.2837020459 0 0 0
3162 62 3 0.41 -10.9091042482 -3.9763785837 -5.3672037009 0 0 0
3163 63 5 -0.82 -3.7940429223 8.2560480153 -5.5255206737 0 0 0
3164 63 3 0.41 -3.9584012346 7.5834157322 -4.8844807908 0 0 0
3165 63 3 0.41 -3.8626663433 9.1880426622 -5.010683295 0 0 0
3166 64 5 -0.82 3.7397828583 -2.4904606101 -3.9146395988 0 0 0
3167 64 3 0.41 2.8921779009 -3.0301761605 -3.6469395926 0 0 0
3168 64 3 0.41 3.3382790687 -1.5723446061 -4.0004056825 0 0 0
3169 65 5 -0.82 -0.8102751029 -3.8214657966 -2.515227684 0 0 0
3170 65 3 0.41 -0.8682652661 -4.7501628832 -2.6361494855 0 0 0
3171 65 3 0.41 -1.4165600248 -3.6958558952 -1.7092989466 0 0 0
3172 66 5 -0.82 -13.3488686495 -13.3102322838 -5.5688834149 0 0 0
3173 66 3 0.41 -12.4669753929 -13.517539247 -4.9723808936 0 0 0
3174 66 3 0.41 -13.5744510273 -14.414162391 -5.4390816384 0 0 0
3175 67 5 -0.82 16.1348835211 -4.2570784574 -5.0645839916 0 0 0
3176 67 3 0.41 15.8437299748 -5.2777886841 -5.1659531736 0 0 0
3177 67 3 0.41 15.5764902376 -3.9581347703 -5.830698096 0 0 0
3178 68 5 -0.82 -9.5597267385 1.0843839664 -3.5893029011 0 0 0
3179 68 3 0.41 -8.8157721124 0.8721817407 -4.2856776674 0 0 0
3180 68 3 0.41 -9.9176711836 0.1599607852 -3.5012912558 0 0 0
3181 69 5 -0.82 -10.6696845998 5.4505182651 -2.3675485647 0 0 0
3182 69 3 0.41 -10.5954311317 6.2753670375 -2.9143930991 0 0 0
3183 69 3 0.41 -11.4753216042 5.5544189051 -1.8014570465 0 0 0
3184 70 5 -0.82 -6.7316787882 11.8586695898 -2.8997423247 0 0 0
3185 70 3 0.41 -7.3702565759 11.2030893711 -2.3680542322 0 0 0
3186 70 3 0.41 -6.5473372476 12.4385281378 -2.0465412696 0 0 0
3187 71 5 -0.82 -4.0960185704 -5.5416727622 -4.1125743081 0 0 0
3188 71 3 0.41 -4.8173124458 -4.8924391451 -3.7443159221 0 0 0
3189 71 3 0.41 -3.4527345161 -4.7409147855 -4.3718992316 0 0 0
3190 72 5 -0.82 1.9343316049 4.0608971465 -5.8776673086 0 0 0
3191 72 3 0.41 2.9233032728 3.5490776309 -5.6094732679 0 0 0
3192 72 3 0.41 1.6687595885 4.5526804362 -5.008705073 0 0 0
3193 73 5 -0.82 12.0130769376 -3.3120489911 -4.4152757009 0 0 0
3194 73 3 0.41 11.9207549459 -3.3745948951 -5.5147369155 0 0 0
3195 73 3 0.41 12.9254311053 -3.0937918787 -4.6424648897 0 0 0
3196 74 5 -0.82 -8.766157088 3.3557134803 -2.0476999821 0 0 0
3197 74 3 0.41 -7.9055004346 3.6290883937 -1.5363658927 0 0 0
3198 74 3 0.41 -9.0872253371 2.7470941328 -1.238376098 0 0 0
3199 75 5 -0.82 18.0631560171 -11.6725335211 -5.1432896403 0 0 0
3200 75 3 0.41 18.6479139983 -11.2292363461 -5.8708321632 0 0 0
3201 75 3 0.41 18.5094858791 -12.6298353014 -4.9990989037 0 0 0
3202 76 5 -0.82 2.9984922883 6.7204490023 -6.1361428193 0 0 0
3203 76 3 0.41 2.0074095848 6.8796058811 -6.539761426 0 0 0
3204 76 3 0.41 2.6856594666 6.5076251824 -5.1804036754 0 0 0
3205 77 5 -0.82 11.4186390215 -7.3469696727 -2.1104288219 0 0 0
3206 77 3 0.41 12.1083591892 -6.6449588537 -2.4086085068 0 0 0
3207 77 3 0.41 11.5907449569 -7.4286185081 -1.0380619376 0 0 0
3208 78 5 -0.82 16.0211191739 11.0245883879 -4.4158048309 0 0 0
3209 78 3 0.41 17.0928956287 10.8754437598 -4.4206315674 0 0 0
3210 78 3 0.41 15.7354083784 10.4478398329 -3.6028034208 0 0 0
3211 79 5 -0.82 -2.2417749399 5.005894489 -5.8413502468 0 0 0
3212 79 3 0.41 -2.5060397809 5.4755224097 -4.9338010657 0 0 0
3213 79 3 0.41 -1.5954792504 4.223915085 -5.534416064 0 0 0
3214 80 5 -0.82 -11.38719873 -3.4382106942 -2.1699379402 0 0 0
3215 80 3 0.41 -11.7068971041 -4.3660374374 -2.5021018029 0 0 0
3216 80 3 0.41 -12.1133276228 -3.4534074655 -1.4085344769 0 0 0
3217 81 5 -0.82 11.0345088511 -0.7326438199 -3.4294209937 0 0 0
3218 81 3 0.41 11.3769670581 -1.5592210843 -4.058595577 0 0 0
3219 81 3 0.41 10.4912177257 -1.1863055032 -2.6075875615 0 0 0
3220 82 5 -0.82 -7.3775283027 -12.5279998911 -5.3288906951 0 0 0
3221 82 3 0.41 -6.4061784798 -12.1824762139 -5.5104291189 0 0 0
3222 82 3 0.41 -7.09412423 -12.632254747 -4.3393568609 0 0 0
3223 83 5 -0.82 15.8213971214 -1.5855198106 -4.1206488313 0 0 0
3224 83 3 0.41 15.0271361661 -1.6654976534 -4.7332140645 0 0 0
3225 83 3 0.41 15.4547700443 -1.0916150442 -3.3324700002 0 0 0
3226 84 5 -0.82 7.8241452647 11.0140953127 -3.0971207246 0 0 0
3227 84 3 0.41 7.7812454803 12.0389853925 -3.4223301378 0 0 0
3228 84 3 0.41 7.020359733 11.1209072279 -2.5844958453 0 0 0
3229 85 5 -0.82 -10.5603597784 7.9933137028 -3.2420691733 0 0 0
3230 85 3 0.41 -11.1764071233 8.2529187235 -4.0840578863 0 0 0
3231 85 3 0.41 -11.1251818506 8.4432246276 -2.4521845826 0 0 0
3232 86 5 -0.82 7.6881438408 5.3138049576 -3.8394788717 0 0 0
3233 86 3 0.41 7.4235739365 6.0708542093 -4.5360729694 0 0 0
3234 86 3 0.41 8.2446827794 5.7947420115 -3.1384071693 0 0 0
3235 87 5 -0.82 -4.4130316365 -0.0797036434 -3.118227595 0 0 0
3236 87 3 0.41 -3.7512275541 -0.8666508941 -3.0144442003 0 0 0
3237 87 3 0.41 -5.3037299799 -0.5132017552 -3.3177237241 0 0 0
3238 88 5 -0.82 10.1311119345 0.7933120853 -0.02959048 0 0 0
3239 88 3 0.41 10.5021715672 1.637649059 -0.6217001143 0 0 0
3240 88 3 0.41 10.1681446494 1.3900823372 0.8600218792 0 0 0
3241 89 5 -0.82 -12.4524789524 -10.4383937809 -1.2300172853 0 0 0
3242 89 3 0.41 -13.0787580116 -11.3185955689 -1.0364726766 0 0 0
3243 89 3 0.41 -11.530089697 -10.7733035089 -1.0349258519 0 0 0
3244 90 5 -0.82 -11.3942848756 -8.7506105758 -5.506833654 0 0 0
3245 90 3 0.41 -11.3464132009 -8.0313724633 -6.2976573563 0 0 0
3246 90 3 0.41 -12.4002358187 -8.742434863 -5.3680659642 0 0 0
3247 91 5 -0.82 0.7430373188 -11.8492323414 -1.8670783422 0 0 0
3248 91 3 0.41 1.5366890212 -12.036736066 -2.5328372099 0 0 0
3249 91 3 0.41 1.3819248901 -11.9359862661 -1.0396998847 0 0 0
3250 92 5 -0.82 -10.9126947827 -1.4035293084 -3.7965398479 0 0 0
3251 92 3 0.41 -11.8631035494 -0.9714805283 -3.6936581998 0 0 0
3252 92 3 0.41 -11.03161815 -2.2879423355 -3.2135330193 0 0 0
3253 93 5 -0.82 6.4632262459 -1.2583867102 -4.8409913472 0 0 0
3254 93 3 0.41 6.0711920788 -0.4087766404 -5.2541044724 0 0 0
3255 93 3 0.41 7.3706970214 -0.9151593804 -5.307461865 0 0 0
3256 94 5 -0.82 17.380535914 5.9428951353 -3.5936130075 0 0 0
3257 94 3 0.41 18.3292655511 6.130342901 -3.3702378716 0 0 0
3258 94 3 0.41 17.1208261483 5.7449708277 -2.5634273807 0 0 0
3259 95 5 -0.82 -13.2824624306 -0.5711415314 -3.36965977 0 0 0
3260 95 3 0.41 -13.9311924522 -0.3438878239 -4.1640032474 0 0 0
3261 95 3 0.41 -13.3971736258 0.3507894809 -2.8765947424 0 0 0
3262 96 5 -0.82 2.1915377397 9.200622063 -4.3801824111 0 0 0
3263 96 3 0.41 3.2016200505 8.7769009257 -4.4430466546 0 0 0
3264 96 3 0.41 2.2931064305 9.9698299908 -5.1534703788 0 0 0
3265 97 5 -0.82 9.1020539826 -6.3150569801 -4.0498423746 0 0 0
3266 97 3 0.41 9.9271671601 -6.3911902518 -3.3660248909 0 0 0
3267 97 3 0.41 9.527591862 -5.5842356973 -4.6734393989 0 0 0
3268 98 5 -0.82 -5.6673584444 9.1016035402 -0.8888073172 0 0 0
3269 98 3 0.41 -6.4714288533 9.7221759466 -0.7373161713 0 0 0
3270 98 3 0.41 -5.7034238691 8.4434471389 -0.0957679626 0 0 0
3271 99 5 -0.82 -1.1680575372 -10.0874648599 -1.8309442766 0 0 0
3272 99 3 0.41 -0.3620281596 -10.8061174478 -1.7636406822 0 0 0
3273 99 3 0.41 -0.380040391 -9.4281575698 -1.4562693985 0 0 0
3274 100 5 -0.82 -6.0620017745 -4.1740921828 -2.963518449 0 0 0
3275 100 3 0.41 -6.1322079715 -5.0669362329 -2.3560401519 0 0 0
3276 100 3 0.41 -5.6753998546 -3.5363208352 -2.2346922258 0 0 0
3277 101 5 -0.82 6.4841323352 -8.2591956263 -2.6370471142 0 0 0
3278 101 3 0.41 7.0557914164 -8.391673964 -1.823502825 0 0 0
3279 101 3 0.41 5.6934452897 -8.7093738923 -2.1404215575 0 0 0
3280 102 5 -0.82 -2.4187360235 6.307127702 -3.2019375728 0 0 0
3281 102 3 0.41 -2.8969855592 7.1676159298 -2.8955572922 0 0 0
3282 102 3 0.41 -1.4233600953 6.6180985088 -3.0197250344 0 0 0
3283 103 5 -0.82 15.4662375195 -11.4999073106 -3.5975650497 0 0 0
3284 103 3 0.41 14.710190008 -12.2190803866 -3.3905335065 0 0 0
3285 103 3 0.41 16.0541322565 -11.9835739409 -2.89379273 0 0 0
3286 104 5 -0.82 -13.9168801745 12.4417994405 -1.003967162 0 0 0
3287 104 3 0.41 -14.2070797444 12.1394834407 -1.9734432866 0 0 0
3288 104 3 0.41 -14.7717725051 12.2464183608 -0.3665690942 0 0 0
3289 105 5 -0.82 1.5416301118 5.6874560292 -4.107327129 0 0 0
3290 105 3 0.41 0.7780026753 6.3315821042 -3.8587662409 0 0 0
3291 105 3 0.41 1.6218123163 5.5569330962 -3.0508084205 0 0 0
3292 106 5 -0.82 0.8695614814 2.9459067316 -3.0579030543 0 0 0
3293 106 3 0.41 1.9508393851 3.0876890385 -3.0665191967 0 0 0
3294 106 3 0.41 0.4850718938 2.9077281505 -3.98047794 0 0 0
3295 107 5 -0.82 -1.9488019426 1.0515071936 -3.6650044495 0 0 0
3296 107 3 0.41 -1.5138918147 0.338410638 -4.2986313534 0 0 0
3297 107 3 0.41 -1.1072989361 1.1041558117 -3.1018721663 0 0 0
3298 108 5 -0.82 -17.3312524287 10.0762993874 -1.9884160788 0 0 0
3299 108 3 0.41 -18.3120245238 9.678236625 -2.2413865983 0 0 0
3300 108 3 0.41 -17.5217834332 10.8001941441 -1.3565827173 0 0 0
3301 109 5 -0.82 17.9497761611 -1.5337523544 -1.8648301839 0 0 0
3302 109 3 0.41 17.9843480433 -2.2039949961 -1.1666090414 0 0 0
3303 109 3 0.41 16.9303517326 -1.2498011 -1.7929859431 0 0 0
3304 110 5 -0.82 15.2985975236 1.9938458439 -3.0662282308 0 0 0
3305 110 3 0.41 15.3314960632 1.0540529599 -2.6268844239 0 0 0
3306 110 3 0.41 14.2170426916 1.7812181892 -3.2802543314 0 0 0
3307 111 5 -0.82 -0.1886027216 -0.5099585208 -5.0123638645 0 0 0
3308 111 3 0.41 -0.0274020062 -0.1731073086 -5.9495990709 0 0 0
3309 111 3 0.41 0.1606332758 -1.4891699051 -5.0421635632 0 0 0
3310 112 5 -0.82 3.7093067697 -5.9124015532 -0.921897728 0 0 0
3311 112 3 0.41 2.7731198643 -5.5112164256 -0.8763506159 0 0 0
3312 112 3 0.41 3.7222613046 -5.9145842934 -2.0324832394 0 0 0
3313 113 5 -0.82 -2.0915178904 -4.1502839039 -5.4425000387 0 0 0
3314 113 3 0.41 -1.6755260326 -5.070404952 -5.365033153 0 0 0
3315 113 3 0.41 -1.2952106419 -3.6711878835 -5.9143554461 0 0 0
3316 114 5 -0.82 3.7054489901 0.2691840091 -1.4386590601 0 0 0
3317 114 3 0.41 4.1554432196 1.1738201155 -1.657256451 0 0 0
3318 114 3 0.41 3.5527198295 0.2778066244 -2.5219715947 0 0 0
3319 115 5 -0.82 -16.4956533677 -11.021773317 -3.4499246452 0 0 0
3320 115 3 0.41 -16.5146225947 -11.2448868571 -2.3873592243 0 0 0
3321 115 3 0.41 -17.3105431971 -10.3776082157 -3.4308788751 0 0 0
3322 116 5 -0.82 3.1458241423 7.3634770124 -1.5230154259 0 0 0
3323 116 3 0.41 3.8633878233 7.88022058 -1.0330043488 0 0 0
3324 116 3 0.41 3.6851891319 7.3509189019 -2.4043953807 0 0 0
3325 117 5 -0.82 5.0535735714 8.0885186759 -3.7881592637 0 0 0
3326 117 3 0.41 5.8346949359 7.9208039573 -4.5415137798 0 0 0
3327 117 3 0.41 5.5253987677 8.8372115962 -3.2696181814 0 0 0
3328 118 5 -0.82 -1.9675702731 9.6316363021 -2.5897786376 0 0 0
3329 118 3 0.41 -2.3680494826 9.3476436799 -1.6385668446 0 0 0
3330 118 3 0.41 -2.8679256959 10.0726461927 -3.0185292778 0 0 0
3331 119 5 -0.82 9.2832880459 1.0735839254 -3.7758143945 0 0 0
3332 119 3 0.41 8.9763414085 0.4856647774 -4.5516652173 0 0 0
3333 119 3 0.41 10.0921646687 0.3978948741 -3.5967433443 0 0 0
3334 120 5 -0.82 3.5198804988 3.4781041335 -2.8644275817 0 0 0
3335 120 3 0.41 3.6907316285 3.2140137719 -3.8479028239 0 0 0
3336 120 3 0.41 4.2657006755 4.2717435628 -2.6716224715 0 0 0
3337 121 5 -0.82 -18.1636124256 6.0452177911 -2.7805331593 0 0 0
3338 121 3 0.41 -18.2016323699 5.0894785174 -3.3565927362 0 0 0
3339 121 3 0.41 -17.3128546736 6.5067114413 -3.1964749428 0 0 0
3340 122 5 -0.82 15.135336561 -9.4781191483 -1.5336095232 0 0 0
3341 122 3 0.41 15.0219835792 -8.9949131094 -0.557970833 0 0 0
3342 122 3 0.41 15.2598568362 -10.3633943248 -1.0099768993 0 0 0
3343 123 5 -0.82 -9.9811873341 1.6151265433 -0.4831056545 0 0 0
3344 123 3 0.41 -9.5304655713 1.0025239224 0.3295926952 0 0 0
3345 123 3 0.41 -10.8838013996 1.7423168226 -0.1153184677 0 0 0
3346 124 5 -0.82 -4.4756284191 4.5079783657 -2.9461971059 0 0 0
3347 124 3 0.41 -3.7761882823 5.3071179551 -3.2286815876 0 0 0
3348 124 3 0.41 -5.2929552458 5.0203720318 -2.628546348 0 0 0
3349 125 5 -0.82 8.6008892915 7.9997421971 -2.5127993779 0 0 0
3350 125 3 0.41 8.882984565 7.4252964972 -1.7359972682 0 0 0
3351 125 3 0.41 9.5638196 8.4603156798 -2.6392173886 0 0 0
3352 126 5 -0.82 -0.8125765141 -6.5277406253 -2.5914912716 0 0 0
3353 126 3 0.41 0.1400463851 -6.2614128049 -2.3137877583 0 0 0
3354 126 3 0.41 -0.5662582633 -7.0332622241 -3.4391397435 0 0 0
3355 127 5 -0.82 18.0248239989 -9.21015984 0.0230653171 0 0 0
3356 127 3 0.41 17.6797920528 -8.2197996234 0.0662607532 0 0 0
3357 127 3 0.41 17.1887261836 -9.3790592931 -0.5975619789 0 0 0
3358 128 5 -0.82 12.8249635027 1.3393675722 -3.2123700665 0 0 0
3359 128 3 0.41 12.2414781551 0.4722936912 -3.2491181265 0 0 0
3360 128 3 0.41 12.1402482766 2.0037983864 -2.7488816931 0 0 0
3361 129 5 -0.82 -19.1036511833 1.0896580819 -0.8356806143 0 0 0
3362 129 3 0.41 -18.8039277445 0.4307676702 -0.0641312004 0 0 0
3363 129 3 0.41 -19.4201105876 1.6932312058 -0.0411422242 0 0 0
3364 130 5 -0.82 -7.2509678937 9.3205951203 -3.6025396914 0 0 0
3365 130 3 0.41 -7.7456639111 9.2854751791 -2.6909657409 0 0 0
3366 130 3 0.41 -6.9544523052 10.3877445052 -3.60933722 0 0 0
3367 131 5 -0.82 15.0731647899 9.0468752961 -2.8230688669 0 0 0
3368 131 3 0.41 15.291865966 8.0381607214 -2.76128082 0 0 0
3369 131 3 0.41 14.9843850569 9.3151039502 -1.7983735386 0 0 0
3370 132 5 -0.82 15.3548216235 -6.8782354015 -2.6907882147 0 0 0
3371 132 3 0.41 15.9206246389 -6.8022923072 -1.7971929744 0 0 0
3372 132 3 0.41 14.7359595294 -6.0385286342 -2.6133561004 0 0 0
3373 133 5 -0.82 -19.7502760598 -4.4678693072 -3.406342971 0 0 0
3374 133 3 0.41 -20.1467032329 -5.3413359773 -3.9109606201 0 0 0
3375 133 3 0.41 -19.4085704984 -4.7190384766 -2.5388595101 0 0 0
3376 134 5 -0.82 12.7307360051 2.0392672442 0.7961893039 0 0 0
3377 134 3 0.41 12.1947789555 2.3170871306 -0.1399081424 0 0 0
3378 134 3 0.41 13.5263367272 2.4381780163 0.1974465595 0 0 0
3379 135 5 -0.82 -2.7994357283 -2.1639352701 -3.3492602387 0 0 0
3380 135 3 0.41 -1.7691134261 -2.1198495408 -3.1418097772 0 0 0
3381 135 3 0.41 -2.8531914718 -2.9257288435 -4.1537185439 0 0 0
3382 136 5 -0.82 -9.1733246959 -6.3554676453 -1.2348274802 0 0 0
3383 136 3 0.41 -8.5882436724 -5.5192269815 -0.856740959 0 0 0
3384 136 3 0.41 -9.842630525 -6.4029703996 -0.3126016349 0 0 0
3385 137 5 -0.82 5.5221729718 5.2811696627 -1.985561033 0 0 0
3386 137 3 0.41 5.8984657455 6.0770164136 -1.4640734665 0 0 0
3387 137 3 0.41 6.1440967471 5.5031501096 -2.7393342479 0 0 0
3388 138 5 -0.82 -7.7359024879 -10.3068973758 -2.507589964 0 0 0
3389 138 3 0.41 -8.4051891097 -11.2123258717 -2.5109100151 0 0 0
3390 138 3 0.41 -7.2591831812 -10.6302993595 -1.6707270318 0 0 0
3391 139 5 -0.82 -7.6499379465 -8.5616308717 -0.2423864741 0 0 0
3392 139 3 0.41 -6.6782029627 -8.8749069969 0.0842929809 0 0 0
3393 139 3 0.41 -8.2678439373 -8.6725516657 0.5891041129 0 0 0
3394 140 5 -0.82 -14.7581916792 -8.3646263789 -2.4095058656 0 0 0
3395 140 3 0.41 -14.4082028764 -9.1802536551 -2.944540337 0 0 0
3396 140 3 0.41 -14.8120574044 -8.8070699173 -1.4965626947 0 0 0
3397 141 5 -0.82 13.681314026 -4.960870757 -1.7507284369 0 0 0
3398 141 3 0.41 12.7662221533 -4.4665863979 -1.9098396024 0 0 0
3399 141 3 0.41 14.2095607477 -4.3340512077 -1.0397148891 0 0 0
3400 142 5 -0.82 -6.8067815502 1.3779481936 -0.8271899707 0 0 0
3401 142 3 0.41 -6.99574755 1.4585933717 -1.8687815497 0 0 0
3402 142 3 0.41 -5.7807028262 1.5705184758 -0.839731765 0 0 0
3403 143 5 -0.82 -6.5229707553 -1.3257886242 0.6879835806 0 0 0
3404 143 3 0.41 -6.224479141 -1.7306695656 -0.172986853 0 0 0
3405 143 3 0.41 -5.5942001347 -1.4125581182 1.137279683 0 0 0
3406 144 5 -0.82 8.0264443726 2.586343937 -1.5188216828 0 0 0
3407 144 3 0.41 7.9420120657 3.008654882 -0.5648997551 0 0 0
3408 144 3 0.41 7.8483727482 1.6048095029 -1.0862097046 0 0 0
3409 145 5 -0.82 -8.7503942341 -1.2088698792 -0.9758444691 0 0 0
3410 145 3 0.41 -8.0391450689 -1.1908286142 -1.7429951074 0 0 0
3411 145 3 0.41 -9.401933825 -0.6948394006 -1.5469398027 0 0 0
3412 146 5 -0.82 -8.6956309101 -3.8053677024 -2.4665343777 0 0 0
3413 146 3 0.41 -9.6975392313 -3.7125126404 -2.3006845606 0 0 0
3414 146 3 0.41 -8.3519724094 -3.7630623475 -1.4371115388 0 0 0
3415 147 5 -0.82 3.1029128052 -11.8624372293 -0.6425331879 0 0 0
3416 147 3 0.41 4.1179980314 -11.6401896371 -0.8394327299 0 0 0
3417 147 3 0.41 3.3740590755 -12.4652486606 0.1959456863 0 0 0
3418 148 5 -0.82 -14.5502349481 -2.9081482308 -0.6370621608 0 0 0
3419 148 3 0.41 -14.7346458554 -3.8124626106 -1.1498949582 0 0 0
3420 148 3 0.41 -13.7368264628 -3.1785348381 -0.0248547514 0 0 0
3421 149 5 -0.82 12.6677053546 -9.4456301313 -3.3024710004 0 0 0
3422 149 3 0.41 12.0775690557 -10.3866007921 -3.3918912241 0 0 0
3423 149 3 0.41 11.9176411484 -8.7437973741 -3.1533647665 0 0 0
3424 150 5 -0.82 -3.6895693623 -8.2740376316 -1.7368966613 0 0 0
3425 150 3 0.41 -4.1509519386 -8.5959525453 -0.8617665953 0 0 0
3426 150 3 0.41 -3.4672302433 -7.2941746376 -1.4039669156 0 0 0
3427 151 5 -0.82 -13.1113204637 -8.354005571 0.0186677132 0 0 0
3428 151 3 0.41 -12.657508754 -9.2299383263 -0.5489123412 0 0 0
3429 151 3 0.41 -13.2920382299 -8.9459808964 0.8007669781 0 0 0
3430 152 5 -0.82 -1.7642239986 -7.595341863 0.4781184857 0 0 0
3431 152 3 0.41 -2.1893937621 -6.8935991127 -0.1263281805 0 0 0
3432 152 3 0.41 -2.5033448527 -8.0858972879 0.9599165788 0 0 0
3433 153 5 -0.82 9.4827378992 -5.687029314 -0.2568911025 0 0 0
3434 153 3 0.41 10.1816109405 -5.301091811 -0.9468050649 0 0 0
3435 153 3 0.41 10.0391938745 -6.5521218466 -0.1040636839 0 0 0
3436 154 5 -0.82 4.8791343651 -1.5688813339 0.2480870477 0 0 0
3437 154 3 0.41 4.2558709959 -1.2626324598 -0.5215223719 0 0 0
3438 154 3 0.41 5.7054240987 -0.9357009149 0.1511069034 0 0 0
3439 155 5 -0.82 1.7291993133 0.1976237698 0.7364742345 0 0 0
3440 155 3 0.41 2.6285203169 0.1259343209 0.3407808323 0 0 0
3441 155 3 0.41 1.1730120368 0.2734847478 -0.1435107443 0 0 0
3442 156 5 -0.82 6.7280861565 -8.6207412491 1.1257010134 0 0 0
3443 156 3 0.41 6.4061469679 -9.5521116811 0.6924944046 0 0 0
3444 156 3 0.41 7.4726338954 -9.0623279447 1.7645562134 0 0 0
3445 157 5 -0.82 11.9843135877 -7.0646289989 0.5104729635 0 0 0
3446 157 3 0.41 12.4995223699 -6.2354646076 0.9836645651 0 0 0
3447 157 3 0.41 12.8254027638 -7.664971754 0.379032904 0 0 0
3448 158 5 -0.82 21.1711474125 6.7018193414 -0.4658020732 0 0 0
3449 158 3 0.41 20.2503050579 6.6797398948 0.030876033 0 0 0
3450 158 3 0.41 20.6955151917 6.4439985675 -1.3846071568 0 0 0
3451 159 5 -0.82 16.2668603429 -12.4064624738 -1.0533567377 0 0 0
3452 159 3 0.41 15.9677944189 -13.43191026 -1.0413107982 0 0 0
3453 159 3 0.41 16.3545589305 -12.3372452919 0.0280612392 0 0 0
3454 160 5 -0.82 1.5141460907 -2.7274760878 1.7002947955 0 0 0
3455 160 3 0.41 1.3113861329 -3.3799621933 2.4946774194 0 0 0
3456 160 3 0.41 1.7474278911 -3.3682613387 0.9167872921 0 0 0
3457 161 5 -0.82 15.14293714 3.0373321367 -0.345562764 0 0 0
3458 161 3 0.41 14.5597752352 3.8861061639 -0.5771080058 0 0 0
3459 161 3 0.41 15.3073408752 2.9421277759 -1.3400329257 0 0 0
3460 162 5 -0.82 -13.9669913877 -5.9109168309 2.0331385028 0 0 0
3461 162 3 0.41 -14.0923625581 -5.1266997372 2.7802016883 0 0 0
3462 162 3 0.41 -14.9723705063 -6.2960332889 2.1105336027 0 0 0
3463 163 5 -0.82 -6.5341850443 4.6844167883 -0.924737437 0 0 0
3464 163 3 0.41 -6.8028741437 5.5821375661 -0.5785650617 0 0 0
3465 163 3 0.41 -6.7946058942 4.1226243092 -0.0412822501 0 0 0
3466 164 5 -0.82 -13.8019819126 -0.2606485522 0.0546485467 0 0 0
3467 164 3 0.41 -13.4210717565 0.7404347999 -0.0210537312 0 0 0
3468 164 3 0.41 -12.8855377571 -0.7424982063 0.2399579673 0 0 0
3469 165 5 -0.82 -3.8949519989 5.1031652165 -0.2385163812 0 0 0
3470 165 3 0.41 -3.9745169218 4.8482113872 -1.2768837929 0 0 0
3471 165 3 0.41 -4.8469251212 5.1597066364 0.0916983522 0 0 0
3472 166 5 -0.82 13.8611653381 -0.8760630202 0.6328500227 0 0 0
3473 166 3 0.41 14.3473513533 -0.5167655206 -0.223355201 0 0 0
3474 166 3 0.41 14.2034598927 -1.8023664949 0.5349542689 0 0 0
3475 167 5 -0.82 20.1046284734 -4.9862281943 -0.1248479286 0 0 0
3476 167 3 0.41 19.9079115299 -4.5293120243 0.7443665804 0 0 0
3477 167 3 0.41 19.8074236371 -5.9953706082 0.1038665218 0 0 0
3478 168 5 -0.82 4.6255410305 3.7940503223 0.1713242433 0 0 0
3479 168 3 0.41 5.6146945148 3.9996020244 0.2958325304 0 0 0
3480 168 3 0.41 4.6432151019 4.2714725569 -0.7962795181 0 0 0
3481 169 5 -0.82 -3.709906206 -0.6447399236 0.1717501956 0 0 0
3482 169 3 0.41 -3.9478687493 0.2420822905 -0.4734232516 0 0 0
3483 169 3 0.41 -3.8670622178 -1.5378948401 -0.3903375458 0 0 0
3484 170 5 -0.82 -2.9706621994 -4.2182997131 1.4349648 0 0 0
3485 170 3 0.41 -2.3067761114 -4.1523179753 2.3025486445 0 0 0
3486 170 3 0.41 -2.1650318587 -3.9821373448 0.8513391448 0 0 0
3487 171 5 -0.82 5.8012408145 0.7261513438 1.7121266989 0 0 0
3488 171 3 0.41 6.7089201298 0.3721105847 2.0786823515 0 0 0
3489 171 3 0.41 6.2213715377 0.8001310115 0.7580280882 0 0 0
3490 172 5 -0.82 -12.1757049759 12.5222625855 1.4603217443 0 0 0
3491 172 3 0.41 -11.4898733131 11.742246707 1.4242480488 0 0 0
3492 172 3 0.41 -12.6832729999 12.1921667945 0.5922160834 0 0 0
3493 173 5 -0.82 -3.5907955047 -10.8997996877 9.9780610893 0 0 0
3494 173 3 0.41 -4.2234057855 -11.2578479602 9.1571993868 0 0 0
3495 173 3 0.41 -4.2334368096 -10.0913827416 10.2563469622 0 0 0
3496 174 5 -0.82 -5.0870042679 -7.20211705 9.130466319 0 0 0
3497 174 3 0.41 -6.0381383111 -6.7767098368 9.0798493439 0 0 0
3498 174 3 0.41 -5.3579661516 -8.1262481521 9.6451378694 0 0 0
3499 175 5 -0.82 -5.1475431426 3.5167557655 8.8098114705 0 0 0
3500 175 3 0.41 -4.2337712873 4.0093334015 9.0664997939 0 0 0
3501 175 3 0.41 -5.6331416483 4.3038209438 8.1945667349 0 0 0
3502 176 5 -0.82 -7.3591431965 10.5766863274 10.1839100081 0 0 0
3503 176 3 0.41 -7.9292797796 10.202416923 10.9554494915 0 0 0
3504 176 3 0.41 -6.6267176025 9.7240143316 10.1862960262 0 0 0
3505 177 5 -0.82 -16.4865149516 -8.0262021435 9.6673663136 0 0 0
3506 177 3 0.41 -16.1184401947 -7.4030806804 8.8889141522 0 0 0
3507 177 3 0.41 -17.3830446993 -8.3145178492 9.1164201628 0 0 0
3508 178 5 -0.82 4.5037285042 10.8149614089 8.9612293363 0 0 0
3509 178 3 0.41 4.7187695903 10.4195818344 7.9747510586 0 0 0
3510 178 3 0.41 4.9953723479 11.7073854202 8.7099373315 0 0 0
3511 179 5 -0.82 -16.8480312695 -10.8600802091 10.185098227 0 0 0
3512 179 3 0.41 -17.7123626223 -10.3718284198 10.5145831446 0 0 0
3513 179 3 0.41 -16.3422844289 -10.447634632 11.0717381312 0 0 0
3514 180 5 -0.82 6.8151399745 -10.6441709455 11.1773278155 0 0 0
3515 180 3 0.41 7.5189933011 -11.2369472713 10.8837342543 0 0 0
3516 180 3 0.41 7.5414441613 -9.915326734 11.2934429126 0 0 0
3517 181 5 -0.82 -2.4720425625 7.4985182027 9.1886879826 0 0 0
3518 181 3 0.41 -3.1229529981 6.8493829385 9.6681049627 0 0 0
3519 181 3 0.41 -2.3354017629 8.0353547628 10.1057525157 0 0 0
3520 182 5 -0.82 16.5195671266 -7.1041944357 11.9947333187 0 0 0
3521 182 3 0.41 17.3158423877 -7.0186887693 11.181985071 0 0 0
3522 182 3 0.41 15.9435622747 -7.9211130105 11.5154622908 0 0 0
3523 183 5 -0.82 5.3098133527 -7.6420904503 12.7503025692 0 0 0
3524 183 3 0.41 4.7507398848 -7.5057170929 11.9309414597 0 0 0
3525 183 3 0.41 6.3567242649 -7.5474570457 12.3802764582 0 0 0
3526 184 5 -0.82 -10.0346919325 -11.5283986356 11.1740161166 0 0 0
3527 184 3 0.41 -9.5250597683 -10.5797735524 11.3313072592 0 0 0
3528 184 3 0.41 -10.6131175821 -11.5341625111 12.0381532285 0 0 0
3529 185 5 -0.82 -6.1307968544 -11.8015742945 10.5600526799 0 0 0
3530 185 3 0.41 -6.6560192438 -11.5330724926 9.6428021824 0 0 0
3531 185 3 0.41 -5.9137401232 -10.7841426992 10.7883559615 0 0 0
3532 186 5 -0.82 -11.8671436522 7.2256153778 12.2367732861 0 0 0
3533 186 3 0.41 -11.0275666974 7.0678728145 12.7385793542 0 0 0
3534 186 3 0.41 -11.7182902124 8.2294267638 12.2281760691 0 0 0
3535 187 5 -0.82 -1.3420974184 8.9354621601 15.8582549182 0 0 0
3536 187 3 0.41 -1.5494924881 9.7258739283 16.4552538723 0 0 0
3537 187 3 0.41 -1.0771358712 9.3960636907 15.0368880539 0 0 0
3538 188 5 -0.82 -16.4333975259 2.1041690944 12.4963246613 0 0 0
3539 188 3 0.41 -16.0666518494 2.1258538967 13.5005506527 0 0 0
3540 188 3 0.41 -16.9886712313 1.329242549 12.8635983252 0 0 0
3541 189 5 -0.82 20.4606676508 8.7975850974 16.054294078 0 0 0
3542 189 3 0.41 20.5993711283 8.1507798752 16.7588105049 0 0 0
3543 189 3 0.41 20.9950021358 8.3827249017 15.2932181021 0 0 0
3544 190 5 -0.82 -2.1138770991 4.7289469742 13.77295164 0 0 0
3545 190 3 0.41 -3.0062935691 5.1869020802 14.1131160833 0 0 0
3546 190 3 0.41 -1.426016022 5.5305121327 14.0932362787 0 0 0
3547 191 5 -0.82 -14.7745462418 4.609619936 12.339089387 0 0 0
3548 191 3 0.41 -14.4640747128 4.5875845449 13.3269333466 0 0 0
3549 191 3 0.41 -13.7372318191 4.7695323446 12.1305182047 0 0 0
3550 192 5 -0.82 7.3836029196 -2.8093592901 14.2716457953 0 0 0
3551 192 3 0.41 6.690406092 -2.5509003316 13.546238911 0 0 0
3552 192 3 0.41 7.9442131821 -1.9499044092 13.9289319868 0 0 0
3553 193 5 -0.82 19.1490841502 -2.4987209837 16.1639851874 0 0 0
3554 193 3 0.41 18.9990476036 -1.4632090071 16.2911949978 0 0 0
3555 193 3 0.41 20.0659498222 -2.3955190569 15.6104853589 0 0 0
3556 194 5 -0.82 16.5221046036 -0.1361835647 14.4226284628 0 0 0
3557 194 3 0.41 17.2672632945 0.6597376795 14.3343094752 0 0 0
3558 194 3 0.41 16.7443198223 -0.9063003805 13.6837810558 0 0 0
3559 195 5 -0.82 -13.9846556495 7.3256470227 14.970518766 0 0 0
3560 195 3 0.41 -13.9013616413 6.2740182386 14.8409113007 0 0 0
3561 195 3 0.41 -14.9468461284 7.5231339228 14.4563100952 0 0 0
3562 196 5 -0.82 -14.9098169036 7.3157458305 17.4536982825 0 0 0
3563 196 3 0.41 -15.8285492769 6.9145886477 17.2788282008 0 0 0
3564 196 3 0.41 -14.6785253948 7.4236307902 16.417529146 0 0 0
3565 197 5 -0.82 -11.8130749573 2.7172276156 14.5650071656 0 0 0
3566 197 3 0.41 -12.0911608185 2.4730261334 13.4422814029 0 0 0
3567 197 3 0.41 -12.7027215435 3.390223822 14.5547013136 0 0 0
3568 198 5 -0.82 -0.2218449403 5.1961937294 16.8650562567 0 0 0
3569 198 3 0.41 0.8000746004 4.8563407821 16.9454658845 0 0 0
3570 198 3 0.41 -0.1233489694 5.4416978666 15.7919400257 0 0 0
3571 199 5 -0.82 -14.7044506381 4.3427544625 17.3329415315 0 0 0
3572 199 3 0.41 -15.5352722738 4.8557017043 17.3052938498 0 0 0
3573 199 3 0.41 -14.3489148139 4.8551628271 16.4047404084 0 0 0
3574 200 5 -0.82 1.4400678727 3.6040344417 19.1649732826 0 0 0
3575 200 3 0.41 1.9131512252 4.0028831858 18.2671485793 0 0 0
3576 200 3 0.41 2.0293830291 4.3849302924 19.5941486099 0 0 0
3577 201 5 -0.82 18.4932498362 -14.7513816351 17.7225946544 0 0 0
3578 201 3 0.41 18.3365326502 -15.8927480302 17.5531439613 0 0 0
3579 201 3 0.41 19.2997098092 -15.0416375491 18.3747608684 0 0 0
3580 202 5 -0.82 14.3123754935 6.2058647483 16.2421988431 0 0 0
3581 202 3 0.41 15.1660227157 5.6166630745 15.8782689291 0 0 0
3582 202 3 0.41 14.4706016052 7.1681984949 15.8828188973 0 0 0
3583 203 5 -0.82 -3.2610877614 -1.0973241039 19.6536358363 0 0 0
3584 203 3 0.41 -2.2321374728 -0.9487598648 19.8612893218 0 0 0
3585 203 3 0.41 -3.5697095437 -1.6328072953 20.4917167618 0 0 0
3586 204 5 -0.82 -13.2847364959 -4.484863453 19.4329786535 0 0 0
3587 204 3 0.41 -13.6717781919 -4.1083959199 20.3214233079 0 0 0
3588 204 3 0.41 -12.3632793081 -4.1053513285 19.6409290231 0 0 0
3589 205 5 -0.82 -8.2776744288 -10.1254580153 20.2581541985 0 0 0
3590 205 3 0.41 -7.8786578112 -9.1831377146 20.1194130251 0 0 0
3591 205 3 0.41 -9.1942921457 -9.7436898924 20.4873713912 0 0 0
3592 206 5 -0.82 3.3768468392 -8.8975486857 21.4088640197 0 0 0
3593 206 3 0.41 4.2540837738 -8.68672884 20.849013306 0 0 0
3594 206 3 0.41 3.6427855137 -8.6009153005 22.3110272965 0 0 0
3595 207 5 -0.82 -10.8223174534 1.6809599696 20.401250339 0 0 0
3596 207 3 0.41 -11.7982040372 1.307469835 20.4161899144 0 0 0
3597 207 3 0.41 -10.3115199593 0.7557891277 20.623195197 0 0 0
3598 208 5 -0.82 -15.3821930093 -6.8493439026 21.3360461972 0 0 0
3599 208 3 0.41 -14.9902776874 -7.7955696742 20.8777423325 0 0 0
3600 208 3 0.41 -15.2161167059 -6.9949235417 22.3706266994 0 0 0
3601 209 5 -0.82 13.0192862722 -5.2183611835 20.5248087191 0 0 0
3602 209 3 0.41 14.0006693195 -5.17233317 20.7222303276 0 0 0
3603 209 3 0.41 12.8118299643 -5.91408304 21.2937500288 0 0 0
3604 210 5 -0.82 2.4379642084 -1.8433478266 21.1431000466 0 0 0
3605 210 3 0.41 1.6005126553 -2.4465076284 21.1111843584 0 0 0
3606 210 3 0.41 2.5496781923 -1.6909937905 22.1667993168 0 0 0
3607 211 5 -0.82 18.1403626989 4.6352973599 21.7348161105 0 0 0
3608 211 3 0.41 18.6855063264 3.7602147129 21.5637125464 0 0 0
3609 211 3 0.41 17.33448812 4.3544237399 21.3027806183 0 0 0
3610 212 5 -0.82 1.6461291094 -10.7315830765 21.0653207265 0 0 0
3611 212 3 0.41 2.4984050082 -10.0444168524 21.0408251261 0 0 0
3612 212 3 0.41 1.6118716498 -10.9751797203 20.0017248594 0 0 0
3613 213 5 -0.82 4.4734627614 9.1435662642 20.4479440243 0 0 0
3614 213 3 0.41 3.4726321729 8.8806163627 20.3861922459 0 0 0
3615 213 3 0.41 4.3604118701 9.7447589557 21.2858824634 0 0 0
3616 214 5 -0.82 10.7436160243 -9.1231014678 23.597480975 0 0 0
3617 214 3 0.41 11.6950076444 -8.7846321908 23.329719541 0 0 0
3618 214 3 0.41 10.8758263242 -9.8662156784 24.3811161806 0 0 0
3619 215 5 -0.82 -6.8404141423 6.8996034848 20.0470412641 0 0 0
3620 215 3 0.41 -6.040813294 6.5715264955 20.7093674979 0 0 0
3621 215 3 0.41 -6.8680276849 7.8280683007 20.3390715053 0 0 0
3622 216 5 -0.82 0.1414746108 -5.1857602425 21.2699036486 0 0 0
3623 216 3 0.41 0.9899233038 -5.6852299947 21.2586887469 0 0 0
3624 216 3 0.41 -0.2677151883 -4.8740270878 20.2818865346 0 0 0
3625 217 5 -0.82 -11.4774590304 11.9980041823 20.9534693819 0 0 0
3626 217 3 0.41 -10.6852476375 12.2192352883 20.30344454 0 0 0
3627 217 3 0.41 -10.7734366762 11.445912304 21.5892236298 0 0 0
3628 218 5 -0.82 -3.5139555505 8.6541134146 21.5105322545 0 0 0
3629 218 3 0.41 -3.5145431618 8.9656626715 22.5294503423 0 0 0
3630 218 3 0.41 -3.4590805236 7.6202495873 21.7353341153 0 0 0
3631 219 5 -0.82 -8.268604468 -3.8353856255 21.5097263376 0 0 0
3632 219 3 0.41 -9.1908440098 -3.8891227005 21.2501093262 0 0 0
3633 219 3 0.41 -8.4662877397 -4.3663690049 22.429325267 0 0 0
3634 220 5 -0.82 -4.6469517976 10.7065437934 19.5296596746 0 0 0
3635 220 3 0.41 -5.3634330962 11.0682733465 18.8539342381 0 0 0
3636 220 3 0.41 -5.2819771442 10.240863361 20.2717080846 0 0 0
3637 221 5 -0.82 5.0328105523 -6.1813523174 21.3386934645 0 0 0
3638 221 3 0.41 4.6604926345 -6.7661738001 20.5825415635 0 0 0
3639 221 3 0.41 4.2601799533 -5.8235348188 22.0113776522 0 0 0
3640 222 5 -0.82 0.4515999038 -2.915588525 25.0756228564 0 0 0
3641 222 3 0.41 1.2827971355 -2.4452594627 24.7309486481 0 0 0
3642 222 3 0.41 0.0548590112 -3.0388494041 24.0976791909 0 0 0
3643 223 5 -0.82 -14.1918330288 -13.6883532012 18.5172740081 0 0 0
3644 223 3 0.41 -14.6228019932 -13.2035072879 17.6947894631 0 0 0
3645 223 3 0.41 -13.6281712683 -14.4328764469 18.027783231 0 0 0
3646 224 5 -0.82 17.9550799109 -2.8162393592 19.6371557977 0 0 0
3647 224 3 0.41 17.143644262 -3.0843022368 20.2632429745 0 0 0
3648 224 3 0.41 17.2064102921 -2.062534194 19.2146244107 0 0 0
3649 225 5 -0.82 -9.0442296309 3.3573577758 22.0824066429 0 0 0
3650 225 3 0.41 -9.0049747156 2.3190280062 22.3925284755 0 0 0
3651 225 3 0.41 -8.4782975696 3.9244290542 22.7754372184 0 0 0
3652 226 5 -0.82 -13.2995763705 6.4293327159 21.3594874238 0 0 0
3653 226 3 0.41 -13.8147560743 6.6523835875 22.3088536645 0 0 0
3654 226 3 0.41 -12.9254728326 5.5056181775 21.5927453704 0 0 0
3655 227 5 -0.82 -1.2728724415 13.8872188821 21.1808993763 0 0 0
3656 227 3 0.41 -1.2771842952 13.0950501113 20.5875506745 0 0 0
3657 227 3 0.41 -1.5710818923 14.4702030816 20.3856258695 0 0 0
3658 228 5 -0.82 -2.3986831619 -5.1860081672 21.7359249605 0 0 0
3659 228 3 0.41 -1.404305492 -5.2599848369 21.4218764896 0 0 0
3660 228 3 0.41 -2.0945359249 -4.9310905204 22.7141154953 0 0 0
3661 229 5 -0.82 1.9057819609 2.7950281944 22.3617166052 0 0 0
3662 229 3 0.41 2.7776103361 3.3861491772 22.4008140438 0 0 0
3663 229 3 0.41 1.7515461147 2.6614857669 23.3689379756 0 0 0
3664 230 5 -0.82 15.7627405682 -5.0524517231 21.7827714867 0 0 0
3665 230 3 0.41 16.3197390184 -5.7501589453 21.1668728898 0 0 0
3666 230 3 0.41 15.5182059853 -5.6574718672 22.5217188651 0 0 0
3667 231 5 -0.82 -12.2683789125 3.7064739039 19.0902948256 0 0 0
3668 231 3 0.41 -12.3936337744 4.7496776521 18.7970944903 0 0 0
3669 231 3 0.41 -13.2780024106 3.6024870845 19.1147846032 0 0 0
3670 232 5 -0.82 15.7853940995 -11.2786369073 21.5780610765 0 0 0
3671 232 3 0.41 16.3428848721 -10.6649518145 20.930148861 0 0 0
3672 232 3 0.41 15.9900668571 -11.135818027 22.5844899136 0 0 0
3673 233 5 -0.82 4.5543043447 6.6804581844 21.9515880347 0 0 0
3674 233 3 0.41 4.1378637666 6.7277322578 22.9845482185 0 0 0
3675 233 3 0.41 4.4808952506 7.6229243651 21.6623913352 0 0 0
3676 234 5 -0.82 8.2290457189 -2.9316076565 22.9697668757 0 0 0
3677 234 3 0.41 8.5271753963 -2.553128244 22.0094035733 0 0 0
3678 234 3 0.41 8.7537688425 -3.8313040867 22.8367013253 0 0 0
3679 235 5 -0.82 -20.7954882442 10.8752111656 23.1424692556 0 0 0
3680 235 3 0.41 -20.5530210657 11.5794180174 23.8715539736 0 0 0
3681 235 3 0.41 -20.3812777196 10.0912076685 23.6236884173 0 0 0
3682 236 5 -0.82 -1.5603724834 6.0282379508 20.8307631458 0 0 0
3683 236 3 0.41 -2.3510944459 6.087415604 21.6177683385 0 0 0
3684 236 3 0.41 -0.8713065937 5.7431914142 21.4603364182 0 0 0
3685 237 5 -0.82 -12.9547353013 -4.1797877949 23.1703671861 0 0 0
3686 237 3 0.41 -12.1967166934 -3.5004055401 23.0036169355 0 0 0
3687 237 3 0.41 -13.6113436636 -3.8635266896 22.3307825632 0 0 0
3688 238 5 -0.82 12.913969936 -1.5007834396 21.7536694362 0 0 0
3689 238 3 0.41 13.4818206384 -1.1767306866 22.5480613525 0 0 0
3690 238 3 0.41 11.887863582 -1.2992106676 22.0958091477 0 0 0
3691 239 5 -0.82 -4.7672748239 -6.0972717437 22.8022975476 0 0 0
3692 239 3 0.41 -4.6061101556 -6.1559712192 23.8451897552 0 0 0
3693 239 3 0.41 -5.7596129592 -5.9664219502 22.9006720935 0 0 0
3694 240 5 -0.82 17.6970968838 -0.5166474773 21.9876996447 0 0 0
3695 240 3 0.41 16.9088670761 -1.2652121512 21.9618762702 0 0 0
3696 240 3 0.41 17.1451641371 0.2672313099 22.5432127887 0 0 0
3697 241 5 -0.82 9.7642790231 10.7790889735 22.5967182332 0 0 0
3698 241 3 0.41 9.3852464348 10.2635666452 21.8142539067 0 0 0
3699 241 3 0.41 9.9293711997 11.6962319594 22.2320604327 0 0 0
3700 242 5 -0.82 -8.5744023325 9.4510202428 20.2176088781 0 0 0
3701 242 3 0.41 -7.5899578465 9.6304785987 20.7640575628 0 0 0
3702 242 3 0.41 -8.9277826213 10.4316506575 20.1074200154 0 0 0
3703 243 5 -0.82 7.8808062996 2.265240904 21.9797644596 0 0 0
3704 243 3 0.41 7.5779637013 3.3129317204 21.8366622443 0 0 0
3705 243 3 0.41 6.877044942 1.951645654 22.1676197597 0 0 0
3706 244 5 -0.82 -7.1762630964 -1.4401491713 23.4009704107 0 0 0
3707 244 3 0.41 -7.6940409189 -0.5965822435 23.2071483108 0 0 0
3708 244 3 0.41 -6.177211185 -1.2196300272 22.9889309986 0 0 0
3709 245 5 -0.82 10.5242911394 4.1178371724 22.3932649334 0 0 0
3710 245 3 0.41 10.2539567372 4.9659001178 21.8070727761 0 0 0
3711 245 3 0.41 11.2273676369 4.6748381098 22.9406788499 0 0 0
3712 246 5 -0.82 -17.284921185 -9.0964780593 22.4498296539 0 0 0
3713 246 3 0.41 -17.2770742265 -9.968138278 21.7900968422 0 0 0
3714 246 3 0.41 -17.7063870485 -8.6964954923 21.5023180737 0 0 0
3715 247 5 -0.82 -11.410627015 -9.2476903161 21.3106809776 0 0 0
3716 247 3 0.41 -12.2858200216 -9.6626055965 20.8822930713 0 0 0
3717 247 3 0.41 -11.0059310786 -8.6789732162 20.4909628172 0 0 0
3718 248 5 -0.82 4.3897418706 -12.4119021098 20.585338943 0 0 0
3719 248 3 0.41 3.7959116866 -12.928057367 19.8924302591 0 0 0
3720 248 3 0.41 4.4738951911 -11.7566513877 19.8603273739 0 0 0
3721 249 5 -0.82 -9.6700895913 -0.523154051 21.0271997193 0 0 0
3722 249 3 0.41 -8.6892025187 -0.6985784831 20.9313979029 0 0 0
3723 249 3 0.41 -9.2457688503 0.1592925319 21.8174947078 0 0 0
3724 250 5 -0.82 5.2448157494 -3.1598470285 21.5361641738 0 0 0
3725 250 3 0.41 5.3056477601 -2.2537381034 22.162320697 0 0 0
3726 250 3 0.41 4.5441114004 -3.618345317 22.238259321 0 0 0
3727 251 5 -0.82 15.9235871813 6.6246791055 23.5152025305 0 0 0
3728 251 3 0.41 15.0654447979 6.8290486178 22.9137874589 0 0 0
3729 251 3 0.41 15.4753469566 6.9085939967 24.448136433 0 0 0
3730 252 5 -0.82 -11.3418467982 -1.9880977746 22.4722815901 0 0 0
3731 252 3 0.41 -12.051861213 -1.3061303908 22.2780526897 0 0 0
3732 252 3 0.41 -10.5570232849 -1.5639205734 21.8635582477 0 0 0
3733 253 5 -0.82 1.0033436681 6.81037288 22.5144897259 0 0 0
3734 253 3 0.41 1.4997569299 7.5126563764 21.9062527145 0 0 0
3735 253 3 0.41 1.8994166489 6.6525595198 23.086099881 0 0 0
3736 254 5 -0.82 9.374640255 -6.8785901262 22.5055078646 0 0 0
3737 254 3 0.41 10.2136143669 -6.3004949164 22.5261720714 0 0 0
3738 254 3 0.41 8.7204129783 -6.2040084601 21.7785853551 0 0 0
3739 255 5 -0.82 -6.3294173008 6.4898221222 23.0788189773 0 0 0
3740 255 3 0.41 -7.093989134 7.3077178092 23.3168165376 0 0 0
3741 255 3 0.41 -6.825707242 5.6277025591 23.336171294 0 0 0
3742 256 5 -0.82 1.659713594 -8.8756283589 23.7515767472 0 0 0
3743 256 3 0.41 1.589218654 -9.0320668253 24.7923431174 0 0 0
3744 256 3 0.41 2.6802311212 -8.6290366887 23.7258074918 0 0 0
3745 257 5 -0.82 -4.1943307855 -6.5310407715 25.3580699512 0 0 0
3746 257 3 0.41 -3.5127633666 -6.249611756 26.090588644 0 0 0
3747 257 3 0.41 -4.7229954177 -7.424501412 25.7455178095 0 0 0
3748 258 5 -0.82 6.6582317919 -8.0473891073 22.6475034713 0 0 0
3749 258 3 0.41 6.2161839882 -7.2966705319 22.0483613444 0 0 0
3750 258 3 0.41 5.7528590203 -8.1125428331 23.2334887605 0 0 0
3751 259 5 -0.82 -2.9541280807 11.2514602884 21.9513460662 0 0 0
3752 259 3 0.41 -3.0860597529 10.6325693583 22.7615084334 0 0 0
3753 259 3 0.41 -3.0654840391 12.1079894548 22.6628024386 0 0 0
3754 260 5 -0.82 12.8096280305 -6.9142648806 22.711985139 0 0 0
3755 260 3 0.41 13.7484902806 -7.2286787742 22.9905130021 0 0 0
3756 260 3 0.41 12.7083561703 -6.8411066609 23.7915391801 0 0 0
3757 261 5 -0.82 -6.2367407487 9.3547765823 21.2552898479 0 0 0
3758 261 3 0.41 -5.340699256 8.9131675938 21.5181298026 0 0 0
3759 261 3 0.41 -6.3800973875 9.7538811282 22.2828826686 0 0 0
3760 262 5 -0.82 4.9430188434 8.1218281701 25.9653426985 0 0 0
3761 262 3 0.41 4.2437721653 7.6575622403 25.3759277604 0 0 0
3762 262 3 0.41 5.3513674011 8.7151345328 25.2318872599 0 0 0
3763 263 5 -0.82 -1.0433891106 7.4608318117 24.4213907309 0 0 0
3764 263 3 0.41 -0.4420180665 7.7105766091 25.2869570648 0 0 0
3765 263 3 0.41 -0.2757749023 7.1882229077 23.8418214117 0 0 0
3766 264 5 -0.82 0.3434630524 0.1050560188 21.8339506408 0 0 0
3767 264 3 0.41 -0.265654936 -0.7350400212 22.1115540939 0 0 0
3768 264 3 0.41 0.4884802433 0.3320023602 22.8258673503 0 0 0
3769 265 5 -0.82 -11.8414872925 8.2461807495 22.916667438 0 0 0
3770 265 3 0.41 -12.7620801969 7.9001053528 23.1857608096 0 0 0
3771 265 3 0.41 -12.0015552707 9.1059944398 23.5438477651 0 0 0
3772 266 5 -0.82 -15.837087508 -1.7041294702 23.8233365976 0 0 0
3773 266 3 0.41 -16.4590390442 -2.446975259 24.2168082553 0 0 0
3774 266 3 0.41 -15.4329620212 -1.34277002 24.7346102587 0 0 0
3775 267 5 -0.82 14.8761243726 4.2604472143 22.2144104593 0 0 0
3776 267 3 0.41 14.6653056394 4.2780705826 23.2984153321 0 0 0
3777 267 3 0.41 15.6337932629 3.5633027262 21.9483247397 0 0 0
3778 268 5 -0.82 0.540475942 0.1151263337 24.4975355423 0 0 0
3779 268 3 0.41 0.3495788449 -0.0817865118 25.5368814935 0 0 0
3780 268 3 0.41 1.4726740205 -0.2429684212 24.3636386176 0 0 0
3781 269 5 -0.82 5.3495751387 1.3290107581 22.1501504776 0 0 0
3782 269 3 0.41 5.1074195227 2.3033251223 22.4639742679 0 0 0
3783 269 3 0.41 4.4971089676 1.2156541088 21.3950824748 0 0 0
3784 270 5 -0.82 -2.4533686441 -3.81575495 24.3185245785 0 0 0
3785 270 3 0.41 -1.9825251145 -3.0908123422 23.663108863 0 0 0
3786 270 3 0.41 -3.0038046808 -3.0467169133 24.7360536931 0 0 0
3787 271 5 -0.82 5.3125317002 -1.1650529881 23.2187282802 0 0 0
3788 271 3 0.41 5.1124129617 -0.2091840368 22.6815155922 0 0 0
3789 271 3 0.41 4.3539852419 -1.3862861655 23.4858547683 0 0 0
3790 272 5 -0.82 -11.3129950961 -11.2056339607 23.2890357542 0 0 0
3791 272 3 0.41 -12.31195441 -11.5651954036 23.0284472819 0 0 0
3792 272 3 0.41 -11.2745071709 -10.5563694049 22.509332338 0 0 0
3793 273 5 -0.82 6.2250862745 14.280127787 21.7404650439 0 0 0
3794 273 3 0.41 6.8141119804 14.3730049208 20.8003209912 0 0 0
3795 273 3 0.41 5.8927217905 15.1101633649 21.3258490239 0 0 0
3796 274 5 -0.82 7.1185571746 11.4897153424 21.3635902847 0 0 0
3797 274 3 0.41 7.7123285736 11.7673148855 20.552434469 0 0 0
3798 274 3 0.41 7.4746775494 10.5012730456 21.1876727511 0 0 0
3799 275 5 -0.82 -0.0277746271 10.0260086024 23.286762453 0 0 0
3800 275 3 0.41 -0.1517660135 9.6863364548 22.2665290896 0 0 0
3801 275 3 0.41 -0.6707414695 9.2741882134 23.6578498449 0 0 0
3802 276 5 -0.82 10.2603991811 1.2927968196 23.8160899962 0 0 0
3803 276 3 0.41 10.5248585476 1.6648528268 24.7646719108 0 0 0
3804 276 3 0.41 10.471036876 0.2654838384 24.2629188932 0 0 0
3805 277 5 -0.82 0.5573035674 5.2841949362 24.9558732918 0 0 0
3806 277 3 0.41 1.1409822464 5.355964504 24.1057540679 0 0 0
3807 277 3 0.41 0.7381231389 6.1928536096 25.5514145709 0 0 0
3808 278 5 -0.82 -16.002688768 9.4273394274 23.1727660022 0 0 0
3809 278 3 0.41 -15.1129047009 8.8505882191 23.3395110134 0 0 0
3810 278 3 0.41 -16.0286314606 10.0614851046 24.0465995659 0 0 0
3811 279 5 -0.82 13.6448355108 -3.2172572152 26.0593143873 0 0 0
3812 279 3 0.41 14.2746912832 -3.1306118986 25.2145651691 0 0 0
3813 279 3 0.41 14.4097008531 -3.3579220224 26.7440643422 0 0 0
3814 280 5 -0.82 -12.0118268212 3.8777934037 21.9317485293 0 0 0
3815 280 3 0.41 -11.3903291995 4.0030549621 22.7837156903 0 0 0
3816 280 3 0.41 -12.7725477305 3.5466354096 22.4942775801 0 0 0
3817 281 5 -0.82 -5.1229991415 3.9806887985 21.8364371165 0 0 0
3818 281 3 0.41 -4.2759010804 4.692720536 21.9216823865 0 0 0
3819 281 3 0.41 -5.4233021876 4.2686341282 20.8451593402 0 0 0
3820 282 5 -0.82 9.7340286482 7.7018814186 23.2896104136 0 0 0
3821 282 3 0.41 8.7908295761 8.0505032133 23.4448920762 0 0 0
3822 282 3 0.41 9.6615086356 6.9756806046 22.4839532968 0 0 0
3823 283 5 -0.82 5.1989079914 -5.8285834389 25.0148268889 0 0 0
3824 283 3 0.41 4.6246713251 -5.4846816615 24.2299310318 0 0 0
3825 283 3 0.41 5.1156865492 -6.8427329293 24.7643429533 0 0 0
3826 284 5 -0.82 17.7701424663 -7.7533905575 22.4814072677 0 0 0
3827 284 3 0.41 17.2637440141 -7.0480970485 21.8523392487 0 0 0
3828 284 3 0.41 18.2623414654 -8.249261283 21.7032024703 0 0 0
3829 285 5 -0.82 13.6441124189 1.9452201719 23.6714624405 0 0 0
3830 285 3 0.41 13.0405476281 1.9873129232 22.7319418483 0 0 0
3831 285 3 0.41 14.1776575605 0.9717918813 23.612170489 0 0 0
3832 286 5 -0.82 -15.462745787 2.529535624 22.6608085787 0 0 0
3833 286 3 0.41 -16.142442083 3.0084663853 23.2241650425 0 0 0
3834 286 3 0.41 -14.6448755207 2.6199378272 23.3096218456 0 0 0
3835 287 5 -0.82 -10.776348083 4.0034462188 24.2442434759 0 0 0
3836 287 3 0.41 -10.0491170855 4.3362230499 24.9812875358 0 0 0
3837 287 3 0.41 -11.1525907562 3.2253290336 24.8788976837 0 0 0
3838 288 5 -0.82 14.3420255142 11.5650975759 22.6914541697 0 0 0
3839 288 3 0.41 14.5082235155 10.5719383979 22.9434305266 0 0 0
3840 288 3 0.41 13.79962341 11.7547641812 23.5757203294 0 0 0
3841 289 5 -0.82 15.2834114215 -3.0581928007 24.11556662 0 0 0
3842 289 3 0.41 15.1598416898 -2.1499227624 23.6642465909 0 0 0
3843 289 3 0.41 15.5246202133 -3.4811239488 23.1610126377 0 0 0
3844 290 5 -0.82 -16.9337988252 -4.8254393684 22.8440710878 0 0 0
3845 290 3 0.41 -17.3305866165 -4.4935702333 23.7310032775 0 0 0
3846 290 3 0.41 -16.4762910926 -5.6320112046 23.3955579141 0 0 0
3847 291 5 -0.82 12.3323804326 5.50101962 23.5451499599 0 0 0
3848 291 3 0.41 13.1675709032 5.4113639363 24.1247587922 0 0 0
3849 291 3 0.41 12.8813052063 5.9492194229 22.7414880324 0 0 0
3850 292 5 -0.82 -0.9089772202 -6.4191760656 23.8129304581 0 0 0
3851 292 3 0.41 -0.2181185858 -6.4176158464 23.0923393068 0 0 0
3852 292 3 0.41 -1.3532590254 -7.3553387112 23.7786362025 0 0 0
3853 293 5 -0.82 -9.8990724452 -8.2635078313 23.5145645647 0 0 0
3854 293 3 0.41 -10.3132493374 -9.0270170482 24.0354825508 0 0 0
3855 293 3 0.41 -10.5511355875 -8.3307798561 22.6183220721 0 0 0
3856 294 5 -0.82 7.7591966469 4.95201133 24.5779063885 0 0 0
3857 294 3 0.41 7.6142684366 4.7172460614 23.5685199707 0 0 0
3858 294 3 0.41 8.252610312 5.839322918 24.3985352924 0 0 0
3859 295 5 -0.82 -3.6644192073 -8.5034601625 21.7500211208 0 0 0
3860 295 3 0.41 -3.6392482395 -9.4326173307 21.3787660186 0 0 0
3861 295 3 0.41 -2.9369578501 -8.5791233485 22.5451660713 0 0 0
3862 296 5 -0.82 -13.6020974615 -12.5953772372 23.1033269006 0 0 0
3863 296 3 0.41 -13.3267758669 -13.4645544938 23.6399099767 0 0 0
3864 296 3 0.41 -14.0885583191 -12.1256681187 23.9809818831 0 0 0
3865 297 5 -0.82 17.1573405966 1.7094966881 23.2398339938 0 0 0
3866 297 3 0.41 16.7265784797 1.799421072 24.2189332728 0 0 0
3867 297 3 0.41 18.0069554307 2.2160060095 23.1030249181 0 0 0
3868 298 5 -0.82 -6.2535387451 1.7362558938 23.7434850557 0 0 0
3869 298 3 0.41 -7.2269114963 1.4290365529 23.3716186148 0 0 0
3870 298 3 0.41 -6.5567607266 2.7072259853 23.9442548983 0 0 0
3871 299 5 -0.82 -10.9269799148 -2.2329512853 25.4199561678 0 0 0
3872 299 3 0.41 -10.9274526635 -2.3234097788 24.4339648424 0 0 0
3873 299 3 0.41 -9.965204175 -2.7048315143 25.6347086109 0 0 0

Bonds

1 2 2181 2182
2 2 2239 2240
3 2 2243 2244
4 2 2303 2304
5 1 3034 3035
6 1 3034 3036
7 2 2203 2204
8 1 3058 3059
9 1 3058 3060
10 2 2163 2164
11 1 2977 2978
12 1 2977 2979
13 2 2249 2250
14 2 2295 2296
15 1 3871 3872
16 1 3871 3873
17 1 2992 2993
18 1 2992 2994
19 2 2237 2238
20 2 2309 2310
21 1 3010 3011
22 1 3010 3012
23 1 3055 3056
24 1 3055 3057
25 2 2265 2266
26 1 3745 3746
27 1 3745 3747
28 2 2247 2248
29 2 2097 2098
30 2 2143 2144
31 2 2173 2174
32 1 3025 3026
33 1 3025 3027
34 2 2351 2352
35 2 2445 2446
36 2 2473 2474
37 2 2501 2502
38 1 3115 3116
39 1 3115 3117
40 1 3118 3119
41 1 3118 3120
42 1 3127 3128
43 1 3127 3129
44 1 3214 3215
45 1 3214 3216
46 1 3244 3245
47 1 3244 3246
48 1 3250 3251
49 1 3250 3252
50 1 3394 3395
51 1 3394 3396
52 2 2519 2520
53 2 2513 2514
54 2 2535 2536
55 2 2547 2548
56 2 2403 2404
57 2 2543 2544
58 1 3160 3161
59 1 3160 3162
60 1 3319 3320
61 1 3319 3321
62 2 2529 2530
63 2 2279 2280
64 2 2507 2508
65 1 3259 3260
66 1 3259 3261
67 1 3418 3419
68 1 3418 3420
69 1 3241 3242
70 1 3241 3243
71 2 2609 2610
72 1 3352 3353
73 1 3352 3354
74 1 3307 3308
75 1 3307 3309
76 2 2467 2468
77 2 2441 2442
78 2 2551 2552
79 2 2439 2440
80 1 3220 3221
81 1 3220 3222
82 1 3271 3272
83 1 3271 3273
84 2 2465 2466
85 2 2497 2498
86 2 2469 2470
87 2 2491 2492
88 1 3112 3113
89 1 3112 3114
90 2 2277 2278
91 2 2389 2390
92 1 3313 3314
93 1 3313 3315
94 1 3388 3389
95 1 3388 3390
96 1 3412 3413
97 1 3412 3414
98 1 3409 3410
99 1 3409 3411
100 2 2545 2546
101 1 3274 3275
102 1 3274 3276
103 1 3139 3140
104 1 3139 3141
105 1 3187 3188
106 1 3187 3189
107 1 3169 3170
108 1 3169 3171
109 1 3379 3380
110 1 3379 3381
111 1 3424 3425
112 1 3424 3426
113 2 2503 2504
114 1 3382 3383
115 1 3382 3384
116 2 2689 2690
117 2 2747 2748
118 1 3460 3461
119 1 3460 3462
120 1 3505 3506
121 1 3505 3507
122 1 3511 3512
123 1 3511 3513
124 2 2539 2540
125 2 2693 2694
126 2 2735 2736
127 1 3427 3428
128 1 3427 3429
129 1 3526 3527
130 1 3526 3528
131 2 2813 2814
132 1 3466 3467
133 1 3466 3468
134 1 3391 3392
135 1 3391 3393
136 1 3490 3491
137 1 3490 3492
138 1 3481 3482
139 1 3481 3483
140 2 2531 2532
141 2 2751 2752
142 2 2653 2654
143 2 2655 2656
144 2 2671 2672
145 1 3430 3431
146 1 3430 3432
147 1 3133 3134
148 1 3133 3135
149 1 3484 3485
150 1 3484 3486
151 2 2607 2608
152 1 3403 3404
153 1 3403 3405
154 2 2757 2758
155 1 3493 3494
156 1 3493 3495
157 2 2603 2604
158 2 2651 2652
159 2 2755 2756
160 1 3529 3530
161 1 3529 3531
162 2 2681 2682
163 2 2711 2712
164 1 3496 3497
165 1 3496 3498
166 1 3475 3476
167 1 3475 3477
168 2 2795 2796
169 2 2811 2812
170 2 2859 2860
171 2 2953 2954
172 1 3586 3587
173 1 3586 3588
174 1 3598 3599
175 1 3598 3600
176 1 2980 2981
177 1 2980 2982
178 1 3685 3686
179 1 3685 3687
180 1 3712 3713
181 1 3712 3714
182 1 3715 3716
183 1 3715 3717
184 1 3730 3731
185 1 3730 3732
186 1 3772 3773
187 1 3772 3774
188 1 3790 3791
189 1 3790 3792
190 1 3844 3845
191 1 3844 3846
192 2 2039 2040
193 2 2921 2922
194 2 2803 2804
195 1 3853 3854
196 1 3853 3855
197 2 2815 2816
198 1 3721 3722
199 1 3721 3723
200 1 2989 2990
201 1 2989 2991
202 2 2895 2896
203 2 2787 2788
204 1 3013 3014
205 1 3013 3015
206 1 3706 3707
207 1 3706 3708
208 2 2911 2912
209 1 3583 3584
210 1 3583 3585
211 2 2817 2818
212 2 2897 2898
213 2 2091 2092
214 2 2837 2838
215 2 2973 2974
216 1 3850 3851
217 1 3850 3852
218 1 3631 3632
219 1 3631 3633
220 1 3658 3659
221 1 3658 3660
222 1 3691 3692
223 1 3691 3693
224 2 2947 2948
225 1 3655 3656
226 1 3655 3657
227 1 3784 3785
228 1 3784 3786
229 2 2033 2034
230 1 3589 3590
231 1 3589 3591
232 2 2089 2090
233 2 2045 2046
234 2 2949 2950
235 1 3859 3860
236 1 3859 3861
237 1 3862 3863
238 1 3862 3864
239 2 2093 2094
240 2 2139 2140
241 2 2115 2116
242 2 2125 2126
243 2 2129 2130
244 2 2151 2152
245 2 2165 2166
246 2 2167 2168
247 2 2201 2202
248 2 2223 2224
249 2 2225 2226
250 2 2255 2256
251 2 2321 2322
252 1 3061 3062
253 1 3061 3063
254 1 3031 3032
255 1 3031 3033
256 1 3076 3077
257 1 3076 3078
258 2 2257 2258
259 2 2227 2228
260 2 2333 2334
261 2 2315 2316
262 2 2299 2300
263 2 2161 2162
264 2 2211 2212
265 2 2103 2104
266 2 2157 2158
267 2 2117 2118
268 2 2141 2142
269 1 3046 3047
270 1 3046 3048
271 1 3019 3020
272 1 3019 3021
273 2 2195 2196
274 2 2261 2262
275 1 2998 2999
276 1 2998 3000
277 2 2323 2324
278 2 2133 2134
279 2 2193 2194
280 2 2345 2346
281 2 2109 2110
282 2 2207 2208
283 2 2259 2260
284 2 2101 2102
285 1 3028 3029
286 1 3028 3030
287 2 2263 2264
288 2 2145 2146
289 1 3022 3023
290 1 3022 3024
291 2 2305 2306
292 2 2361 2362
293 2 2375 2376
294 2 2391 2392
295 2 2405 2406
296 2 2475 2476
297 2 2509 2510
298 1 3088 3089
299 1 3088 3090
300 1 3094 3095
301 1 3094 3096
302 1 3100 3101
303 1 3100 3102
304 1 3124 3125
305 1 3124 3126
306 1 3154 3155
307 1 3154 3156
308 1 3181 3182
309 1 3181 3183
310 1 3229 3230
311 1 3229 3231
312 1 3298 3299
313 1 3298 3300
314 1 3337 3338
315 1 3337 3339
316 2 2319 2320
317 1 3067 3068
318 1 3067 3069
319 2 2421 2422
320 1 3172 3173
321 1 3172 3174
322 2 2559 2560
323 2 2311 2312
324 2 2317 2318
325 2 2343 2344
326 2 2523 2524
327 2 2283 2284
328 2 2495 2496
329 1 3343 3344
330 1 3343 3345
331 2 2393 2394
332 2 2271 2272
333 2 2541 2542
334 2 2407 2408
335 2 2573 2574
336 2 2285 2286
337 2 2485 2486
338 2 2459 2460
339 1 3196 3197
340 1 3196 3198
341 2 2307 2308
342 1 3280 3281
343 1 3280 3282
344 2 2347 2348
345 1 3178 3179
346 1 3178 3180
347 1 3346 3347
348 1 3346 3348
349 2 2329 2330
350 2 2419 2420
351 1 3064 3065
352 1 3064 3066
353 1 3184 3185
354 1 3184 3186
355 2 2417 2418
356 2 2373 2374
357 1 3097 3098
358 1 3097 3099
359 1 3463 3464
360 1 3463 3465
361 2 2457 2458
362 1 3211 3212
363 1 3211 3213
364 1 3148 3149
365 1 3148 3150
366 1 3157 3158
367 1 3157 3159
368 2 2461 2462
369 1 3328 3329
370 1 3328 3330
371 2 2327 2328
372 1 3103 3104
373 1 3103 3105
374 1 3295 3296
375 1 3295 3297
376 1 3400 3401
377 1 3400 3402
378 1 3163 3164
379 1 3163 3165
380 2 2489 2490
381 2 2599 2600
382 2 2595 2596
383 2 2585 2586
384 2 2253 2254
385 1 3364 3365
386 1 3364 3366
387 2 2397 2398
388 1 3073 3074
389 1 3073 3075
390 1 3268 3269
391 1 3268 3270
392 2 2301 2302
393 2 2387 2388
394 1 3235 3236
395 1 3235 3237
396 1 3286 3287
397 1 3286 3288
398 1 3448 3449
399 1 3448 3450
400 2 2605 2606
401 2 2623 2624
402 2 2637 2638
403 2 2647 2648
404 2 2659 2660
405 2 2673 2674
406 2 2709 2710
407 2 2731 2732
408 2 2633 2634
409 2 2675 2676
410 2 2589 2590
411 2 2763 2764
412 1 3469 3470
413 1 3469 3471
414 2 2827 2828
415 2 2577 2578
416 1 3517 3518
417 1 3517 3519
418 2 2649 2650
419 2 2617 2618
420 2 2701 2702
421 2 2703 2704
422 2 2625 2626
423 2 2583 2584
424 2 2575 2576
425 2 2831 2832
426 1 3499 3500
427 1 3499 3501
428 2 2767 2768
429 2 2793 2794
430 2 2549 2550
431 2 2641 2642
432 1 3502 3503
433 1 3502 3504
434 2 2525 2526
435 2 2715 2716
436 2 2851 2852
437 2 2769 2770
438 2 2745 2746
439 2 2733 2734
440 1 3643 3644
441 1 3643 3645
442 2 2791 2792
443 2 2819 2820
444 2 2829 2830
445 2 2841 2842
446 2 2869 2870
447 2 2899 2900
448 2 2913 2914
449 2 2915 2916
450 2 2967 2968
451 2 2865 2866
452 1 3559 3560
453 1 3559 3561
454 1 3562 3563
455 1 3562 3564
456 1 3565 3566
457 1 3565 3567
458 1 3571 3572
459 1 3571 3573
460 1 3595 3596
461 1 3595 3597
462 1 3625 3626
463 1 3625 3627
464 1 3652 3653
465 1 3652 3654
466 1 3667 3668
467 1 3667 3669
468 1 3769 3770
469 1 3769 3771
470 1 3808 3809
471 1 3808 3810
472 1 3814 3815
473 1 3814 3816
474 1 3832 3833
475 1 3832 3834
476 2 2037 2038
477 2 2083 2084
478 1 2995 2996
479 1 2995 2997
480 2 2929 2930
481 1 3541 3542
482 1 3541 3543
483 2 2951 2952
484 2 2107 2108
485 2 2809 2810
486 2 2883 2884
487 2 2785 2786
488 2 2071 2072
489 2 2887 2888
490 1 3568 3569
491 1 3568 3570
492 1 3538 3539
493 1 3538 3540
494 1 3634 3635
495 1 3634 3636
496 2 2825 2826
497 1 3835 3836
498 1 3835 3837
499 2 2057 2058
500 2 2853 2854
501 1 3628 3629
502 1 3628 3630
503 1 3763 3764
504 1 3763 3765
505 2 2855 2856
506 1 3532 3533
507 1 3532 3534
508 1 3757 3758
509 1 3757 3759
510 2 2771 2772
511 1 3739 3740
512 1 3739 3741
513 1 3544 3545
514 1 3544 3546
515 1 3682 3683
516 1 3682 3684
517 1 3817 3818
518 1 3817 3819
519 1 3799 3800
520 1 3799 3801
521 2 2059 2060
522 2 2881 2882
523 1 3700 3701
524 1 3700 3702
525 2 2807 2808
526 1 3619 3620
527 1 3619 3621
528 2 2073 2074
529 2 2087 2088
530 1 3535 3536
531 1 3535 3537
532 2 2823 2824
533 2 2901 2902
534 1 3649 3650
535 1 3649 3651
536 1 3751 3752
537 1 3751 3753
538 2 2095 2096
539 2 2905 2906
540 2 2969 2970
541 2 2925 2926
542 1 3868 3869
543 1 3868 3870
544 2 2069 2070
545 2 2927 2928
546 1 3547 3548
547 1 3547 3549
548 2 2175 2176
549 2 2179 2180
550 2 2219 2220
551 2 2221 2222
552 2 2267 2268
553 2 2269 2270
554 2 2281 2282
555 1 3043 3044
556 1 3043 3045
557 1 3640 3641
558 1 3640 3642
559 2 2275 2276
560 1 3052 3053
561 1 3052 3054
562 1 3823 3824
563 1 3823 3825
564 1 3049 3050
565 1 3049 3051
566 1 3811 3812
567 1 3811 3813
568 2 2155 2156
569 2 2313 2314
570 2 2147 2148
571 2 2217 2218
572 2 2241 2242
573 2 2185 2186
574 1 3004 3005
575 1 3004 3006
576 2 2287 2288
577 2 2199 2200
578 1 3001 3002
579 1 3001 3003
580 2 2053 2054
581 2 2337 2338
582 2 2381 2382
583 2 2601 2602
584 2 2429 2430
585 2 2435 2436
586 2 2483 2484
587 1 3079 3080
588 1 3079 3081
589 1 3121 3122
590 1 3121 3123
591 1 3151 3152
592 1 3151 3153
593 1 3166 3167
594 1 3166 3168
595 1 3253 3254
596 1 3253 3255
597 1 3265 3266
598 1 3265 3267
599 1 3277 3278
600 1 3277 3279
601 2 2325 2326
602 1 3247 3248
603 1 3247 3249
604 2 2363 2364
605 2 2517 2518
606 2 2447 2448
607 2 2399 2400
608 2 2555 2556
609 1 3310 3311
610 1 3310 3312
611 2 2565 2566
612 2 2371 2372
613 2 2593 2594
614 1 3451 3452
615 1 3451 3453
616 1 3415 3416
617 1 3415 3417
618 1 3205 3206
619 1 3205 3207
620 2 2383 2384
621 1 3082 3083
622 1 3082 3084
623 1 3130 3131
624 1 3130 3132
625 1 3217 3218
626 1 3217 3219
627 1 3373 3374
628 1 3373 3375
629 2 2377 2378
630 2 2355 2356
631 2 2449 2450
632 1 3301 3302
633 1 3301 3303
634 1 3283 3284
635 1 3283 3285
636 1 3370 3371
637 1 3370 3372
638 1 3175 3176
639 1 3175 3177
640 1 3199 3200
641 1 3199 3201
642 1 3193 3194
643 1 3193 3195
644 2 2431 2432
645 2 2413 2414
646 2 2499 2500
647 2 2493 2494
648 1 3340 3341
649 1 3340 3342
650 1 3223 3224
651 1 3223 3225
652 1 3421 3422
653 1 3421 3423
654 1 3145 3146
655 1 3145 3147
656 1 3397 3398
657 1 3397 3399
658 2 2521 2522
659 2 2481 2482
660 2 2579 2580
661 2 2683 2684
662 2 2687 2688
663 2 2727 2728
664 2 2729 2730
665 1 3436 3437
666 1 3436 3438
667 1 3442 3443
668 1 3442 3444
669 1 3514 3515
670 1 3514 3516
671 2 2773 2774
672 1 3454 3455
673 1 3454 3456
674 2 2533 2534
675 2 2561 2562
676 1 3433 3434
677 1 3433 3435
678 2 2777 2778
679 2 2705 2706
680 2 2789 2790
681 1 3520 3521
682 1 3520 3522
683 2 2553 2554
684 2 2597 2598
685 1 3355 3356
686 1 3355 3357
687 2 2707 2708
688 2 2749 2750
689 2 2663 2664
690 1 3472 3473
691 1 3472 3474
692 1 3445 3446
693 1 3445 3447
694 2 2725 2726
695 2 2845 2846
696 2 2879 2880
697 2 2889 2890
698 1 3610 3611
699 1 3610 3612
700 2 2907 2908
701 2 2937 2938
702 2 2943 2944
703 1 3550 3551
704 1 3550 3552
705 1 3592 3593
706 1 3592 3594
707 1 3637 3638
708 1 3637 3639
709 1 3724 3725
710 1 3724 3726
711 1 3748 3749
712 1 3748 3750
713 1 3787 3788
714 1 3787 3789
715 2 2065 2066
716 2 2061 2062
717 1 3676 3677
718 1 3676 3678
719 2 2051 2052
720 1 3523 3524
721 1 3523 3525
722 1 3793 3794
723 1 3793 3795
724 1 3604 3605
725 1 3604 3606
726 1 3742 3743
727 1 3742 3744
728 2 2833 2834
729 1 3736 3737
730 1 3736 3738
731 2 2047 2048
732 1 3718 3719
733 1 3718 3720
734 1 3622 3623
735 1 3622 3624
736 2 2775 2776
737 2 2975 2976
738 1 3553 3554
739 1 3553 3555
740 2 2085 2086
741 1 3646 3647
742 1 3646 3648
743 2 2955 2956
744 1 3556 3557
745 1 3556 3558
746 1 2983 2984
747 1 2983 2985
748 1 3826 3827
749 1 3826 3828
750 1 3841 3842
751 1 3841 3843
752 1 3664 3665
753 1 3664 3666
754 2 2821 2822
755 1 3754 3755
756 1 3754 3756
757 1 3694 3695
758 1 3694 3696
759 2 2041 2042
760 2 2957 2958
761 1 3616 3617
762 1 3616 3618
763 2 2885 2886
764 1 3670 3671
765 1 3670 3672
766 2 2891 2892
767 1 3688 3689
768 1 3688 3690
769 1 3601 3602
770 1 3601 3603
771 2 2035 2036
772 2 2871 2872
773 2 2119 2120
774 2 2121 2122
775 2 2123 2124
776 2 2127 2128
777 2 2131 2132
778 2 2159 2160
779 2 2169 2170
780 2 2171 2172
781 2 2183 2184
782 2 2197 2198
783 2 2213 2214
784 2 2215 2216
785 2 2231 2232
786 2 2273 2274
787 1 3037 3038
788 1 3037 3039
789 2 2105 2106
790 1 3016 3017
791 1 3016 3018
792 2 2189 2190
793 1 3007 3008
794 1 3007 3009
795 1 3760 3761
796 1 3760 3762
797 2 2079 2080
798 2 2099 2100
799 1 3805 3806
800 1 3805 3807
801 2 2063 2064
802 2 2233 2234
803 2 2049 2050
804 2 2205 2206
805 2 2055 2056
806 2 2293 2294
807 2 2135 2136
808 2 2187 2188
809 2 2137 2138
810 2 2191 2192
811 2 2149 2150
812 2 2291 2292
813 2 2251 2252
814 2 2177 2178
815 2 2229 2230
816 2 2153 2154
817 2 2209 2210
818 2 2113 2114
819 1 2986 2987
820 1 2986 2988
821 1 3040 3041
822 1 3040 3042
823 2 2235 2236
824 2 2111 2112
825 2 2081 2082
826 2 2349 2350
827 2 2353 2354
828 2 2359 2360
829 2 2385 2386
830 2 2415 2416
831 2 2423 2424
832 2 2425 2426
833 2 2427 2428
834 2 2453 2454
835 2 2479 2480
836 2 2335 2336
837 1 3142 3143
838 1 3142 3144
839 1 3190 3191
840 1 3190 3192
841 1 3202 3203
842 1 3202 3204
843 1 3226 3227
844 1 3226 3228
845 1 3232 3233
846 1 3232 3234
847 1 3289 3290
848 1 3289 3291
849 1 3322 3323
850 1 3322 3324
851 1 3325 3326
852 1 3325 3327
853 1 3334 3335
854 1 3334 3336
855 1 3385 3386
856 1 3385 3387
857 1 3406 3407
858 1 3406 3408
859 1 3349 3350
860 1 3349 3351
861 1 3262 3263
862 1 3262 3264
863 1 3331 3332
864 1 3331 3333
865 2 2505 2506
866 2 2567 2568
867 2 2581 2582
868 1 3292 3293
869 1 3292 3294
870 2 2289 2290
871 2 2367 2368
872 2 2409 2410
873 2 2339 2340
874 1 3316 3317
875 1 3316 3318
876 2 2455 2456
877 2 2297 2298
878 2 2245 2246
879 2 2487 2488
880 2 2443 2444
881 2 2587 2588
882 2 2557 2558
883 1 3070 3071
884 1 3070 3072
885 1 3091 3092
886 1 3091 3093
887 1 3085 3086
888 1 3085 3087
889 1 3361 3362
890 1 3361 3363
891 2 2471 2472
892 2 2515 2516
893 1 3256 3257
894 1 3256 3258
895 2 2477 2478
896 2 2331 2332
897 2 2571 2572
898 2 2511 2512
899 2 2451 2452
900 1 3304 3305
901 1 3304 3306
902 2 2369 2370
903 2 2379 2380
904 2 2357 2358
905 2 2437 2438
906 2 2563 2564
907 2 2341 2342
908 2 2395 2396
909 2 2411 2412
910 2 2433 2434
911 1 3136 3137
912 1 3136 3138
913 2 2401 2402
914 2 2463 2464
915 1 3208 3209
916 1 3208 3210
917 2 2365 2366
918 1 3109 3110
919 1 3109 3111
920 1 3358 3359
921 1 3358 3360
922 1 3106 3107
923 1 3106 3108
924 1 3367 3368
925 1 3367 3369
926 2 2591 2592
927 2 2611 2612
928 2 2613 2614
929 2 2627 2628
930 2 2629 2630
931 2 2635 2636
932 2 2639 2640
933 2 2667 2668
934 2 2677 2678
935 2 2691 2692
936 2 2719 2720
937 2 2723 2724
938 1 3478 3479
939 1 3478 3480
940 1 3508 3509
941 1 3508 3510
942 2 2765 2766
943 2 2631 2632
944 2 2739 2740
945 2 2665 2666
946 1 3487 3488
947 1 3487 3489
948 1 3457 3458
949 1 3457 3459
950 1 3439 3440
951 1 3439 3441
952 2 2569 2570
953 2 2619 2620
954 1 3238 3239
955 1 3238 3240
956 2 2527 2528
957 2 2669 2670
958 2 2713 2714
959 2 2695 2696
960 1 3376 3377
961 1 3376 3378
962 2 2621 2622
963 2 2657 2658
964 2 2645 2646
965 2 2685 2686
966 2 2743 2744
967 2 2697 2698
968 2 2661 2662
969 2 2721 2722
970 2 2783 2784
971 2 2741 2742
972 2 2717 2718
973 2 2737 2738
974 2 2615 2616
975 2 2537 2538
976 2 2759 2760
977 2 2679 2680
978 2 2643 2644
979 2 2835 2836
980 2 2843 2844
981 2 2847 2848
982 2 2867 2868
983 2 2875 2876
984 2 2893 2894
985 2 2931 2932
986 2 2935 2936
987 2 2961 2962
988 2 2963 2964
989 1 3613 3614
990 1 3613 3615
991 1 3661 3662
992 1 3661 3663
993 1 3673 3674
994 1 3673 3675
995 1 3703 3704
996 1 3703 3705
997 1 3733 3734
998 1 3733 3735
999 1 3796 3797
1000 1 3796 3798
1001 1 3574 3575
1002 1 3574 3576
1003 2 2965 2966
1004 1 3781 3782
1005 1 3781 3783
1006 2 2075 2076
1007 2 2861 2862
1008 2 2923 2924
1009 1 3778 3779
1010 1 3778 3780
1011 2 2761 2762
1012 1 3856 3857
1013 1 3856 3858
1014 2 2067 2068
1015 2 2857 2858
1016 1 3697 3698
1017 1 3697 3699
1018 2 2797 2798
1019 2 2779 2780
1020 1 3607 3608
1021 1 3607 3609
1022 1 3865 3866
1023 1 3865 3867
1024 2 2043 2044
1025 2 2941 2942
1026 2 2939 2940
1027 1 3847 3848
1028 1 3847 3849
1029 1 3820 3821
1030 1 3820 3822
1031 2 2801 2802
1032 1 3580 3581
1033 1 3580 3582
1034 2 2863 2864
1035 1 3709 3710
1036 1 3709 3711
1037 2 2917 2918
1038 1 3577 3578
1039 1 3577 3579
1040 2 2077 2078
1041 1 3727 3728
1042 1 3727 3729
1043 1 3679 3680
1044 1 3679 3681
1045 2 2849 2850
1046 1 3829 3830
1047 1 3829 3831
1048 1 3802 3803
1049 1 3802 3804
1050 2 2699 2700
1051 2 2971 2972
1052 2 2799 2800
1053 2 2805 2806
1054 2 2839 2840
1055 2 2933 2934
1056 2 2903 2904
1057 1 3838 3839
1058 1 3838 3840
1059 2 2877 2878
1060 2 2959 2960
1061 2 2945 2946
1062 2 2873 2874
1063 2 2753 2754
1064 2 2909 2910
1065 2 2919 2920
1066 1 3775 3776
1067 1 3775 3777
1068 1 3766 3767
1069 1 3766 3768
1070 2 2781 2782

Angles

1 2 3035 3034 3036
2 2 3059 3058 3060
3 2 2978 2977 2979
4 2 3872 3871 3873
5 2 2993 2992 2994
6 2 3011 3010 3012
7 2 3056 3055 3057
8 2 3746 3745 3747
9 2 3026 3025 3027
10 2 3116 3115 3117
11 2 3119 3118 3120
12 2 3128 3127 3129
13 2 3215 3214 3216
14 2 3245 3244 3246
15 2 3251 3250 3252
16 2 3395 3394 3396
17 2 3161 3160 3162
18 2 3320 3319 3321
19 2 3260 3259 3261
20 2 3419 3418 3420
21 2 3242 3241 3243
22 2 3353 3352 3354
23 2 3308 3307 3309
24 2 3221 3220 3222
25 2 3272 3271 3273
26 2 3113 3112 3114
27 2 3314 3313 3315
28 2 3389 3388 3390
29 2 3413 3412 3414
30 2 3410 3409 3411
31 2 3275 3274 3276
32 2 3140 3139 3141
33 2 3188 3187 3189
34 2 3170 3169 3171
35 2 3380 3379 3381
36 2 3425 3424 3426
37 2 3383 3382 3384
38 2 3461 3460 3462
39 2 3506 3505 3507
40 2 3512 3511 3513
41 2 3428 3427 3429
42 2 3527 3526 3528
43 2 3467 3466 3468
44 2 3392 3391 3393
45 2 3491 3490 3492
46 2 3482 3481 3483
47 2 3431 3430 3432
48 2 3134 3133 3135
49 2 3485 3484 3486
50 2 3404 3403 3405
51 2 3494 3493 3495
52 2 3530 3529 3531
53 2 3497 3496 3498
54 2 3476 3475 3477
55 2 3587 3586 3588
56 2 3599 3598 3600
57 2 2981 2980 2982
58 2 3686 3685 3687
59 2 3713 3712 3714
60 2 3716 3715 3717
61 2 3731 3730 3732
62 2 3773 3772 3774
63 2 3791 3790 3792
64 2 3845 3844 3846
65 2 3854 3853 3855
66 2 3722 3721 3723
67 2 2990 2989 2991
68 2 3014 3013 3015
69 2 3707 3706 3708
70 2 3584 3583 3585
71 2 3851 3850 3852
72 2 3632 3631 3633
73 2 3659 3658 3660
74 2 3692 3691 3693
75 2 3656 3655 3657
76 2 3785 3784 3786
77 2 3590 3589 3591
78 2 3860 3859 3861
79 2 3863 3862 3864
80 2 3062 3061 3063
81 2 3032 3031 3033
82 2 3077 3076 3078
83 2 3047 3046 3048
84 2 3020 3019 3021
85 2 2999 2998 3000
86 2 3029 3028 3030
87 2 3023 3022 3024
88 2 3089 3088 3090
89 2 3095 3094 3096
90 2 3101 3100 3102
91 2 3125 3124 3126
92 2 3155 3154 3156
93 2 3182 3181 3183
94 2 3230 3229 3231
95 2 3299 3298 3300
96 2 3338 3337 3339
97 2 3068 3067 3069
98 2 3173 3172 3174
99 2 3344 3343 3345
100 2 3197 3196 3198
101 2 3281 3280 3282
102 2 3179 3178 3180
103 2 3347 3346 3348
104 2 3065 3064 3066
105 2 3185 3184 3186
106 2 3098 3097 3099
107 2 3464 3463 3465
108 2 3212 3211 3213
109 2 3149 3148 3150
110 2 3158 3157 3159
111 2 3329 3328 3330
112 2 3104 3103 3105
113 2 3296 3295 3297
114 2 3401 3400 3402
115 2 3164 3163 3165
116 2 3365 3364 3366
117 2 3074 3073 3075
118 2 3269 3268 3270
119 2 3236 3235 3237
120 2 3287 3286 3288
121 2 3449 3448 3450
122 2 3470 3469 3471
123 2 3518 3517 3519
124 2 3500 3499 3501
125 2 3503 3502 3504
126 2 3644 3643 3645
127 2 3560 3559 3561
128 2 3563 3562 3564
129 2 3566 3565 3567
130 2 3572 3571 3573
131 2 3596 3595 3597
132 2 3626 3625 3627
133 2 3653 3652 3654
134 2 3668 3667 3669
135 2 3770 3769 3771
136 2 3809 3808 3810
137 2 3815 3814 3816
138 2 3833 3832 3834
139 2 2996 2995 2997
140 2 3542 3541 3543
141 2 3569 3568 3570
142 2 3539 3538 3540
143 2 3635 3634 3636
144 2 3836 3835 3837
145 2 3629 3628 3630
146 2 3764 3763 3765
147 2 3533 3532 3534
148 2 3758 3757 3759
149 2 3740 3739 3741
150 2 3545 3544 3546
151 2 3683 3682 3684
152 2 3818 3817 3819
153 2 3800 3799 3801
154 2 3701 3700 3702
155 2 3620 3619 3621
156 2 3536 3535 3537
157 2 3650 3649 3651
158 2 3752 3751 3753
159 2 3869 3868 3870
160 2 3548 3547 3549
161 2 3044 3043 3045
162 2 3641 3640 3642
163 2 3053 3052 3054
164 2 3824 3823 3825
165 2 3050 3049 3051
166 2 3812 3811 3813
167 2 3005 3004 3006
168 2 3002 3001 3003
169 2 3080 3079 3081
170 2 3122 3121 3123
171 2 3152 3151 3153
172 2 3167 3166 3168
173 2 3254 3253 3255
174 2 3266 3265 3267
175 2 3278 3277 3279
176 2 3248 3247 3249
177 2 3311 3310 3312
178 2 3452 3451 3453
179 2 3416 3415 3417
180 2 3206 3205 3207
181 2 3083 3082 3084
182 2 3131 3130 3132
183 2 3218 3217 3219
184 2 3374 3373 3375
185 2 3302 3301 3303
186 2 3284 3283 3285
187 2 3371 3370 3372
188 2 3176 3175 3177
189 2 3200 3199 3201
190 2 3194 3193 3195
191 2 3341 3340 3342
192 2 3224 3223 3225
193 2 3422 3421 3423
194 2 3146 3145 3147
195 2 3398 3397 3399
196 2 3437 3436 3438
197 2 3443 3442 3444
198 2 3515 3514 3516
199 2 3455 3454 3456
200 2 3434 3433 3435
201 2 3521 3520 3522
202 2 3356 3355 3357
203 2 3473 3472 3474
204 2 3446 3445 3447
205 2 3611 3610 3612
206 2 3551 3550 3552
207 2 3593 3592 3594
208 2 3638 3637 3639
209 2 3725 3724 3726
210 2 3749 3748 3750
211 2 3788 3787 3789
212 2 3677 3676 3678
213 2 3524 3523 3525
214 2 3794 3793 3795
215 2 3605 3604 3606
216 2 3743 3742 3744
217 2 3737 3736 3738
218 2 3719 3718 3720
219 2 3623 3622 3624
220 2 3554 3553 3555
221 2 3647 3646 3648
222 2 3557 3556 3558
223 2 2984 2983 2985
224 2 3827 3826 3828
225 2 3842 3841 3843
226 2 3665 3664 3666
227 2 3755 3754 3756
228 2 3695 3694 3696
229 2 3617 3616 3618
230 2 3671 3670 3672
231 2 3689 3688 3690
232 2 3602 3601 3603
233 2 3038 3037 3039
234 2 3017 3016 3018
235 2 3008 3007 3009
236 2 3761 3760 3762
237 2 3806 3805 3807
238 2 2987 2986 2988
239 2 3041 3040 3042
240 2 3143 3142 3144
241 2 3191 3190 3192
242 2 3203 3202 3204
243 2 3227 3226 3228
244 2 3233 3232 3234
245 2 3290 3289 3291
246 2 3323 3322 3324
247 2 3326 3325 3327
248 2 3335 3334 3336
249 2 3386 3385 3387
250 2 3407 3406 3408
251 2 3350 3349 3351
252 2 3263 3262 3264
253 2 3332 3331 3333
254 2 3293 3292 3294
255 2 3317 3316 3318
256 2 3071 3070 3072
257 2 3092 3091 3093
258 2 3086 3085 3087
259 2 3362 3361 3363
260 2 3257 3256 3258
261 2 3305 3304 3306
262 2 3137 3136 3138
263 2 3209 3208 3210
264 2 3110 3109 3111
265 2 3359 3358 3360
266 2 3107 3106 3108
267 2 3368 3367 3369
268 2 3479 3478 3480
269 2 3509 3508 3510
270 2 3488 3487 3489
271 2 3458 3457 3459
272 2 3440 3439 3441
273 2 3239 3238 3240
274 2 3377 3376 3378
275 2 3614 3613 3615
276 2 3662 3661 3663
277 2 3674 3673 3675
278 2 3704 3703 3705
279 2 3734 3733 3735
280 2 3797 3796 3798
281 2 3575 3574 3576
282 2 3782 3781 3783
283 2 3779 3778 3780
284 2 3857 3856 3858
285 2 3698 3697 3699
286 2 3608 3607 3609
287 2 3866 3865 3867
288 2 3848 3847 3849
289 2 3821 3820 3822
290 2 3581 3580 3582
291 2 3710 3709 3711
292 2 3578 3577 3579
293 2 3728 3727 3729
294 2 3680 3679 3681
295 2 3830 3829 3831
296 2 3803 3802 3804
297 2 3839 3838 3840
298 2 3776 3775 3777
299 2 3767 3766 3768
