# Supplementary material for: A Machine Learning-Based Computational Architecture for Unlocking Water Dynamics in Saturated Calcium Silicate Hydrate
Source: Materials (Basel). 2026 Jun 18;19(12):2631. doi: 10.3390/ma19122631 (PMC13302851; doi:10.3390/ma19122631)
Supplement: Supplementary file 1 [file materials-19-02631-s001.zip › Supplementary Files/1.parametric_modeling/gen_cube_rot.py]

from ovito.io import import_file, export_file
from ovito.modifiers import *
import numpy as np
from scipy.spatial.transform import Rotation as R


# ------------------------------------------------------------------
# 1) Replicate → Rotate → Cut → Translate → Resize box → Set mol-ID
# ------------------------------------------------------------------
def ovito_rep_rot_cut(
        file_name,          # path to single-molecule LAMMPS data file
        quat,               # rotation given as quaternion [x, y, z, w]
        out_name="",        # output file name (auto-generated if "")
        mol_id=1,           # Molecule Identifier to assign
        size_x=50.0,        # half-length of the cubic cut along x
        size_y=50.0,        # half-length of the cubic cut along y
        size_z=50.0,        # half-length of the cubic cut along z
        move_z_dist=0.0     # additional translation along +z after cutting
    ):
    """
    Pipeline:
      a) Replicate 9×9×9 to avoid periodic images
      b) Rotate according to quaternion
      c) Delete atoms outside a centered box of given size
      d) Translate everything along z
      e) Resize the simulation box to be exactly the requested size
      f) Overwrite the Molecule Identifier property
    """
    pipeline = import_file(file_name)

    # --- a) Replicate the unit cell 9×9×9
    rep_t = [9, 9, 9]
    pipeline.modifiers.append(
        ReplicateModifier(num_x=rep_t[0], num_y=rep_t[1], num_z=rep_t[2])
    )

    # --- b) Rotate via affine transformation (only particles, not cell)
    a1 = R.from_quat(quat).as_matrix()
    rotate = AffineTransformationModifier(
        operate_on={'particles'},  # affects atoms only
        transformation=[
            [a1[0, 0], a1[0, 1], a1[0, 2], 0],
            [a1[1, 0], a1[1, 1], a1[1, 2], 0],
            [a1[2, 0], a1[2, 1], a1[2, 2], 0]
        ],
        only_selected=False
    )
    pipeline.modifiers.append(rotate)

    # --- c) Select & delete atoms outside a centered box
    expression1 = f"Position.X<{-0.5*size_x} || Position.X>{0.5*size_x} || "
    expression2 = f"Position.Y<{-0.5*size_y} || Position.Y>{0.5*size_y} || "
    expression3 = f"Position.Z<{-0.5*size_z} || Position.Z>{0.5*size_z}"
    expression = expression1 + expression2 + expression3
    pipeline.modifiers.append(ExpressionSelectionModifier(expression=expression))
    # Also delete bonded atoms that would otherwise leave dangling bonds
    pipeline.modifiers.append(
        ExpandSelectionModifier(mode=ExpandSelectionModifier.ExpansionMode.Bonded, iterations=5)
    )
    pipeline.modifiers.append(DeleteSelectedModifier())

    # --- d) Move everything along +z
    move_z = AffineTransformationModifier(
        operate_on={'particles'},
        transformation=[[1, 0, 0, 0],
                        [0, 1, 0, 0],
                        [0, 0, 1, move_z_dist]]
    )
    pipeline.modifiers.append(move_z)

    # --- e) Resize the simulation box to exactly enclose the cut region
    setbox = AffineTransformationModifier(
        operate_on={'cell'},  # affects box only
        target_cell=[
            [size_x+1, 0, 0, -0.5*(size_x+1)],
            [0, size_y+1, 0, -0.5*(size_y+1)],
            [0, 0, size_z+1, -0.5*(size_z+1) + move_z_dist]
        ],
        relative_mode=False
    )
    pipeline.modifiers.append(setbox)

    # --- f) Force all atoms to belong to the same molecule id
    pipeline.modifiers.append(
        ComputePropertyModifier(
            output_property='Molecule Identifier',
            expressions=f"{int(mol_id)}"
        )
    )

    # --- Export the prepared file
    if not out_name:
        out_name = file_name[:-5] + f"w{quat[0]:.3f}x{quat[1]:.3f}y{quat[2]:.3f}z{quat[3]:.3f}.data"
    export_file(pipeline, out_name, "lammps/data",
                atom_style="full", ignore_identifiers=True)


# ------------------------------------------------------------------
# 2) Merge several pre-processed files into a single data file
# ------------------------------------------------------------------
def ovito_merge_from_list(list_name, out_name, box_size=[]):
    """
    Combine an arbitrary list of LAMMPS data files into one.
    Optionally reset the simulation box to a given size.
    """
    pipe_out = import_file(list_name[0])

    for i in range(1, len(list_name)):
        modifier = CombineDatasetsModifier()
        modifier.source.load(list_name[i])
        pipe_out.modifiers.append(modifier)

    if box_size:  # Resize the final box
        setbox = AffineTransformationModifier(
            operate_on={'cell'},
            target_cell=[
                [box_size[0], 0, 0, -0.5*box_size[0]],
                [0, box_size[1], 0, -0.5*box_size[1]],
                [0, 0, box_size[2], -0.5*box_size[2]]
            ],
            relative_mode=False
        )
        pipe_out.modifiers.append(setbox)

    export_file(pipe_out, out_name, "lammps/data",
                atom_style="full", ignore_identifiers=True)
    return


# ------------------------------------------------------------------
# 3) Helper: build a sandwich of two rotated molecules + water slab
# ------------------------------------------------------------------
def prepare_model(quat1, quat2, z_gap):
    """
    Create a three-layer system:
      Top layer   : molecule rotated by quat1, translated +z
      Bottom layer: molecule rotated by quat2, translated -z
      Middle layer: water slab of thickness z_gap
    """
    file_name = "382550_AA.data"      # organic molecule
    wat_name  = "wat1000_AA.data"     # pre-equilibrated water box
    box_size  = [51, 51, 105 + z_gap + 4]  # final simulation box size

    # Vertical positions of the two organic layers
    z_dist = z_gap*0.5 + 25 + 2.5

    temp_names = ["temp1", "temp2", "temp3"]
    ovito_rep_rot_cut(file_name, quat1, out_name=temp_names[0],
                      move_z_dist=z_dist,   mol_id=1)
    ovito_rep_rot_cut(file_name, quat2, out_name=temp_names[1],
                      move_z_dist=-z_dist,  mol_id=1)
    ovito_rep_rot_cut(wat_name, [1, 0, 0, 0], out_name=temp_names[2],
                      size_z=z_gap, mol_id=1)

    # Unique output name summarising the parameters
    out_name1 = f"w{quat1[0]:.3f}x{quat1[1]:.3f}y{quat1[2]:.3f}z{quat1[3]:.3f}"
    out_name2 = f"w{quat2[0]:.3f}x{quat2[1]:.3f}y{quat2[2]:.3f}z{quat2[3]:.3f}"
    out_name3 = f"z_gap{z_gap:02.0f}"
    out_name  = out_name1 + out_name2 + out_name3 + ".data"

    ovito_merge_from_list(temp_names, out_name, box_size=box_size)
    return out_name


# ------------------------------------------------------------------
# 4) Post-processing: inject missing force-field section
# ------------------------------------------------------------------
def refine_ff_section(data_file):
    """
    The LAMMPS data file exported by OVITO does not contain PairIJ, Bond,
    Angle, etc. coefficients.  This function inserts a predefined block
    just before the 'Atoms' section.
    """
    template_ff = '''
PairIJ Coeffs # lj/cut/coul/long
...   (truncated for brevity; real block in the original file)
Angle Coeffs # harmonic
1 90 120
2 22.8848 109.47
'''

    # Read original file
    with open(data_file, 'r') as file:
        lines = file.readlines()

    # Find line immediately before 'Atoms'
    insert_line_num = 0
    for i, line in enumerate(lines):
        if line.startswith("Atoms"):
            insert_line_num = i - 1
            break

    # Insert force-field block and write back
    lines.insert(insert_line_num, template_ff)
    with open(data_file, 'w') as file:
        file.writelines(lines)


# ------------------------------------------------------------------
# 5) Main execution: create systematic and random data sets
# ------------------------------------------------------------------
if __name__ == '__main__':
    # --- Systematic scan with fixed orientations, varying gap (5–50 Å)
    for i in range(10):
        z_gap = i*5 + 5
        quat1 = [1, 0, 0, 0]   # identity (no rotation)
        quat2 = [1, 0, 0, 0]
        out_name = prepare_model(quat1, quat2, z_gap)
        refine_ff_section(out_name)
        print(out_name)

    # --- Random set: random orientations & random gaps (5–50 Å)
    for i in range(128):
        z_gap = np.random.rand()*45 + 5
        quat1 = np.random.rand(4)   # random quaternion
        quat2 = np.random.rand(4)
        out_name = prepare_model(quat1, quat2, z_gap)
        refine_ff_section(out_name)
        print(out_name)
