# Supplementary material for: A Machine Learning-Based Computational Architecture for Unlocking Water Dynamics in Saturated Calcium Silicate Hydrate
Source: Materials (Basel). 2026 Jun 18;19(12):2631. doi: 10.3390/ma19122631 (PMC13302851; doi:10.3390/ma19122631)
Supplement: Supplementary file 1 [file materials-19-02631-s001.zip › Supplementary Files/2.Partial examples of smooth pore models and bulk water model/w0.877x0.895y0.747z0.623w0.095x0.949y0.497z0.281z_gap50.data]

# LAMMPS data file written by OVITO Pro 3.11.0

31222 atoms
12994 bonds
5305 angles
9 atom types
3 bond types
2 angle types

-25.5 25.5 xlo xhi
-25.5 25.5 ylo yhi
-79.3041441378 79.3041441378 zlo zhi

Masses

1 40.077999  # Ca1
2 40.077999  # Ca2
3 1.008  # H3
4 1.008  # H4
5 15.999  # O5
6 15.999  # O6
7 15.999  # O7
8 28.085501  # Si8
9 12.0107  # C9

PairIJ Coeffs # lj/cut/coul/long

1 1 5.03e-06 5.5617 10
1 2 5.03e-06 5.5617 10
1 3 0 2.78085 10
1 4 0 2.78085 10
1 5 0.0008768 4.3636 10
1 6 0.0008701 4.3636 10
1 7 0.0007045 5.4567 10
1 8 1.84e-06 3.302 10
1 9 0.133951 3.215 10
2 2 5.03e-06 5.5617 10
2 3 0 2.78085 10
2 4 0 2.78085 10
2 5 0.0006035 4.4694 10
2 6 0.00146 4.3636 10
2 7 0.00104 4.4425 10
2 8 1.84e-06 3.302 10
2 9 0.133951 3.215 10
3 3 0 0 10
3 4 0 0 10
3 5 0 0 10
3 6 0 0 10
3 7 0 0 10
3 8 0 0 10
3 9 0 1.80852 10
4 4 0 0 10
4 5 0 0 10
4 6 0 0 10
4 7 0 0 10
4 8 0 0 10
4 9 0 1.80852 10
5 5 0.1554 3.1655 10
5 6 0.005253 4.2368 10
5 7 0.8705 2.8965 10
5 8 0.0005302 3.2337 10
5 9 0.151663 3.39128 10
6 6 1.2434 2.7339 10
6 7 0.04554 3.6218 10
6 8 0.0005611 3.271 10
6 9 0.183695 3.23842 10
7 7 0.1554 3.1655 10
7 8 0.0005947 3.263 10
7 9 0.183695 3.23842 10
8 8 1.84e-06 3.302 10
8 9 0.0769592 3.83524 10
9 9 0.148 3.61705 10

Bond Coeffs # harmonic

1 277.067 1
2 277.067 1
3 480 1.4

Angle Coeffs # harmonic

1 90 120
2 22.8848 109.47

Atoms  # full

1 1 8 1.72 -23.273448243 -22.98216077 36.5683752998 0 0 0
2 1 8 1.72 -23.8639817916 -20.4716222875 34.5032073529 0 0 0
3 1 8 1.72 -24.3950355259 -23.4776882148 29.7551298459 0 0 0
4 1 8 1.72 -21.1257709972 -23.9936621863 41.4848707137 0 0 0
5 1 8 1.72 -21.6196494804 -21.5529753138 39.9566841746 0 0 0
6 1 8 1.72 -21.8002573451 -19.7973414211 29.162789304 0 0 0
7 1 8 1.72 -16.5407022506 -22.1804920882 36.4459433293 0 0 0
8 1 8 1.72 -11.7637451128 -24.0215288652 38.1989392406 0 0 0
9 1 8 1.72 -12.138715491 -20.98719394 30.0910701295 0 0 0
10 1 8 1.72 -12.1357055488 -19.8851425885 27.3861935581 0 0 0
11 1 8 1.72 -7.0504891745 -19.1722262189 36.1937235105 0 0 0
12 1 8 1.72 -7.4293704845 -24.3515664174 33.1670896861 0 0 0
13 1 8 1.72 -0.1350843371 -18.9803316323 37.3828748921 0 0 0
14 1 8 1.72 -2.9247188299 -19.427382873 32.7445771688 0 0 0
15 1 8 1.72 -1.6370993128 -20.7985521944 35.2972701882 0 0 0
16 1 8 1.72 0.2226095837 -21.6181168014 28.5836360677 0 0 0
17 1 8 1.72 -0.5971640377 -18.7732712413 32.1606470877 0 0 0
18 1 8 1.72 4.2588741897 -20.8959090927 32.9771083487 0 0 0
19 1 8 1.72 6.5214435889 -16.8264451717 29.3287686786 0 0 0
20 1 8 1.72 8.2666833929 -21.5156806897 28.7200927104 0 0 0
21 1 8 1.72 11.6725779435 -23.2607045474 32.899361088 0 0 0
22 1 8 1.72 12.2848396579 -20.4435106442 31.7795013563 0 0 0
23 1 8 1.72 18.4841555573 -17.2919993426 31.1512775233 0 0 0
24 1 8 1.72 18.7958077097 -21.4653308335 28.8881836604 0 0 0
25 1 1 1.43 -24.0876500425 -24.1321146101 43.5574395678 0 0 0
26 1 1 1.43 -24.1978940387 -22.7151461521 40.4140955497 0 0 0
27 1 1 1.43 -24.0569588841 -23.5203419412 33.4998288732 0 0 0
28 1 1 1.43 -24.8506757418 -20.6195310385 31.1752378914 0 0 0
29 1 1 1.43 -22.2157606577 -20.5788122179 43.3551623089 0 0 0
30 1 1 1.43 -22.0978391683 -24.7003794398 38.7646254348 0 0 0
31 1 1 1.43 -21.168161211 -20.7920655466 36.9518695089 0 0 0
32 1 1 1.43 -19.6836991122 -23.9648242576 36.1951772948 0 0 0
33 1 1 1.43 -21.284440077 -20.3718430697 32.0970355922 0 0 0
34 1 1 1.43 -21.0631221395 -22.5547049173 28.5828530054 0 0 0
35 1 1 1.43 -18.5658018791 -22.6623113468 39.0063250249 0 0 0
36 1 1 1.43 -16.571823995 -20.2810552401 34.3563483033 0 0 0
37 1 1 1.43 -17.6857296258 -23.4980349598 32.8652014056 0 0 0
38 1 1 1.43 -18.7681199688 -19.6990156059 28.9278763729 0 0 0
39 1 1 1.43 -14.0145930879 -23.0589866497 34.6761546622 0 0 0
40 1 1 1.43 -14.3356452681 -24.4191265347 31.362978474 0 0 0
41 1 1 1.43 -15.3830744328 -19.1777021489 29.9069376749 0 0 0
42 1 1 1.43 -12.1742549264 -19.2488036907 32.5062852057 0 0 0
43 1 1 1.43 -13.1948088854 -21.1978679278 40.3017865675 0 0 0
44 1 1 1.43 -7.5771119949 -22.8588826296 36.4073720131 0 0 0
45 1 2 2.2896396396 -11.9058775412 -23.3333051022 28.1334969268 0 0 0
46 1 2 2.2896396396 -10.3270659956 -24.2686531953 31.2743165604 0 0 0
47 1 2 2.2896396396 -9.8540664876 -18.2593885523 29.3966374247 0 0 0
48 1 2 2.2896396396 -8.6124740069 -21.004640425 33.6639550197 0 0 0
49 1 1 1.43 -0.7074468105 -23.4020320974 35.8111112773 0 0 0
50 1 1 1.43 -0.4913554059 -21.7954930883 32.4504016066 0 0 0
51 1 1 1.43 -2.2184270602 -20.1822745468 29.2481078526 0 0 0
52 1 1 1.43 -0.8689287784 -24.4762162379 29.0909791736 0 0 0
53 1 1 1.43 1.553528987 -20.1419446509 34.8410448572 0 0 0
54 1 1 1.43 3.2026474129 -22.7243306141 36.0627486903 0 0 0
55 1 1 1.43 2.3181751857 -23.7544949066 29.3612178593 0 0 0
56 1 1 1.43 2.0714961122 -17.8455278048 32.6363978143 0 0 0
57 1 1 1.43 4.2893408018 -19.2722518858 29.999494359 0 0 0
58 1 1 1.43 5.0003137382 -18.1674013991 34.0431198122 0 0 0
59 1 1 1.43 6.4106553 -23.7089516111 31.4840357558 0 0 0
60 1 1 1.43 10.0540626412 -24.1953430782 29.8773964325 0 0 0
61 1 1 1.43 10.8575204383 -18.6838011905 34.3634095316 0 0 0
62 1 1 1.43 13.6716763428 -21.6445683202 34.0166417593 0 0 0
63 1 1 1.43 14.3604159593 -18.4080440645 33.9739089006 0 0 0
64 1 1 1.43 16.4381944845 -19.1624489999 29.5068314738 0 0 0
65 1 2 2.2896396396 18.2716048273 -20.4687467457 32.7692232969 0 0 0
66 1 2 2.2896396396 16.8695118757 -24.3118583588 28.665516122 0 0 0
67 1 2 2.2896396396 18.6187192853 -16.9765977808 27.5541855174 0 0 0
68 1 2 2.2896396396 16.8091166754 -24.3490929952 33.1445628951 0 0 0
69 1 2 2.2896396396 21.0703883599 -23.4329187516 29.1497776951 0 0 0
70 1 6 -1.14 20.5728168987 -16.4448287388 28.8160290898 0 0 0
71 1 6 -1.14 -23.9969475581 -21.8551088271 42.7831284094 0 0 0
72 1 6 -1.14 -23.7442013774 -24.2124841704 35.6925926715 0 0 0
73 1 6 -1.14 -24.1118526332 -23.177166229 37.948149148 0 0 0
74 1 6 -1.14 -24.8039567718 -23.147759404 31.2706054428 0 0 0
75 1 6 -1.14 -23.5735886199 -21.4925957547 35.7911615548 0 0 0
76 1 6 -1.14 -24.9396666409 -22.3205937351 28.7913049797 0 0 0
77 1 6 -1.14 -22.083256938 -24.3451796139 42.6418821164 0 0 0
78 1 6 -1.14 -23.3445561114 -21.0977433229 33.0867443147 0 0 0
79 1 6 -1.14 -23.0188372962 -20.9183573133 39.261844121 0 0 0
80 1 6 -1.14 -21.7025686929 -23.1480994439 36.9537806055 0 0 0
81 1 6 -1.14 -22.7947458289 -23.6169649855 29.6286734167 0 0 0
82 1 6 -1.14 -22.0026845838 -23.0667448813 40.371656942 0 0 0
83 1 6 -1.14 -19.5893941282 -24.69195145 38.4768414341 0 0 0
84 1 6 -1.14 -20.4439783603 -21.4528635865 38.9575150821 0 0 0
85 1 6 -1.14 -21.3370821287 -20.614703348 41.2208432555 0 0 0
86 1 6 -1.14 -22.8139217448 -19.4345304443 30.3026494008 0 0 0
87 1 6 -1.14 -17.9748907008 -22.6247879377 36.8860568656 0 0 0
88 1 6 -1.14 -22.381163155 -20.6872270808 28.0120480109 0 0 0
89 1 6 -1.14 -20.6275005106 -20.7505912525 29.9232799583 0 0 0
90 1 6 -1.14 -16.2811692181 -22.5284884505 34.859512859 0 0 0
91 1 6 -1.14 -16.2215430973 -20.5734877073 36.5884201108 0 0 0
92 1 6 -1.14 -19.5355801166 -21.1141142498 27.3414023623 0 0 0
93 1 6 -1.14 -12.2368386883 -23.166746487 39.4826776289 0 0 0
94 1 6 -1.14 -13.3546500105 -20.0368900398 30.5454693984 0 0 0
95 1 6 -1.14 -10.8197366893 -20.1570748468 30.4331763305 0 0 0
96 1 6 -1.14 -12.3333415046 -21.1422690621 28.5052066427 0 0 0
97 1 6 -1.14 -6.6738041762 -24.8825853951 36.3615486556 0 0 0
98 1 6 -1.14 -10.6896612657 -19.3326916892 27.5813123669 0 0 0
99 1 6 -1.14 -10.0431429403 -19.1535870369 33.229647376 0 0 0
100 1 6 -1.14 -7.4936097237 -23.012520493 34.0413933022 0 0 0
101 1 6 -1.14 -7.6882200254 -20.5552927515 35.7451503262 0 0 0
102 1 6 -1.14 -2.3050587241 -21.9138742821 36.2259043683 0 0 0
103 1 6 -1.14 0.7737611631 -23.0366312925 27.8665831023 0 0 0
104 1 6 -1.14 -2.5521777848 -20.3681277616 33.9787750363 0 0 0
105 1 6 -1.14 -0.9918624972 -23.8760812097 33.4313108227 0 0 0
106 1 6 -1.14 -0.5520697331 -22.1601735957 29.8996249973 0 0 0
107 1 6 -1.14 1.3509513476 -23.6670784115 36.675838998 0 0 0
108 1 6 -1.14 -2.1588757455 -17.9477037435 32.9883162398 0 0 0
109 1 6 -1.14 -1.6808663654 -19.7857203896 31.4883568069 0 0 0
110 1 6 -1.14 -2.9756256554 -18.254511971 28.1367352752 0 0 0
111 1 6 -1.14 -0.2361249748 -21.4250021146 34.8295177064 0 0 0
112 1 6 -1.14 -0.8086305122 -20.9352626599 27.490301101 0 0 0
113 1 6 -1.14 -0.0420563518 -17.6838030884 31.1881294831 0 0 0
114 1 6 -1.14 1.1495077933 -18.6842618976 36.5781346155 0 0 0
115 1 6 -1.14 0.4821036596 -19.4853153585 32.9189464548 0 0 0
116 1 6 -1.14 3.5679476253 -21.1182650724 34.3423782628 0 0 0
117 1 6 -1.14 3.53989215 -17.6902508548 37.147546841 0 0 0
118 1 6 -1.14 2.786406446 -18.1726883682 34.7108048709 0 0 0
119 1 6 -1.14 3.9674765467 -19.3278585422 32.3777445777 0 0 0
120 1 6 -1.14 4.9615692084 -17.3115305251 28.9729837425 0 0 0
121 1 6 -1.14 9.6249679388 -20.5543192438 35.4838177488 0 0 0
122 1 6 -1.14 7.1511147324 -16.9582018272 27.7322212554 0 0 0
123 1 6 -1.14 8.5104676859 -24.4831667382 31.4592598633 0 0 0
124 1 6 -1.14 11.4634294194 -24.5707228644 31.9173965645 0 0 0
125 1 6 -1.14 9.5903941318 -22.4046280694 28.657777697 0 0 0
126 1 6 -1.14 12.5955997766 -19.8619448118 33.2866053064 0 0 0
127 1 6 -1.14 12.6398201725 -17.2052957947 34.5253135446 0 0 0
128 1 6 -1.14 12.4343019436 -22.0927615269 32.120422214 0 0 0
129 1 6 -1.14 12.5944924725 -23.7275335362 34.19803628 0 0 0
130 1 6 -1.14 18.0001318799 -20.7158549643 30.0669741154 0 0 0
131 1 6 -1.14 16.8462901378 -18.7215047438 27.3229756527 0 0 0
132 1 6 -1.14 16.5375492592 -24.7668764428 30.8889529697 0 0 0
133 1 6 -1.14 18.0555086888 -17.5715824128 29.7140229069 0 0 0
134 1 6 -1.14 18.6791746859 -23.077490379 29.013356802 0 0 0
135 1 6 -1.14 18.0442543897 -21.0010575932 27.4571740159 0 0 0
136 1 6 -1.14 20.3727170582 -21.2175742846 28.9339990179 0 0 0
137 1 7 -1.0 -19.4699693864 -20.8554421812 34.5636309973 0 0 0
138 1 4 0.29 -19.4536075414 -19.8589321064 34.3271467277 0 0 0
139 1 7 -1.0 -19.733054293 -23.1551466103 41.9510432843 0 0 0
140 1 4 0.29 -19.3685918113 -22.2371391854 42.1431099703 0 0 0
141 1 7 -1.0 -20.7618092259 -23.0838749624 33.3734055692 0 0 0
142 1 4 0.29 -20.3926658778 -22.2403861405 33.8158776706 0 0 0
143 1 7 -1.0 -18.8795325304 -18.6515506241 37.4819598776 0 0 0
144 1 4 0.29 -18.5964350722 -19.1410694574 36.6228848069 0 0 0
145 1 7 -1.0 -18.8207683956 -23.9434355062 30.1596893965 0 0 0
146 1 4 0.29 -18.7102534834 -24.8591374156 30.6387755112 0 0 0
147 1 7 -1.0 -15.3434063011 -22.9286574286 37.4365078157 0 0 0
148 1 4 0.29 -14.5020156771 -23.1876814774 38.0000522009 0 0 0
149 1 7 -1.0 -12.0827509531 -23.2981489376 36.693760163 0 0 0
150 1 4 0.29 -12.0774002707 -22.2175407875 36.7302099015 0 0 0
151 1 7 -1.0 -16.3663703627 -22.0290624502 40.8165337408 0 0 0
152 1 4 0.29 -15.9931474987 -22.984449668 40.6575535924 0 0 0
153 1 7 -1.0 -17.9584327934 -20.0274407924 31.7337515933 0 0 0
154 1 4 0.29 -18.6469917005 -19.3355011545 31.8412226285 0 0 0
155 1 7 -1.0 -14.2518792718 -16.4385751771 29.5733957362 0 0 0
156 1 4 0.29 -13.8936099318 -15.484640655 29.5305820631 0 0 0
157 1 7 -1.0 -10.104485129 -24.0955261111 38.1901909943 0 0 0
158 1 4 0.29 -9.5372872179 -23.3808339212 38.5776680379 0 0 0
159 1 7 -1.0 -14.9856388271 -21.8053664409 32.1912167245 0 0 0
160 1 4 0.29 -14.6076509592 -21.2132556443 31.3696560931 0 0 0
161 1 7 -1.0 -16.4745646755 -21.8298887937 29.0208539898 0 0 0
162 1 4 0.29 -16.9899998748 -22.6137688032 29.3883490042 0 0 0
163 1 7 -1.0 -12.3880775664 -20.3609836005 37.4176787406 0 0 0
164 1 4 0.29 -11.810006162 -21.1025209611 37.8293250565 0 0 0
165 1 7 -1.0 -10.1351042177 -22.5981546654 32.7837122007 0 0 0
166 1 4 0.29 -10.5414874945 -22.6431886515 33.7232408968 0 0 0
167 1 7 -1.0 -10.3556165219 -21.400213952 35.202705193 0 0 0
168 1 4 0.29 -11.0005455873 -21.7609551501 35.8965837076 0 0 0
169 1 7 -1.0 -8.6705466716 -21.1479471928 39.0718180602 0 0 0
170 1 4 0.29 -9.247639325 -20.4739541131 38.5254280239 0 0 0
171 1 7 -1.0 -13.3915848282 -18.8168351189 27.5305849887 0 0 0
172 1 4 0.29 -13.6753459074 -17.8299931133 27.436282234 0 0 0
173 1 7 -1.0 -8.0021457376 -17.9097207608 35.7267057644 0 0 0
174 1 4 0.29 -7.6131628442 -16.9875675484 35.4013830693 0 0 0
175 1 7 -1.0 -12.1197793694 -22.4764337921 30.91069938 0 0 0
176 1 4 0.29 -12.0139656812 -22.3391487715 31.9232061861 0 0 0
177 1 7 -1.0 -6.993201192 -19.0444286678 37.9501351472 0 0 0
178 1 4 0.29 -7.8993864686 -19.2042603593 38.4599377901 0 0 0
179 1 7 -1.0 -5.4684389641 -18.9324226144 35.8783967421 0 0 0
180 1 4 0.29 -4.5573821527 -19.3807157932 35.4902931862 0 0 0
181 1 7 -1.0 -9.879298042 -23.1881526071 29.2687740812 0 0 0
182 1 4 0.29 -9.1204002247 -22.8230276045 28.5340811835 0 0 0
183 1 7 -1.0 -6.650727472 -24.2275792467 39.3098936564 0 0 0
184 1 4 0.29 -7.3802015633 -24.7026665775 39.7950230106 0 0 0
185 1 7 -1.0 -7.8622777808 -18.8140525098 28.5450745504 0 0 0
186 1 4 0.29 -7.1277236009 -19.5816024867 28.6160525374 0 0 0
187 1 7 -1.0 -6.9496032455 -23.9352064917 31.478544089 0 0 0
188 1 4 0.29 -6.5156057697 -23.2591778036 30.7477030598 0 0 0
189 1 7 -1.0 -3.8767172364 -23.7612389724 38.2242157769 0 0 0
190 1 4 0.29 -3.4039712048 -22.9323363183 37.870756027 0 0 0
191 1 7 -1.0 -4.0617153554 -23.3305768897 31.4311490664 0 0 0
192 1 4 0.29 -3.4683124161 -22.6881290332 32.1019842087 0 0 0
193 1 7 -1.0 -4.3240412278 -19.6078847654 31.9733842089 0 0 0
194 1 4 0.29 -5.0368202183 -19.501775259 31.2533684926 0 0 0
195 1 7 -1.0 2.4062657259 -23.9289725171 32.2473356928 0 0 0
196 1 4 0.29 2.0951978258 -23.9980206024 33.249006615 0 0 0
197 1 7 -1.0 1.4941811706 -20.6687535571 29.0348789509 0 0 0
198 1 4 0.29 1.778251655 -19.9045020774 28.3772903204 0 0 0
199 1 7 -1.0 5.6915524805 -23.480744582 34.4174057204 0 0 0
200 1 4 0.29 5.8291107208 -22.5262026015 34.2481546908 0 0 0
201 1 7 -1.0 4.3212765596 -21.6813763763 28.2514562354 0 0 0
202 1 4 0.29 3.4937647573 -21.0275193192 27.9988991661 0 0 0
203 1 7 -1.0 4.104765734 -21.8920767992 31.7054223709 0 0 0
204 1 4 0.29 3.3901454512 -22.6024838597 31.79222857 0 0 0
205 1 7 -1.0 0.3733530521 -17.6178397316 28.5162354 0 0 0
206 1 4 0.29 0.7289645627 -18.3985230268 27.995353201 0 0 0
207 1 7 -1.0 6.1435621306 -20.8859638213 33.2682262922 0 0 0
208 1 4 0.29 7.0116594261 -20.3427374191 32.9395483923 0 0 0
209 1 7 -1.0 8.1444700817 -20.3254663439 29.8788445107 0 0 0
210 1 4 0.29 7.752693939 -19.4569007798 30.3877276859 0 0 0
211 1 7 -1.0 6.8388910698 -22.4611615614 28.794026924 0 0 0
212 1 4 0.29 5.7008414177 -22.338291296 28.6998217391 0 0 0
213 1 7 -1.0 7.2337682951 -17.7820200496 30.56645238 0 0 0
214 1 4 0.29 7.4872380157 -17.9566212227 31.5887739594 0 0 0
215 1 7 -1.0 10.8657708506 -19.8680649592 31.273540781 0 0 0
216 1 4 0.29 9.9264425761 -19.988638528 30.8938410428 0 0 0
217 1 7 -1.0 8.0378912564 -17.3544733345 33.3697296147 0 0 0
218 1 4 0.29 8.3712344935 -17.899363647 34.103160524 0 0 0
219 1 7 -1.0 10.3144488073 -22.6071663799 33.8351412042 0 0 0
220 1 4 0.29 9.2837359623 -22.7595000479 33.5285349063 0 0 0
221 1 7 -1.0 13.541425896 -20.0477506693 30.7645432124 0 0 0
222 1 4 0.29 13.3214959369 -19.1047752895 30.3567343804 0 0 0
223 1 7 -1.0 12.7487250612 -14.3530883156 28.203632735 0 0 0
224 1 4 0.29 11.8687842272 -14.8152116757 28.4589214278 0 0 0
225 1 7 -1.0 10.559218344 -16.3085925739 28.2505347366 0 0 0
226 1 4 0.29 11.0700385782 -16.7833457468 28.9688061093 0 0 0
227 1 7 -1.0 14.0368102152 -17.3909070636 29.7287949303 0 0 0
228 1 4 0.29 13.1361358091 -16.9718894156 29.7959207297 0 0 0
229 1 7 -1.0 16.0335268761 -20.4446119292 32.3629241616 0 0 0
230 1 4 0.29 15.2441112892 -20.6479433955 31.7049135463 0 0 0
231 1 7 -1.0 15.6260611194 -14.350266551 31.4696915043 0 0 0
232 1 4 0.29 14.8154654083 -13.8217189597 31.8903092436 0 0 0
233 1 7 -1.0 15.318472004 -22.5964399114 28.8998121481 0 0 0
234 1 4 0.29 15.3019666804 -22.0994829327 29.8376254069 0 0 0
235 1 7 -1.0 18.2510954622 -22.7182838998 32.1900317903 0 0 0
236 1 4 0.29 18.3919999591 -22.8053108476 31.1940712515 0 0 0
237 1 7 -1.0 17.9346395632 -18.1979564074 32.3750992812 0 0 0
238 1 4 0.29 17.7448104121 -17.8599399179 33.3517207715 0 0 0
239 1 7 -1.0 18.4824417926 -15.6846927955 31.5990520712 0 0 0
240 1 4 0.29 18.8652308064 -15.4696196774 32.5205978531 0 0 0
241 1 5 -0.82 -12.8173545242 -21.0087370766 34.1740145018 0 0 0
242 1 3 0.41 -11.8778955708 -21.00025878 34.6372195542 0 0 0
243 1 3 0.41 -13.2820937906 -20.1965934575 34.7124678368 0 0 0
244 1 5 -0.82 -14.195391301 -23.3164822178 28.8846223865 0 0 0
245 1 3 0.41 -14.904323572 -22.5941008581 28.8340228062 0 0 0
246 1 3 0.41 -15.0179107962 -24.0908923382 28.8637297246 0 0 0
247 1 5 -0.82 -9.9393480353 -24.7301931511 35.5068572223 0 0 0
248 1 3 0.41 -10.7816915896 -24.1047517673 35.7123119711 0 0 0
249 1 3 0.41 -9.9674945011 -24.7751370819 36.5764644705 0 0 0
250 1 5 -0.82 -8.4781673282 -20.9339284947 31.4264042297 0 0 0
251 1 3 0.41 -9.4334126265 -20.7172971624 30.9933550495 0 0 0
252 1 3 0.41 -7.9127527876 -21.3170090524 30.6753051926 0 0 0
253 1 5 -0.82 -6.0611515326 -21.611662383 38.1433097943 0 0 0
254 1 3 0.41 -6.1890765483 -20.5388060509 38.0834209999 0 0 0
255 1 3 0.41 -5.4012792561 -21.7854680139 37.3625402838 0 0 0
256 1 5 -0.82 -6.6680720128 -19.9026783598 33.137449157 0 0 0
257 1 3 0.41 -6.4807115676 -18.9485186066 33.3364372711 0 0 0
258 1 3 0.41 -5.7046773124 -20.0504338586 32.6706038042 0 0 0
259 1 5 -0.82 -6.9972378625 -21.7043243888 29.0321703724 0 0 0
260 1 3 0.41 -6.8151549903 -21.5776790782 28.0182064912 0 0 0
261 1 3 0.41 -7.1714034588 -22.7882044587 28.7962702135 0 0 0
262 1 5 -0.82 -7.1073397366 -24.1408949497 28.2450452282 0 0 0
263 1 3 0.41 -7.3165831616 -24.6767892308 27.3717427637 0 0 0
264 1 3 0.41 -6.4372232434 -24.8130323819 28.7186483087 0 0 0
265 1 5 -0.82 -4.9528916835 -22.291508671 35.7650029238 0 0 0
266 1 3 0.41 -5.1670465963 -22.012897238 34.7925491187 0 0 0
267 1 3 0.41 -3.8899670785 -22.2954751718 35.7628771912 0 0 0
268 1 5 -0.82 -3.0581630922 -23.8857493632 27.9189228129 0 0 0
269 1 3 0.41 -3.8471834618 -24.5240313167 28.3780037224 0 0 0
270 1 3 0.41 -3.5973143869 -23.1747655211 28.5142555305 0 0 0
271 1 5 -0.82 -3.7623191972 -15.8750248864 33.3874707515 0 0 0
272 1 3 0.41 -3.2158270884 -16.7409903533 33.1716526096 0 0 0
273 1 3 0.41 -4.6755705746 -16.4223224237 33.3296981804 0 0 0
274 1 5 -0.82 -4.0972686516 -21.6534544691 29.3526469046 0 0 0
275 1 3 0.41 -4.0583462757 -22.3019001946 30.1845793208 0 0 0
276 1 3 0.41 -5.0931221737 -21.5808973266 29.5202016256 0 0 0
277 1 5 -0.82 12.7504507661 -15.1004409287 31.2569683997 0 0 0
278 1 3 0.41 13.2541457207 -14.8590950118 30.4683096731 0 0 0
279 1 3 0.41 11.8688795598 -14.6201767029 31.0865646251 0 0 0
280 1 5 -0.82 12.7628542872 -21.0504809275 28.2319577904 0 0 0
281 1 3 0.41 12.1943587002 -20.2049647398 27.8193655963 0 0 0
282 1 3 0.41 12.6483504048 -20.9806963512 29.2626345882 0 0 0
283 1 5 -0.82 20.3385706874 -20.6919093222 31.8089813184 0 0 0
284 1 3 0.41 20.3158726094 -20.4479601222 30.8002927649 0 0 0
285 1 3 0.41 21.2823110017 -21.1559486352 31.7307391294 0 0 0
286 1 8 1.72 21.8758255782 -15.5652106181 28.7930916049 0 0 0
287 1 8 1.72 23.508380849 -16.2107156396 31.2573191279 0 0 0
288 1 8 1.72 23.1994535076 -20.8714807555 27.9787719646 0 0 0
289 1 8 1.72 23.9827648434 -21.941696447 30.4775505477 0 0 0
290 1 1 1.43 24.3037191724 -24.6401279902 30.785739583 0 0 0
291 1 1 1.43 24.2744916067 -24.1023042784 27.4028702478 0 0 0
292 1 1 1.43 24.4851002408 -19.2651237858 31.0532804904 0 0 0
293 1 1 1.43 24.3748562446 -17.8481553278 27.9099364722 0 0 0
294 1 6 -1.14 22.6186993705 -22.719081397 30.8736275156 0 0 0
295 1 6 -1.14 23.6023892055 -20.6479866342 29.58157819 0 0 0
296 1 6 -1.14 22.9740658566 -16.0375071798 27.7660841286 0 0 0
297 1 6 -1.14 24.5758027252 -16.9881180028 30.2789693319 0 0 0
298 1 6 -1.14 22.7612136661 -22.4045795506 27.7929872769 0 0 0
299 1 6 -1.14 24.8634661423 -22.9510055015 29.4486974754 0 0 0
300 1 7 -1.0 22.0618762793 -19.6873152945 27.5062233847 0 0 0
301 1 4 0.29 21.2137812275 -20.3130974236 27.8643257096 0 0 0
302 1 8 1.72 -23.7229685459 -23.5323932704 67.8483174389 0 0 0
303 1 2 2.2896396396 -23.5884048178 -23.2169917086 64.251225433 0 0 0
304 1 6 -1.14 -21.6343072044 -22.6852226666 65.5130690054 0 0 0
305 1 6 -1.14 -24.1516154144 -23.8119763406 66.4110628225 0 0 0
306 1 7 -1.0 -24.2724845399 -24.4383503352 69.0721391968 0 0 0
307 1 4 0.29 -24.4623136911 -24.1003338457 70.0487606871 0 0 0
308 1 7 -1.0 -23.7246823105 -21.9250867233 68.2960919868 0 0 0
309 1 4 0.29 -23.3418932968 -21.7100136052 69.2176377687 0 0 0
310 1 5 -0.82 -24.0683150937 -23.5411774235 59.070932337 0 0 0
311 1 3 0.41 -23.0674007657 -23.8796404522 58.8814829225 0 0 0
312 1 3 0.41 -24.1391739933 -22.7377971338 59.6597216955 0 0 0
313 1 8 1.72 -24.8802264164 -22.7931635583 46.1916162609 0 0 0
314 1 8 1.72 -20.3312985249 -21.8056045459 65.4901315205 0 0 0
315 1 8 1.72 -18.6987432541 -22.4511095674 67.9543590435 0 0 0
316 1 8 1.72 -22.7557285239 -24.6257671608 47.2504846792 0 0 0
317 1 8 1.72 -20.2249976286 -23.1606771184 52.7044441675 0 0 0
318 1 8 1.72 -16.9078220629 -24.3555638735 60.761256138 0 0 0
319 1 8 1.72 -17.4983556115 -21.845025391 58.6960881911 0 0 0
320 1 8 1.72 -18.0294093457 -24.8510913183 53.9480106841 0 0 0
321 1 8 1.72 -15.2540233002 -22.9263784173 64.1495650128 0 0 0
322 1 8 1.72 -19.5045446979 -24.2317985246 47.4470151054 0 0 0
323 1 8 1.72 -19.9803307945 -20.8326259218 45.3093137686 0 0 0
324 1 8 1.72 -15.434631165 -21.1707445246 53.3556701422 0 0 0
325 1 8 1.72 -10.1750760704 -23.5538951917 60.6388241675 0 0 0
326 1 8 1.72 -13.0117405551 -23.5828324927 50.4309591066 0 0 0
327 1 8 1.72 -11.5136518298 -24.0120279206 45.0425494442 0 0 0
328 1 8 1.72 -5.7730893109 -22.3605970435 54.2839509677 0 0 0
329 1 8 1.72 -5.7700793686 -21.258545692 51.5790743962 0 0 0
330 1 8 1.72 -7.2167977923 -22.9684576482 46.3078918834 0 0 0
331 1 8 1.72 -0.6848629944 -20.5456293224 60.3866043487 0 0 0
332 1 8 1.72 -8.5066534173 -20.0668621399 43.3106537684 0 0 0
333 1 8 1.72 -5.8431679449 -20.7633707746 44.9142431801 0 0 0
334 1 8 1.72 6.2305418431 -20.3537347358 61.5757557302 0 0 0
335 1 8 1.72 3.4409073503 -20.8007859765 56.937458007 0 0 0
336 1 8 1.72 1.4111269239 -20.7147488377 38.9020692462 0 0 0
337 1 8 1.72 4.7285268674 -22.1719552979 59.4901510264 0 0 0
338 1 8 1.72 1.7021923401 -22.4701264843 41.5010586819 0 0 0
339 1 8 1.72 6.5882357638 -22.9915199049 52.7765169059 0 0 0
340 1 8 1.72 4.1274521374 -24.5119494952 44.740781747 0 0 0
341 1 8 1.72 3.6699106259 -19.0755372287 46.1157895565 0 0 0
342 1 8 1.72 5.7684621424 -20.1466743448 56.3535279259 0 0 0
343 1 8 1.72 6.0641083136 -22.3683400789 50.103337446 0 0 0
344 1 8 1.72 5.7041031775 -20.2954737948 47.9904367953 0 0 0
345 1 8 1.72 5.4031555284 -22.6487367436 38.2914082011 0 0 0
346 1 8 1.72 6.6996971678 -18.9905705345 40.0500133859 0 0 0
347 1 8 1.72 10.6245003699 -22.2693121962 57.1699891868 0 0 0
348 1 8 1.72 7.5784280738 -20.635978515 42.4154818257 0 0 0
349 1 8 1.72 8.8003427986 -24.2410517503 46.3005923908 0 0 0
350 1 8 1.72 12.8870697691 -18.1998482752 53.5216495168 0 0 0
351 1 8 1.72 14.632309573 -22.8890837932 52.9129735486 0 0 0
352 1 8 1.72 12.4851421431 -19.882550716 44.2542372889 0 0 0
353 1 8 1.72 10.4408011957 -21.9474658448 35.4478320221 0 0 0
354 1 8 1.72 13.4144022654 -24.4476389889 43.3367544908 0 0 0
355 1 8 1.72 13.5496154588 -22.3108112885 39.1456492151 0 0 0
356 1 8 1.72 18.0382041236 -24.6341076509 57.0922419262 0 0 0
357 1 8 1.72 13.0030290387 -20.3580693212 36.63476259 0 0 0
358 1 8 1.72 18.650465838 -21.8169137477 55.9723821945 0 0 0
359 1 8 1.72 21.3731280766 -17.9305963181 48.2025254798 0 0 0
360 1 8 1.72 18.9605691709 -23.9233447471 45.609299598 0 0 0
361 1 8 1.72 19.3468383896 -19.0268382995 46.5356467893 0 0 0
362 1 8 1.72 17.6885138515 -20.6359556304 42.3314696298 0 0 0
363 1 8 1.72 16.8864464106 -22.2992786847 35.4761688757 0 0 0
364 1 8 1.72 17.8876421092 -19.0245731458 39.8683208186 0 0 0
365 1 8 1.72 24.8497817374 -18.6654024461 55.3441583615 0 0 0
366 1 8 1.72 17.8899191559 -16.4808729879 36.6692545851 0 0 0
367 1 8 1.72 23.36915457 -21.5409555248 50.788091117 0 0 0
368 1 8 1.72 18.465247381 -24.8591121321 35.778096125 0 0 0
369 1 8 1.72 18.7501889725 -16.9194303417 39.3221531 0 0 0
370 1 1 1.43 -17.8322678585 -24.0885492556 64.6069763878 0 0 0
371 1 1 1.43 -18.7469347325 -22.3943135909 62.1447232165 0 0 0
372 1 1 1.43 -17.691332704 -24.8937450447 57.6927097114 0 0 0
373 1 1 1.43 -21.9042856987 -23.8815904024 50.2942653712 0 0 0
374 1 1 1.43 -18.4850495617 -21.992934142 55.3681187296 0 0 0
375 1 1 1.43 -21.8526317647 -21.8514248042 47.2317474474 0 0 0
376 1 1 1.43 -15.8501344776 -21.9522153214 67.548043147 0 0 0
377 1 1 1.43 -21.0230859705 -24.1184908207 44.6864048471 0 0 0
378 1 1 1.43 -17.8803483952 -22.7382357275 51.0901233017 0 0 0
379 1 1 1.43 -14.8025350308 -22.1654686501 61.1447503471 0 0 0
380 1 1 1.43 -14.9188138968 -21.7452461733 56.2899164304 0 0 0
381 1 1 1.43 -14.6974959594 -23.9281080208 52.7757338436 0 0 0
382 1 1 1.43 -12.200175699 -24.0357144503 63.199205863 0 0 0
383 1 1 1.43 -10.2061978148 -21.6544583436 58.5492291414 0 0 0
384 1 1 1.43 -14.7758569042 -21.0731951869 50.481867868 0 0 0
385 1 1 1.43 -14.6573529715 -22.9237095966 43.6042833384 0 0 0
386 1 1 1.43 -11.3201034456 -24.8714380633 57.0580822438 0 0 0
387 1 1 1.43 -12.4024937887 -21.0724187094 53.120757211 0 0 0
388 1 1 1.43 -13.6302505968 -22.2045136597 47.0579816896 0 0 0
389 1 1 1.43 -7.6489669077 -24.4323897532 58.8690355003 0 0 0
390 1 1 1.43 -12.032886419 -23.9536629172 41.707813013 0 0 0
391 1 1 1.43 -11.8261447449 -21.1007436163 44.2897809226 0 0 0
392 1 1 1.43 -9.0174482526 -20.5511052524 54.099818513 0 0 0
393 1 1 1.43 -5.8086287463 -20.6222067942 56.6991660438 0 0 0
394 1 1 1.43 -6.8291827053 -22.5712710313 64.4946674057 0 0 0
395 1 1 1.43 -1.2114858147 -24.2322857331 60.6002528513 0 0 0
396 1 1 1.43 -7.7380734267 -21.882278579 49.0364378728 0 0 0
397 1 1 1.43 -9.4807545515 -19.9781836175 46.8668297037 0 0 0
398 1 2 2.2896396396 -8.4961478137 -23.5849246527 43.1621275773 0 0 0
399 1 2 2.2896396396 -5.5402513611 -24.7067082057 52.326377765 0 0 0
400 1 2 2.2896396396 -7.0663028479 -22.1905567525 40.3487855188 0 0 0
401 1 2 2.2896396396 -3.4884403075 -19.6327916558 53.5895182628 0 0 0
402 1 2 2.2896396396 -2.2468478268 -22.3780435285 57.8568358579 0 0 0
403 1 2 2.2896396396 -3.8376131198 -20.6259519644 49.432977024 0 0 0
404 1 2 2.2896396396 -4.0870739851 -23.0451809226 42.896474407 0 0 0
405 1 2 2.2896396396 1.600847132 -21.9600504474 44.6220538218 0 0 0
406 1 1 1.43 3.6392555588 -19.8494573202 50.1185119123 0 0 0
407 1 1 1.43 5.6581793697 -24.7754352009 60.0039921154 0 0 0
408 1 1 1.43 5.8742707742 -23.1688961918 56.6432824448 0 0 0
409 1 1 1.43 4.14719912 -21.5556776503 53.4409886908 0 0 0
410 1 1 1.43 2.1696590751 -23.7594682704 38.8052125615 0 0 0
411 1 1 1.43 3.2362666023 -19.407233057 41.4379704305 0 0 0
412 1 1 1.43 5.585272145 -20.9301864581 44.703610891 0 0 0
413 1 1 1.43 5.851645595 -23.5386692713 47.0222833723 0 0 0
414 1 1 1.43 7.9191551671 -21.5153477544 59.0339256954 0 0 0
415 1 1 1.43 4.0315298611 -19.7446557062 38.254073781 0 0 0
416 1 1 1.43 9.5682735931 -24.0977337176 60.2556295284 0 0 0
417 1 1 1.43 4.6373861604 -22.3786767858 41.8889664586 0 0 0
418 1 1 1.43 5.6785681651 -18.0341311162 42.9320481041 0 0 0
419 1 1 1.43 6.8418941351 -24.323974792 43.3734251938 0 0 0
420 1 1 1.43 8.4371222923 -19.2189309083 56.8292786525 0 0 0
421 1 1 1.43 10.6549669819 -20.6456549893 54.1923751971 0 0 0
422 1 1 1.43 8.487687452 -21.2295878793 47.9334171055 0 0 0
423 1 1 1.43 8.0587633003 -24.4221716121 49.7526783638 0 0 0
424 1 1 1.43 9.5065608453 -19.6678078949 44.4258210467 0 0 0
425 1 1 1.43 7.5168806622 -22.2626233034 40.3473325803 0 0 0
426 1 1 1.43 11.3659399184 -19.5408045026 58.2360006503 0 0 0
427 1 1 1.43 7.3970851271 -21.8319735072 36.2589469219 0 0 0
428 1 1 1.43 8.8816632726 -24.4137489389 37.9398633885 0 0 0
429 1 1 1.43 11.4304698431 -18.3672673817 50.8422447936 0 0 0
430 1 1 1.43 9.8674656756 -19.1368987315 37.4484188663 0 0 0
431 1 1 1.43 15.0682305683 -20.0404991843 51.4587513325 0 0 0
432 1 1 1.43 11.2291055453 -21.7779862014 42.222380824 0 0 0
433 1 1 1.43 12.9847402805 -22.9946944893 50.1268246476 0 0 0
434 1 1 1.43 12.266203823 -18.1653795742 46.7667256475 0 0 0
435 1 1 1.43 12.6701174699 -22.2720967872 45.9467527905 0 0 0
436 1 1 1.43 13.7037544452 -19.2455110889 40.8210415558 0 0 0
437 1 1 1.43 17.2231466184 -20.057204294 58.5562903698 0 0 0
438 1 1 1.43 15.4454568869 -24.9887298543 45.5886126253 0 0 0
439 1 1 1.43 16.6075360812 -23.4508839237 50.7130943938 0 0 0
440 1 1 1.43 18.3684888338 -17.5802162486 49.926606877 0 0 0
441 1 1 1.43 14.6964404819 -22.0617113998 42.3983991001 0 0 0
442 1 1 1.43 14.433408791 -23.4876566359 36.5543955675 0 0 0
443 1 1 1.43 17.1590478724 -21.6108208139 46.2792922858 0 0 0
444 1 1 1.43 20.037302523 -23.0179714237 58.2095225974 0 0 0
445 1 1 1.43 18.6116488708 -23.4560862118 41.7235201974 0 0 0
446 1 1 1.43 20.7260421394 -19.781447168 58.1667897388 0 0 0
447 1 1 1.43 22.8038206646 -20.5358521034 53.699712312 0 0 0
448 1 1 1.43 16.480920421 -22.2437920125 39.3060855277 0 0 0
449 1 1 1.43 17.843661742 -16.8908168368 42.3169976777 0 0 0
450 1 2 2.2896396396 16.2813083861 -19.6973616278 36.9074667177 0 0 0
451 1 2 2.2896396396 20.7126954708 -21.5763692548 44.2548473898 0 0 0
452 1 2 2.2896396396 24.6372310074 -21.8421498493 56.9621041351 0 0 0
453 1 2 2.2896396396 20.9942354217 -21.9014977198 48.1518506024 0 0 0
454 1 2 2.2896396396 20.4481459909 -23.749897513 50.98238066 0 0 0
455 1 2 2.2896396396 24.9843454655 -18.3500008843 51.7470663556 0 0 0
456 1 2 2.2896396396 23.4826060845 -17.8620689641 36.9015502416 0 0 0
457 1 6 -1.14 22.7333617928 -18.3445513736 34.8515420401 0 0 0
458 1 6 -1.14 -24.1076163066 -21.3990989833 46.8447653467 0 0 0
459 1 6 -1.14 -21.0081255199 -24.5123932814 52.3855029467 0 0 0
460 1 6 -1.14 -19.2330582465 -22.2779011076 64.4631240442 0 0 0
461 1 6 -1.14 -17.6313213779 -23.2285119306 66.9760092476 0 0 0
462 1 6 -1.14 -19.0894767701 -21.7382515736 58.5195140113 0 0 0
463 1 6 -1.14 -23.7071092312 -23.8513876847 45.8482412252 0 0 0
464 1 6 -1.14 -20.4585848398 -22.318084008 53.9913636392 0 0 0
465 1 6 -1.14 -23.1491118661 -23.6320560362 48.4063408859 0 0 0
466 1 6 -1.14 -17.746226453 -24.5505693326 62.1410299862 0 0 0
467 1 6 -1.14 -18.4383305916 -24.5211625075 55.463486281 0 0 0
468 1 6 -1.14 -23.176004174 -22.053539452 50.6639722123 0 0 0
469 1 6 -1.14 -17.2079624398 -22.8659988582 59.9840423929 0 0 0
470 1 6 -1.14 -20.3542816881 -22.3020447401 51.4113786295 0 0 0
471 1 6 -1.14 -18.5740404608 -23.6939968386 52.9841858178 0 0 0
472 1 6 -1.14 -16.9789299312 -22.4711464264 57.2796251529 0 0 0
473 1 6 -1.14 -16.6532111161 -22.2917604168 63.4547249592 0 0 0
474 1 6 -1.14 -21.1763433377 -24.2375740146 46.8896751765 0 0 0
475 1 6 -1.14 -15.3369425127 -24.5215025474 61.1466614437 0 0 0
476 1 6 -1.14 -21.208721709 -21.8856068762 45.0062335379 0 0 0
477 1 6 -1.14 -20.0781176605 -20.2858385993 46.8366310975 0 0 0
478 1 6 -1.14 -16.4291196488 -24.990368089 53.8215542549 0 0 0
479 1 6 -1.14 -15.6370584037 -24.4401479848 64.5645377802 0 0 0
480 1 6 -1.14 -14.0783521802 -22.82626669 63.1503959203 0 0 0
481 1 6 -1.14 -14.9714559486 -21.9881064515 65.4137240936 0 0 0
482 1 6 -1.14 -18.1160379133 -24.9259869212 50.4358818007 0 0 0
483 1 6 -1.14 -16.4482955646 -20.8079335479 54.495530239 0 0 0
484 1 6 -1.14 -11.6092645207 -23.9981910412 61.0789377037 0 0 0
485 1 6 -1.14 -16.0155369749 -22.0606301843 52.2049288491 0 0 0
486 1 6 -1.14 -14.2618743305 -22.123994356 54.1161607964 0 0 0
487 1 6 -1.14 -15.8857055859 -24.6129579639 43.0014852838 0 0 0
488 1 6 -1.14 -9.915543038 -23.901891554 59.0523936971 0 0 0
489 1 6 -1.14 -13.8328596375 -24.9347679221 50.9452900192 0 0 0
490 1 6 -1.14 -9.8559169172 -21.9468908108 60.781300949 0 0 0
491 1 6 -1.14 -13.0179135132 -21.9992909398 42.4274490163 0 0 0
492 1 6 -1.14 -13.8437194688 -23.1250433402 49.1449069732 0 0 0
493 1 6 -1.14 -13.1699539364 -22.4875173533 51.5342832005 0 0 0
494 1 6 -1.14 -13.5984973516 -20.1897375712 48.5570781111 0 0 0
495 1 6 -1.14 -12.8831258936 -23.1977754751 45.1052217027 0 0 0
496 1 6 -1.14 -11.5225976313 -24.2560639852 50.2337884108 0 0 0
497 1 6 -1.14 -11.8939714686 -20.7679374045 46.6329367485 0 0 0
498 1 6 -1.14 -5.8712125081 -24.5401495905 63.6755584671 0 0 0
499 1 6 -1.14 -6.9890238303 -21.4102931434 54.7383502366 0 0 0
500 1 6 -1.14 -10.7962380799 -23.5854989958 43.6101577858 0 0 0
501 1 6 -1.14 -9.842456838 -20.1198055556 44.2766413845 0 0 0
502 1 6 -1.14 -4.4541105092 -21.5304779504 54.6260571687 0 0 0
503 1 6 -1.14 -5.9677153244 -22.5156721656 52.6980874809 0 0 0
504 1 6 -1.14 -8.2346661414 -21.8606159645 46.8283842809 0 0 0
505 1 6 -1.14 -7.7441513412 -24.0404648461 45.2343080274 0 0 0
506 1 6 -1.14 -8.3655203588 -19.684650358 48.8693096908 0 0 0
507 1 6 -1.14 -8.4784607198 -21.3623129449 42.3938949704 0 0 0
508 1 6 -1.14 -6.7202429275 -23.8242192482 47.693098725 0 0 0
509 1 6 -1.14 -4.3240350856 -20.7060947927 51.774193205 0 0 0
510 1 6 -1.14 -3.6775167602 -20.5269901404 57.4225282142 0 0 0
511 1 6 -1.14 -6.3585252529 -23.2105672206 42.3615616214 0 0 0
512 1 6 -1.14 -5.7571126988 -21.8348650201 50.0752441661 0 0 0
513 1 6 -1.14 -1.1279835436 -24.3859235965 58.2342741404 0 0 0
514 1 6 -1.14 -1.3225938452 -21.928695855 59.9380311644 0 0 0
515 1 6 -1.14 -7.1943280535 -20.1060760197 44.3349489298 0 0 0
516 1 6 -1.14 -5.908559607 -22.2469127891 45.6198755628 0 0 0
517 1 6 -1.14 -5.042059691 -19.7641402354 45.9179822063 0 0 0
518 1 6 -1.14 -0.0054628812 -20.1608722227 38.4385720221 0 0 0
519 1 6 -1.14 4.060567456 -23.2872773856 60.4187852065 0 0 0
520 1 6 -1.14 0.4659450965 -23.0625947143 42.37296733 0 0 0
521 1 6 -1.14 7.1393873432 -24.410034396 52.0594639405 0 0 0
522 1 6 -1.14 3.8134483953 -21.7415308651 58.1716558744 0 0 0
523 1 6 -1.14 1.3233817899 -21.8335226606 40.0822892632 0 0 0
524 1 6 -1.14 2.6348806991 -24.0937303257 44.2357362331 0 0 0
525 1 6 -1.14 3.074215691 -20.4327912848 45.4444505567 0 0 0
526 1 6 -1.14 5.813556447 -23.5335766992 54.0925058354 0 0 0
527 1 6 -1.14 4.2067504346 -19.321106847 57.181197078 0 0 0
528 1 6 -1.14 4.6847598147 -21.1591234931 55.6812376451 0 0 0
529 1 6 -1.14 2.2695558125 -21.2623753554 37.6860595926 0 0 0
530 1 6 -1.14 2.8100535602 -23.5800010229 41.162207263 0 0 0
531 1 6 -1.14 3.3900005248 -19.6279150745 52.3296161134 0 0 0
532 1 6 -1.14 5.3152455058 -21.148345763 49.2818338613 0 0 0
533 1 6 -1.14 6.1295012053 -22.7984052181 59.0223985446 0 0 0
534 1 6 -1.14 2.1830746986 -19.4492954304 39.5217583213 0 0 0
535 1 6 -1.14 2.363382021 -21.364305596 42.4964547587 0 0 0
536 1 6 -1.14 5.71391631 -23.7874150636 49.3649399326 0 0 0
537 1 6 -1.14 5.1175480484 -23.1484950715 44.64674944 0 0 0
538 1 6 -1.14 5.5569956679 -22.3086657634 51.6831819392 0 0 0
539 1 6 -1.14 4.8510066585 -20.1804112322 42.6674457152 0 0 0
540 1 6 -1.14 6.20687106 -21.3377093598 46.8058239855 0 0 0
541 1 6 -1.14 6.3235698284 -19.0572061919 55.3810103212 0 0 0
542 1 6 -1.14 4.9017598651 -18.521769785 45.1304061811 0 0 0
543 1 6 -1.14 4.3992147554 -19.4519025972 47.5400494421 0 0 0
544 1 6 -1.14 7.5151339734 -20.0576650011 60.7710154537 0 0 0
545 1 6 -1.14 5.1785734457 -21.9985359215 39.680429705 0 0 0
546 1 6 -1.14 5.1196126666 -18.8473962627 40.2542892027 0 0 0
547 1 6 -1.14 6.8477298398 -20.858718462 57.1118272929 0 0 0
548 1 6 -1.14 4.4827994209 -23.9146675241 37.9464554045 0 0 0
549 1 6 -1.14 7.6370191471 -22.1347428251 49.9302716128 0 0 0
550 1 6 -1.14 9.9335738055 -22.4916681759 58.535259101 0 0 0
551 1 6 -1.14 9.9055183301 -19.0636539583 61.3404276792 0 0 0
552 1 6 -1.14 6.8303433674 -22.1016565394 42.6227803845 0 0 0
553 1 6 -1.14 7.0554629622 -19.3522025225 48.1000861787 0 0 0
554 1 6 -1.14 5.1797651598 -21.5496113029 37.1154648933 0 0 0
555 1 6 -1.14 7.4400510441 -24.8520791564 45.5105127702 0 0 0
556 1 6 -1.14 6.4021369268 -24.2532333707 40.8730383615 0 0 0
557 1 6 -1.14 9.1520326261 -19.5460914717 58.9036857091 0 0 0
558 1 6 -1.14 10.3331027268 -20.7012616457 56.5706254159 0 0 0
559 1 6 -1.14 7.2934728705 -20.1222955549 40.9768650945 0 0 0
560 1 6 -1.14 7.3405528612 -19.5979749072 43.6467809956 0 0 0
561 1 6 -1.14 6.9937393395 -23.0763394975 38.1867783334 0 0 0
562 1 6 -1.14 8.1358835819 -23.5561269976 47.5867812231 0 0 0
563 1 6 -1.14 11.3271953885 -18.6849336286 53.1658645807 0 0 0
564 1 6 -1.14 9.273245242 -18.7149619928 46.5061765996 0 0 0
565 1 6 -1.14 9.1229157648 -21.090578088 42.5787027829 0 0 0
566 1 6 -1.14 8.8858623748 -24.4279489014 40.3309382102 0 0 0
567 1 6 -1.14 15.9905941189 -21.9277223473 59.676698587 0 0 0
568 1 6 -1.14 9.7434812892 -22.8920322729 36.5207345645 0 0 0
569 1 6 -1.14 13.5167409126 -18.3316049307 51.9251020936 0 0 0
570 1 6 -1.14 11.4588202264 -21.1977465047 44.408925891 0 0 0
571 1 6 -1.14 9.9280242199 -17.3823169742 36.0635007231 0 0 0
572 1 6 -1.14 13.3341222354 -20.190342305 42.9398129975 0 0 0
573 1 6 -1.14 11.9810602469 -23.7993816954 42.8469261332 0 0 0
574 1 6 -1.14 14.6882744689 -22.2281698237 51.311580402 0 0 0
575 1 6 -1.14 11.5733572036 -18.5917947413 44.3693144276 0 0 0
576 1 6 -1.14 15.9560203119 -23.7780311729 52.8506585352 0 0 0
577 1 6 -1.14 12.0943587446 -19.1165734248 37.0044197844 0 0 0
578 1 6 -1.14 14.0216379931 -23.3131154832 44.4202734425 0 0 0
579 1 6 -1.14 14.2750282112 -21.4004963841 40.2662467742 0 0 0
580 1 6 -1.14 13.2960373545 -19.9239646631 45.6794608098 0 0 0
581 1 6 -1.14 13.5592362756 -21.2211221721 37.8084099453 0 0 0
582 1 6 -1.14 12.0243551382 -21.4817845963 35.7445667 0 0 0
583 1 6 -1.14 18.9612259568 -21.2353479153 57.4794861446 0 0 0
584 1 6 -1.14 19.0054463526 -18.5786988982 58.7181943827 0 0 0
585 1 6 -1.14 18.7999281237 -23.4661646304 56.3133030522 0 0 0
586 1 6 -1.14 14.3642551627 -24.3644746981 42.0543648111 0 0 0
587 1 6 -1.14 20.5631767759 -17.8153762321 49.5937425517 0 0 0
588 1 6 -1.14 14.6403166933 -23.4618751751 38.7731534953 0 0 0
589 1 6 -1.14 14.329349339 -20.0449150903 35.6681005775 0 0 0
590 1 6 -1.14 17.3450929457 -23.7981355186 45.6249277771 0 0 0
591 1 6 -1.14 19.6824396141 -23.843585492 44.0957965796 0 0 0
592 1 6 -1.14 19.1055992677 -21.3807111452 42.6704482884 0 0 0
593 1 6 -1.14 16.8448376337 -21.8532769646 41.5647801354 0 0 0
594 1 6 -1.14 20.5396934352 -17.9032241825 46.8623470479 0 0 0
595 1 6 -1.14 17.1907929254 -17.4110281213 39.6380139602 0 0 0
596 1 6 -1.14 19.5394091465 -22.5348505304 46.2741415313 0 0 0
597 1 6 -1.14 17.1562093556 -20.0691378172 39.0003782384 0 0 0
598 1 6 -1.14 17.4106476168 -24.3154017329 39.8129410169 0 0 0
599 1 6 -1.14 16.3214113567 -22.0568222275 36.9483876209 0 0 0
600 1 6 -1.14 15.5687786993 -22.8568671306 34.604170116 0 0 0
601 1 6 -1.14 24.36575806 -22.0892580678 54.2598549536 0 0 0
602 1 6 -1.14 17.6263491772 -17.9350168508 36.2645526179 0 0 0
603 1 6 -1.14 17.8013966531 -19.3342648918 41.4121509204 0 0 0
604 1 6 -1.14 20.5460510303 -24.1624544022 48.6221003728 0 0 0
605 1 6 -1.14 17.2970670568 -20.8991303465 34.8989946485 0 0 0
606 1 6 -1.14 19.7764846799 -19.6136028873 45.1545714302 0 0 0
607 1 6 -1.14 23.2119163179 -20.0949078473 51.5158564908 0 0 0
608 1 6 -1.14 24.4211348689 -18.9449855163 53.9069037451 0 0 0
609 1 6 -1.14 22.0461115701 -22.2504744545 50.3169024295 0 0 0
610 1 6 -1.14 17.9861592638 -23.37912994 35.1496221704 0 0 0
611 1 6 -1.14 19.3545115268 -18.5186130801 39.3472806148 0 0 0
612 1 6 -1.14 24.4098805698 -22.3744606967 51.6500548541 0 0 0
613 1 7 -1.0 -21.5437488298 -24.6787054175 58.4530766511 0 0 0
614 1 4 0.29 -21.9528390116 -24.224871512 57.641301785 0 0 0
615 1 7 -1.0 -19.4361451006 -22.9331979803 48.5051419228 0 0 0
616 1 4 0.29 -18.5628599069 -22.3672187807 48.2718163435 0 0 0
617 1 7 -1.0 -18.4059285587 -23.8924338406 46.1828536144 0 0 0
618 1 4 0.29 -18.1743971974 -22.874700864 45.6910960659 0 0 0
619 1 7 -1.0 -13.1043432063 -22.2288452847 58.7565118355 0 0 0
620 1 4 0.29 -13.0879813612 -21.2323352099 58.5200275659 0 0 0
621 1 7 -1.0 -18.6041351107 -21.4191145033 44.8855035245 0 0 0
622 1 4 0.29 -17.5641629884 -21.4000089211 44.6079165143 0 0 0
623 1 7 -1.0 -13.3674281129 -24.5285497138 66.1439241225 0 0 0
624 1 4 0.29 -13.0029656311 -23.610542289 66.3359908085 0 0 0
625 1 7 -1.0 -14.3961830458 -24.4572780659 57.5662864073 0 0 0
626 1 4 0.29 -14.0270396977 -23.613789244 58.0087585088 0 0 0
627 1 7 -1.0 -12.5139063503 -20.0249537276 61.6748407158 0 0 0
628 1 4 0.29 -12.230808892 -20.5144725609 60.8157656451 0 0 0
629 1 7 -1.0 -16.9707134018 -21.6346853026 48.3912826876 0 0 0
630 1 4 0.29 -16.6579138861 -22.1260758966 47.5387791233 0 0 0
631 1 7 -1.0 -8.977780121 -24.3020605321 61.6293886539 0 0 0
632 1 4 0.29 -8.1363894969 -24.5610845809 62.1929330391 0 0 0
633 1 7 -1.0 -5.717124773 -24.6715520412 60.8866410012 0 0 0
634 1 4 0.29 -5.7117740906 -23.590943891 60.9230907397 0 0 0
635 1 7 -1.0 -10.0007441826 -23.4024655537 65.009414579 0 0 0
636 1 4 0.29 -9.6275213186 -24.3578527715 64.8504344306 0 0 0
637 1 7 -1.0 -15.9488321168 -20.3856437333 44.6707674299 0 0 0
638 1 4 0.29 -15.2149226153 -19.6378317789 44.6425592465 0 0 0
639 1 7 -1.0 -11.5928066132 -21.400843896 55.9266324315 0 0 0
640 1 4 0.29 -12.2813655204 -20.708904258 56.0341034667 0 0 0
641 1 7 -1.0 -7.8862530916 -17.8119782806 53.7662765744 0 0 0
642 1 4 0.29 -7.5279837517 -16.8580437585 53.7234629012 0 0 0
643 1 7 -1.0 -8.620012647 -23.1787695444 56.3840975627 0 0 0
644 1 4 0.29 -8.2420247791 -22.5866587478 55.5625369312 0 0 0
645 1 7 -1.0 -10.1089384954 -23.2032918972 53.213734828 0 0 0
646 1 4 0.29 -10.6243736946 -23.9871719067 53.5812298424 0 0 0
647 1 7 -1.0 -6.0224513862 -21.734386704 61.6105595788 0 0 0
648 1 4 0.29 -5.4443799818 -22.4759240646 62.0222058947 0 0 0
649 1 7 -1.0 -10.4845026044 -23.4711927124 46.2452120153 0 0 0
650 1 4 0.29 -9.9644497687 -22.6009635235 46.6100672528 0 0 0
651 1 7 -1.0 -3.7694780376 -23.971557769 56.9765930388 0 0 0
652 1 4 0.29 -4.1758613144 -24.016591755 57.916121735 0 0 0
653 1 7 -1.0 -3.9899903418 -22.7736170555 59.3955860311 0 0 0
654 1 4 0.29 -4.6349194071 -23.1343582536 60.0894645457 0 0 0
655 1 7 -1.0 -2.3049204914 -22.5213502963 63.2646988983 0 0 0
656 1 4 0.29 -2.8820131449 -21.8473572166 62.7183088621 0 0 0
657 1 7 -1.0 -7.0259586481 -20.1902382224 51.7234658268 0 0 0
658 1 4 0.29 -7.3097197272 -19.2033962168 51.6291630721 0 0 0
659 1 7 -1.0 -1.6365195574 -19.2831238643 59.9195866026 0 0 0
660 1 4 0.29 -1.2475366641 -18.3609706519 59.5942639075 0 0 0
661 1 7 -1.0 -8.9513299635 -23.8292982642 40.8914411464 0 0 0
662 1 4 0.29 -9.6909279906 -23.9765079096 40.3190410509 0 0 0
663 1 7 -1.0 -5.7541531892 -23.8498368956 55.1035802182 0 0 0
664 1 4 0.29 -5.648339501 -23.712551875 56.1160870242 0 0 0
665 1 7 -1.0 -0.6275750119 -20.4178317713 62.1430159853 0 0 0
666 1 4 0.29 -1.5337602885 -20.5776634628 62.6528186282 0 0 0
667 1 7 -1.0 0.8971872161 -20.3058257179 60.0712775803 0 0 0
668 1 4 0.29 1.8082440274 -20.7541188967 59.6831740244 0 0 0
669 1 7 -1.0 -3.5136718618 -24.5615557106 53.4616549194 0 0 0
670 1 4 0.29 -2.7547740446 -24.196430708 52.7269620216 0 0 0
671 1 7 -1.0 -1.4966516006 -20.1874556133 52.7379553885 0 0 0
672 1 4 0.29 -0.7620974208 -20.9550055902 52.8089333756 0 0 0
673 1 7 -1.0 -4.7363235893 -20.9789887235 43.4143482842 0 0 0
674 1 4 0.29 -5.0748395751 -20.2952453625 42.7186854685 0 0 0
675 1 7 -1.0 -0.5228576749 -17.2158412091 49.2322374567 0 0 0
676 1 4 0.29 -0.1658498769 -17.6891323744 48.3310188703 0 0 0
677 1 7 -1.0 2.3039108247 -24.7039799932 55.6240299046 0 0 0
678 1 4 0.29 2.8973137641 -24.0615321367 56.2948650469 0 0 0
679 1 7 -1.0 -0.3404678999 -20.717245445 44.4071087691 0 0 0
680 1 4 0.29 -0.922057113 -20.0589581972 44.9422578884 0 0 0
681 1 7 -1.0 2.0415849524 -20.9812878689 56.1662650471 0 0 0
682 1 4 0.29 1.3288059619 -20.8751783626 55.4462493307 0 0 0
683 1 7 -1.0 0.0254570458 -22.9150072712 50.3211492333 0 0 0
684 1 4 0.29 -0.4055836026 -23.7568319822 50.7214624291 0 0 0
685 1 7 -1.0 1.1372096503 -22.6210977818 46.8481727155 0 0 0
686 1 4 0.29 0.4977367906 -22.3990885011 47.6767231941 0 0 0
687 1 7 -1.0 7.8598073507 -22.0421566606 53.2277597891 0 0 0
688 1 4 0.29 8.1438778352 -21.2779051809 52.5701711586 0 0 0
689 1 7 -1.0 9.5413901468 -20.3967862108 51.0031484353 0 0 0
690 1 4 0.29 8.8463446131 -21.2300804272 50.9639574033 0 0 0
691 1 7 -1.0 12.0571786606 -24.8541476855 58.6102865585 0 0 0
692 1 4 0.29 12.1947369009 -23.899605705 58.441035529 0 0 0
693 1 7 -1.0 7.4017153819 -17.5105846284 40.3204288504 0 0 0
694 1 4 0.29 8.3879858767 -17.7743841573 40.6854232911 0 0 0
695 1 7 -1.0 10.6869027397 -23.0547794798 52.4443370736 0 0 0
696 1 4 0.29 9.8593909375 -22.4009224227 52.1917800043 0 0 0
697 1 7 -1.0 10.4703919142 -23.2654799027 55.8983032091 0 0 0
698 1 4 0.29 9.7557716314 -23.9758869632 55.9851094082 0 0 0
699 1 7 -1.0 7.0943127493 -19.2382337165 38.3830326793 0 0 0
700 1 4 0.29 6.718136012 -18.2733057257 38.1852825583 0 0 0
701 1 7 -1.0 6.7389792322 -18.9912428351 52.7091162382 0 0 0
702 1 4 0.29 7.0945907428 -19.7719261303 52.1882340392 0 0 0
703 1 7 -1.0 5.813377641 -16.789088587 38.1743966161 0 0 0
704 1 4 0.29 6.2953069846 -16.9513735722 39.0543762812 0 0 0
705 1 7 -1.0 12.5091883108 -22.2593669248 57.4611071304 0 0 0
706 1 4 0.29 13.3772856062 -21.7161405226 57.1324292305 0 0 0
707 1 7 -1.0 15.456435186 -18.4553093606 49.1717748702 0 0 0
708 1 4 0.29 14.9231404654 -17.5952300567 48.8013787446 0 0 0
709 1 7 -1.0 9.5501464254 -23.1742005386 45.2681233036 0 0 0
710 1 4 0.29 10.1549019214 -22.4656791088 44.7468377594 0 0 0
711 1 7 -1.0 11.4917917514 -21.0031714164 48.6848889328 0 0 0
712 1 4 0.29 10.9422423117 -20.9913328987 49.5511612977 0 0 0
713 1 7 -1.0 9.6469462508 -18.2687010807 41.7263509758 0 0 0
714 1 4 0.29 8.8943225195 -18.9509605505 41.5080041093 0 0 0
715 1 7 -1.0 14.5100962618 -21.6988694474 54.0717253489 0 0 0
716 1 4 0.29 14.1183201192 -20.8303038833 54.580608524 0 0 0
717 1 7 -1.0 13.2045172499 -23.8345646649 52.9869077622 0 0 0
718 1 4 0.29 12.0664675978 -23.7116943995 52.8927025772 0 0 0
719 1 7 -1.0 13.5993944753 -19.1554231531 54.7593332182 0 0 0
720 1 4 0.29 13.8528641959 -19.3300243262 55.7816547976 0 0 0
721 1 7 -1.0 10.0210015827 -21.5478696828 39.2481959012 0 0 0
722 1 4 0.29 10.3559297308 -22.129729657 38.488322494 0 0 0
723 1 7 -1.0 17.2313970308 -21.2414680627 55.4664216192 0 0 0
724 1 4 0.29 16.2920687563 -21.3620416315 55.0867218809 0 0 0
725 1 7 -1.0 14.4035174365 -18.727876438 57.5626104529 0 0 0
726 1 4 0.29 14.7368606737 -19.2727667505 58.2960413622 0 0 0
727 1 7 -1.0 11.0854104173 -16.8153350992 40.1285537489 0 0 0
728 1 4 0.29 10.432453545 -17.3149512552 40.8876793633 0 0 0
729 1 7 -1.0 17.8392186223 -20.3725914054 51.072204668 0 0 0
730 1 4 0.29 17.9949058285 -19.7371369065 51.9316343811 0 0 0
731 1 7 -1.0 16.6800749874 -23.9805694834 58.0280220424 0 0 0
732 1 4 0.29 15.6493621424 -24.1329031514 57.7214157445 0 0 0
733 1 7 -1.0 15.192843839 -22.9002794478 48.114156178 0 0 0
734 1 4 0.29 14.5642192674 -23.7511081251 48.0143026761 0 0 0
735 1 7 -1.0 14.4439249497 -16.349355055 47.678342538 0 0 0
736 1 4 0.29 15.3885583921 -16.4351698582 47.3202118779 0 0 0
737 1 7 -1.0 12.1307114633 -23.019869532 39.5583227482 0 0 0
738 1 4 0.29 11.2669589551 -22.4713473492 39.4203733941 0 0 0
739 1 7 -1.0 19.9070520761 -21.4211537728 54.9574240506 0 0 0
740 1 4 0.29 19.6871221171 -20.478178393 54.5496152185 0 0 0
741 1 7 -1.0 19.4363991383 -20.0806188601 47.7875265789 0 0 0
742 1 4 0.29 18.6118783994 -20.2158427386 48.4499761651 0 0 0
743 1 7 -1.0 17.9093869209 -18.315814345 46.623810945 0 0 0
744 1 4 0.29 16.893056389 -18.2024394045 46.8943922304 0 0 0
745 1 7 -1.0 19.1143512413 -15.7264914191 52.3965135731 0 0 0
746 1 4 0.29 18.2344104074 -16.1886147792 52.651802266 0 0 0
747 1 7 -1.0 14.8800301238 -18.1170887632 37.8432905435 0 0 0
748 1 4 0.29 13.8273856165 -18.3174365128 37.8636532034 0 0 0
749 1 7 -1.0 16.9248445242 -17.6819956774 52.4434155747 0 0 0
750 1 4 0.29 17.4356647583 -18.1567488504 53.1616869475 0 0 0
751 1 7 -1.0 16.8428925163 -20.2712240756 43.7170789849 0 0 0
752 1 4 0.29 16.6561766657 -19.3711721577 44.1671772262 0 0 0
753 1 7 -1.0 20.4024363954 -18.7643101671 53.9216757685 0 0 0
754 1 4 0.29 19.5017619892 -18.3452925191 53.9888015679 0 0 0
755 1 7 -1.0 22.3991530563 -21.8180150327 56.5558049998 0 0 0
756 1 4 0.29 21.6097374694 -22.021346499 55.8977943845 0 0 0
757 1 7 -1.0 19.1997953553 -22.0592337954 49.5853356496 0 0 0
758 1 4 0.29 18.689354989 -21.2805426004 50.1369434521 0 0 0
759 1 7 -1.0 18.9227013204 -15.9123831403 45.3007885603 0 0 0
760 1 4 0.29 18.7684158285 -16.3297101262 46.1865090255 0 0 0
761 1 7 -1.0 21.9916872996 -15.7236696545 55.6625723425 0 0 0
762 1 4 0.29 21.1810915885 -15.1951220632 56.0831900818 0 0 0
763 1 7 -1.0 21.6840981842 -23.9698430149 53.0926929863 0 0 0
764 1 4 0.29 21.6675928606 -23.4728860362 54.0305062451 0 0 0
765 1 7 -1.0 24.6167216423 -24.0916870033 56.3829126285 0 0 0
766 1 4 0.29 24.7576261393 -24.1787139511 55.3869520897 0 0 0
767 1 7 -1.0 22.16248689 -19.6517285778 48.2167981428 0 0 0
768 1 4 0.29 22.4127528705 -19.7825763116 47.1963075562 0 0 0
769 1 7 -1.0 24.3002657434 -19.5713595109 56.5679801194 0 0 0
770 1 4 0.29 24.1104365922 -19.2333430214 57.5446016096 0 0 0
771 1 7 -1.0 21.8172805066 -19.9577809093 43.0727006058 0 0 0
772 1 4 0.29 21.4631761654 -19.8912326498 42.033148086 0 0 0
773 1 7 -1.0 22.1432542005 -21.3317962615 45.9169095113 0 0 0
774 1 4 0.29 23.0354289964 -21.1232010007 45.5262146397 0 0 0
775 1 7 -1.0 23.2382770992 -23.631426431 46.8474102457 0 0 0
776 1 4 0.29 22.7318739817 -23.0411458963 46.1284473686 0 0 0
777 1 5 -0.82 -20.4855116598 -23.1059756514 60.4148846281 0 0 0
778 1 3 0.41 -20.9599429096 -23.8442935609 59.7852701989 0 0 0
779 1 3 0.41 -19.9411260639 -22.6196555559 59.5830253916 0 0 0
780 1 5 -0.82 -21.7063772112 -24.1647400484 55.4092581782 0 0 0
781 1 3 0.41 -21.2482313044 -23.4557679352 54.8422604932 0 0 0
782 1 3 0.41 -22.6197574647 -24.0467017171 54.9843012265 0 0 0
783 1 5 -0.82 -16.7656427165 -19.2683101835 46.9165315825 0 0 0
784 1 3 0.41 -16.9170741127 -20.1545065204 47.3183154738 0 0 0
785 1 3 0.41 -16.5928499462 -19.7457188033 45.8841917524 0 0 0
786 1 5 -0.82 -15.5406976737 -23.3838580404 46.2481525354 0 0 0
787 1 3 0.41 -16.5914752669 -23.5157850944 46.224783376 0 0 0
788 1 3 0.41 -15.2784795068 -24.3886436594 45.9993876766 0 0 0
789 1 5 -0.82 -6.4517283441 -22.3821401801 58.36689534 0 0 0
790 1 3 0.41 -5.5122693906 -22.3736618835 58.8301003924 0 0 0
791 1 3 0.41 -6.9164676104 -21.569996561 58.905348675 0 0 0
792 1 5 -0.82 -9.3630012444 -22.7154666644 50.6378563477 0 0 0
793 1 3 0.41 -9.7035333669 -22.8688212347 51.619861392 0 0 0
794 1 3 0.41 -10.1946079443 -23.2960399958 50.4256952196 0 0 0
795 1 5 -0.82 -11.0144669211 -20.0888326978 40.544871208 0 0 0
796 1 3 0.41 -10.7605346182 -19.1439398788 40.9724116452 0 0 0
797 1 3 0.41 -10.154784649 -20.592756778 40.1630868323 0 0 0
798 1 5 -0.82 -2.1125411481 -22.3073315982 55.6192850679 0 0 0
799 1 3 0.41 -3.0677864464 -22.0907002659 55.1862358876 0 0 0
800 1 3 0.41 -1.5471266075 -22.690412156 54.8681860308 0 0 0
801 1 5 -0.82 -4.2126533524 -22.0969595362 47.7495522003 0 0 0
802 1 3 0.41 -4.5465076422 -22.3401495822 46.7665489551 0 0 0
803 1 3 0.41 -4.8306727698 -22.7422794632 48.1851155134 0 0 0
804 1 5 -0.82 -6.3262160054 -19.7817180727 40.7577060151 0 0 0
805 1 3 0.41 -6.9614437511 -19.2951457367 41.4115450454 0 0 0
806 1 3 0.41 -6.46601341 -19.2717456671 39.83206416 0 0 0
807 1 5 -0.82 0.3044746475 -22.9850654865 62.3361906325 0 0 0
808 1 3 0.41 0.1765496318 -21.9122091544 62.276301838 0 0 0
809 1 3 0.41 0.9643469241 -23.1588711174 61.555421122 0 0 0
810 1 5 -0.82 -2.5990439785 -22.4637878237 50.0708050321 0 0 0
811 1 3 0.41 -3.1465435216 -23.3079146464 50.0841182938 0 0 0
812 1 3 0.41 -1.6846247194 -22.7790974117 50.3237882016 0 0 0
813 1 5 -0.82 -0.3024458326 -21.2760814633 57.3303299951 0 0 0
814 1 3 0.41 -0.1150853874 -20.3219217101 57.5293181093 0 0 0
815 1 3 0.41 0.6609488678 -21.4238369621 56.8634846424 0 0 0
816 1 5 -0.82 -4.5855626162 -22.2227456137 40.3399018448 0 0 0
817 1 3 0.41 -4.5085028604 -22.9146973515 39.5355733053 0 0 0
818 1 3 0.41 -4.07691814 -21.544001763 39.74371673 0 0 0
819 1 5 -0.82 -0.5810600073 -20.1335392707 49.7257291723 0 0 0
820 1 3 0.41 -0.0810927642 -19.995004049 48.907943182 0 0 0
821 1 3 0.41 -0.3584561864 -21.1552844777 49.9032125406 0 0 0
822 1 5 -0.82 -0.6316116823 -23.0777274923 53.2250512105 0 0 0
823 1 3 0.41 -0.4495288101 -22.9510821817 52.2110873293 0 0 0
824 1 3 0.41 -0.8057772787 -24.1616075622 52.9891510517 0 0 0
825 1 5 -0.82 -2.0560717888 -22.4630873144 41.7544502723 0 0 0
826 1 3 0.41 -0.9838546138 -22.5079976484 41.9701844142 0 0 0
827 1 3 0.41 -1.7861900849 -22.2402347173 40.7793045664 0 0 0
828 1 5 -0.82 -0.7176923555 -19.4558146455 41.8505127042 0 0 0
829 1 3 0.41 -0.3969438816 -19.8488296786 42.7694174045 0 0 0
830 1 3 0.41 -1.2922230217 -20.3374237122 41.7767238864 0 0 0
831 1 5 -0.82 1.4127344966 -23.6649117745 59.957883762 0 0 0
832 1 3 0.41 1.1985795838 -23.3863003415 58.9854299569 0 0 0
833 1 3 0.41 2.4756591016 -23.6688782753 59.9557580293 0 0 0
834 1 5 -0.82 -2.5283897003 -22.4992429563 44.5690977233 0 0 0
835 1 3 0.41 -1.6928319046 -21.8547971091 44.4644766001 0 0 0
836 1 3 0.41 -2.1911045293 -23.152829154 45.3128431599 0 0 0
837 1 5 -0.82 2.6033069829 -17.2484279899 57.5803515897 0 0 0
838 1 3 0.41 3.1497990917 -18.1143934568 57.3645334478 0 0 0
839 1 3 0.41 1.6900556055 -17.7957255272 57.5225790186 0 0 0
840 1 5 -0.82 -2.4273174757 -21.1316536598 38.8951418765 0 0 0
841 1 3 0.41 -2.6524245477 -21.3714935092 37.8788090833 0 0 0
842 1 3 0.41 -1.3743404884 -20.9438457099 38.7004253145 0 0 0
843 1 5 -0.82 2.2683575285 -23.0268575726 53.5455277427 0 0 0
844 1 3 0.41 2.3072799044 -23.6753032981 54.3774601589 0 0 0
845 1 3 0.41 1.2725040064 -22.9543004301 53.7130824638 0 0 0
846 1 5 -0.82 2.3192537604 -23.9916796383 49.4246758718 0 0 0
847 1 3 0.41 1.5465182756 -23.6108914382 50.0217011115 0 0 0
848 1 3 0.41 1.9622731159 -23.6101796077 48.5809876509 0 0 0
849 1 5 -0.82 0.047256426 -17.6347074054 46.1268996499 0 0 0
850 1 3 0.41 1.0168527384 -17.7713036092 46.33720484 0 0 0
851 1 3 0.41 0.0349902603 -17.8526650926 45.0726921685 0 0 0
852 1 5 -0.82 11.4767605696 -19.9109497057 40.79699801 0 0 0
853 1 3 0.41 10.6516472627 -19.2027845542 41.1428525656 0 0 0
854 1 3 0.41 10.8531174915 -20.4848991855 40.082512481 0 0 0
855 1 5 -0.82 19.1160769463 -16.4738440322 55.4498492379 0 0 0
856 1 3 0.41 19.6197719008 -16.2324981153 54.6611905113 0 0 0
857 1 3 0.41 18.2345057399 -15.9935798064 55.2794454633 0 0 0
858 1 5 -0.82 16.456166605 -17.1474824676 44.4130968745 0 0 0
859 1 3 0.41 16.853834896 -17.3410690777 45.369842666 0 0 0
860 1 3 0.41 15.8758322293 -16.295404024 44.7210411825 0 0 0
861 1 5 -0.82 15.5872078353 -20.0559059319 46.9232585118 0 0 0
862 1 3 0.41 15.6449421766 -19.3675172505 47.7713977188 0 0 0
863 1 3 0.41 14.6616640648 -19.8642090387 46.38014155 0 0 0
864 1 5 -0.82 14.8976414428 -16.9770625091 32.144069549 0 0 0
865 1 3 0.41 14.4567983615 -17.086609175 31.0718531682 0 0 0
866 1 3 0.41 15.3882729102 -16.0966919928 31.7643650961 0 0 0
867 1 5 -0.82 19.1284804673 -22.423884031 52.4248386286 0 0 0
868 1 3 0.41 18.5599848804 -21.5783678433 52.0122464344 0 0 0
869 1 3 0.41 19.013976585 -22.3540994547 53.4555154264 0 0 0
870 1 5 -0.82 20.4568637055 -22.6690989323 40.2305353336 0 0 0
871 1 3 0.41 20.5806750047 -21.6772421052 40.3019310743 0 0 0
872 1 3 0.41 21.0378044433 -22.7628677308 39.3518698508 0 0 0
873 1 5 -0.82 23.7188196391 -18.0029894685 49.8415287424 0 0 0
874 1 3 0.41 23.2881290324 -17.4297735433 49.0811625492 0 0 0
875 1 3 0.41 23.2952146651 -18.8302093947 49.6151562317 0 0 0
876 1 5 -0.82 22.6077861559 -24.4198768609 35.5214700533 0 0 0
877 1 3 0.41 22.3598999443 -23.5187854969 35.9883645077 0 0 0
878 1 3 0.41 23.1637909715 -24.1720630196 34.6196777413 0 0 0
879 1 5 -0.82 19.8183902644 -17.9812474164 43.1522772184 0 0 0
880 1 3 0.41 20.4184055663 -18.7125000212 42.675284622 0 0 0
881 1 3 0.41 19.6622511839 -18.8074115532 43.9269925557 0 0 0
882 1 5 -0.82 21.4930198114 -19.8302123363 40.2908774176 0 0 0
883 1 3 0.41 20.6777146606 -19.2978976997 39.813077918 0 0 0
884 1 3 0.41 22.0710482879 -19.9686990069 39.5043697651 0 0 0
885 1 5 -0.82 19.711969515 -19.4861651361 34.3312387668 0 0 0
886 1 3 0.41 19.1989609129 -19.0283407152 35.1277402216 0 0 0
887 1 3 0.41 20.7020468196 -19.1933839098 34.2352530446 0 0 0
888 1 5 -0.82 22.5942979023 -22.8588663648 43.5072620312 0 0 0
889 1 3 0.41 23.3971094576 -22.2355676181 43.6669974458 0 0 0
890 1 3 0.41 23.0570408702 -23.8566305227 43.5376107562 0 0 0
891 1 5 -0.82 22.6888976478 -18.1366713541 44.769609962 0 0 0
892 1 3 0.41 22.5366049601 -18.8814848724 43.992189929 0 0 0
893 1 3 0.41 23.4674879888 -18.6745075353 45.345995151 0 0 0
894 1 5 -0.82 22.150891457 -22.5732515112 38.0339766913 0 0 0
895 1 3 0.41 22.2646884261 -21.596060403 37.733903401 0 0 0
896 1 3 0.41 23.2181266361 -22.5736411527 37.8289060621 0 0 0
897 1 5 -0.82 21.3202781107 -17.6196923006 37.6647421585 0 0 0
898 1 3 0.41 20.9334590401 -18.2223779233 38.4627057827 0 0 0
899 1 3 0.41 20.4049701567 -17.1785164561 37.4171021752 0 0 0
900 1 5 -0.82 24.2864739729 -20.1905897689 41.6006484542 0 0 0
901 1 3 0.41 24.0920609649 -20.406774089 42.5801287408 0 0 0
902 1 3 0.41 23.2397096453 -20.0198822213 41.4477788425 0 0 0
903 1 8 1.72 23.6925238669 -17.926172734 33.6874571835 0 0 0
904 1 6 -1.14 24.2150230889 -24.7002319059 33.1544126508 0 0 0
905 1 6 -1.14 23.09491486 -17.5193100755 32.3014115302 0 0 0
906 1 6 -1.14 24.6155099187 -22.2561131633 37.5353535375 0 0 0
907 1 6 -1.14 24.4651339767 -16.532108159 34.3406062693 0 0 0
908 1 6 -1.14 24.9884295177 -21.5294546248 31.559322508 0 0 0
909 1 6 -1.14 24.865641052 -18.9843968604 33.3440821478 0 0 0
910 1 7 -1.0 23.059719827 -19.8612524747 37.9334468641 0 0 0
911 1 4 0.29 23.6470363439 -20.6610244933 38.0412922717 0 0 0
912 1 7 -1.0 24.4251605175 -20.9505289097 44.156020427 0 0 0
913 1 4 0.29 24.7613003845 -20.0394793348 44.5121395018 0 0 0
914 1 5 -0.82 23.8693879457 -24.0938494985 40.7690693434 0 0 0
915 1 3 0.41 22.8932039524 -23.8965785517 40.9749152482 0 0 0
916 1 3 0.41 24.34141382 -24.2105078299 41.7007632764 0 0 0
917 1 8 1.72 -24.3172049472 -22.7212669157 73.3662945007 0 0 0
918 1 8 1.72 -23.4569351306 -23.1598242695 76.0191930156 0 0 0
919 1 2 2.2896396396 -18.7245180187 -24.1024628919 73.5985901572 0 0 0
920 1 6 -1.14 -19.4737623103 -24.5849453014 71.5485819557 0 0 0
921 1 6 -1.14 -24.5807749259 -24.1754107786 72.9615925335 0 0 0
922 1 6 -1.14 -22.8526125763 -24.7590070079 76.0443205304 0 0 0
923 1 5 -0.82 -20.8868459924 -23.8600862284 74.3617820742 0 0 0
924 1 3 0.41 -21.2736650631 -24.4627718511 75.1597456983 0 0 0
925 1 3 0.41 -21.8021539465 -23.4189103839 74.1141420908 0 0 0
926 1 8 1.72 -18.5146002363 -24.1665666619 70.3844970991 0 0 0
927 1 8 1.72 -13.8593714485 -24.5340802219 76.8973250056 0 0 0
928 1 8 1.72 -13.6147046143 -22.2060290253 69.5021946068 0 0 0
929 1 8 1.72 -6.6461143749 -24.9562355962 74.6238399447 0 0 0
930 1 8 1.72 0.5955468115 -22.6319487955 75.7719552344 0 0 0
931 1 8 1.72 -0.8511716122 -24.3418607517 70.5007727216 0 0 0
932 1 8 1.72 -2.1410272371 -21.4402652434 67.5035346065 0 0 0
933 1 8 1.72 0.5224582353 -22.1367738781 69.1071240182 0 0 0
934 1 8 1.72 7.776753104 -22.0881519412 63.0949500843 0 0 0
935 1 8 1.72 8.0678185202 -23.8435295878 65.6939395201 0 0 0
936 1 8 1.72 12.953861944 -24.3649230085 76.9693977441 0 0 0
937 1 8 1.72 10.035536806 -20.4489403322 70.3086703946 0 0 0
938 1 8 1.72 12.4297344938 -23.7417431824 74.2962182842 0 0 0
939 1 8 1.72 12.0697293577 -21.6688768983 72.1833176335 0 0 0
940 1 8 1.72 11.7687817085 -24.0221398471 62.4842890393 0 0 0
941 1 8 1.72 13.0653233479 -20.363973638 64.2428942241 0 0 0
942 1 8 1.72 13.9440542539 -22.0093816185 66.6083626639 0 0 0
943 1 8 1.72 20.9979357531 -24.2624868967 77.1058543867 0 0 0
944 1 8 1.72 18.8507683232 -21.2559538195 68.447118127 0 0 0
945 1 8 1.72 16.8064273759 -23.3208689483 59.6407128602 0 0 0
946 1 8 1.72 19.915241639 -23.684214392 63.3385300532 0 0 0
947 1 8 1.72 19.3686552188 -21.7314724247 60.8276434281 0 0 0
948 1 8 1.72 24.0541400316 -22.0093587339 66.524350468 0 0 0
949 1 8 1.72 23.2520725907 -23.6726817882 59.6690497139 0 0 0
950 1 8 1.72 24.2532682893 -20.3979762494 64.0612016567 0 0 0
951 1 8 1.72 24.2555453361 -17.8542760914 60.8621354233 0 0 0
952 1 1 1.43 -15.4870055846 -23.2248279077 71.4246282855 0 0 0
953 1 1 1.43 -11.5147222151 -24.111638831 75.2830041399 0 0 0
954 1 1 1.43 -8.4102307241 -22.4465982904 74.6747487062 0 0 0
955 1 1 1.43 -8.2917267913 -24.2971127001 67.7971641766 0 0 0
956 1 1 1.43 -7.2646244167 -23.5779167632 71.2508625277 0 0 0
957 1 1 1.43 -5.4605185648 -22.4741467199 68.4826617608 0 0 0
958 1 1 1.43 -1.3724472466 -23.2556816825 73.229318711 0 0 0
959 1 1 1.43 -3.1151283713 -21.351586721 71.0597105419 0 0 0
960 1 2 2.2896396396 -2.1305216335 -24.9583277562 67.3550084154 0 0 0
961 1 2 2.2896396396 -0.7006766677 -23.563959856 64.5416663569 0 0 0
962 1 2 2.2896396396 2.5280130604 -21.9993550679 73.6258578622 0 0 0
963 1 2 2.2896396396 2.278552195 -24.4185840261 67.0893552452 0 0 0
964 1 2 2.2896396396 7.9664733121 -23.3334535509 68.81493466 0 0 0
965 1 1 1.43 10.0048817389 -21.2228604237 74.3113927505 0 0 0
966 1 1 1.43 9.6018927825 -20.7806361605 65.6308512687 0 0 0
967 1 1 1.43 11.9508983251 -22.3035895616 68.8964917292 0 0 0
968 1 1 1.43 12.2172717752 -24.9120723748 71.2151642105 0 0 0
969 1 1 1.43 10.3971560413 -21.1180588097 62.4469546192 0 0 0
970 1 1 1.43 11.0030123406 -23.7520798893 66.0818472968 0 0 0
971 1 1 1.43 12.0441943452 -19.4075342197 67.1249289422 0 0 0
972 1 1 1.43 14.8533136321 -22.6029909828 72.1262979437 0 0 0
973 1 1 1.43 15.8721870254 -21.0412109984 68.6187018849 0 0 0
974 1 1 1.43 13.8825068423 -23.6360264069 64.5402134185 0 0 0
975 1 1 1.43 13.7627113072 -23.2053766107 60.4518277601 0 0 0
976 1 1 1.43 17.7960960233 -19.7406704852 75.0351256318 0 0 0
977 1 1 1.43 16.2330918557 -20.510301835 61.6412997045 0 0 0
978 1 1 1.43 21.4338567484 -21.4139022878 75.6516321706 0 0 0
979 1 1 1.43 17.5947317255 -23.1513893049 66.4152616622 0 0 0
980 1 1 1.43 19.3503664607 -24.3680975928 74.3197054858 0 0 0
981 1 1 1.43 18.6318300031 -19.5387826777 70.9596064856 0 0 0
982 1 1 1.43 19.03574365 -23.6454998907 70.1396336287 0 0 0
983 1 1 1.43 20.0693806253 -20.6189141924 65.0139223939 0 0 0
984 1 1 1.43 22.9731622613 -24.8242870272 74.905975232 0 0 0
985 1 1 1.43 24.734115014 -18.9536193521 74.1194877152 0 0 0
986 1 1 1.43 21.062066662 -23.4351145033 66.5912799383 0 0 0
987 1 1 1.43 20.7990349711 -24.8610597395 60.7472764057 0 0 0
988 1 1 1.43 23.5246740526 -22.9842239174 70.472173124 0 0 0
989 1 1 1.43 24.9772750509 -24.8294893153 65.9164010355 0 0 0
990 1 1 1.43 22.8465466012 -23.617195116 63.4989663659 0 0 0
991 1 1 1.43 24.2092879222 -18.2642199404 66.5098785159 0 0 0
992 1 2 2.2896396396 22.6469345662 -21.0707647313 61.1003475559 0 0 0
993 1 6 -1.14 -19.1122092432 -23.7597040033 68.9984514458 0 0 0
994 1 6 -1.14 -17.7419901264 -22.7725020868 71.0376461849 0 0 0
995 1 6 -1.14 -16.8103779938 -23.4269425555 74.8568530505 0 0 0
996 1 6 -1.14 -13.9886555079 -23.6754478436 75.6042594677 0 0 0
997 1 6 -1.14 -14.8430955289 -23.2590099797 69.1991143761 0 0 0
998 1 6 -1.14 -13.7124914804 -21.6592417028 71.0295119357 0 0 0
999 1 6 -1.14 -9.6499107948 -23.4340332878 76.3978096873 0 0 0
1000 1 6 -1.14 -6.6522873331 -23.3726940433 66.6203298545 0 0 0
1001 1 6 -1.14 -7.4780932886 -24.4984464437 73.3377878114 0 0 0
1002 1 6 -1.14 -6.8043277563 -23.8609204568 75.7271640387 0 0 0
1003 1 6 -1.14 -7.2328711715 -21.5631406747 72.7499589492 0 0 0
1004 1 6 -1.14 -6.5174997134 -24.5711785786 69.2981025409 0 0 0
1005 1 6 -1.14 -5.5283452885 -22.141340508 70.8258175867 0 0 0
1006 1 6 -1.14 -4.4306118997 -24.9589020993 67.8030386239 0 0 0
1007 1 6 -1.14 -3.4768306578 -21.4932086591 68.4695222227 0 0 0
1008 1 6 -1.14 0.3979108557 -23.8890752691 76.8909683191 0 0 0
1009 1 6 -1.14 -1.8690399613 -23.234019068 71.0212651191 0 0 0
1010 1 6 -1.14 -1.9998941787 -21.0580534615 73.0621905289 0 0 0
1011 1 6 -1.14 -2.1128345396 -22.7357160484 66.5867758086 0 0 0
1012 1 6 -1.14 2.0415910946 -22.0794978962 75.9670740432 0 0 0
1013 1 6 -1.14 0.0071009273 -24.5839703241 66.5544424595 0 0 0
1014 1 6 -1.14 0.6085134814 -23.2082681236 74.2681250043 0 0 0
1015 1 6 -1.14 -0.8287018734 -21.4794791232 68.527829768 0 0 0
1016 1 6 -1.14 0.4570665731 -23.6203158927 69.812756401 0 0 0
1017 1 6 -1.14 1.3235664891 -21.1375433389 70.1108630445 0 0 0
1018 1 6 -1.14 6.3601632989 -21.5342753262 62.6314528603 0 0 0
1019 1 6 -1.14 6.8315712766 -24.4359978178 66.5658481682 0 0 0
1020 1 6 -1.14 7.6890079701 -23.2069257641 64.2751701014 0 0 0
1021 1 6 -1.14 9.4398418711 -21.8061943883 69.6373313948 0 0 0
1022 1 6 -1.14 8.6351819927 -22.6357784589 61.8789404308 0 0 0
1023 1 6 -1.14 9.1756797403 -24.9534041264 65.3550881012 0 0 0
1024 1 6 -1.14 9.7556267049 -21.001318178 76.5224969515 0 0 0
1025 1 6 -1.14 11.680871686 -22.5217488665 73.4747146994 0 0 0
1026 1 6 -1.14 8.5487008788 -20.8226985339 63.7146391595 0 0 0
1027 1 6 -1.14 8.7290082012 -22.7377086995 66.6893355969 0 0 0
1028 1 6 -1.14 11.4831742285 -24.521898175 68.8396302782 0 0 0
1029 1 6 -1.14 11.9226218481 -23.682068867 75.8760627774 0 0 0
1030 1 6 -1.14 11.2166328386 -21.5538143357 66.8603265534 0 0 0
1031 1 6 -1.14 12.5724972402 -22.7111124633 70.9987048236 0 0 0
1032 1 6 -1.14 11.2673860453 -19.8951728885 69.3232870193 0 0 0
1033 1 6 -1.14 10.7648409355 -20.8253057007 71.7329302803 0 0 0
1034 1 6 -1.14 11.5441996258 -23.371939025 63.8733105432 0 0 0
1035 1 6 -1.14 11.4852388467 -20.2207993662 64.4471700409 0 0 0
1036 1 6 -1.14 14.0026453272 -23.5081459286 74.123152451 0 0 0
1037 1 6 -1.14 13.1959695476 -23.4750596429 66.8156612227 0 0 0
1038 1 6 -1.14 13.4210891423 -20.725605626 72.2929670169 0 0 0
1039 1 6 -1.14 11.54539134 -22.9230144064 61.3083457314 0 0 0
1040 1 6 -1.14 13.6590990507 -21.4956986584 65.1697459326 0 0 0
1041 1 6 -1.14 13.7061790414 -20.9713780107 67.8396618338 0 0 0
1042 1 6 -1.14 13.3593655197 -24.449742601 62.3796591716 0 0 0
1043 1 6 -1.14 14.501509762 -24.9295301011 71.7796620613 0 0 0
1044 1 6 -1.14 15.6388714222 -20.0883650963 70.6990574378 0 0 0
1045 1 6 -1.14 15.488541945 -22.4639811916 66.7715836211 0 0 0
1046 1 6 -1.14 16.1091074693 -24.2654353764 60.7136154026 0 0 0
1047 1 6 -1.14 19.8823670927 -19.7050080342 76.1179829318 0 0 0
1048 1 6 -1.14 17.8244464065 -22.5711496082 68.6018067292 0 0 0
1049 1 6 -1.14 16.2936504001 -18.7557200777 60.2563815613 0 0 0
1050 1 6 -1.14 19.6997484156 -21.5637454085 67.1326938357 0 0 0
1051 1 6 -1.14 21.0539006491 -23.6015729272 75.5044612402 0 0 0
1052 1 6 -1.14 17.9389833838 -19.9651978448 68.5621952657 0 0 0
1053 1 6 -1.14 18.4599849248 -20.4899765283 61.1973006226 0 0 0
1054 1 6 -1.14 20.3872641733 -24.6865185867 68.6131542806 0 0 0
1055 1 6 -1.14 20.6406543913 -22.7738994876 64.4591276123 0 0 0
1056 1 6 -1.14 19.6616635346 -21.2973677666 69.872341648 0 0 0
1057 1 6 -1.14 19.9248624558 -22.5945252756 62.0012907834 0 0 0
1058 1 6 -1.14 18.3899813183 -22.8551876998 59.9374475382 0 0 0
1059 1 6 -1.14 21.0059428734 -24.8352782786 62.9660343335 0 0 0
1060 1 6 -1.14 20.6949755191 -21.4183181939 59.8609814157 0 0 0
1061 1 6 -1.14 23.2104638138 -23.2266800681 65.7576609736 0 0 0
1062 1 6 -1.14 23.5564191055 -18.7844312248 63.8308947984 0 0 0
1063 1 6 -1.14 23.5218355357 -21.4425409207 63.1932590766 0 0 0
1064 1 6 -1.14 22.6870375369 -23.430225331 61.1412684591 0 0 0
1065 1 6 -1.14 21.9344048795 -24.2302702341 58.7970509542 0 0 0
1066 1 6 -1.14 23.9919753574 -19.3084199543 60.457433456 0 0 0
1067 1 6 -1.14 24.1670228332 -20.7076679953 65.6050317586 0 0 0
1068 1 6 -1.14 23.662693237 -22.27253345 59.0918754867 0 0 0
1069 1 6 -1.14 24.3517854439 -24.7525330435 59.3425030086 0 0 0
1070 1 7 -1.0 -13.0705189204 -24.3066010838 72.698022761 0 0 0
1071 1 4 0.29 -12.1972337268 -23.7406218842 72.4646971817 0 0 0
1072 1 7 -1.0 -12.2385089305 -22.7925176068 69.0783843627 0 0 0
1073 1 4 0.29 -11.1985368083 -22.7734120246 68.8007973524 0 0 0
1074 1 7 -1.0 -10.6050872217 -23.0080884062 72.5841635257 0 0 0
1075 1 4 0.29 -10.2922877059 -23.4994790002 71.7316599614 0 0 0
1076 1 7 -1.0 -9.5832059367 -21.7590468368 68.8636482681 0 0 0
1077 1 4 0.29 -8.8492964351 -21.0112348824 68.8354400847 0 0 0
1078 1 7 -1.0 -4.1188764243 -24.844595816 70.4380928534 0 0 0
1079 1 4 0.29 -3.5988235886 -23.974366627 70.802948091 0 0 0
1080 1 7 -1.0 -0.6603324679 -21.5636413259 75.916346665 0 0 0
1081 1 4 0.29 -0.9440935471 -20.5767993203 75.8220439103 0 0 0
1082 1 7 -1.0 4.8689745795 -21.5608587168 76.9308362267 0 0 0
1083 1 4 0.29 5.6035287594 -22.3284086937 77.0018142137 0 0 0
1084 1 7 -1.0 1.6293025908 -22.352391827 67.6072291223 0 0 0
1085 1 4 0.29 1.290786605 -21.668648466 66.9115663067 0 0 0
1086 1 7 -1.0 5.8427685053 -18.5892443126 73.4251182949 0 0 0
1087 1 4 0.29 6.1997763033 -19.062535478 72.5238997085 0 0 0
1088 1 7 -1.0 6.0251582803 -22.0906485485 68.5999896073 0 0 0
1089 1 4 0.29 5.4435690672 -21.4323613007 69.1351387265 0 0 0
1090 1 7 -1.0 7.5028358304 -23.9945008853 71.0410535537 0 0 0
1091 1 4 0.29 6.8633629708 -23.7724916046 71.8696040322 0 0 0
1092 1 7 -1.0 15.9070163269 -21.7701893143 75.1960292735 0 0 0
1093 1 4 0.29 15.2119707933 -22.6034835307 75.1568382415 0 0 0
1094 1 7 -1.0 13.7673415621 -18.883987732 64.5133096886 0 0 0
1095 1 4 0.29 14.7536120568 -19.1477872608 64.8783041293 0 0 0
1096 1 7 -1.0 17.0525289199 -24.4281825833 76.6372179117 0 0 0
1097 1 4 0.29 16.2250171176 -23.7743255262 76.3846608424 0 0 0
1098 1 7 -1.0 13.4599389295 -20.6116368201 62.5759135175 0 0 0
1099 1 4 0.29 13.0837621922 -19.6467088292 62.3781633965 0 0 0
1100 1 7 -1.0 13.1046054124 -20.3646459386 76.9019970763 0 0 0
1101 1 4 0.29 13.4602169229 -21.1453292338 76.3811148774 0 0 0
1102 1 7 -1.0 12.1790038212 -18.1624916905 62.3672774543 0 0 0
1103 1 4 0.29 12.6609331647 -18.3247766757 63.2472571194 0 0 0
1104 1 7 -1.0 21.8220613662 -19.8287124641 73.3646557084 0 0 0
1105 1 4 0.29 21.2887666455 -18.9686331602 72.9942595828 0 0 0
1106 1 7 -1.0 15.9157726056 -24.5476036421 69.4610041418 0 0 0
1107 1 4 0.29 16.5205281016 -23.8390822123 68.9397185975 0 0 0
1108 1 7 -1.0 17.8574179316 -22.3765745199 72.877769771 0 0 0
1109 1 4 0.29 17.3078684919 -22.3647360022 73.7440421359 0 0 0
1110 1 7 -1.0 16.012572431 -19.6421041842 65.919231814 0 0 0
1111 1 4 0.29 15.2599486997 -20.324363654 65.7008849475 0 0 0
1112 1 7 -1.0 16.3866277628 -22.9212727863 63.4410767393 0 0 0
1113 1 4 0.29 16.7215559109 -23.5031327605 62.6812033321 0 0 0
1114 1 7 -1.0 17.4510365974 -18.1887382027 64.3214345871 0 0 0
1115 1 4 0.29 16.7980797252 -18.6883543587 65.0805602015 0 0 0
1116 1 7 -1.0 24.2048448024 -21.7459945089 75.2650855062 0 0 0
1117 1 4 0.29 24.3605320087 -21.1105400101 76.1245152193 0 0 0
1118 1 7 -1.0 20.8095511299 -17.7227581585 71.8712233762 0 0 0
1119 1 4 0.29 21.7541845722 -17.8085729617 71.513092716 0 0 0
1120 1 7 -1.0 18.4963376435 -24.3932726355 63.7512035864 0 0 0
1121 1 4 0.29 17.6325851352 -23.8447504527 63.6132542323 0 0 0
1122 1 7 -1.0 24.275013101 -19.6892174485 70.8166917831 0 0 0
1123 1 4 0.29 23.2586825691 -19.575842508 71.0872730686 0 0 0
1124 1 7 -1.0 21.245656304 -19.4904918667 62.0361713817 0 0 0
1125 1 4 0.29 20.1930117966 -19.6908396163 62.0565340416 0 0 0
1126 1 7 -1.0 23.2085186964 -21.6446271791 67.9099598231 0 0 0
1127 1 4 0.29 23.0218028459 -20.7445752612 68.3600580644 0 0 0
1128 1 5 -0.82 -10.4000165363 -20.641713287 71.1094124207 0 0 0
1129 1 3 0.41 -10.5514479326 -21.5279096239 71.5111963119 0 0 0
1130 1 3 0.41 -10.2272237661 -21.1191219068 70.0770725906 0 0 0
1131 1 5 -0.82 -2.9973750642 -24.0888697679 74.8307371859 0 0 0
1132 1 3 0.41 -3.3379071868 -24.2422243382 75.8127422301 0 0 0
1133 1 3 0.41 -3.8289817641 -24.6694430993 74.6185760578 0 0 0
1134 1 5 -0.82 -4.6488407409 -21.4622358013 64.7377520462 0 0 0
1135 1 3 0.41 -4.394908438 -20.5173429823 65.1652924834 0 0 0
1136 1 3 0.41 -3.7891584688 -21.9661598815 64.3559676705 0 0 0
1137 1 5 -0.82 2.1529728278 -23.4703626397 71.9424330385 0 0 0
1138 1 3 0.41 1.819118538 -23.7135526857 70.9594297932 0 0 0
1139 1 3 0.41 1.5349534104 -24.1156825667 72.3779963515 0 0 0
1140 1 5 -0.82 0.0394101747 -21.1551211762 64.9505868533 0 0 0
1141 1 3 0.41 -0.5958175709 -20.6685488402 65.6044258836 0 0 0
1142 1 3 0.41 -0.1003872299 -20.6451487706 64.0249449982 0 0 0
1143 1 5 -0.82 3.7665822017 -23.8371909272 74.2636858702 0 0 0
1144 1 3 0.41 3.2190826585 -24.6813177499 74.2769991319 0 0 0
1145 1 3 0.41 4.6810014607 -24.1525005152 74.5166690398 0 0 0
1146 1 5 -0.82 1.7800635639 -23.5961487172 64.5327826829 0 0 0
1147 1 3 0.41 1.8571233198 -24.288100455 63.7284541435 0 0 0
1148 1 3 0.41 2.2887080402 -22.9174048665 63.9365975682 0 0 0
1149 1 5 -0.82 5.7845661729 -21.5069423742 73.9186100105 0 0 0
1150 1 3 0.41 6.2845334159 -21.3684071525 73.1008240202 0 0 0
1151 1 3 0.41 6.0071699937 -22.5286875812 74.0960933787 0 0 0
1152 1 5 -0.82 4.3095543914 -23.8364904179 65.9473311105 0 0 0
1153 1 3 0.41 5.3817715663 -23.8814007519 66.1630652523 0 0 0
1154 1 3 0.41 4.5794360952 -23.6136378208 64.9721854046 0 0 0
1155 1 5 -0.82 5.6479338246 -20.829217749 66.0433935423 0 0 0
1156 1 3 0.41 5.9686822985 -21.2222327821 66.9622982427 0 0 0
1157 1 3 0.41 5.0734031585 -21.7108268157 65.9696047245 0 0 0
1158 1 5 -0.82 3.8372364799 -23.8726460598 68.7619785615 0 0 0
1159 1 3 0.41 4.6727942755 -23.2282002126 68.6573574383 0 0 0
1160 1 3 0.41 4.1745216508 -24.5262322575 69.5057239981 0 0 0
1161 1 5 -0.82 3.9383087044 -22.5050567633 63.0880227147 0 0 0
1162 1 3 0.41 3.7132016325 -22.7448966127 62.0716899214 0 0 0
1163 1 3 0.41 4.9912856917 -22.3172488134 62.8933061527 0 0 0
1164 1 5 -0.82 6.4128826061 -19.008110509 70.3197804881 0 0 0
1165 1 3 0.41 7.3824789185 -19.1447067127 70.5300856782 0 0 0
1166 1 3 0.41 6.4006164405 -19.2260681961 69.2655730067 0 0 0
1167 1 5 -0.82 17.8423867497 -21.2843528092 64.9898788482 0 0 0
1168 1 3 0.41 17.0172734428 -20.5761876577 65.3357334038 0 0 0
1169 1 3 0.41 17.2187436716 -21.858302289 64.2753933191 0 0 0
1170 1 5 -0.82 22.8217927851 -18.5208855711 68.6059777126 0 0 0
1171 1 3 0.41 23.2194610762 -18.7144721812 69.5627235041 0 0 0
1172 1 3 0.41 22.2414584095 -17.6688071276 68.9139220206 0 0 0
1173 1 5 -0.82 21.9528340154 -21.4293090354 71.11613935 0 0 0
1174 1 3 0.41 22.0105683568 -20.740920354 71.964278557 0 0 0
1175 1 3 0.41 21.0272902449 -21.2376121422 70.5730223882 0 0 0
1176 1 5 -0.82 21.2632676229 -18.3504656126 56.3369503872 0 0 0
1177 1 3 0.41 20.8224245416 -18.4600122785 55.2647340063 0 0 0
1178 1 3 0.41 21.7538990903 -17.4700950963 55.9572459342 0 0 0
1179 1 8 1.72 -24.8975054786 -8.5021541244 44.121347276 0 0 0
1180 1 8 1.72 -23.4382359328 -10.5386700506 42.448329747 0 0 0
1181 1 8 1.72 -24.1617983326 13.8825875446 44.4339024763 0 0 0
1182 1 8 1.72 -22.9298053759 2.420200802 44.5069147431 0 0 0
1183 1 8 1.72 -24.0990259998 3.8304990064 42.0984982588 0 0 0
1184 1 8 1.72 -22.6118963792 -17.1205285943 41.960197684 0 0 0
1185 1 8 1.72 -22.107289892 -9.249524877 40.2418351133 0 0 0
1186 1 8 1.72 -21.5473951052 -4.8411462459 43.0453996925 0 0 0
1187 1 8 1.72 -24.6556768158 16.3232744172 42.9057159372 0 0 0
1188 1 8 1.72 -21.279075593 -13.853330496 40.1779799841 0 0 0
1189 1 8 1.72 -22.50030824 12.0090364358 42.5350564965 0 0 0
1190 1 8 1.72 -21.3046117579 8.0742525667 44.1683853377 0 0 0
1191 1 8 1.72 -21.271222362 -0.6005692325 41.760829753 0 0 0
1192 1 8 1.72 -24.8774492487 0.4787486692 27.4727861742 0 0 0
1193 1 8 1.72 -24.9972402699 10.3534315456 31.173875999 0 0 0
1194 1 8 1.72 -22.0381991074 -14.0999888912 29.7869383769 0 0 0
1195 1 8 1.72 -23.0274168812 -2.4276948255 29.8713392034 0 0 0
1196 1 8 1.72 -23.0105113072 -7.942617313 29.8357378971 0 0 0
1197 1 8 1.72 -23.3669813593 5.330389083 30.9767198839 0 0 0
1198 1 8 1.72 -24.8362846805 18.0789083099 32.1118210666 0 0 0
1199 1 8 1.72 -19.576729586 15.6957576428 39.3949750919 0 0 0
1200 1 8 1.72 -18.8359213884 -13.7578837012 35.1514326284 0 0 0
1201 1 8 1.72 -18.9339331195 11.8481308206 37.2110543797 0 0 0
1202 1 8 1.72 -18.9585503764 -2.3594154078 33.1990712122 0 0 0
1203 1 8 1.72 -20.3527719392 2.2358513866 29.4402475126 0 0 0
1204 1 8 1.72 -22.4133940706 15.6668203418 29.1871100309 0 0 0
1205 1 8 1.72 -18.1784349643 -17.8010304894 38.6672958266 0 0 0
1206 1 8 1.72 -16.0795610831 -9.5431872077 35.3958140658 0 0 0
1207 1 8 1.72 -17.193948795 -7.6121293431 40.7803506184 0 0 0
1208 1 8 1.72 -16.6207926049 8.5901541571 41.7842294351 0 0 0
1209 1 8 1.72 -14.3329568807 -15.0322362548 41.1259739234 0 0 0
1210 1 8 1.72 -19.1597028546 2.899883596 36.2985180587 0 0 0
1211 1 8 1.72 -19.0967940316 -2.7340425102 28.043190934 0 0 0
1212 1 8 1.72 -20.2025966339 10.2491123894 28.1582220284 0 0 0
1213 1 8 1.72 -14.8327390671 -0.8677380533 42.8828446776 0 0 0
1214 1 8 1.72 -14.0651720642 -10.9669580913 39.6603730608 0 0 0
1215 1 8 1.72 -15.9581500543 11.659013076 42.6123444185 0 0 0
1216 1 8 1.72 -14.9942734688 1.7228500627 41.3362607118 0 0 0
1217 1 8 1.72 -14.7997724482 13.8547208657 41.1479710032 0 0 0
1218 1 8 1.72 -12.0270372312 -7.3438750023 37.3614803708 0 0 0
1219 1 8 1.72 -15.1747428264 16.889055791 33.0401018921 0 0 0
1220 1 8 1.72 -14.1911360164 -1.3042901147 30.2356159847 0 0 0
1221 1 8 1.72 -15.7743547588 11.3696147713 32.4899819342 0 0 0
1222 1 8 1.72 -11.7954822539 -13.323159791 28.7168327004 0 0 0
1223 1 8 1.72 -12.0088719371 -5.5860571594 34.946256783 0 0 0
1224 1 8 1.72 -12.6965470102 5.2261919163 39.3171832611 0 0 0
1225 1 8 1.72 -15.1717328842 17.9911071425 30.3352253206 0 0 0
1226 1 8 1.72 -12.1390411061 -9.2202472406 30.9740268634 0 0 0
1227 1 8 1.72 -9.7245336911 -11.4804567024 34.1342240694 0 0 0
1228 1 8 1.72 -14.2960692897 5.3832271706 29.5682028714 0 0 0
1229 1 8 1.72 -8.5405322262 -3.8473834573 40.427543266 0 0 0
1230 1 8 1.72 -10.08651651 18.704023512 39.1427552731 0 0 0
1231 1 8 1.72 -11.6741479073 7.389985646 36.9984456382 0 0 0
1232 1 8 1.72 -9.0926544943 -13.1179266527 36.5209996037 0 0 0
1233 1 8 1.72 -11.8834380967 4.1591708083 30.8226461809 0 0 0
1234 1 8 1.72 -13.1640381145 0.9020279395 36.1271955443 0 0 0
1235 1 8 1.72 -12.2502673141 -7.3748481581 28.6879345561 0 0 0
1236 1 8 1.72 -9.6999970362 -17.8174445092 32.3669275602 0 0 0
1237 1 8 1.72 -11.0533054034 -0.1971659514 37.6816497885 0 0 0
1238 1 8 1.72 -12.3358047553 -3.2982033305 31.6172391275 0 0 0
1239 1 8 1.72 -13.1081925163 10.1592903901 33.5972484231 0 0 0
1240 1 8 1.72 -9.2008894657 -14.8004500214 29.5589548733 0 0 0
1241 1 8 1.72 -9.3749572356 11.8910131066 38.204752804 0 0 0
1242 1 8 1.72 -10.4653978199 13.5246833136 36.1161214487 0 0 0
1243 1 8 1.72 -3.1711116725 18.8959180986 40.3319066546 0 0 0
1244 1 8 1.72 -2.2844284907 9.2599701178 39.6024072699 0 0 0
1245 1 8 1.72 -2.0157614569 -1.8868086223 35.510335 0 0 0
1246 1 8 1.72 -3.4775091342 -12.3789360451 35.6268944325 0 0 0
1247 1 8 1.72 -4.5820788128 12.5852344119 35.7888403776 0 0 0
1248 1 8 1.72 0.6186250883 -1.8868874294 36.7564832698 0 0 0
1249 1 8 1.72 -1.2089803993 -14.2382251978 36.4872383463 0 0 0
1250 1 8 1.72 -2.3214845452 10.879475033 37.0844968269 0 0 0
1251 1 8 1.72 -1.8435495401 -6.7893917922 34.21854789 0 0 0
1252 1 8 1.72 -3.9031690167 6.8150883445 35.9782747012 0 0 0
1253 1 8 1.72 -5.9607461653 18.448866858 35.6936089314 0 0 0
1254 1 8 1.72 -4.6731266482 17.0776975366 38.2463019508 0 0 0
1255 1 8 1.72 -0.9625650394 -8.9057698582 36.0956112356 0 0 0
1256 1 8 1.72 -2.692527356 4.2394864319 36.4729771582 0 0 0
1257 1 8 1.72 -3.6915996626 8.6290041533 31.5247290111 0 0 0
1258 1 8 1.72 -2.8134177517 16.2581329295 31.5326678303 0 0 0
1259 1 8 1.72 -3.8622710641 10.6698449407 29.0320751581 0 0 0
1260 1 8 1.72 -2.8111690831 -10.5914104107 29.3558783029 0 0 0
1261 1 8 1.72 -2.6169181445 -7.9481753402 27.5332141459 0 0 0
1262 1 8 1.72 -2.158121758 -4.6588406981 30.9930829076 0 0 0
1263 1 8 1.72 -3.4552864256 1.1656508841 30.4915394605 0 0 0
1264 1 8 1.72 -3.6331913731 19.1029784896 35.1096788503 0 0 0
1265 1 8 1.72 -3.3375452019 16.8813127556 28.8594883704 0 0 0
1266 1 8 1.72 0.3133269549 -16.7188129651 29.8020515916 0 0 0
1267 1 8 1.72 -1.7512332734 3.0790577429 29.078710242 0 0 0
1268 1 8 1.72 -1.8674994997 -2.7807734562 28.4598593999 0 0 0
1269 1 8 1.72 1.6900429713 -7.3558080841 36.6846635261 0 0 0
1270 1 8 1.72 2.2551296657 -17.5436879749 36.1540327775 0 0 0
1271 1 8 1.72 1.4986537981 6.6082113126 38.1323806788 0 0 0
1272 1 8 1.72 1.7738482904 7.9663356671 35.6227638092 0 0 0
1273 1 8 1.72 5.1921202852 -12.374031577 37.0774144411 0 0 0
1274 1 8 1.72 2.0932924748 -4.493646085 35.5223853732 0 0 0
1275 1 8 1.72 3.2377807587 -0.67496351 36.9900476064 0 0 0
1276 1 8 1.72 1.0667141779 -15.3946611579 34.7527640624 0 0 0
1277 1 8 1.72 4.6699715378 -16.4989052328 37.020064095 0 0 0
1278 1 8 1.72 3.8173247232 -8.7639623638 33.7255450577 0 0 0
1279 1 8 1.72 1.2228468543 16.9803406383 35.9261401112 0 0 0
1280 1 8 1.72 3.0212517317 12.7938058482 37.3953366708 0 0 0
1281 1 8 1.72 4.0924505369 3.2322445518 35.2203551529 0 0 0
1282 1 8 1.72 3.4854162535 21.0498045592 32.2778004412 0 0 0
1283 1 8 1.72 3.655047201 -10.7257051954 28.8589895932 0 0 0
1284 1 8 1.72 5.2306560575 16.3605690412 31.6691244729 0 0 0
1285 1 8 1.72 6.3079337341 -12.7077830935 33.0859333212 0 0 0
1286 1 8 1.72 10.4696282242 -9.3895559921 35.3386338606 0 0 0
1287 1 8 1.72 7.4379158038 -6.552206951 30.3094165998 0 0 0
1288 1 8 1.72 8.208887864 -1.267109547 34.0532248928 0 0 0
1289 1 8 1.72 8.574894 11.6558410283 34.561385074 0 0 0
1290 1 8 1.72 12.1976268373 -11.7898491786 34.8563842496 0 0 0
1291 1 8 1.72 6.0413055119 6.9195587938 30.222636626 0 0 0
1292 1 8 1.72 9.4098635092 3.5624392842 34.5522839391 0 0 0
1293 1 8 1.72 10.4689619063 -6.9685109703 33.7144273028 0 0 0
1294 1 8 1.72 8.6365506081 14.6155451836 35.8483928506 0 0 0
1295 1 8 1.72 9.1123077942 5.9634544268 33.3918314757 0 0 0
1296 1 8 1.72 9.2488123225 17.4327390868 34.7285331189 0 0 0
1297 1 8 1.72 11.6526922848 -3.6940643335 30.8530313138 0 0 0
1298 1 8 1.72 10.96453856 -1.6642857871 28.9921981664 0 0 0
1299 1 8 1.72 14.0218498659 10.3913825533 31.6869482672 0 0 0
1300 1 8 1.72 14.713500907 -7.746474167 34.3391641198 0 0 0
1301 1 8 1.72 13.1939867065 -8.2067928944 28.874624368 0 0 0
1302 1 8 1.72 13.8958209157 0.7103307543 35.3660098799 0 0 0
1303 1 8 1.72 15.4481282218 20.5842503883 34.1003092859 0 0 0
1304 1 8 1.72 14.1386429059 11.1034696212 29.0230111814 0 0 0
1305 1 8 1.72 14.2906705904 -8.5247776308 31.3763890327 0 0 0
1306 1 8 1.72 13.867224362 5.0345365868 30.4430812048 0 0 0
1307 1 8 1.72 17.1305938679 -13.4540609035 27.575406457 0 0 0
1308 1 8 1.72 15.4422671501 3.8000547931 32.3991034072 0 0 0
1309 1 8 1.72 15.7597803743 16.4109188975 31.837215423 0 0 0
1310 1 8 1.72 13.9675010545 17.7086973097 29.5442420414 0 0 0
1311 1 1 1.43 -24.3195215651 -5.1341748444 45.330691905 0 0 0
1312 1 1 1.43 -24.8566274537 -11.3149924946 45.0653662045 0 0 0
1313 1 1 1.43 -23.266729391 -11.8852168262 39.7380932987 0 0 0
1314 1 1 1.43 -22.8453212871 -7.1933001343 42.9222851379 0 0 0
1315 1 1 1.43 -24.5498893934 5.2285049177 44.9160941008 0 0 0
1316 1 1 1.43 -23.1928915177 6.9415866426 41.794645931 0 0 0
1317 1 1 1.43 -24.6987867335 11.0659917428 45.2817514764 0 0 0
1318 1 1 1.43 -24.2708311305 0.894611 41.5497297333 0 0 0
1319 1 1 1.43 -22.8507354151 -13.8152623166 42.8417778176 0 0 0
1320 1 1 1.43 -21.5626505531 -0.9246019419 38.7569954132 0 0 0
1321 1 1 1.43 -20.6862408114 -6.1895017191 39.7569971109 0 0 0
1322 1 1 1.43 -23.7842005779 -19.1868678888 40.4889363853 0 0 0
1323 1 1 1.43 -24.1516300535 -11.2494221426 35.06393837 0 0 0
1324 1 1 1.43 -23.5237994932 -1.2834313422 44.5485596501 0 0 0
1325 1 1 1.43 -23.132838351 -15.728821008 38.6713094587 0 0 0
1326 1 1 1.43 -24.2475512272 -4.8266730536 35.8916162359 0 0 0
1327 1 1 1.43 -23.6926508612 -8.196908538 38.1062530717 0 0 0
1328 1 1 1.43 -23.5210865518 -17.3568351516 30.2561921092 0 0 0
1329 1 1 1.43 -24.2041885464 17.0841841843 39.9009012715 0 0 0
1330 1 1 1.43 -22.7197264476 13.9114254734 39.1442090573 0 0 0
1331 1 1 1.43 -24.1223327326 -4.9053933109 30.8406481598 0 0 0
1332 1 1 1.43 -24.6263576173 12.7702905905 34.1092924813 0 0 0
1333 1 1 1.43 -24.3204674124 17.5044066612 35.0460673548 0 0 0
1334 1 1 1.43 -23.7723238356 9.2857105473 33.7169701641 0 0 0
1335 1 1 1.43 -22.609711596 7.2396193108 37.176738923 0 0 0
1336 1 1 1.43 -21.9633028861 -1.9301725666 32.9621731828 0 0 0
1337 1 1 1.43 -22.2581218002 -8.3363702243 32.7666957308 0 0 0
1338 1 1 1.43 -20.8768929829 -15.2124744879 32.1988913909 0 0 0
1339 1 1 1.43 -23.4866314006 2.5042239948 31.2572159868 0 0 0
1340 1 1 1.43 -20.7573939197 -11.4583046443 37.349956064 0 0 0
1341 1 1 1.43 -20.1573621863 -15.3686326478 37.0212367414 0 0 0
1342 1 1 1.43 -24.0991494749 15.3215448137 31.531884768 0 0 0
1343 1 1 1.43 -19.3390029685 -16.0427889438 40.6891014849 0 0 0
1344 1 1 1.43 -19.1056181607 6.3836939876 43.40728134 0 0 0
1345 1 1 1.43 -21.6018292145 15.2139383841 41.9553567874 0 0 0
1346 1 1 1.43 -19.389754785 -2.8925110454 41.3761210483 0 0 0
1347 1 1 1.43 -19.6777706279 -19.0880959427 41.996040844 0 0 0
1348 1 1 1.43 -19.5195551104 -10.8017548802 40.6066638168 0 0 0
1349 1 1 1.43 -19.8208163869 -8.035797302 42.5361111653 0 0 0
1350 1 1 1.43 -22.9231997738 -11.0508343233 29.7643645917 0 0 0
1351 1 1 1.43 -20.2520750559 2.458690239 39.7352194142 0 0 0
1352 1 1 1.43 -20.3816859814 -15.3946272673 43.561404108 0 0 0
1353 1 1 1.43 -22.0814065443 2.7136412318 36.237997666 0 0 0
1354 1 1 1.43 -16.5714386476 -15.6667494675 37.5274234225 0 0 0
1355 1 1 1.43 -22.0846085551 -4.6953605555 28.2587449876 0 0 0
1356 1 1 1.43 -22.3923011762 8.7298850508 29.6077644685 0 0 0
1357 1 1 1.43 -21.3955954615 -16.4208981423 27.9450765215 0 0 0
1358 1 1 1.43 -19.862212207 -12.1078628587 32.4293377378 0 0 0
1359 1 1 1.43 -18.7931704094 9.9634811342 43.6372160521 0 0 0
1360 1 1 1.43 -22.6143747443 5.7397737343 27.9642079789 0 0 0
1361 1 1 1.43 -19.6078513304 17.5951944909 37.3053800658 0 0 0
1362 1 1 1.43 -24.1775104198 18.1764576476 29.2380187924 0 0 0
1363 1 1 1.43 -17.9487654155 0.4241228356 42.78996949 0 0 0
1364 1 1 1.43 -17.4338677527 -8.534626562 32.5249988649 0 0 0
1365 1 1 1.43 -20.7217569612 14.3782147712 35.8142331681 0 0 0
1366 1 1 1.43 -23.9833600808 13.9303260085 27.4268569166 0 0 0
1367 1 1 1.43 -14.8205432268 -19.0132451195 37.8110330214 0 0 0
1368 1 1 1.43 -20.3869426715 -0.3525780409 30.6613375368 0 0 0
1369 1 1 1.43 -19.8594770727 8.5998344318 40.7416941805 0 0 0
1370 1 1 1.43 -19.5309720172 -5.1053661174 34.5142326505 0 0 0
1371 1 1 1.43 -19.1897502153 0.3807734569 34.5999242588 0 0 0
1372 1 1 1.43 -19.1629401321 10.7201708356 34.3642055807 0 0 0
1373 1 1 1.43 -20.6489678676 6.522803957 31.6854580138 0 0 0
1374 1 1 1.43 -19.3278061052 -13.2479089383 28.9562498329 0 0 0
1375 1 1 1.43 -19.920022842 -8.2813192352 29.489090092 0 0 0
1376 1 1 1.43 -17.6687163138 -15.9588979017 33.6536683769 0 0 0
1377 1 1 1.43 -21.8041473042 18.1772341251 31.8769081354 0 0 0
1378 1 1 1.43 -20.4644105373 3.3062525784 32.8866940762 0 0 0
1379 1 1 1.43 -21.6454787375 12.8502193027 30.4031088156 0 0 0
1380 1 1 1.43 -15.1416178204 -10.1603423012 28.9352421965 0 0 0
1381 1 1 1.43 -16.1338053879 -18.4610508705 40.8514939479 0 0 0
1382 1 1 1.43 -15.8545774964 -9.6870337746 42.4226729318 0 0 0
1383 1 1 1.43 -17.0506204233 14.8172630813 37.6251864247 0 0 0
1384 1 1 1.43 -17.5354318996 11.7350839202 40.1804451821 0 0 0
1385 1 1 1.43 -12.4229645447 -9.3974334858 41.4998474192 0 0 0
1386 1 1 1.43 -19.8823237562 -4.0436552456 30.801734468 0 0 0
1387 1 1 1.43 -18.5169706007 10.7708381787 30.3588461201 0 0 0
1388 1 1 1.43 -19.0475861089 6.2483714889 35.0594588848 0 0 0
1389 1 1 1.43 -17.3716726035 13.4571231963 34.3120102366 0 0 0
1390 1 1 1.43 -18.4941891795 0.3958112216 27.3110475939 0 0 0
1391 1 1 1.43 -10.9514925822 -12.3012535094 31.0975445593 0 0 0
1392 1 1 1.43 -18.3402365835 8.0490920194 28.2290623655 0 0 0
1393 1 1 1.43 -13.4097196587 -9.8300265081 37.2201888236 0 0 0
1394 1 1 1.43 -14.0836906518 -7.0858075095 39.4065890228 0 0 0
1395 1 1 1.43 -17.2837596725 -16.2659081606 29.4117554094 0 0 0
1396 1 1 1.43 -14.6283103355 5.2429819526 42.2642276625 0 0 0
1397 1 1 1.43 -16.9268956277 -2.2448314932 29.9468686098 0 0 0
1398 1 1 1.43 -15.3940513637 -6.5739303008 35.9753762107 0 0 0
1399 1 1 1.43 -12.4118113983 -17.5408747341 40.0528070324 0 0 0
1400 1 1 1.43 -18.4191017682 18.698547582 32.8559694374 0 0 0
1401 1 1 1.43 -20.0537988172 13.5854666451 27.4288742931 0 0 0
1402 1 1 1.43 -16.4656488823 0.4035069544 37.3965862762 0 0 0
1403 1 1 1.43 -14.4289132667 -12.1557769289 33.8087699264 0 0 0
1404 1 1 1.43 -11.7463422126 -13.6224379631 39.0624013126 0 0 0
1405 1 1 1.43 -17.2191399661 4.8527716258 31.6735567044 0 0 0
1406 1 1 1.43 -14.1292218099 7.8735999932 38.8521907667 0 0 0
1407 1 1 1.43 -13.5882057183 -0.7352945683 39.2414385558 0 0 0
1408 1 1 1.43 -16.58549865 3.441800113 35.3276070456 0 0 0
1409 1 1 1.43 -14.0308457519 -7.425212522 33.0309378179 0 0 0
1410 1 1 1.43 -15.7117217174 -3.1003716787 33.1076112493 0 0 0
1411 1 1 1.43 -16.3914819449 4.5204743664 27.758576446 0 0 0
1412 1 1 1.43 -15.5901584992 9.4536073861 34.894300311 0 0 0
1413 1 1 1.43 -12.6625099685 11.2701328858 42.611434811 0 0 0
1414 1 1 1.43 -15.2102822618 18.6274460403 35.4553169682 0 0 0
1415 1 1 1.43 -12.1459955273 -15.7475605617 31.4843583467 0 0 0
1416 1 1 1.43 -16.2308362208 16.6783818032 43.2508183301 0 0 0
1417 1 1 1.43 -14.5846586516 2.2996175179 29.6613791472 0 0 0
1418 1 1 1.43 -10.6131393303 15.0173671014 39.3564037757 0 0 0
1419 1 1 1.43 -10.50645851 -10.8167271429 38.7821282109 0 0 0
1420 1 1 1.43 -10.5068890133 -6.9422166751 40.1465457628 0 0 0
1421 1 1 1.43 -11.8030750524 -10.0033180081 27.6357597728 0 0 0
1422 1 1 1.43 -17.1397269422 17.3673742555 27.7925887972 0 0 0
1423 1 2 2.2896396396 -11.1483877137 6.5852441691 41.8601106491 0 0 0
1424 1 2 2.2896396396 -12.0469193096 2.5564129994 40.8054471009 0 0 0
1425 1 2 2.2896396396 -10.3130525828 -7.9801093122 34.3233645754 0 0 0
1426 1 2 2.2896396396 -14.9419048766 14.5429446288 31.0825286894 0 0 0
1427 1 2 2.2896396396 -9.9409593707 -16.6451257877 35.8496319264 0 0 0
1428 1 2 2.2896396396 -11.3662032089 -3.9765998643 38.1379459476 0 0 0
1429 1 2 2.2896396396 -8.5257289021 -14.5276945901 33.3540646 0 0 0
1430 1 2 2.2896396396 -13.363093331 13.6075965356 34.2233483229 0 0 0
1431 1 2 2.2896396396 -15.1352682315 8.9122892133 30.5688431358 0 0 0
1432 1 2 2.2896396396 -12.2345502966 6.6645960473 33.1361380974 0 0 0
1433 1 2 2.2896396396 -12.8432548327 1.0229574621 32.4562159504 0 0 0
1434 1 2 2.2896396396 -14.0845265205 -4.1011533484 28.8864773242 0 0 0
1435 1 2 2.2896396396 -12.5982044854 -2.2283437498 35.1791240471 0 0 0
1436 1 2 2.2896396396 -12.7089986846 4.5385621615 36.3319610376 0 0 0
1437 1 2 2.2896396396 -9.6963371818 -0.227841867 41.2488593503 0 0 0
1438 1 2 2.2896396396 -12.890093823 19.6168611787 32.3456691872 0 0 0
1439 1 2 2.2896396396 -8.3856624191 -9.3717098753 31.6159343562 0 0 0
1440 1 2 2.2896396396 -10.7162723902 -5.9518023723 31.3651109251 0 0 0
1441 1 2 2.2896396396 -9.1431814361 8.9608135158 39.0643249527 0 0 0
1442 1 2 2.2896396396 -12.8063596646 11.0304654348 37.4083685568 0 0 0
1443 1 2 2.2896396396 -11.6485013423 16.8716093059 36.6129867823 0 0 0
1444 1 2 2.2896396396 -13.2392666353 18.62370087 28.1891279484 0 0 0
1445 1 2 2.2896396396 -5.9241467888 -14.848503555 36.8458184003 0 0 0
1446 1 2 2.2896396396 -8.5693049222 -2.8528972105 30.8149513158 0 0 0
1447 1 2 2.2896396396 -9.6873821644 9.346438242 32.8941226525 0 0 0
1448 1 2 2.2896396396 -7.2637303954 0.7384552423 38.0296919017 0 0 0
1449 1 2 2.2896396396 -8.3270441471 12.3436343894 40.9696372228 0 0 0
1450 1 2 2.2896396396 -2.4456285888 -7.7672028515 38.9727140382 0 0 0
1451 1 2 2.2896396396 -4.163883236 -13.6731572218 32.8724773716 0 0 0
1452 1 2 2.2896396396 -5.2138961777 2.0033146784 35.1712800717 0 0 0
1453 1 2 2.2896396396 -7.9974415673 12.5210963255 34.6509065369 0 0 0
1454 1 2 2.2896396396 -6.9771123856 10.3875229761 27.4785338998 0 0 0
1455 1 2 2.2896396396 -6.3542990329 1.0291693427 31.6273613968 0 0 0
1456 1 2 2.2896396396 -0.6304267485 4.5147557719 38.5573255587 0 0 0
1457 1 2 2.2896396396 -1.3687507881 1.060884616 37.3908851763 0 0 0
1458 1 1 1.43 -5.7623979568 19.4001955143 28.8746628367 0 0 0
1459 1 1 1.43 -4.1521834202 -0.9258106154 28.1593419143 0 0 0
1460 1 1 1.43 -3.7434741459 14.4742176335 38.7601430398 0 0 0
1461 1 1 1.43 -5.1830158435 13.8158644143 28.5367826833 0 0 0
1462 1 1 1.43 -1.2682893343 0.95776847 33.4926773412 0 0 0
1463 1 1 1.43 -3.5273827413 16.0807566427 35.3994333692 0 0 0
1464 1 1 1.43 -0.6603499041 -5.2369623619 36.3129733226 0 0 0
1465 1 1 1.43 -1.3228330871 -15.8780337049 32.2840136352 0 0 0
1466 1 1 1.43 -0.5671934026 -3.3038767523 33.4760636091 0 0 0
1467 1 1 1.43 -5.2544543956 17.6939751841 32.1971396152 0 0 0
1468 1 1 1.43 -0.6723839079 -12.329755006 34.5333319068 0 0 0
1469 1 1 1.43 -0.9858808659 8.0652000178 36.3692334218 0 0 0
1470 1 1 1.43 -3.2483928913 -1.5078924678 31.9260020124 0 0 0
1471 1 1 1.43 -2.5448389074 11.1305513354 34.1552003028 0 0 0
1472 1 1 1.43 -3.9049561138 13.4000334931 32.0400109362 0 0 0
1473 1 1 1.43 -1.9622081802 -7.5461974752 30.7621331159 0 0 0
1474 1 1 1.43 -0.7964408895 -13.2780962413 30.4315296839 0 0 0
1475 1 1 1.43 -2.2682872848 -16.0071163097 27.8841348862 0 0 0
1476 1 1 1.43 -3.9596583133 -5.1245294704 28.4318767473 0 0 0
1477 1 1 1.43 -2.493224773 -9.9298863801 33.086958859 0 0 0
1478 1 1 1.43 -3.9531244554 4.5715270104 31.2686700745 0 0 0
1479 1 1 1.43 -2.5990593469 6.9429343977 29.1848366473 0 0 0
1480 1 1 1.43 1.136548607 -5.7288293748 32.5825373268 0 0 0
1481 1 1 1.43 1.9948796827 -13.8119640003 36.7024781745 0 0 0
1482 1 1 1.43 -1.4824983484 17.7343050801 37.7900766198 0 0 0
1483 1 1 1.43 1.2352346997 9.8733020818 38.7473153558 0 0 0
1484 1 1 1.43 0.9884359645 11.3000199106 35.6709870095 0 0 0
1485 1 1 1.43 0.1666200775 15.1519191169 39.0117804528 0 0 0
1486 1 1 1.43 1.6382195276 5.2708338131 34.8288664446 0 0 0
1487 1 1 1.43 2.6042625581 -10.2732754436 36.4484316234 0 0 0
1488 1 1 1.43 -1.306371925 7.2570547549 33.0854017584 0 0 0
1489 1 1 1.43 -0.7178521497 14.1217548244 32.3102496218 0 0 0
1490 1 1 1.43 1.9004937741 1.3577942592 35.1459014548 0 0 0
1491 1 1 1.43 3.3771095533 -2.2793160948 34.1180357403 0 0 0
1492 1 1 1.43 2.6640366877 -12.2092776368 33.8366065236 0 0 0
1493 1 1 1.43 -0.1775824677 -9.8177024763 28.4975467797 0 0 0
1494 1 1 1.43 2.4394759326 2.8403187565 38.1002789198 0 0 0
1495 1 1 1.43 0.7416747533 -8.7707311673 33.7994638717 0 0 0
1496 1 1 1.43 -0.5430214137 0.3329758118 29.8214583758 0 0 0
1497 1 1 1.43 -0.1409288406 -5.2913256364 28.9301004783 0 0 0
1498 1 1 1.43 -0.9645312232 20.0307219261 35.5854295769 0 0 0
1499 1 1 1.43 1.2533134664 18.6039978451 32.9485261215 0 0 0
1500 1 1 1.43 0.4761534162 4.701287142 29.3505647901 0 0 0
1501 1 1 1.43 -1.3428902152 14.8274812224 28.5088292882 0 0 0
1502 1 1 1.43 -1.3671409516 10.4268044418 31.1727381313 0 0 0
1503 1 1 1.43 3.8054631901 -7.6827366995 30.9991978809 0 0 0
1504 1 1 1.43 4.7734854785 -13.8881053124 29.8439638783 0 0 0
1505 1 1 1.43 6.0103995785 -10.2680126767 34.6419046616 0 0 0
1506 1 1 1.43 5.2899963172 11.3554119676 35.2925086589 0 0 0
1507 1 1 1.43 1.9642864028 19.7088483319 36.9921515747 0 0 0
1508 1 1 1.43 5.7849102347 0.8913653794 35.9975956167 0 0 0
1509 1 1 1.43 3.5504156791 1.3697253927 32.0092040754 0 0 0
1510 1 1 1.43 4.5235586468 -14.4049911132 34.7630318874 0 0 0
1511 1 1 1.43 4.3984026771 -6.3663769133 35.7853573661 0 0 0
1512 1 1 1.43 5.749134425 -3.0660887557 36.2615525368 0 0 0
1513 1 1 1.43 3.0171572769 8.4046809461 31.5551777379 0 0 0
1514 1 1 1.43 2.9249786467 12.4870796366 30.2136238443 0 0 0
1515 1 1 1.43 6.1227891045 -10.6946228048 31.0511628962 0 0 0
1516 1 1 1.43 4.2530859505 -8.2167371402 27.3872452396 0 0 0
1517 1 1 1.43 3.3746279646 14.1672981199 34.4330675184 0 0 0
1518 1 1 1.43 2.0288163276 20.8823854528 29.598395718 0 0 0
1519 1 1 1.43 6.3925984566 4.9469936698 35.5978659224 0 0 0
1520 1 1 1.43 5.3383219884 -4.5106580694 28.8251531388 0 0 0
1521 1 1 1.43 5.6665770527 19.2091536502 30.2149022569 0 0 0
1522 1 1 1.43 7.3815060511 -14.9646265819 31.7341442843 0 0 0
1523 1 1 1.43 6.8003992982 9.6790589733 31.8852098188 0 0 0
1524 1 1 1.43 6.0159300532 0.1281712425 28.8631340729 0 0 0
1525 1 1 1.43 5.8369865588 4.0975555379 28.9436533995 0 0 0
1526 1 1 1.43 3.583086765 16.2549583451 28.882975572 0 0 0
1527 1 1 1.43 7.5036416474 -15.2551599276 35.6884323046 0 0 0
1528 1 1 1.43 10.1928787565 -3.7529581106 33.4965225562 0 0 0
1529 1 1 1.43 8.1526926407 -14.7152869139 27.8536451447 0 0 0
1530 1 1 1.43 7.0180353058 13.6809066528 32.8264281951 0 0 0
1531 1 1 1.43 7.8214931029 19.1924485405 37.3124412942 0 0 0
1532 1 1 1.43 6.3892938648 9.2509005443 28.3952539896 0 0 0
1533 1 1 1.43 7.2058825656 15.7987689108 29.4692453182 0 0 0
1534 1 1 1.43 11.0930832332 -6.5520499734 30.8028071577 0 0 0
1535 1 1 1.43 10.4111785038 -0.7508372121 31.6429239475 0 0 0
1536 1 1 1.43 9.4152699093 8.5483749699 35.5765091771 0 0 0
1537 1 1 1.43 8.2095192101 -3.2731557797 30.9641620744 0 0 0
1538 1 1 1.43 13.4081334201 -15.3499644186 33.5163335198 0 0 0
1539 1 1 1.43 8.9668353183 21.6694365859 28.6827578014 0 0 0
1540 1 1 1.43 5.2024064916 5.2681660155 32.3302321955 0 0 0
1541 1 1 1.43 8.988654338 -7.4528343238 27.8958200353 0 0 0
1542 1 1 1.43 11.7783404055 -9.9335446338 32.1733509893 0 0 0
1543 1 1 1.43 10.9135551593 11.0118617184 30.0863674989 0 0 0
1544 1 1 1.43 11.5608193888 3.8001700275 31.8225211382 0 0 0
1545 1 1 1.43 8.9275368152 6.3300024087 30.2200840304 0 0 0
1546 1 1 1.43 10.6356490074 16.2316814108 36.9656735218 0 0 0
1547 1 1 1.43 11.3243886239 19.4682056665 36.9229406632 0 0 0
1548 1 1 1.43 13.4021671491 18.7138007311 32.4558632363 0 0 0
1549 1 1 1.43 13.7014914177 -5.5125807926 32.8544203556 0 0 0
1550 1 1 1.43 12.3308062595 -4.7282680982 35.6501716613 0 0 0
1551 1 2 2.2896396396 12.3762048431 11.1030383389 34.1031571276 0 0 0
1552 1 2 2.2896396396 12.0037268054 7.3055602261 33.0932348517 0 0 0
1553 1 2 2.2896396396 13.309750853 -4.6055867799 28.3180635078 0 0 0
1554 1 2 2.2896396396 17.7057114355 -13.6050200895 31.014530431 0 0 0
1555 1 2 2.2896396396 15.6994968679 0.2891741612 32.778761295 0 0 0
1556 1 2 2.2896396396 15.2355774919 17.4075029852 35.7182550595 0 0 0
1557 1 2 2.2896396396 15.4406418273 -10.9045986447 29.6669587255 0 0 0
1558 1 2 2.2896396396 13.0839053425 1.4352249308 29.3816752668 0 0 0
1559 1 2 2.2896396396 14.0825333011 8.2038389928 28.352155357 0 0 0
1560 1 2 2.2896396396 13.0442547219 3.9347146217 35.1261219698 0 0 0
1561 1 2 2.2896396396 13.8334845403 13.5643913722 31.6145478845 0 0 0
1562 1 2 2.2896396396 11.0464924754 15.4997553214 29.7385315844 0 0 0
1563 1 2 2.2896396396 15.5826919499 20.8996519502 30.50321728 0 0 0
1564 1 2 2.2896396396 13.77308934 13.5271567357 36.0935946577 0 0 0
1565 1 2 2.2896396396 17.7709241244 -10.8270997457 33.5001793045 0 0 0
1566 1 2 2.2896396396 17.3091138941 -7.0289995243 30.0534855449 0 0 0
1567 1 2 2.2896396396 18.829988276 5.1560906067 32.8841398358 0 0 0
1568 1 2 2.2896396396 18.0343610245 14.4433309794 32.0988094577 0 0 0
1569 1 2 2.2896396396 20.5216996559 -5.5902237601 31.3049657767 0 0 0
1570 1 2 2.2896396396 18.0210582892 8.1900022342 34.8226822188 0 0 0
1571 1 6 -1.14 20.0579631359 9.0539430519 34.4330398948 0 0 0
1572 1 6 -1.14 19.6754504263 -3.5535004615 31.7588530911 0 0 0
1573 1 6 -1.14 17.5367895633 21.4314209922 31.7650608523 0 0 0
1574 1 6 -1.14 -24.9598088921 -15.9305021902 31.5915559412 0 0 0
1575 1 6 -1.14 -24.6650193242 -11.0987933187 41.5521050566 0 0 0
1576 1 6 -1.14 -23.4050358322 -8.3701682499 40.4351809906 0 0 0
1577 1 6 -1.14 -23.6011551013 1.0641506591 45.1933804544 0 0 0
1578 1 6 -1.14 -23.469958278 -16.9208435251 40.6164174013 0 0 0
1579 1 6 -1.14 -24.7101060173 5.2636185984 42.4504190563 0 0 0
1580 1 6 -1.14 -24.7385960283 14.728150287 39.9028123681 0 0 0
1581 1 6 -1.14 -24.9008371824 -6.864357303 43.8687428573 0 0 0
1582 1 6 -1.14 -23.9069300345 -9.1990040094 43.0868561121 0 0 0
1583 1 6 -1.14 -22.9292259778 -14.0029806695 40.5458456086 0 0 0
1584 1 6 -1.14 -23.121537806 -18.4932741735 42.5691800025 0 0 0
1585 1 6 -1.14 -23.8189168562 12.531506057 43.5777896667 0 0 0
1586 1 6 -1.14 -22.1565682766 -5.5600396618 44.4225339919 0 0 0
1587 1 6 -1.14 -22.683382295 -0.5525629401 42.5043403789 0 0 0
1588 1 6 -1.14 -22.5596081772 -15.9834633004 43.0474757842 0 0 0
1589 1 6 -1.14 -24.9421235611 -6.8135411639 36.6351505663 0 0 0
1590 1 6 -1.14 -22.2798141649 -10.4571918675 41.3929612669 0 0 0
1591 1 6 -1.14 -22.0550630458 -9.8737585736 38.7665465936 0 0 0
1592 1 6 -1.14 -21.1162834122 7.7769648178 42.5424030551 0 0 0
1593 1 6 -1.14 -24.1884444446 2.9822950544 43.4360689036 0 0 0
1594 1 6 -1.14 -21.286546468 -8.4096018881 44.1366098814 0 0 0
1595 1 6 -1.14 -20.236607123 -3.9649010455 43.3349434219 0 0 0
1596 1 6 -1.14 -23.4829595289 -13.37345135 29.8159215967 0 0 0
1597 1 6 -1.14 -20.9909704861 -12.3536533143 39.672590286 0 0 0
1598 1 6 -1.14 -24.5673971164 -2.6722593151 29.9717272632 0 0 0
1599 1 6 -1.14 -23.10349531 -11.6051324349 43.5812263088 0 0 0
1600 1 6 -1.14 -24.5749726716 5.6832827612 31.8805679592 0 0 0
1601 1 6 -1.14 -22.6254214636 13.1842982809 41.4258731967 0 0 0
1602 1 6 -1.14 -21.0129064886 -17.3425880405 41.53634799 0 0 0
1603 1 6 -1.14 -20.7547108768 -8.4746005586 40.6178683648 0 0 0
1604 1 6 -1.14 -23.4800056957 16.4233861445 41.9065468446 0 0 0
1605 1 6 -1.14 -24.2898200263 -5.3085433146 28.6243241043 0 0 0
1606 1 6 -1.14 -23.7609434619 -16.6087172838 28.1386424993 0 0 0
1607 1 6 -1.14 -23.8523682681 -8.9305047004 28.9872239796 0 0 0
1608 1 6 -1.14 -24.3731094641 17.2615463829 44.169875018 0 0 0
1609 1 6 -1.14 -21.1384295832 0.7458588435 40.7923455863 0 0 0
1610 1 6 -1.14 -23.7597180775 -7.1414964689 30.9982267329 0 0 0
1611 1 6 -1.14 -20.6057700045 -14.3171276829 41.526845513 0 0 0
1612 1 6 -1.14 -20.9725221722 -14.9575508568 39.113037241 0 0 0
1613 1 6 -1.14 -21.3327745189 -1.9034527022 40.7691017299 0 0 0
1614 1 6 -1.14 -21.1256440695 -6.0325858609 41.9725268835 0 0 0
1615 1 6 -1.14 -19.9898850885 -0.9200761642 42.7317383283 0 0 0
1616 1 6 -1.14 -23.9000090351 4.2717394943 29.7321422378 0 0 0
1617 1 6 -1.14 -24.0811770138 8.9680858874 31.304626337 0 0 0
1618 1 6 -1.14 -21.0109180362 15.2514617932 39.8350886281 0 0 0
1619 1 6 -1.14 -22.1893602707 -3.8617220184 30.3673276454 0 0 0
1620 1 6 -1.14 -21.9631017801 -15.6331506511 30.2706581165 0 0 0
1621 1 6 -1.14 -19.8246069951 8.2589170605 44.7599310668 0 0 0
1622 1 6 -1.14 -20.9320189515 -13.343602468 30.7499093058 0 0 0
1623 1 6 -1.14 -21.9814916598 -9.0978037998 30.7077977977 0 0 0
1624 1 6 -1.14 -23.9250889201 7.7321502182 27.9565155319 0 0 0
1625 1 6 -1.14 -22.4351880326 -1.3044827778 30.8426868166 0 0 0
1626 1 6 -1.14 -22.6951530923 -2.3935047008 28.2243219981 0 0 0
1627 1 6 -1.14 -22.2692816372 4.5062854743 31.8921366582 0 0 0
1628 1 6 -1.14 -21.4256030697 -14.0715338789 28.2767711087 0 0 0
1629 1 6 -1.14 -22.5233295888 6.4899118602 30.2100183725 0 0 0
1630 1 6 -1.14 -21.9103082963 -7.1057524999 28.9092403554 0 0 0
1631 1 6 -1.14 -23.663527846 17.1256584785 32.8723117208 0 0 0
1632 1 6 -1.14 -19.7972084616 -13.1578703003 36.2013219849 0 0 0
1633 1 6 -1.14 -19.5594077011 -14.200759818 33.6885866932 0 0 0
1634 1 6 -1.14 -19.770616774 -1.0345411402 32.8349619796 0 0 0
1635 1 6 -1.14 -20.9580549408 -18.6766291906 28.4632645536 0 0 0
1636 1 6 -1.14 -18.5533493788 -16.263314236 38.5124943519 0 0 0
1637 1 6 -1.14 -20.2579489738 -3.533814567 33.1262068919 0 0 0
1638 1 6 -1.14 -19.3171965535 15.3477612805 37.8085446215 0 0 0
1639 1 6 -1.14 -21.1441708004 1.8772405877 30.824407531 0 0 0
1640 1 6 -1.14 -18.341490141 -15.229621198 35.6901121126 0 0 0
1641 1 6 -1.14 -23.234513153 14.3148849124 29.7014409436 0 0 0
1642 1 6 -1.14 -16.0305257962 -11.9572254654 42.3505058518 0 0 0
1643 1 6 -1.14 -18.1029069586 8.1772495187 42.3636232552 0 0 0
1644 1 6 -1.14 -20.1071730536 2.527002415 34.9800109933 0 0 0
1645 1 6 -1.14 -19.2575704327 17.3027620236 39.5374518734 0 0 0
1646 1 6 -1.14 -19.0891391212 -7.7800558253 27.4690618276 0 0 0
1647 1 6 -1.14 -19.0938225439 10.6614991648 41.3940569276 0 0 0
1648 1 6 -1.14 -20.1335732956 2.7474138329 37.5753719967 0 0 0
1649 1 6 -1.14 -23.2453729843 16.1246094943 27.9010578976 0 0 0
1650 1 6 -1.14 -21.4710731502 9.7104538612 27.4248093974 0 0 0
1651 1 6 -1.14 -17.9440997427 -8.9605522869 41.4339871688 0 0 0
1652 1 6 -1.14 -18.3781436944 -18.1563167211 40.2273550876 0 0 0
1653 1 6 -1.14 -19.0271021708 12.6482181651 35.7515470132 0 0 0
1654 1 6 -1.14 -22.571607452 16.7621354812 30.2904341249 0 0 0
1655 1 6 -1.14 -13.8767626369 -11.2951131032 41.2291611783 0 0 0
1656 1 6 -1.14 -20.3630027185 0.6747169682 28.6283158352 0 0 0
1657 1 6 -1.14 -16.3101055645 10.0729541531 42.5332003609 0 0 0
1658 1 6 -1.14 -23.0001508671 19.0599152633 27.3132290355 0 0 0
1659 1 6 -1.14 -17.698778323 12.5911093557 38.0847097247 0 0 0
1660 1 6 -1.14 -17.9918479522 -2.9073891762 31.9598118609 0 0 0
1661 1 6 -1.14 -16.4207916611 -17.763074568 38.6136435431 0 0 0
1662 1 6 -1.14 -15.572376322 7.4800370741 42.2898476837 0 0 0
1663 1 6 -1.14 -19.7342828631 -4.185920665 27.9991242262 0 0 0
1664 1 6 -1.14 -19.9704336056 9.1724112197 29.4691884763 0 0 0
1665 1 6 -1.14 -15.8648554403 -8.2661227815 34.4500151273 0 0 0
1666 1 6 -1.14 -19.3443736937 -2.1405586817 29.5417761584 0 0 0
1667 1 6 -1.14 -19.0114770448 -15.4902052044 28.2307548648 0 0 0
1668 1 6 -1.14 -15.6895420756 -7.7597126232 41.1700504103 0 0 0
1669 1 6 -1.14 -17.9102701204 1.8936691097 36.2662852339 0 0 0
1670 1 6 -1.14 -16.5905944353 -8.9207176667 27.7290655868 0 0 0
1671 1 6 -1.14 -20.2739220675 11.75677176 28.9188204667 0 0 0
1672 1 6 -1.14 -14.9655086324 0.7212928181 42.5564657021 0 0 0
1673 1 6 -1.14 -13.6490973703 -9.3921860338 39.5738144772 0 0 0
1674 1 6 -1.14 -20.9242511469 14.9935888493 28.9899393352 0 0 0
1675 1 6 -1.14 -19.1467956146 5.2461538036 32.8471199524 0 0 0
1676 1 6 -1.14 -14.7686474668 -10.4852940846 35.4420066107 0 0 0
1677 1 6 -1.14 -13.1729005152 -15.1384390595 39.9620882315 0 0 0
1678 1 6 -1.14 -18.5263235288 4.3303895991 35.9571936358 0 0 0
1679 1 6 -1.14 -17.0886680339 -18.3164051655 28.436876029 0 0 0
1680 1 6 -1.14 -15.2728660237 14.709503244 42.4317093915 0 0 0
1681 1 6 -1.14 -14.1667124671 -19.1812275899 39.944473649 0 0 0
1682 1 6 -1.14 -15.4503136054 12.3645970698 41.2434251689 0 0 0
1683 1 6 -1.14 -18.7760034884 10.2470644389 27.4244918981 0 0 0
1684 1 6 -1.14 -12.4899948384 -7.1802502555 41.2097922837 0 0 0
1685 1 6 -1.14 -14.6407607408 11.8841627514 43.6739751807 0 0 0
1686 1 6 -1.14 -17.4869502215 -2.8790085231 27.8890482785 0 0 0
1687 1 6 -1.14 -12.9293915107 -11.6301211789 38.6813923074 0 0 0
1688 1 6 -1.14 -13.6164116463 -7.5247619374 37.2262046065 0 0 0
1689 1 6 -1.14 -16.3906773459 17.8393596911 33.494501161 0 0 0
1690 1 6 -1.14 -14.0695743049 3.0121696098 41.9372053386 0 0 0
1691 1 6 -1.14 -15.2294951872 -1.7479570431 31.32550589 0 0 0
1692 1 6 -1.14 -13.9548742145 1.1953245907 40.2104613996 0 0 0
1693 1 6 -1.14 -16.8602072672 11.2578128057 33.6943432276 0 0 0
1694 1 6 -1.14 -12.4117907543 -14.0299247059 30.0277097653 0 0 0
1695 1 6 -1.14 -11.8091154873 0.6358668954 42.0734931422 0 0 0
1696 1 6 -1.14 -13.5711019576 -5.8867529907 34.7239733275 0 0 0
1697 1 6 -1.14 -14.8512505466 -1.9093308182 28.8279493211 0 0 0
1698 1 6 -1.14 -16.3839152288 10.9656217447 31.0498560812 0 0 0
1699 1 6 -1.14 -15.9030477055 2.329839893 27.8067376999 0 0 0
1700 1 6 -1.14 -13.7963027575 6.0375714123 40.1813343444 0 0 0
1701 1 6 -1.14 -12.0355193542 -7.7625497696 31.8946382633 0 0 0
1702 1 6 -1.14 -15.4826296094 4.3981913877 30.1432438505 0 0 0
1703 1 6 -1.14 -12.3984794873 -13.6479078334 27.3305604583 0 0 0
1704 1 6 -1.14 -11.5912215927 -11.7517266056 29.0278674874 0 0 0
1705 1 6 -1.14 -11.4310328391 -8.7716482404 37.8386182689 0 0 0
1706 1 6 -1.14 -16.1432056128 9.2773670368 28.3206470679 0 0 0
1707 1 6 -1.14 -13.8557640247 17.7191748841 33.3822080931 0 0 0
1708 1 6 -1.14 -13.7107057788 0.2415060175 30.4647369826 0 0 0
1709 1 6 -1.14 -12.5420832649 8.6089665754 37.4367472757 0 0 0
1710 1 6 -1.14 -15.36936884 16.7339806689 31.4542384053 0 0 0
1711 1 6 -1.14 -11.3990924062 -6.7332243299 36.0148683051 0 0 0
1712 1 6 -1.14 -15.1070687372 12.8229212596 32.6138991816 0 0 0
1713 1 6 -1.14 -11.7802911096 -6.1906483586 38.5100293133 0 0 0
1714 1 6 -1.14 -10.2300999652 -12.688850381 37.5502865784 0 0 0
1715 1 6 -1.14 -10.625823317 -9.8884763727 31.05112138 0 0 0
1716 1 6 -1.14 -14.1796710158 0.0938019338 37.0247807128 0 0 0
1717 1 6 -1.14 -7.1015654736 -15.4747201755 34.8909086379 0 0 0
1718 1 6 -1.14 -10.9722969935 -17.6032667461 31.3788775106 0 0 0
1719 1 6 -1.14 -11.2421219585 4.6077068301 32.2202631835 0 0 0
1720 1 6 -1.14 -11.1532181114 -5.8307988821 33.5712109347 0 0 0
1721 1 6 -1.14 -17.7671738744 19.5650024765 27.6254606152 0 0 0
1722 1 6 -1.14 -12.6884800316 2.8136084948 30.9653377525 0 0 0
1723 1 6 -1.14 -14.6017970582 10.1929926024 32.8377770364 0 0 0
1724 1 6 -1.14 -9.5394646807 -14.390088506 35.4673909192 0 0 0
1725 1 6 -1.14 -9.3840588135 -12.4516328379 32.8790873115 0 0 0
1726 1 6 -1.14 -14.8374244665 6.8695682631 29.4344384293 0 0 0
1727 1 6 -1.14 -11.2476121448 -0.111612205 39.2947791818 0 0 0
1728 1 6 -1.14 -12.8852579861 -2.3233250945 30.4057237056 0 0 0
1729 1 6 -1.14 -9.7098315116 12.9936643358 39.3105804182 0 0 0
1730 1 6 -1.14 -12.2309191131 6.1114768456 38.0081889487 0 0 0
1731 1 6 -1.14 -11.5870910728 -1.6695094289 37.1788897975 0 0 0
1732 1 6 -1.14 -10.7947748882 -12.1492752771 40.5870709276 0 0 0
1733 1 6 -1.14 -10.1952169574 -9.0395168694 40.6784956574 0 0 0
1734 1 6 -1.14 -12.5372287262 -8.8545879495 29.4199968747 0 0 0
1735 1 6 -1.14 -10.8839890773 -6.8298371046 29.2686307394 0 0 0
1736 1 6 -1.14 -10.2489876969 -14.0358288914 28.5639854361 0 0 0
1737 1 6 -1.14 -13.7256886011 18.5435580418 30.5303441294 0 0 0
1738 1 6 -1.14 -13.124038923 -3.0588120338 32.9762412762 0 0 0
1739 1 6 -1.14 -9.8291614793 2.0829790398 40.511582346 0 0 0
1740 1 6 -1.14 -12.8768155047 5.3177411221 30.3377846519 0 0 0
1741 1 6 -1.14 -11.5696751637 4.8202390278 40.4193343718 0 0 0
1742 1 6 -1.14 -11.713068552 -4.222714904 35.6654769229 0 0 0
1743 1 6 -1.14 -12.9294836632 -0.0207789609 34.6773686806 0 0 0
1744 1 6 -1.14 -9.3160586846 -9.9962358989 33.6870980534 0 0 0
1745 1 6 -1.14 -9.7634486367 -14.649823186 31.0610693609 0 0 0
1746 1 6 -1.14 -14.0096909215 4.8641902687 28.074660413 0 0 0
1747 1 6 -1.14 -8.8955328681 -11.851567613 35.4597951935 0 0 0
1748 1 6 -1.14 -13.0791702757 18.7226626941 36.1786791386 0 0 0
1749 1 6 -1.14 -13.3981732016 10.2616690601 35.1703817058 0 0 0
1750 1 6 -1.14 -15.1587662143 17.4147878144 28.8313950905 0 0 0
1751 1 6 -1.14 -9.5833969151 -16.59220306 33.4278432273 0 0 0
1752 1 6 -1.14 -10.5296370591 14.863729238 36.9904250648 0 0 0
1753 1 6 -1.14 -9.3130060785 -7.4347217123 32.4085757698 0 0 0
1754 1 6 -1.14 -9.3099617811 10.1754624898 41.0351840776 0 0 0
1755 1 6 -1.14 -9.641931003 -4.7841123255 39.7595397737 0 0 0
1756 1 6 -1.14 -10.7242473608 17.3209569795 38.6941820888 0 0 0
1757 1 6 -1.14 -11.8026896033 6.7617755783 35.5409722098 0 0 0
1758 1 6 -1.14 -11.8128926277 12.6243759536 35.9310879738 0 0 0
1759 1 6 -1.14 -8.7406958441 -16.2015369995 29.0369185914 0 0 0
1760 1 6 -1.14 -10.1579528515 7.6005640365 37.3052994363 0 0 0
1761 1 6 -1.14 -11.7572046492 0.9682671294 36.8905027541 0 0 0
1762 1 6 -1.14 -10.4222739039 10.7033053045 38.1275735412 0 0 0
1763 1 6 -1.14 -7.757288073 -13.5380540466 37.206792186 0 0 0
1764 1 6 -1.14 -11.9561664239 9.0290631567 33.3341206377 0 0 0
1765 1 6 -1.14 -10.7074877647 -3.5147305767 31.4791440661 0 0 0
1766 1 6 -1.14 -9.226510994 12.5814598688 36.7420758806 0 0 0
1767 1 6 -1.14 -8.0332217415 11.1249615676 38.7787037583 0 0 0
1768 1 6 -1.14 -5.4312279044 -14.28767197 39.0061456341 0 0 0
1769 1 6 -1.14 -7.0386927832 0.7207854432 35.7422621249 0 0 0
1770 1 6 -1.14 -2.3218849468 9.4041006581 38.0271976043 0 0 0
1771 1 6 -1.14 0.4493775488 -2.030387395 38.3880127616 0 0 0
1772 1 6 -1.14 -1.2291832661 -15.1036514752 37.7592169555 0 0 0
1773 1 6 -1.14 -1.0570184184 -0.0489042718 39.3255605423 0 0 0
1774 1 6 -1.14 -2.3934245186 5.2719181352 39.7514111375 0 0 0
1775 1 6 -1.14 -4.5638994831 -13.6363132729 35.2654021463 0 0 0
1776 1 6 -1.14 -5.3410860595 15.9623754489 39.1749361309 0 0 0
1777 1 6 -1.14 -1.5148762382 -7.5124453262 35.6324696662 0 0 0
1778 1 6 -1.14 -0.9313335698 -1.0643708455 36.4008885116 0 0 0
1779 1 6 -1.14 -2.1443047733 -13.1010710192 36.170975178 0 0 0
1780 1 6 -1.14 -2.4252971097 3.1880075855 37.6382347047 0 0 0
1781 1 6 -1.14 -3.5892252318 11.365523281 36.2185070475 0 0 0
1782 1 6 -1.14 -1.2469355638 -5.8264967511 38.3964693667 0 0 0
1783 1 6 -1.14 -3.5647331986 5.569766503 36.8364363468 0 0 0
1784 1 6 -1.14 -2.2622661723 14.8396184385 30.8156148649 0 0 0
1785 1 6 -1.14 -5.5882051203 17.5081219694 36.9278067988 0 0 0
1786 1 6 -1.14 -4.0278898326 14.0001685213 36.3803425853 0 0 0
1787 1 6 -1.14 -4.8445344284 9.9835125145 28.0210955295 0 0 0
1788 1 6 -1.14 -1.8631279508 -1.4578081555 33.9268939624 0 0 0
1789 1 6 -1.14 -3.4844231935 -5.589561998 30.7332426921 0 0 0
1790 1 6 -1.14 -3.3652722066 9.5167449762 30.1921071956 0 0 0
1791 1 6 -1.14 0.2342052756 2.5045228604 38.178550326 0 0 0
1792 1 6 -1.14 -3.0783978882 -11.794291428 34.1739929583 0 0 0
1793 1 6 -1.14 -1.3899454856 -9.1771528957 37.5357666572 0 0 0
1794 1 6 -1.14 -3.5880970685 15.7160761353 32.8486567598 0 0 0
1795 1 6 -1.14 -1.6850759878 14.2091713195 39.6248707606 0 0 0
1796 1 6 -1.14 -1.5381112225 -3.3876945591 35.5474486358 0 0 0
1797 1 6 -1.14 -0.1105974392 -14.4242992356 35.3213043069 0 0 0
1798 1 6 -1.14 -0.7391080569 -5.6694587408 34.0817318958 0 0 0
1799 1 6 -1.14 -4.1383410973 -7.3427141516 27.4431775975 0 0 0
1800 1 6 -1.14 -0.5129243177 -17.5701819732 38.2506568468 0 0 0
1801 1 6 -1.14 -0.1521410264 6.7638340512 38.2287009296 0 0 0
1802 1 6 -1.14 -1.2025561718 10.5689583687 35.9579913493 0 0 0
1803 1 6 -1.14 -5.1949030809 19.9285459874 35.9373480024 0 0 0
1804 1 6 -1.14 -4.7168937008 18.0905293413 34.4373885695 0 0 0
1805 1 6 -1.14 -4.3791880275 -0.2136726324 30.3146803084 0 0 0
1806 1 6 -1.14 -4.3267074391 12.7029116464 34.1965034239 0 0 0
1807 1 6 -1.14 -1.5473902039 -7.8847793524 33.0955088416 0 0 0
1808 1 6 -1.14 -6.0116529908 19.62173776 31.0857670378 0 0 0
1809 1 6 -1.14 -2.6895816471 7.3560503093 35.132542095 0 0 0
1810 1 6 -1.14 -2.4970228487 -9.4599256166 28.2557199201 0 0 0
1811 1 6 -1.14 -2.2916954331 -3.5424902339 32.040045488 0 0 0
1812 1 6 -1.14 -4.0864080097 18.1013070715 28.0379847857 0 0 0
1813 1 6 -1.14 -3.2721523102 16.4512476164 37.7785494689 0 0 0
1814 1 6 -1.14 -1.0268513465 -9.977261668 34.8887069128 0 0 0
1815 1 6 -1.14 -2.6222021524 9.2970317585 32.660723124 0 0 0
1816 1 6 -1.14 -1.8672888352 -13.7645549546 32.6358384034 0 0 0
1817 1 6 -1.14 -0.3439708402 1.6290575449 35.407776993 0 0 0
1818 1 6 -1.14 -3.6877372056 15.4622377709 28.121090857 0 0 0
1819 1 6 -1.14 -1.2756848341 3.3778670815 27.562570829 0 0 0
1820 1 6 -1.14 -4.4498637979 11.9217223329 29.8689715933 0 0 0
1821 1 6 -1.14 -4.4128308156 2.3064233895 31.0981246983 0 0 0
1822 1 6 -1.14 -2.9754769729 7.1264811841 31.3000425476 0 0 0
1823 1 6 -1.14 -1.7976476012 -6.9128097699 28.5578430302 0 0 0
1824 1 6 -1.14 -2.6286456962 -9.7907485259 30.7357536007 0 0 0
1825 1 6 -1.14 -2.7562858341 1.7063956121 29.0854678607 0 0 0
1826 1 6 -1.14 -3.8446578476 16.940987071 30.4393328636 0 0 0
1827 1 6 -1.14 -2.0704613872 -1.359542237 29.1158372115 0 0 0
1828 1 6 -1.14 -2.0253177008 12.3163064103 32.2740621773 0 0 0
1829 1 6 -1.14 1.2723278022 -11.8775773663 35.5871749076 0 0 0
1830 1 6 -1.14 -1.5935959513 -11.7048879653 29.0544887864 0 0 0
1831 1 6 -1.14 -2.0743367358 -3.9769562786 29.4325544495 0 0 0
1832 1 6 -1.14 -0.7402132821 -5.4805325912 31.1492501186 0 0 0
1833 1 6 -1.14 -3.0780836872 20.1924466425 34.1371612456 0 0 0
1834 1 6 -1.14 -2.6817411718 4.3338324177 29.3560431305 0 0 0
1835 1 6 -1.14 0.8195040576 -8.6330504818 36.1085175316 0 0 0
1836 1 6 -1.14 -1.8865195421 19.1919878333 39.5271663781 0 0 0
1837 1 6 -1.14 1.1665152365 -3.5286752941 36.4491847917 0 0 0
1838 1 6 -1.14 1.7913326925 5.1151669341 38.7770473241 0 0 0
1839 1 6 -1.14 3.8533967369 -12.6005121157 36.1847054522 0 0 0
1840 1 6 -1.14 1.1098511342 9.1533566488 36.4868237166 0 0 0
1841 1 6 -1.14 -0.8282043347 -15.5266367283 29.8282448741 0 0 0
1842 1 6 -1.14 1.6042569515 -16.160684674 36.0791849734 0 0 0
1843 1 6 -1.14 -2.5539236758 18.3909343725 35.8679782173 0 0 0
1844 1 6 -1.14 3.1797311113 -1.3982329844 38.2910336853 0 0 0
1845 1 6 -1.14 1.0435103986 -6.833935829 38.07811555 0 0 0
1846 1 6 -1.14 -2.2962407873 0.5900265582 31.4835860936 0 0 0
1847 1 6 -1.14 2.8287328957 -9.9721492345 34.2458694262 0 0 0
1848 1 6 -1.14 0.4164129589 7.3072696691 34.6683611939 0 0 0
1849 1 6 -1.14 -1.7646343685 17.1149100094 28.6864225372 0 0 0
1850 1 6 -1.14 6.2806690303 -13.5059918617 36.7898733995 0 0 0
1851 1 6 -1.14 0.5319202899 16.7579846585 37.2914100254 0 0 0
1852 1 6 -1.14 1.7985960623 -1.0286192294 36.1228474838 0 0 0
1853 1 6 -1.14 2.2428585672 7.7679722898 39.042504475 0 0 0
1854 1 6 -1.14 0.5038648146 20.1859988762 40.0965786036 0 0 0
1855 1 6 -1.14 2.6251138948 3.3804812304 35.7784250193 0 0 0
1856 1 6 -1.14 -0.4952899421 2.7246758345 29.9332851353 0 0 0
1857 1 6 -1.14 -0.9271009151 5.9078087522 27.9829669457 0 0 0
1858 1 6 -1.14 5.7102951961 -10.912377559 36.7577030616 0 0 0
1859 1 6 -1.14 3.8908779775 -15.1638638162 37.2440971495 0 0 0
1860 1 6 -1.14 -0.3597028927 -3.1834357407 27.7022470299 0 0 0
1861 1 6 -1.14 1.7902634729 -6.0665823835 35.6386036013 0 0 0
1862 1 6 -1.14 1.6566475961 -3.9527483549 33.9810344005 0 0 0
1863 1 6 -1.14 1.724070712 11.8543060882 37.7516703262 0 0 0
1864 1 6 -1.14 1.9650971198 6.6716615051 36.6222917757 0 0 0
1865 1 6 -1.14 3.1996747044 0.9348575474 37.1157552269 0 0 0
1866 1 6 -1.14 2.7920905242 -7.6202514332 33.1267244402 0 0 0
1867 1 6 -1.14 3.1701296903 -7.8799989215 36.9552587943 0 0 0
1868 1 6 -1.14 -0.2496208894 19.7035613627 37.6598366335 0 0 0
1869 1 6 -1.14 5.401650318 -16.4567429072 35.5015285643 0 0 0
1870 1 6 -1.14 0.9314492112 18.5483911887 35.3267763403 0 0 0
1871 1 6 -1.14 4.9230441071 -12.1997225752 33.6373458113 0 0 0
1872 1 6 -1.14 3.7287042064 -4.1696878053 35.6943363293 0 0 0
1873 1 6 -1.14 0.5913583093 -16.3654889443 33.5447519873 0 0 0
1874 1 6 -1.14 2.3067979372 -14.4142319332 34.4139573889 0 0 0
1875 1 6 -1.14 4.4412132404 4.4425658959 34.2206076449 0 0 0
1876 1 6 -1.14 4.9070035813 -8.3921333488 34.8012266393 0 0 0
1877 1 6 -1.14 4.7331067666 -9.3070933857 32.4376981253 0 0 0
1878 1 6 -1.14 4.1177373668 1.8809951326 34.2810115148 0 0 0
1879 1 6 -1.14 4.3439955531 -1.0971242288 35.9222991117 0 0 0
1880 1 6 -1.14 5.3364448033 3.1565931086 36.2640958043 0 0 0
1881 1 6 -1.14 1.925541873 20.5647192059 31.9220155051 0 0 0
1882 1 6 -1.14 3.25566894 12.2669879791 35.7706325647 0 0 0
1883 1 6 -1.14 6.5889406034 17.3219304872 38.4328495114 0 0 0
1884 1 6 -1.14 3.863479064 -9.3307665005 29.4260008142 0 0 0
1885 1 6 -1.14 7.2964963048 5.1444590409 37.5785890673 0 0 0
1886 1 6 -1.14 7.290240609 -11.4487827196 33.1072426349 0 0 0
1887 1 6 -1.14 5.1989046733 2.0884996973 27.9085736355 0 0 0
1888 1 6 -1.14 4.115087397 20.9180479037 30.681253018 0 0 0
1889 1 6 -1.14 4.9367876013 -11.7532154134 29.1347711865 0 0 0
1890 1 6 -1.14 7.3504679416 11.251628573 33.6287158631 0 0 0
1891 1 6 -1.14 5.4292290865 6.6612599962 28.769354949 0 0 0
1892 1 6 -1.14 6.7201167134 -15.2825267283 29.5667456785 0 0 0
1893 1 6 -1.14 5.4744403505 13.3930829928 34.4082916259 0 0 0
1894 1 6 -1.14 4.9552110606 7.4143212842 31.3093094576 0 0 0
1895 1 6 -1.14 7.6325167696 -1.9044524039 35.4014240842 0 0 0
1896 1 6 -1.14 10.0610326155 -4.1042007443 35.6584361147 0 0 0
1897 1 6 -1.14 6.7533757503 -14.081912722 33.8048803096 0 0 0
1898 1 6 -1.14 5.2866209534 17.0214830107 30.0677313264 0 0 0
1899 1 6 -1.14 10.6484529676 -7.6526915528 35.1998468285 0 0 0
1900 1 6 -1.14 8.427402084 13.3055268665 34.8664283271 0 0 0
1901 1 6 -1.14 6.5543667964 15.4716216615 31.6068094596 0 0 0
1902 1 6 -1.14 6.137779902 -13.114506908 31.504424456 0 0 0
1903 1 6 -1.14 9.0079439265 10.78959085 35.8285158808 0 0 0
1904 1 6 -1.14 7.3701473924 -5.0796516159 29.5299478097 0 0 0
1905 1 6 -1.14 8.913460826 -2.1168541297 32.8392175601 0 0 0
1906 1 6 -1.14 6.7538145864 5.4736495807 30.5828924892 0 0 0
1907 1 6 -1.14 9.2631687551 3.2797640285 36.1039176753 0 0 0
1908 1 6 -1.14 11.6215434865 -10.2132347604 34.5082039755 0 0 0
1909 1 6 -1.14 8.4353378457 4.8193174963 34.2737957621 0 0 0
1910 1 6 -1.14 11.4307492884 -5.7123901308 33.5643896007 0 0 0
1911 1 6 -1.14 10.9187308194 3.9338241037 34.1993864732 0 0 0
1912 1 6 -1.14 8.9640217847 -7.0960806762 30.139079079 0 0 0
1913 1 6 -1.14 7.2162035198 8.1156927142 30.1742429667 0 0 0
1914 1 6 -1.14 9.5595724412 18.0143049192 36.235637069 0 0 0
1915 1 6 -1.14 9.6037928371 20.6709539363 37.4743453071 0 0 0
1916 1 6 -1.14 9.3982746082 15.7834882041 35.0694539766 0 0 0
1917 1 6 -1.14 9.5584651371 14.1487161948 37.1470680426 0 0 0
1918 1 6 -1.14 10.8733944956 -7.955708355 32.4911250843 0 0 0
1919 1 6 -1.14 10.2138837981 -4.4371242933 31.1076185944 0 0 0
1920 1 6 -1.14 11.1615232603 21.4342766024 28.3498934761 0 0 0
1921 1 6 -1.14 13.5808942038 -6.7526308126 35.1008787042 0 0 0
1922 1 6 -1.14 10.1504456306 6.8034913576 34.314118657 0 0 0
1923 1 6 -1.14 9.9181031716 5.5135918588 32.0936982314 0 0 0
1924 1 6 -1.14 11.7190815229 8.9639182152 34.9684681659 0 0 0
1925 1 6 -1.14 9.4976363155 -1.8113646835 29.7324171078 0 0 0
1926 1 6 -1.14 12.6481449387 11.5331179553 31.7828422577 0 0 0
1927 1 6 -1.14 12.8033542925 -4.8452030262 30.8801630025 0 0 0
1928 1 6 -1.14 12.6253898514 11.1654802793 28.5496817474 0 0 0
1929 1 6 -1.14 11.7375850276 -3.0381000567 29.3507413965 0 0 0
1930 1 6 -1.14 11.6849346279 -2.5833764087 32.008312529 0 0 0
1931 1 6 -1.14 14.3333489262 -7.672678155 32.7473283049 0 0 0
1932 1 6 -1.14 12.8719223229 5.7760833643 31.4818523265 0 0 0
1933 1 6 -1.14 17.0486787452 -11.333390031 31.2081440441 0 0 0
1934 1 6 -1.14 10.7777168052 -1.5083219585 27.3919710851 0 0 0
1935 1 6 -1.14 14.0405668345 -10.102807877 31.7380377832 0 0 0
1936 1 6 -1.14 14.1117646709 -9.4163447897 28.5396139973 0 0 0
1937 1 6 -1.14 14.0408873354 3.5362607786 33.1031170309 0 0 0
1938 1 6 -1.14 14.9641045445 17.1603947667 33.016005878 0 0 0
1939 1 6 -1.14 14.0522755927 9.952828472 30.1874877637 0 0 0
1940 1 6 -1.14 16.2158128872 2.4506545499 32.1056147368 0 0 0
1941 1 6 -1.14 16.0362154273 -6.7359040767 34.4830816645 0 0 0
1942 1 6 -1.14 14.3672962498 -4.0546713083 34.4335139311 0 0 0
1943 1 6 -1.14 13.0320639826 6.2404422951 34.8361606308 0 0 0
1944 1 6 -1.14 15.1780552817 11.1966566906 32.3679166346 0 0 0
1945 1 6 -1.14 11.5135131424 -0.2791038389 29.5090749939 0 0 0
1946 1 6 -1.14 13.3070857093 3.4711916732 30.3897850056 0 0 0
1947 1 6 -1.14 13.8443801241 -6.8870452953 28.2077349294 0 0 0
1948 1 6 -1.14 13.033516229 -8.0413124417 30.4696678982 0 0 0
1949 1 6 -1.14 17.3127891433 -15.0886702122 27.9413936992 0 0 0
1950 1 6 -1.14 11.1443975147 15.0871984323 27.3782512972 0 0 0
1951 1 6 -1.14 16.6577688797 -12.8343183855 28.9450049907 0 0 0
1952 1 6 -1.14 13.8102628024 19.1547449872 30.2720074152 0 0 0
1953 1 6 -1.14 13.5015219238 13.1093732882 33.8379847322 0 0 0
1954 1 6 -1.14 15.2409367746 1.391905859 34.7514681821 0 0 0
1955 1 6 -1.14 14.2680798046 11.0888830634 35.6263867162 0 0 0
1956 1 6 -1.14 15.0194813534 20.3046673182 32.6630546695 0 0 0
1957 1 6 -1.14 15.0076546598 10.4084648657 27.8647666891 0 0 0
1958 1 6 -1.14 12.6444580545 16.99917838 29.0730533539 0 0 0
1959 1 6 -1.14 14.82381268 12.3943743832 29.6832251298 0 0 0
1960 1 6 -1.14 15.3691668156 4.8890616485 31.207590638 0 0 0
1961 1 6 -1.14 15.6431473505 14.798759352 31.9623885645 0 0 0
1962 1 6 -1.14 15.683658411 -8.4859304637 30.5357452747 0 0 0
1963 1 6 -1.14 15.0082270543 16.8751921378 30.4062057785 0 0 0
1964 1 6 -1.14 17.3366897228 16.6586754464 31.8830307805 0 0 0
1965 1 6 -1.14 18.7473329465 -6.9633418339 31.9196894132 0 0 0
1966 1 7 -1.0 -24.743781108 7.9582484841 44.1572917046 0 0 0
1967 1 4 0.29 -23.8688511347 8.499777365 44.301013495 0 0 0
1968 1 7 -1.0 -22.7166384802 -3.9251979316 42.2998194085 0 0 0
1969 1 4 0.29 -22.5315788063 -3.0144249415 41.8374358943 0 0 0
1970 1 7 -1.0 -22.9111050458 10.5247278429 41.8932166992 0 0 0
1971 1 4 0.29 -22.8123134832 9.9238493285 41.0380577694 0 0 0
1972 1 7 -1.0 -24.7065766026 -5.1418422771 41.0787897217 0 0 0
1973 1 4 0.29 -23.8722456097 -4.6722381126 41.4107963292 0 0 0
1974 1 7 -1.0 -23.1735537009 -13.2154292243 37.014056897 0 0 0
1975 1 4 0.29 -23.091403912 -14.0515042891 36.5113627 0 0 0
1976 1 7 -1.0 -23.1301633504 4.6372355992 38.4618074442 0 0 0
1977 1 4 0.29 -22.4141662614 4.7697342688 39.1211033208 0 0 0
1978 1 7 -1.0 -19.4280645939 -17.6076802512 31.3327066798 0 0 0
1979 1 4 0.29 -19.5545027086 -17.924758072 32.3208750658 0 0 0
1980 1 7 -1.0 -24.8864448208 3.4649456552 35.8273369889 0 0 0
1981 1 4 0.29 -24.1592917137 4.2288098472 35.5680308148 0 0 0
1982 1 7 -1.0 -23.4549776486 10.033394063 36.6682810651 0 0 0
1983 1 4 0.29 -22.5979938303 10.4953453347 36.9789148538 0 0 0
1984 1 7 -1.0 -22.1342741077 9.4386014638 44.382152602 0 0 0
1985 1 4 0.29 -22.4124595403 9.9164719218 43.4891618008 0 0 0
1986 1 7 -1.0 -23.1506187043 -19.0535926118 34.7757391943 0 0 0
1987 1 4 0.29 -22.9096440041 -18.4980382645 35.6273593086 0 0 0
1988 1 7 -1.0 -22.1074457203 -9.409460507 35.6054126107 0 0 0
1989 1 4 0.29 -21.424114573 -8.8070297503 36.1189008077 0 0 0
1990 1 7 -1.0 -22.017275983 11.6359473533 34.8034974186 0 0 0
1991 1 4 0.29 -22.3886627744 11.031209064 35.499867724 0 0 0
1992 1 7 -1.0 -22.7652660905 -15.9828541929 35.6717666305 0 0 0
1993 1 4 0.29 -22.436181435 -16.5119425089 34.8520648239 0 0 0
1994 1 7 -1.0 -21.0819095597 11.8929953116 43.2496157909 0 0 0
1995 1 4 0.29 -20.1862745738 11.6923287958 42.6444077657 0 0 0
1996 1 7 -1.0 -21.6552005364 -0.6071123609 35.7361021924 0 0 0
1997 1 4 0.29 -22.7303180542 -0.9474280747 35.8358375926 0 0 0
1998 1 7 -1.0 -22.6000253812 3.9344559864 41.5941782765 0 0 0
1999 1 4 0.29 -21.7765194177 4.5103158191 41.1670317915 0 0 0
2000 1 7 -1.0 -24.0081163766 -1.6146638117 35.8008739019 0 0 0
2001 1 4 0.29 -24.087461095 -2.2515068022 34.9670541675 0 0 0
2002 1 7 -1.0 -22.9904291705 -18.274777323 37.5918350338 0 0 0
2003 1 4 0.29 -23.3188828265 -17.6044839097 36.8033284601 0 0 0
2004 1 7 -1.0 -23.1073927964 -13.9495493323 33.4840154368 0 0 0
2005 1 4 0.29 -22.8434963994 -14.3069666405 34.4332720207 0 0 0
2006 1 7 -1.0 -23.9253228736 0.7124613654 37.4709030833 0 0 0
2007 1 4 0.29 -23.9250094695 -0.2281590159 36.8044699864 0 0 0
2008 1 7 -1.0 -22.9084348862 5.2926068298 34.8045761632 0 0 0
2009 1 4 0.29 -22.9087279406 5.2503664613 33.812881711 0 0 0
2010 1 7 -1.0 -23.9176376498 1.0010313433 28.6726348697 0 0 0
2011 1 4 0.29 -23.0960611913 1.6283784323 28.5534199994 0 0 0
2012 1 7 -1.0 -22.5059967218 17.0208075498 37.5126627598 0 0 0
2013 1 4 0.29 -22.4896348768 18.0173176246 37.2761784903 0 0 0
2014 1 7 -1.0 -22.5212629559 0.9467688343 33.6459380116 0 0 0
2015 1 4 0.29 -22.3695114071 0.411103154 34.5947421517 0 0 0
2016 1 7 -1.0 -22.7690816284 14.7211031207 44.9000750469 0 0 0
2017 1 4 0.29 -22.4046191467 15.6391105455 45.0921417329 0 0 0
2018 1 7 -1.0 -23.7978365613 14.7923747686 36.3224373317 0 0 0
2019 1 4 0.29 -23.4286932132 15.6358635905 36.7649094332 0 0 0
2020 1 7 -1.0 -22.5940440393 -4.0003193499 38.5755840245 0 0 0
2021 1 4 0.29 -22.5414474007 -3.7479971579 39.4839087633 0 0 0
2022 1 7 -1.0 -21.8552730397 -6.5983298779 35.2118706468 0 0 0
2023 1 4 0.29 -21.7865211408 -7.5869112372 35.3158584436 0 0 0
2024 1 7 -1.0 -21.5867455394 2.3636671528 43.6106938888 0 0 0
2025 1 4 0.29 -21.7207359975 2.6410963745 42.6257360642 0 0 0
2026 1 7 -1.0 -24.3222368387 11.3294604125 30.0723602118 0 0 0
2027 1 4 0.29 -24.675816969 12.222645167 29.7810027679 0 0 0
2028 1 7 -1.0 -21.9155598658 19.2246991069 40.4309916402 0 0 0
2029 1 4 0.29 -21.6324624076 18.7351802735 39.5719165694 0 0 0
2030 1 7 -1.0 -21.856795731 13.9328142248 33.1087211591 0 0 0
2031 1 4 0.29 -21.7462808188 13.0171123154 33.5878072738 0 0 0
2032 1 7 -1.0 -19.3694599522 -8.2340826377 36.8358718961 0 0 0
2033 1 4 0.29 -19.4243018929 -8.6264942807 35.8495398133 0 0 0
2034 1 7 -1.0 -22.5753168019 8.9994801081 39.4540934508 0 0 0
2035 1 4 0.29 -22.9094074323 9.827419474 39.0035383512 0 0 0
2036 1 7 -1.0 -18.9186984085 -1.2702678636 37.2326050541 0 0 0
2037 1 4 0.29 -19.6949351119 -1.6779717267 36.6231155741 0 0 0
2038 1 7 -1.0 -21.6372418415 7.5689997213 34.3871272989 0 0 0
2039 1 4 0.29 -22.1739782076 6.6263151261 34.5123190956 0 0 0
2040 1 7 -1.0 -20.5770528163 5.4176522147 40.4295552487 0 0 0
2041 1 4 0.29 -20.7377348445 5.8191316871 39.491851707 0 0 0
2042 1 7 -1.0 -19.6995019785 -18.0355487576 33.9443027425 0 0 0
2043 1 4 0.29 -20.1549531467 -18.3948584745 34.7890886387 0 0 0
2044 1 7 -1.0 -22.7145659834 -11.5396221978 32.5803122357 0 0 0
2045 1 4 0.29 -22.7767118157 -12.5865253658 32.8298077091 0 0 0
2046 1 7 -1.0 -20.5056730076 12.0349860182 37.8445295498 0 0 0
2047 1 4 0.29 -21.0652315083 11.1985820691 37.9198285313 0 0 0
2048 1 7 -1.0 -18.2010137835 3.9641585387 41.7846773946 0 0 0
2049 1 4 0.29 -18.6929394173 4.5809252332 41.176487622 0 0 0
2050 1 7 -1.0 -18.7397553304 10.1995764852 37.1749106919 0 0 0
2051 1 4 0.29 -19.0973262802 9.2268007045 37.3883644348 0 0 0
2052 1 7 -1.0 -18.3794336365 14.9475923024 40.3855395783 0 0 0
2053 1 4 0.29 -17.5380430125 14.6885682536 40.9490839635 0 0 0
2054 1 7 -1.0 -15.1187782885 14.5781007933 39.6427919256 0 0 0
2055 1 4 0.29 -15.1134276061 15.6587089434 39.6792416641 0 0 0
2056 1 7 -1.0 -18.3550840834 -10.5861530562 30.4937796872 0 0 0
2057 1 4 0.29 -17.3742287309 -10.7588536304 30.6427592424 0 0 0
2058 1 7 -1.0 -19.4023976981 15.8471872807 43.7655655034 0 0 0
2059 1 4 0.29 -19.0291748341 14.891800063 43.606585355 0 0 0
2060 1 7 -1.0 -13.7020109867 -3.4659346251 37.6276012713 0 0 0
2061 1 4 0.29 -14.398096119 -4.2417895237 37.8754122522 0 0 0
2062 1 7 -1.0 -17.3800912687 -10.3598329733 34.7943948331 0 0 0
2063 1 4 0.29 -18.4219132414 -10.2029029217 34.7831404315 0 0 0
2064 1 7 -1.0 -18.2539965043 -0.6020303678 40.0184956488 0 0 0
2065 1 4 0.29 -18.6619624272 -1.0657165769 39.1807447968 0 0 0
2066 1 7 -1.0 -17.4896047186 -7.5072000165 39.1450089513 0 0 0
2067 1 4 0.29 -18.2334866489 -7.6280293285 38.4023779486 0 0 0
2068 1 7 -1.0 -19.8565444024 -6.7127848689 32.0180250424 0 0 0
2069 1 4 0.29 -19.1563985259 -6.5796625009 31.2172146438 0 0 0
2070 1 7 -1.0 -16.7401389227 -3.8350835564 40.0027017751 0 0 0
2071 1 4 0.29 -17.4814739883 -4.0795952973 39.2246319362 0 0 0
2072 1 7 -1.0 -20.9770164102 3.2878045828 28.4062629528 0 0 0
2073 1 4 0.29 -21.8255443706 3.2633270619 27.697119379 0 0 0
2074 1 7 -1.0 -15.7883006102 -1.7176415369 41.7938626823 0 0 0
2075 1 4 0.29 -16.1365260656 -2.3209457232 41.0334741671 0 0 0
2076 1 7 -1.0 -19.5753115747 7.303481383 37.772120255 0 0 0
2077 1 4 0.29 -18.8206354341 6.896027631 38.4426540114 0 0 0
2078 1 7 -1.0 -21.2865317809 10.4095158781 32.1669822417 0 0 0
2079 1 4 0.29 -21.4943800798 10.8938161714 33.0295244718 0 0 0
2080 1 7 -1.0 -18.0856317344 -6.0721438055 29.9236728839 0 0 0
2081 1 4 0.29 -17.1337112391 -5.7821782304 30.2015754052 0 0 0
2082 1 7 -1.0 -13.939408948 -18.4699890131 35.0619806606 0 0 0
2083 1 4 0.29 -13.5497653615 -17.6767214346 35.5622760283 0 0 0
2084 1 7 -1.0 -16.4311203041 -9.1461174091 37.002495164 0 0 0
2085 1 4 0.29 -16.7217879414 -8.8830793334 37.9518048135 0 0 0
2086 1 7 -1.0 -16.0716939295 6.2852208794 34.0703989465 0 0 0
2087 1 4 0.29 -15.827034836 6.4785932256 35.1099116978 0 0 0
2088 1 7 -1.0 -20.9944601288 17.8488089385 34.6827833559 0 0 0
2089 1 4 0.29 -21.6830190359 18.5407485764 34.7902543911 0 0 0
2090 1 7 -1.0 -17.2496940889 12.4982803979 43.1595896845 0 0 0
2091 1 4 0.29 -18.2088458781 12.7193130105 43.4776602365 0 0 0
2092 1 7 -1.0 -19.2659687402 12.7999617623 32.0876631217 0 0 0
2093 1 4 0.29 -20.0502611053 13.171754156 32.6645486933 0 0 0
2094 1 7 -1.0 -19.8107569127 -9.7464158357 33.8887273482 0 0 0
2095 1 4 0.29 -20.566699272 -9.5637331836 34.4921072971 0 0 0
2096 1 7 -1.0 -17.2879066072 21.4376745539 32.5224274988 0 0 0
2097 1 4 0.29 -16.9296372673 22.391609076 32.4796138256 0 0 0
2098 1 7 -1.0 -17.6822935769 -13.9972120145 31.302818909 0 0 0
2099 1 4 0.29 -16.9379006747 -13.3328680139 30.9435307452 0 0 0
2100 1 7 -1.0 -16.1891890067 -17.8834892439 32.3062048724 0 0 0
2101 1 4 0.29 -16.9294117095 -18.6462794643 32.183008967 0 0 0
2102 1 7 -1.0 -18.1353469149 -2.4168524411 34.6439863355 0 0 0
2103 1 4 0.29 -17.9736097357 -2.0519648596 35.5256632633 0 0 0
2104 1 7 -1.0 -15.6100353445 -11.1731144272 39.0373443011 0 0 0
2105 1 4 0.29 -16.1798365823 -10.470923484 38.4613950354 0 0 0
2106 1 7 -1.0 -14.2792887614 -14.6642643091 35.4994169566 0 0 0
2107 1 4 0.29 -14.020080063 -14.2642848204 36.3799783673 0 0 0
2108 1 7 -1.0 -17.5178605047 -12.8730156024 34.7319086611 0 0 0
2109 1 4 0.29 -17.4127308844 -11.8469098629 34.6689629423 0 0 0
2110 1 7 -1.0 -18.6535693701 -4.5849359822 38.0812533123 0 0 0
2111 1 4 0.29 -18.6285155114 -3.5452853408 38.220231779 0 0 0
2112 1 7 -1.0 -19.1334274167 5.4936520582 29.4808571252 0 0 0
2113 1 4 0.29 -19.0781747321 4.4847560618 29.7372614982 0 0 0
2114 1 7 -1.0 -16.0540736942 -0.3279142469 34.5227850609 0 0 0
2115 1 4 0.29 -16.2926029553 -0.093170332 33.5869171067 0 0 0
2116 1 7 -1.0 -15.1907040687 -7.6483172869 30.3153551557 0 0 0
2117 1 4 0.29 -15.6658536243 -7.3742205579 29.4582802929 0 0 0
2118 1 7 -1.0 -13.1405124644 13.7807236198 41.1392227568 0 0 0
2119 1 4 0.29 -12.5733145533 14.4954158098 41.5266998004 0 0 0
2120 1 7 -1.0 -15.7953816279 -14.8243785331 40.4018223441 0 0 0
2121 1 4 0.29 -16.605222641 -14.1173952594 40.5516495725 0 0 0
2122 1 7 -1.0 -16.3744358986 7.3646617165 36.9641051368 0 0 0
2123 1 4 0.29 -17.2956592847 7.3548207412 37.2856102582 0 0 0
2124 1 7 -1.0 -18.8372600651 2.6787609815 29.6624181056 0 0 0
2125 1 4 0.29 -18.0521395725 2.0658454165 29.8882522954 0 0 0
2126 1 7 -1.0 -16.4440405598 2.1142615643 40.7515340902 0 0 0
2127 1 4 0.29 -16.9671086448 2.9929961162 41.0329864407 0 0 0
2128 1 7 -1.0 -18.0216661625 16.0708832901 35.1402484871 0 0 0
2129 1 4 0.29 -17.6436782946 16.6629940867 34.3186878556 0 0 0
2130 1 7 -1.0 -15.8986285807 -11.1180912775 31.5259352664 0 0 0
2131 1 4 0.29 -16.4928475617 -11.9017137146 31.2637558123 0 0 0
2132 1 7 -1.0 -17.7221946426 -6.0861899557 41.2396819959 0 0 0
2133 1 4 0.29 -17.45555558 -5.1964068967 40.8571407824 0 0 0
2134 1 7 -1.0 -16.7250614214 -5.7629207709 32.9968493792 0 0 0
2135 1 4 0.29 -17.0688847829 -5.5603408525 32.0511838881 0 0 0
2136 1 7 -1.0 -16.6961385196 8.6841407701 40.090951386 0 0 0
2137 1 4 0.29 -16.8261585251 8.6172750522 39.1531495944 0 0 0
2138 1 7 -1.0 -16.1920417648 -12.9722798638 28.3931826919 0 0 0
2139 1 4 0.29 -15.2323163741 -13.1580132618 28.6676375869 0 0 0
2140 1 7 -1.0 -18.1042535311 8.2965462657 33.3427609198 0 0 0
2141 1 4 0.29 -17.2861275693 7.6700844033 33.4893309606 0 0 0
2142 1 7 -1.0 -19.5105920109 16.0463609372 31.9698857524 0 0 0
2143 1 4 0.29 -20.0260272102 15.2624809278 32.3373807668 0 0 0
2144 1 7 -1.0 -15.4241049018 17.5152661304 40.3667105032 0 0 0
2145 1 4 0.29 -14.8460334974 16.7737287699 40.7783568191 0 0 0
2146 1 7 -1.0 -13.407251646 4.8376853899 34.1383946859 0 0 0
2147 1 4 0.29 -13.9513554669 4.3010049589 33.4830164726 0 0 0
2148 1 7 -1.0 -12.2170690878 -16.2640601969 35.4298588708 0 0 0
2149 1 4 0.29 -13.0830723129 -15.6440981709 35.393661686 0 0 0
2150 1 7 -1.0 -17.1867254692 0.6611963795 30.5947648712 0 0 0
2151 1 4 0.29 -16.5675049788 0.8311260376 31.5275880391 0 0 0
2152 1 7 -1.0 -15.1273242877 11.2047107579 37.5676216164 0 0 0
2153 1 4 0.29 -16.0625478423 11.3576034168 37.862289223 0 0 0
2154 1 7 -1.0 -14.6889628629 2.0713410095 33.1191550622 0 0 0
2155 1 4 0.29 -15.7198562955 2.0497222837 33.097503485 0 0 0
2156 1 7 -1.0 -13.3028519152 10.5614827235 39.6843023249 0 0 0
2157 1 4 0.29 -14.2614786121 10.9061721162 39.8262233622 0 0 0
2158 1 7 -1.0 -17.1134765365 7.9443001701 31.0300048691 0 0 0
2159 1 4 0.29 -17.5197008426 8.055113265 32.0093959495 0 0 0
2160 1 7 -1.0 -9.395998402 -2.4178585852 40.7372786176 0 0 0
2161 1 4 0.29 -10.3362609406 -2.8104782414 40.6482189013 0 0 0
2162 1 7 -1.0 -13.2570871529 -10.2206628549 31.5782059168 0 0 0
2163 1 4 0.29 -14.1357289468 -10.7825190664 31.5297144405 0 0 0
2164 1 7 -1.0 -13.1711315531 15.2780950655 35.7327439632 0 0 0
2165 1 4 0.29 -13.57751483 15.2330610795 36.6722726594 0 0 0
2166 1 7 -1.0 -16.3123554296 14.2480227371 29.0511313655 0 0 0
2167 1 4 0.29 -17.1778431651 14.7403818027 29.1880965623 0 0 0
2168 1 7 -1.0 -17.62801307 2.2038213938 32.8926221173 0 0 0
2169 1 4 0.29 -17.7266673824 1.5573367256 32.1260916014 0 0 0
2170 1 7 -1.0 -15.4869013773 -4.9667525121 30.476037651 0 0 0
2171 1 4 0.29 -15.4593434516 -6.031493704 30.6091729865 0 0 0
2172 1 7 -1.0 -13.6462134311 -6.4071010677 28.7437330885 0 0 0
2173 1 4 0.29 -14.2277903921 -6.8390413036 29.6264091418 0 0 0
2174 1 7 -1.0 -10.1302412402 -16.2642594438 38.0894825036 0 0 0
2175 1 4 0.29 -10.0207230523 -16.292655598 39.1369747682 0 0 0
2176 1 7 -1.0 -12.0076154583 -9.3928313756 34.679644905 0 0 0
2177 1 4 0.29 -11.9452800581 -10.404893269 34.7316473136 0 0 0
2178 1 7 -1.0 -13.3916438573 16.4760357789 38.1517369555 0 0 0
2179 1 4 0.29 -14.0365729227 16.1152945809 38.8456154701 0 0 0
2180 1 7 -1.0 -12.0658279184 -3.1259067209 40.179112179 0 0 0
2181 1 4 0.29 -12.1198794499 -2.7231252248 41.1591098185 0 0 0
2182 1 7 -1.0 -11.706574007 16.7283025381 42.0208498227 0 0 0
2183 1 4 0.29 -12.2836666604 17.4022956179 41.4744597865 0 0 0
2184 1 7 -1.0 -11.3632159153 -12.0649637489 34.5058532601 0 0 0
2185 1 4 0.29 -11.5913979886 -12.1573944057 35.4250916799 0 0 0
2186 1 7 -1.0 -11.468352413 -16.7858465531 28.492952807 0 0 0
2187 1 4 0.29 -12.4651127999 -16.730002564 28.8997213893 0 0 0
2188 1 7 -1.0 -11.9173258253 8.665204945 41.2242033554 0 0 0
2189 1 4 0.29 -12.3691501727 9.2405968216 40.48469394 0 0 0
2190 1 7 -1.0 -14.939846327 13.2767486213 35.8569622154 0 0 0
2191 1 4 0.29 -15.1325373431 12.7675810064 36.7172364683 0 0 0
2192 1 7 -1.0 -16.4276121636 19.0594146121 30.4796167512 0 0 0
2193 1 4 0.29 -16.7113732428 20.0462566176 30.3853139965 0 0 0
2194 1 7 -1.0 -14.2621022321 7.3630382612 32.3107628652 0 0 0
2195 1 4 0.29 -15.1204581353 6.9352870763 32.7841987246 0 0 0
2196 1 7 -1.0 -12.918482074 -4.9008016174 31.0241228357 0 0 0
2197 1 4 0.29 -13.8928663062 -5.1779537745 31.1505505568 0 0 0
2198 1 7 -1.0 -7.3795732737 -3.4278450944 39.3413939047 0 0 0
2199 1 4 0.29 -6.5388405428 -4.0164492787 39.1263559231 0 0 0
2200 1 7 -1.0 -11.038173073 19.9665289702 38.675737527 0 0 0
2201 1 4 0.29 -10.6491901796 20.8886821826 38.3504148319 0 0 0
2202 1 7 -1.0 -14.7415989623 4.9697387407 37.0330749143 0 0 0
2203 1 4 0.29 -15.4985811444 5.7645216625 37.2132926372 0 0 0
2204 1 7 -1.0 -9.8520097975 7.0107135209 39.9948314946 0 0 0
2205 1 4 0.29 -10.0685892372 6.4312273178 39.1940943877 0 0 0
2206 1 7 -1.0 -12.990568825 3.5618208791 38.6013132276 0 0 0
2207 1 4 0.29 -13.8665338561 2.9248174479 38.3603504027 0 0 0
2208 1 7 -1.0 -15.1558067048 15.3998159389 33.8597311426 0 0 0
2209 1 4 0.29 -15.0499930166 15.5371009595 34.8722379486 0 0 0
2210 1 7 -1.0 -10.0292285274 18.8318210632 40.8991669097 0 0 0
2211 1 4 0.29 -10.935413804 18.6719893716 41.4089695526 0 0 0
2212 1 7 -1.0 -8.5044662995 18.9438271165 38.8274285046 0 0 0
2213 1 4 0.29 -7.5934094881 18.4955339378 38.4393249488 0 0 0
2214 1 7 -1.0 -12.9823935419 9.519533995 29.8772703971 0 0 0
2215 1 4 0.29 -12.8823871535 9.8646702892 28.8786525673 0 0 0
2216 1 7 -1.0 -13.5810593372 14.4256142124 29.2388703058 0 0 0
2217 1 4 0.29 -13.9885069027 13.8108012053 28.5404576453 0 0 0
2218 1 7 -1.0 -12.9153253774 14.6880971239 32.2178058438 0 0 0
2219 1 4 0.29 -12.1564275601 15.0532221265 31.483112946 0 0 0
2220 1 7 -1.0 -13.589546681 2.4631674338 35.6829964977 0 0 0
2221 1 4 0.29 -13.8041279838 2.4425427448 34.6733525945 0 0 0
2222 1 7 -1.0 -10.5405839393 3.8145570779 29.5558338502 0 0 0
2223 1 4 0.29 -10.4585516067 2.8218079713 29.3472953377 0 0 0
2224 1 7 -1.0 -9.3427942808 -0.0954758576 37.4855620382 0 0 0
2225 1 4 0.29 -9.3094042735 -0.7729444559 36.6277404907 0 0 0
2226 1 7 -1.0 -8.2825763157 -17.9280188689 31.3634491858 0 0 0
2227 1 4 0.29 -7.5636061539 -18.2286630848 30.6534990414 0 0 0
2228 1 7 -1.0 -10.7911735298 0.0265863467 32.1735678029 0 0 0
2229 1 4 0.29 -10.6211364813 -0.4971103887 31.3573483054 0 0 0
2230 1 7 -1.0 -12.4109275459 11.7088562882 33.1007630724 0 0 0
2231 1 4 0.29 -11.8275816405 12.3149405498 32.5627670838 0 0 0
2232 1 7 -1.0 -9.6867548074 13.6486704843 42.2589254189 0 0 0
2233 1 4 0.29 -10.4162288987 13.1735831535 42.7440547732 0 0 0
2234 1 7 -1.0 -7.6913943507 -13.6917010177 29.4535716283 0 0 0
2235 1 4 0.29 -6.6683997419 -13.7914951484 29.6153596228 0 0 0
2236 1 7 -1.0 -10.8983051162 19.0621972212 31.4941063129 0 0 0
2237 1 4 0.29 -10.1637509363 18.2946472443 31.5650843 0 0 0
2238 1 7 -1.0 -10.1020096925 7.2448780071 32.1289866661 0 0 0
2239 1 4 0.29 -9.8448052382 6.2691011695 31.8005109205 0 0 0
2240 1 7 -1.0 -7.6300129878 0.0530460852 40.1876306517 0 0 0
2241 1 4 0.29 -6.9561626905 0.4283109636 40.9363373895 0 0 0
2242 1 7 -1.0 -9.9856305809 13.9410432392 34.4275758516 0 0 0
2243 1 4 0.29 -9.5516331051 14.6170719274 33.6967348224 0 0 0
2244 1 7 -1.0 -8.6209548635 -5.3124924683 30.7362250737 0 0 0
2245 1 4 0.29 -8.1009628974 -6.1197695734 31.1167655663 0 0 0
2246 1 7 -1.0 -5.3690893194 1.84691429 37.5711537995 0 0 0
2247 1 4 0.29 -4.404087155 1.6925881768 37.8870818038 0 0 0
2248 1 7 -1.0 -3.6795121127 -9.2307755467 40.351350954 0 0 0
2249 1 4 0.29 -4.4873352115 -9.8300830905 40.0148705498 0 0 0
2250 1 7 -1.0 -6.4050310867 -14.2257936094 32.4326242233 0 0 0
2251 1 4 0.29 -6.2020344853 -14.6055566826 31.4835638093 0 0 0
2252 1 7 -1.0 -7.5656115055 12.2958902589 32.2050763697 0 0 0
2253 1 4 0.29 -7.1496082944 11.4597153564 32.6040635364 0 0 0
2254 1 7 -1.0 -6.9127445718 14.1150107586 41.1732475394 0 0 0
2255 1 4 0.29 -6.4399985402 14.9439134127 40.8197877895 0 0 0
2256 1 7 -1.0 -7.4824141077 8.4196851979 28.6930756065 0 0 0
2257 1 4 0.29 -8.3020341471 7.8176347313 28.813277594 0 0 0
2258 1 7 -1.0 -4.8724063365 -11.7480456202 31.8488228816 0 0 0
2259 1 4 0.29 -4.5001674163 -11.0384273382 31.2955527295 0 0 0
2260 1 7 -1.0 -6.2534161387 -15.0594559647 27.6359914221 0 0 0
2261 1 4 0.29 -6.6868532507 -14.6075507126 28.4973390773 0 0 0
2262 1 7 -1.0 -3.5503584287 -1.6790738881 36.1424094633 0 0 0
2263 1 4 0.29 -4.1097503176 -2.4985661589 35.9288565533 0 0 0
2264 1 7 -1.0 -7.0977426908 14.5456728412 34.380180829 0 0 0
2265 1 4 0.29 -6.5043397515 15.1881206977 35.0510159713 0 0 0
2266 1 7 -1.0 -4.2823845201 -11.3111605988 36.6116506297 0 0 0
2267 1 4 0.29 -4.4090040782 -11.3491749461 37.5982634282 0 0 0
2268 1 7 -1.0 -6.2327159454 12.1997090073 36.1856435904 0 0 0
2269 1 4 0.29 -6.5345755045 12.3267156817 37.1766517097 0 0 0
2270 1 7 -1.0 -6.4674566129 2.7110699083 33.2740163378 0 0 0
2271 1 4 0.29 -6.9715377693 3.5344713092 32.8364838314 0 0 0
2272 1 7 -1.0 -5.3587530523 7.4005016343 35.9230500961 0 0 0
2273 1 4 0.29 -6.1333227193 8.0965700397 36.2961942475 0 0 0
2274 1 7 -1.0 -7.3600685632 18.2683649656 34.9224159715 0 0 0
2275 1 4 0.29 -8.0728475537 18.3744744719 34.2024002551 0 0 0
2276 1 7 -1.0 -7.1502557044 1.1870825747 29.5004628574 0 0 0
2277 1 4 0.29 -8.009340539 1.7446204642 29.4529947834 0 0 0
2278 1 7 -1.0 -3.4265261942 -6.3220493597 34.171776778 0 0 0
2279 1 4 0.29 -4.2573438356 -6.3385157781 34.6663749078 0 0 0
2280 1 7 -1.0 -5.0872861893 0.3466350336 33.4676855204 0 0 0
2281 1 4 0.29 -5.169344715 -0.4574142934 34.1097193254 0 0 0
2282 1 7 -1.0 -7.3532028638 10.3041873947 34.2419582194 0 0 0
2283 1 4 0.29 -6.3932526606 9.8360131426 34.2398030978 0 0 0
2284 1 7 -1.0 -3.3142474667 0.8258553318 36.0154945847 0 0 0
2285 1 4 0.29 -3.5088086141 -0.2225589828 36.053385734 0 0 0
2286 1 7 -1.0 -7.3672126811 -1.0241709362 31.8789401076 0 0 0
2287 1 4 0.29 -7.5137610277 -1.227213675 32.8396512814 0 0 0
2288 1 7 -1.0 -9.7969267242 11.2915852677 33.8297924794 0 0 0
2289 1 4 0.29 -10.7024865331 11.6409487262 34.1058469124 0 0 0
2290 1 7 -1.0 -3.9651827053 -14.583644245 30.6985140199 0 0 0
2291 1 4 0.29 -4.4056639592 -14.703510408 29.7737167907 0 0 0
2292 1 7 -1.0 -5.0791817678 8.5070414112 32.2912697557 0 0 0
2293 1 4 0.29 -5.403764542 8.2326348976 33.2911976106 0 0 0
2294 1 7 -1.0 -9.3761964698 16.3346455633 29.0773001577 0 0 0
2295 1 4 0.29 -9.8072371181 15.4928208523 29.4776133535 0 0 0
2296 1 7 -1.0 -4.2525246761 -7.4465019295 37.6982636892 0 0 0
2297 1 4 0.29 -4.0750183471 -8.2071534918 36.9840812828 0 0 0
2298 1 7 -1.0 -6.4163024952 -2.9933439957 29.9016045313 0 0 0
2299 1 4 0.29 -5.7120672584 -2.2482045993 29.9812077905 0 0 0
2300 1 7 -1.0 -4.275929007 -11.281378366 29.2230151789 0 0 0
2301 1 4 0.29 -4.6844859787 -11.9214910834 29.9274731299 0 0 0
2302 1 7 -1.0 -3.4387889799 3.5676789934 35.225422455 0 0 0
2303 1 4 0.29 -2.836762143 3.9291906334 34.4198933055 0 0 0
2304 1 7 -1.0 -1.0785865621 4.7880438093 36.2086874023 0 0 0
2305 1 4 0.29 -0.9207227162 5.0184162125 35.2261267052 0 0 0
2306 1 7 -1.0 -1.9709192209 11.9647191862 38.3306239018 0 0 0
2307 1 4 0.29 -1.6719178925 12.7727778151 38.9919832227 0 0 0
2308 1 7 -1.0 1.196079021 -0.3749870738 32.6709075328 0 0 0
2309 1 4 0.29 1.1754505306 -1.1814103096 31.9690447084 0 0 0
2310 1 7 -1.0 -0.6297616095 13.9472772139 35.1963674554 0 0 0
2311 1 4 0.29 -0.9408295096 13.8782291286 36.1980383775 0 0 0
2312 1 7 -1.0 -1.5418461648 17.2074961739 31.9839107135 0 0 0
2313 1 4 0.29 -1.2577756804 17.9717476535 31.326322083 0 0 0
2314 1 7 -1.0 2.1311794785 -13.4291725038 31.06928173 0 0 0
2315 1 4 0.29 2.1645997687 -14.2674787097 30.4580687703 0 0 0
2316 1 7 -1.0 1.0398863845 -2.5336501889 30.7675240038 0 0 0
2317 1 4 0.29 1.9030325957 -2.8027205672 31.1163564775 0 0 0
2318 1 7 -1.0 2.1513487069 7.5811933503 28.2545663845 0 0 0
2319 1 4 0.29 1.9594860691 8.5500094416 28.5035188947 0 0 0
2320 1 7 -1.0 -1.7436320282 4.3868360641 33.2976993716 0 0 0
2321 1 4 0.29 -0.8517059343 3.9469915902 32.9237609538 0 0 0
2322 1 7 -1.0 -2.4068236378 11.1727511532 28.1534311684 0 0 0
2323 1 4 0.29 -1.4082760926 11.5008004779 28.312571379 0 0 0
2324 1 7 -1.0 0.8098386552 -8.4544308887 30.8881224939 0 0 0
2325 1 4 0.29 0.8117830917 -9.3550951361 31.4510623518 0 0 0
2326 1 7 -1.0 0.8005614227 9.7627392882 33.1980598212 0 0 0
2327 1 4 0.29 0.8528047724 8.81849048 33.6433244185 0 0 0
2328 1 7 -1.0 3.5756443286 9.8687047881 29.1011540121 0 0 0
2329 1 4 0.29 3.560627496 8.8447765642 28.9396597033 0 0 0
2330 1 7 -1.0 0.9340964359 0.0121671741 27.5411638148 0 0 0
2331 1 4 0.29 1.6826603775 -0.2629311271 28.2338551164 0 0 0
2332 1 7 -1.0 0.1397366312 18.8528666237 29.7592993597 0 0 0
2333 1 4 0.29 -0.5553089024 18.0195724073 29.7201083277 0 0 0
2334 1 7 -1.0 2.6555251451 14.3955051489 37.3664374829 0 0 0
2335 1 4 0.29 2.7930833854 15.3500471294 37.1971864534 0 0 0
2336 1 7 -1.0 1.8633222634 -16.0855640579 30.0511985368 0 0 0
2337 1 4 0.29 2.8234998522 -16.0985922855 30.3665188644 0 0 0
2338 1 7 -1.0 2.6656022777 -6.062106942 28.7330981266 0 0 0
2339 1 4 0.29 2.2372275724 -6.5665795936 27.8982668502 0 0 0
2340 1 7 -1.0 1.2852492242 16.1948733547 31.2004879979 0 0 0
2341 1 4 0.29 0.4577374219 16.8487304118 30.9479309286 0 0 0
2342 1 7 -1.0 2.0724792547 -11.4159328964 29.0303038451 0 0 0
2343 1 4 0.29 1.9453776483 -12.0656366437 29.8874707085 0 0 0
2344 1 7 -1.0 1.0687383986 15.9841729318 34.6544541335 0 0 0
2345 1 4 0.29 0.3541181158 15.2737658713 34.7412603326 0 0 0
2346 1 7 -1.0 1.2222135321 3.10543091 32.6699157201 0 0 0
2347 1 4 0.29 0.8159122788 3.1816631008 31.6781858557 0 0 0
2348 1 7 -1.0 2.9868410752 8.1637696093 34.6382045059 0 0 0
2349 1 4 0.29 3.9613982107 8.1061365067 34.6766219569 0 0 0
2350 1 7 -1.0 6.1640958897 2.3838041746 31.4283775729 0 0 0
2351 1 4 0.29 7.0768172778 2.7544543527 31.1964858692 0 0 0
2352 1 7 -1.0 0.5105776585 -11.0990346257 31.9927439058 0 0 0
2353 1 4 0.29 1.2293539248 -11.4245176902 31.359116329 0 0 0
2354 1 7 -1.0 0.0134426492 8.105224778 30.1276232259 0 0 0
2355 1 4 0.29 0.8934419452 7.9616763274 29.5789402454 0 0 0
2356 1 7 -1.0 -2.6626742833 20.2584099994 31.4652671625 0 0 0
2357 1 4 0.29 -2.3070627727 19.4777267042 30.9443849636 0 0 0
2358 1 7 -1.0 2.8932692258 4.5402822986 27.4806408981 0 0 0
2359 1 4 0.29 3.0117536208 4.5983268816 28.5826212383 0 0 0
2360 1 7 -1.0 3.1075347952 16.9902859096 36.2172580547 0 0 0
2361 1 4 0.29 3.9756320907 17.5335123119 35.8885801549 0 0 0
2362 1 7 -1.0 6.0547816705 20.7943434739 27.9279257946 0 0 0
2363 1 4 0.29 5.5214869499 21.6544227778 27.557529669 0 0 0
2364 1 7 -1.0 3.1473173901 -0.2721525564 29.5443140101 0 0 0
2365 1 4 0.29 2.4703420784 -0.8297129995 30.0331586146 0 0 0
2366 1 7 -1.0 3.6904423456 -4.4025679144 31.4471680283 0 0 0
2367 1 4 0.29 4.5026136808 -4.538354044 32.0563926512 0 0 0
2368 1 7 -1.0 4.1832412369 9.5435278411 39.3492222307 0 0 0
2369 1 4 0.29 4.3542266839 10.5121847099 39.2568993424 0 0 0
2370 1 7 -1.0 4.4624366681 -15.9561222469 32.1610871217 0 0 0
2371 1 4 0.29 3.6779849502 -15.278281902 32.0873465279 0 0 0
2372 1 7 -1.0 2.0901382359 18.2464814181 27.4410398572 0 0 0
2373 1 4 0.29 1.5405887962 18.2583199358 28.3073122221 0 0 0
2374 1 7 -1.0 5.9844567394 -4.0408776543 33.1928402311 0 0 0
2375 1 4 0.29 5.5853890298 -3.5291830165 32.3317265314 0 0 0
2376 1 7 -1.0 1.4966347364 12.3147895252 32.7707905509 0 0 0
2377 1 4 0.29 1.4694844865 11.2814729644 32.99472789 0 0 0
2378 1 7 -1.0 3.1785911128 3.8886975912 30.1538279146 0 0 0
2379 1 4 0.29 2.5547286273 4.2670494912 30.9016059142 0 0 0
2380 1 7 -1.0 0.0480902469 12.1867618681 29.3288145774 0 0 0
2381 1 4 0.29 0.7886046488 12.7837881676 28.8379773709 0 0 0
2382 1 7 -1.0 4.3113589088 11.0040760063 32.4946717276 0 0 0
2383 1 4 0.29 3.4032505338 11.4433892883 32.7433405649 0 0 0
2384 1 7 -1.0 5.1084427463 17.5507833871 32.8278762733 0 0 0
2385 1 4 0.29 4.7166666036 18.4193489511 33.3367594484 0 0 0
2386 1 7 -1.0 6.2993466443 8.2865945175 35.0905630774 0 0 0
2387 1 4 0.29 5.6074018618 7.6816252505 35.5829321713 0 0 0
2388 1 7 -1.0 3.8028637344 15.4150881696 31.7430586865 0 0 0
2389 1 4 0.29 2.6648140823 15.537958435 31.6488535016 0 0 0
2390 1 7 -1.0 4.1977409597 20.0942296813 33.5154841426 0 0 0
2391 1 4 0.29 4.4512106803 19.9196285083 34.537805722 0 0 0
2392 1 7 -1.0 7.8297435152 18.0081847717 34.2225725436 0 0 0
2393 1 4 0.29 6.8904152407 17.887611203 33.8428728053 0 0 0
2394 1 7 -1.0 5.001863921 20.5217763964 36.3187613772 0 0 0
2395 1 4 0.29 5.3352071581 19.976886084 37.0521922866 0 0 0
2396 1 7 -1.0 8.6571818501 3.3916992096 28.6157428137 0 0 0
2397 1 4 0.29 8.4782968492 2.8054783308 29.4432352054 0 0 0
2398 1 7 -1.0 6.4186832518 -7.5523055799 29.448260274 0 0 0
2399 1 4 0.29 6.579718717 -8.5849590211 29.0031506459 0 0 0
2400 1 7 -1.0 1.8593508257 5.6902802814 31.8854502069 0 0 0
2401 1 4 0.29 1.6890925622 4.6194709182 31.866279481 0 0 0
2402 1 7 -1.0 7.1050187248 -0.1642698446 33.3459721133 0 0 0
2403 1 4 0.29 7.2699942238 0.7348349877 32.9151715874 0 0 0
2404 1 7 -1.0 9.3688154631 2.0515919257 30.7882070001 0 0 0
2405 1 4 0.29 9.066090232 2.0219364123 31.7236764589 0 0 0
2406 1 7 -1.0 8.8201728766 2.2930147324 33.5913986497 0 0 0
2407 1 4 0.29 7.9986660701 2.4364387319 32.893718803 0 0 0
2408 1 7 -1.0 5.4361733567 13.6075544884 29.1049265849 0 0 0
2409 1 4 0.29 5.8116158581 13.3462016288 28.2099315981 0 0 0
2410 1 7 -1.0 10.3261850691 -14.1523197469 30.5115872495 0 0 0
2411 1 4 0.29 10.6492298575 -14.8255435741 29.7585035001 0 0 0
2412 1 7 -1.0 6.8362328773 -6.3954427177 31.80593511 0 0 0
2413 1 4 0.29 6.4880126604 -5.7380381235 32.598581951 0 0 0
2414 1 7 -1.0 8.0835440708 11.7077894965 30.1155248939 0 0 0
2415 1 4 0.29 7.6088508542 12.3596958931 29.5500478139 0 0 0
2416 1 7 -1.0 8.4375651068 18.8770614291 29.8283555924 0 0 0
2417 1 4 0.29 8.593252313 19.5125159279 30.6877853055 0 0 0
2418 1 7 -1.0 7.2784214719 15.269083351 36.7841729668 0 0 0
2419 1 4 0.29 6.2477086269 15.1167496831 36.4775666689 0 0 0
2420 1 7 -1.0 8.8359641169 -6.4312062537 33.6076080517 0 0 0
2421 1 4 0.29 8.0398401052 -6.4710850976 32.9445010615 0 0 0
2422 1 7 -1.0 5.270315044 -2.1152492814 30.8062730483 0 0 0
2423 1 4 0.29 4.6066609446 -2.8009266621 31.140158029 0 0 0
2424 1 7 -1.0 10.5053985606 17.8284990616 33.713574975 0 0 0
2425 1 4 0.29 10.2854686015 18.7714744415 33.3057661429 0 0 0
2426 1 7 -1.0 12.3279725188 -12.6871249862 33.4727351337 0 0 0
2427 1 4 0.29 11.7669235821 -12.8437405912 32.6492800437 0 0 0
2428 1 7 -1.0 10.9042623826 8.6787515783 31.6898671263 0 0 0
2429 1 4 0.29 11.2915719676 8.364265403 30.7313766747 0 0 0
2430 1 7 -1.0 7.7324462633 7.0131710999 33.1013126307 0 0 0
2431 1 4 0.29 7.1367457425 7.3817345597 33.8882576445 0 0 0
2432 1 7 -1.0 9.464134916 -0.235446811 34.5903160372 0 0 0
2433 1 4 0.29 9.2340403122 0.7901385915 34.5933218081 0 0 0
2434 1 7 -1.0 10.1205122859 11.5247792676 33.5510250456 0 0 0
2435 1 4 0.29 9.7819280844 12.1147029434 32.773138508 0 0 0
2436 1 7 -1.0 9.7126977257 23.5231614154 31.1526644975 0 0 0
2437 1 4 0.29 8.8327568918 23.0610380552 31.4079531904 0 0 0
2438 1 7 -1.0 9.7620044362 9.5602653105 27.6567852003 0 0 0
2439 1 4 0.29 9.2126768681 8.6764560123 27.5266521996 0 0 0
2440 1 7 -1.0 12.4343421672 13.7775912514 29.6973517502 0 0 0
2441 1 4 0.29 12.485681264 13.2100622483 28.7847498557 0 0 0
2442 1 7 -1.0 11.2169208705 5.2323971323 28.7280814002 0 0 0
2443 1 4 0.29 11.5503150033 6.2178838043 28.9682885413 0 0 0
2444 1 7 -1.0 9.5000205294 13.930511779 30.2213381474 0 0 0
2445 1 4 0.29 8.9889304429 12.9816366281 30.1188315302 0 0 0
2446 1 7 -1.0 13.3805204767 -0.3831627255 34.0429598915 0 0 0
2447 1 4 0.29 13.2737044366 -1.4162360465 33.7455382617 0 0 0
2448 1 7 -1.0 7.5231910086 21.567657157 31.1995664991 0 0 0
2449 1 4 0.29 8.0340112428 21.0929039841 31.9178378718 0 0 0
2450 1 7 -1.0 18.3577062639 -13.0239030863 33.2070089351 0 0 0
2451 1 4 0.29 18.3467932152 -13.837543453 33.9073220257 0 0 0
2452 1 7 -1.0 11.0007828798 20.4853426674 32.6778266929 0 0 0
2453 1 4 0.29 10.1001084737 20.9043603154 32.7449524923 0 0 0
2454 1 7 -1.0 13.9077638312 0.3262157974 31.305214786 0 0 0
2455 1 4 0.29 13.2015418656 -0.2699554487 31.8413481683 0 0 0
2456 1 7 -1.0 12.9974995407 17.4316378017 35.3119559242 0 0 0
2457 1 4 0.29 12.2080839538 17.2283063355 34.6539453089 0 0 0
2458 1 7 -1.0 11.5820667893 -8.6058424702 28.2292342842 0 0 0
2459 1 4 0.29 10.8912648534 -9.4403699871 28.2899857439 0 0 0
2460 1 7 -1.0 11.71228835 12.5500100971 36.0182954789 0 0 0
2461 1 4 0.29 10.801938789 13.0865903784 35.8528856206 0 0 0
2462 1 7 -1.0 9.7981418398 17.190419039 28.341486574 0 0 0
2463 1 4 0.29 9.2877014734 17.9691102341 28.8930943765 0 0 0
2464 1 7 -1.0 9.9221218863 12.6422507332 27.4617963458 0 0 0
2465 1 4 0.29 9.2805770371 12.5060539747 28.2288946253 0 0 0
2466 1 7 -1.0 12.6668662838 1.7918135457 35.524332114 0 0 0
2467 1 4 0.29 11.6992692539 1.477907561 35.8525770139 0 0 0
2468 1 7 -1.0 12.590033784 23.5259831799 34.4187232669 0 0 0
2469 1 4 0.29 11.7794380729 24.0545307713 34.8393410062 0 0 0
2470 1 7 -1.0 12.0069329892 7.9783820243 29.2112208099 0 0 0
2471 1 4 0.29 11.1026064701 8.1495656473 28.5614544691 0 0 0
2472 1 7 -1.0 12.2824446686 15.2798098196 31.8488439107 0 0 0
2473 1 4 0.29 12.265939345 15.7767667983 32.7866571695 0 0 0
2474 1 7 -1.0 13.4531655348 9.281324973 32.857452654 0 0 0
2475 1 4 0.29 14.1884600727 8.4995123322 32.781267947 0 0 0
2476 1 7 -1.0 15.2150681268 15.1579658311 35.1390635528 0 0 0
2477 1 4 0.29 15.3559726237 15.0709388834 34.1431030141 0 0 0
2478 1 7 -1.0 14.8986122278 19.6782933236 35.3241310438 0 0 0
2479 1 4 0.29 14.7087830767 20.0163098131 36.300752534 0 0 0
2480 1 7 -1.0 15.4464144572 22.1915569355 34.5480838338 0 0 0
2481 1 4 0.29 15.829203471 22.4066300536 35.4696296157 0 0 0
2482 1 7 -1.0 14.1635870694 5.7997559633 28.8808588534 0 0 0
2483 1 4 0.29 15.0929632351 5.4983324031 28.5551573635 0 0 0
2484 1 7 -1.0 16.6704799044 4.7089480556 33.5191153042 0 0 0
2485 1 4 0.29 16.284669407 4.6865148476 34.4980282443 0 0 0
2486 1 5 -0.82 -21.5608239817 -7.0662234023 37.8039716565 0 0 0
2487 1 3 0.41 -20.738726307 -7.5844670925 37.3774345179 0 0 0
2488 1 3 0.41 -21.6454757974 -6.7189320836 36.7389178155 0 0 0
2489 1 5 -0.82 -18.7014998273 -10.4609337176 38.3031549353 0 0 0
2490 1 3 0.41 -18.7361506142 -9.4499374422 37.9396313636 0 0 0
2491 1 3 0.41 -17.8461431267 -10.6004366317 37.8530179573 0 0 0
2492 1 5 -0.82 -18.8765602328 2.3271807202 43.8957857342 0 0 0
2493 1 3 0.41 -18.5698789228 3.0638723772 43.1509155544 0 0 0
2494 1 3 0.41 -19.9733862209 2.4924377342 43.927790087 0 0 0
2495 1 5 -0.82 -18.0041741741 -6.098934017 35.9955947951 0 0 0
2496 1 3 0.41 -18.3710578393 -6.9797029768 36.430944673 0 0 0
2497 1 3 0.41 -18.1907183059 -5.4948652712 36.8706940302 0 0 0
2498 1 5 -0.82 -17.702900159 -12.341890495 40.3618073927 0 0 0
2499 1 3 0.41 -17.0998551761 -12.4432786629 41.2980286101 0 0 0
2500 1 3 0.41 -16.8578599789 -12.1090078717 39.748691334 0 0 0
2501 1 5 -0.82 -14.487024494 -4.7543034799 40.9941133677 0 0 0
2502 1 3 0.41 -13.650195283 -4.1088682837 40.9255445039 0 0 0
2503 1 3 0.41 -15.4655186224 -4.2316877206 40.717494969 0 0 0
2504 1 5 -0.82 -15.9760277993 -16.656043904 35.2592405511 0 0 0
2505 1 3 0.41 -15.2350224029 -15.7987691262 35.2105699691 0 0 0
2506 1 3 0.41 -15.2027346267 -17.4177453161 35.0869912783 0 0 0
2507 1 5 -0.82 -15.8533818596 16.8675126544 37.1230462644 0 0 0
2508 1 3 0.41 -14.9139229062 16.8759909509 37.5862513168 0 0 0
2509 1 3 0.41 -16.318121126 17.6796562735 37.6614995994 0 0 0
2510 1 5 -0.82 -15.7760779823 -5.5674465586 38.2509235593 0 0 0
2511 1 3 0.41 -16.5379119026 -6.2292229026 38.6472022526 0 0 0
2512 1 3 0.41 -16.2718336338 -4.8899504914 38.8588966736 0 0 0
2513 1 5 -0.82 -16.3326244292 -13.2783286022 37.2123020859 0 0 0
2514 1 3 0.41 -16.8339225747 -12.8304527995 36.4533756296 0 0 0
2515 1 3 0.41 -15.9094299099 -12.4698268709 37.7051025313 0 0 0
2516 1 5 -0.82 -18.7646547599 16.53418617 29.3940072721 0 0 0
2517 1 3 0.41 -19.1051868824 16.3808315997 30.3760123164 0 0 0
2518 1 3 0.41 -19.5962614598 15.9536128387 29.181846144 0 0 0
2519 1 5 -0.82 -17.2314186364 14.5597675131 31.833654149 0 0 0
2520 1 3 0.41 -17.9403509074 15.2821488729 31.7830545687 0 0 0
2521 1 3 0.41 -18.0539381316 13.7853573928 31.8127614872 0 0 0
2522 1 5 -0.82 -13.4978661601 -16.777618221 37.9107029319 0 0 0
2523 1 3 0.41 -13.5267066434 -15.8657223332 38.4416119393 0 0 0
2524 1 3 0.41 -13.0726720513 -16.4803143449 37.0450189599 0 0 0
2525 1 5 -0.82 -10.7743503212 -18.8105468047 36.1318186815 0 0 0
2526 1 3 0.41 -11.5118306937 -19.3416714439 36.678255121 0 0 0
2527 1 3 0.41 -10.3955606098 -19.7824407986 36.002690849 0 0 0
2528 1 5 -0.82 -12.591052112 -14.1945362833 33.2996977585 0 0 0
2529 1 3 0.41 -12.7554358443 -14.7903200238 34.1313443492 0 0 0
2530 1 3 0.41 -12.0701111483 -13.5051290937 33.831676366 0 0 0
2531 1 5 -0.82 -15.8180376439 -1.5067249949 38.8308047138 0 0 0
2532 1 3 0.41 -16.6354694478 -1.2597307793 39.3216245935 0 0 0
2533 1 3 0.41 -16.0130322414 -2.5365345402 38.9777467575 0 0 0
2534 1 5 -0.82 -13.560127005 -17.2471549199 32.7569567595 0 0 0
2535 1 3 0.41 -13.7672779317 -17.5075166619 33.8432755995 0 0 0
2536 1 3 0.41 -14.5519083448 -17.1713630734 32.3319222501 0 0 0
2537 1 5 -0.82 -14.8583650504 -2.4586844198 35.3471263554 0 0 0
2538 1 3 0.41 -14.9441186838 -2.4657203555 36.4032031807 0 0 0
2539 1 3 0.41 -15.3471041907 -1.5027924447 35.0156346573 0 0 0
2540 1 5 -0.82 -12.9753753707 13.1460565799 38.4558889849 0 0 0
2541 1 3 0.41 -13.817718925 13.7714979636 38.6613437337 0 0 0
2542 1 3 0.41 -13.0035218365 13.101112649 39.5254962331 0 0 0
2543 1 5 -0.82 -7.4261909325 -11.2989490745 30.6914666698 0 0 0
2544 1 3 0.41 -7.6597740525 -12.2449362399 30.1456632831 0 0 0
2545 1 3 0.41 -6.4323792628 -11.6117794433 30.8555270247 0 0 0
2546 1 5 -0.82 -11.5141946636 16.9423212363 34.3754359923 0 0 0
2547 1 3 0.41 -12.469439962 17.1589525686 33.942386812 0 0 0
2548 1 3 0.41 -10.948780123 16.5592406785 33.6243369552 0 0 0
2549 1 5 -0.82 -5.9119812545 5.9519020978 39.3754011221 0 0 0
2550 1 3 0.41 -5.0514796995 5.5595508272 38.9422916898 0 0 0
2551 1 3 0.41 -6.098234012 5.1431764878 39.8416455744 0 0 0
2552 1 5 -0.82 -8.4635915333 -7.8807786116 35.7065514072 0 0 0
2553 1 3 0.41 -7.9573714861 -7.3459747843 36.4468123104 0 0 0
2554 1 3 0.41 -7.687092809 -8.6141548853 35.678622948 0 0 0
2555 1 5 -0.82 -7.1228146434 -16.386220811 37.9194175759 0 0 0
2556 1 3 0.41 -6.990850978 -17.4146154447 37.8666353824 0 0 0
2557 1 3 0.41 -7.9635197095 -16.3502274746 38.5162075444 0 0 0
2558 1 5 -0.82 -6.9130089484 -4.1386059813 36.1037971066 0 0 0
2559 1 3 0.41 -7.1765050882 -5.1082762984 36.5332464921 0 0 0
2560 1 3 0.41 -5.8328636429 -4.2704615221 36.0620952116 0 0 0
2561 1 5 -0.82 -9.291763108 -3.3834178335 37.1610614463 0 0 0
2562 1 3 0.41 -8.8316730084 -3.4479739998 36.3397639507 0 0 0
2563 1 3 0.41 -8.5532480798 -3.4529822514 37.9279623963 0 0 0
2564 1 5 -0.82 -8.7882978188 -8.5332975073 29.3093051836 0 0 0
2565 1 3 0.41 -9.5727115604 -7.8495700283 29.3347590984 0 0 0
2566 1 3 0.41 -8.9098234411 -8.8298526438 28.3671188604 0 0 0
2567 1 5 -0.82 -6.4129002221 -9.7577307739 33.1363233779 0 0 0
2568 1 3 0.41 -6.7363432037 -9.7819686163 34.0742600412 0 0 0
2569 1 3 0.41 -5.7766694492 -10.5094053314 33.0338455946 0 0 0
2570 1 5 -0.82 -5.6114259059 -6.246765268 39.76099571 0 0 0
2571 1 3 0.41 -5.2146306192 -6.7941037559 38.9466043287 0 0 0
2572 1 3 0.41 -4.6563835658 -6.0129461516 40.1234767844 0 0 0
2573 1 5 -0.82 -11.1534108653 2.5054799126 33.6407313834 0 0 0
2574 1 3 0.41 -11.1037224758 3.5422937338 33.1564789863 0 0 0
2575 1 3 0.41 -10.169713771 2.2985188532 33.87944002 0 0 0
2576 1 5 -0.82 -6.7884751981 -7.7202537275 31.1814428412 0 0 0
2577 1 3 0.41 -6.2947036812 -6.8305206662 31.3851363312 0 0 0
2578 1 3 0.41 -6.1374286946 -7.9278062016 30.3680745969 0 0 0
2579 1 5 -0.82 -10.8115977122 3.3923031905 36.3553532475 0 0 0
2580 1 3 0.41 -11.0812566073 2.3596438951 36.5325048117 0 0 0
2581 1 3 0.41 -9.9195156251 3.185379762 35.8884829138 0 0 0
2582 1 5 -0.82 -9.097178868 16.264587348 41.0923415569 0 0 0
2583 1 3 0.41 -9.2251038837 17.33744368 41.0324527624 0 0 0
2584 1 3 0.41 -8.4373065915 16.090781717 40.3115720464 0 0 0
2585 1 5 -0.82 -10.5456321143 -1.6930893957 34.2210981063 0 0 0
2586 1 3 0.41 -9.5304744219 -1.8938100309 34.4289391333 0 0 0
2587 1 3 0.41 -10.4999455898 -0.9782806817 33.4398428708 0 0 0
2588 1 5 -0.82 -10.7364020939 12.048594977 29.1085983888 0 0 0
2589 1 3 0.41 -11.5801563393 12.3734785891 28.4930517491 0 0 0
2590 1 3 0.41 -10.0162241778 11.612908015 28.4245625708 0 0 0
2591 1 5 -0.82 -12.000697494 16.7858650108 28.8269559565 0 0 0
2592 1 3 0.41 -12.5481970372 15.9417381881 28.8402692182 0 0 0
2593 1 3 0.41 -11.086278235 16.4705554227 29.079939126 0 0 0
2594 1 5 -0.82 -7.1757914693 8.2462548052 40.1207280318 0 0 0
2595 1 3 0.41 -7.225442541 8.1160286782 41.1877693415 0 0 0
2596 1 3 0.41 -6.5905048888 7.4910967308 40.0344718181 0 0 0
2597 1 5 -0.82 -6.6184939049 -9.8729359303 35.8171825423 0 0 0
2598 1 3 0.41 -7.3150509687 -10.5807249984 36.2291254785 0 0 0
2599 1 3 0.41 -5.697819912 -10.3826381454 36.0119247586 0 0 0
2600 1 5 -0.82 -9.3288234265 8.3518726704 34.7900432357 0 0 0
2601 1 3 0.41 -9.7868450712 7.9801607346 35.6734517202 0 0 0
2602 1 3 0.41 -8.5752013666 8.9463164756 35.123551744 0 0 0
2603 1 5 -0.82 -9.039985422 -3.3091281266 28.4665774624 0 0 0
2604 1 3 0.41 -9.1926131658 -2.5982554575 27.7321345225 0 0 0
2605 1 3 0.41 -9.2714672982 -4.1898213363 28.0285609458 0 0 0
2606 1 5 -0.82 -6.9996377649 11.3955013036 29.6685769057 0 0 0
2607 1 3 0.41 -7.3854039759 11.6607935451 30.6595302105 0 0 0
2608 1 3 0.41 -5.9934670586 11.4855124436 30.0269549318 0 0 0
2609 1 5 -0.82 -11.8664393553 7.3980759372 28.5974726175 0 0 0
2610 1 3 0.41 -12.0175428517 6.9219935563 29.4900552821 0 0 0
2611 1 3 0.41 -12.3011531923 8.2360654715 29.1148703104 0 0 0
2612 1 5 -0.82 -9.7040993482 17.9735713712 36.0864809195 0 0 0
2613 1 3 0.41 -9.516738903 18.9277311244 36.2854690337 0 0 0
2614 1 3 0.41 -8.7407046478 17.8258158724 35.6196355667 0 0 0
2615 1 5 -0.82 -8.7006583242 -12.1210395519 27.3681212272 0 0 0
2616 1 3 0.41 -9.3569064149 -12.8549340044 27.7344732774 0 0 0
2617 1 3 0.41 -7.9820151703 -12.2379578229 28.1271407964 0 0 0
2618 1 5 -0.82 -8.4245953181 2.6239780492 38.2521207761 0 0 0
2619 1 3 0.41 -8.6733113444 3.6449681039 37.936720338 0 0 0
2620 1 3 0.41 -8.982619648 2.6080660718 39.1946317694 0 0 0
2621 1 5 -0.82 -4.4583790341 -4.8436710968 36.6820575393 0 0 0
2622 1 3 0.41 -4.0906315246 -5.662154702 37.1814924786 0 0 0
2623 1 3 0.41 -3.8583188603 -4.7668409891 35.8469486221 0 0 0
2624 1 5 -0.82 -7.6567981145 -1.6853651204 34.8089763428 0 0 0
2625 1 3 0.41 -7.1047514684 -2.1782353311 35.526858604 0 0 0
2626 1 3 0.41 -7.4814458211 -0.6955944594 35.1410653402 0 0 0
2627 1 5 -0.82 -3.0635545575 -13.2363879266 39.2976928563 0 0 0
2628 1 3 0.41 -4.0517245206 -13.6018546625 39.2238761979 0 0 0
2629 1 3 0.41 -2.4307082035 -14.013720217 38.884714694 0 0 0
2630 1 5 -0.82 -9.0024305953 2.1970273893 34.7417098262 0 0 0
2631 1 3 0.41 -8.5383550375 1.426820678 35.2429316095 0 0 0
2632 1 3 0.41 -8.0236044219 2.3859099113 34.3597151685 0 0 0
2633 1 5 -0.82 -8.6339178903 1.78075758 31.7819839072 0 0 0
2634 1 3 0.41 -8.6923347762 2.8467426462 32.0046982342 0 0 0
2635 1 3 0.41 -9.5022575924 1.3116345118 31.9442921796 0 0 0
2636 1 5 -0.82 -9.4759109448 -0.9749610062 29.8852612408 0 0 0
2637 1 3 0.41 -10.302488803 -0.5648481254 29.3875534553 0 0 0
2638 1 3 0.41 -8.9867667656 -0.0871605961 29.861479754 0 0 0
2639 1 5 -0.82 -4.3414891382 -16.5950491504 36.9935778306 0 0 0
2640 1 3 0.41 -4.6083362593 -17.5723661217 36.5960780183 0 0 0
2641 1 3 0.41 -3.5333639097 -16.7630597271 37.5210672999 0 0 0
2642 1 5 -0.82 -9.9827135228 19.1161135638 28.4818800967 0 0 0
2643 1 3 0.41 -9.4827462798 19.2546487855 27.6640941064 0 0 0
2644 1 3 0.41 -9.760109702 18.0943683567 28.659363465 0 0 0
2645 1 5 -0.82 -10.0332651979 16.1719253422 31.9812021349 0 0 0
2646 1 3 0.41 -9.8511823257 16.2985706527 30.9672382537 0 0 0
2647 1 3 0.41 -10.2074307942 15.0880452722 31.7453019761 0 0 0
2648 1 5 -0.82 -11.3115780362 0.7298146099 28.8479954616 0 0 0
2649 1 3 0.41 -12.1422326855 0.7810321464 29.4183057802 0 0 0
2650 1 3 0.41 -11.6169166291 1.127690331 27.936857715 0 0 0
2651 1 5 -0.82 -7.9791321116 4.9022257148 29.0149013506 0 0 0
2652 1 3 0.41 -7.9958380069 5.2787336116 29.97750658 0 0 0
2653 1 3 0.41 -9.0089776373 4.6453394716 29.2802204882 0 0 0
2654 1 5 -0.82 -6.2133716495 3.949022241 35.8429890999 0 0 0
2655 1 3 0.41 -5.6669202676 4.681147117 36.275905327 0 0 0
2656 1 3 0.41 -7.1090889571 4.4006132998 36.0913012891 0 0 0
2657 1 5 -0.82 -8.3644960965 5.5864522303 37.252796373 0 0 0
2658 1 3 0.41 -9.1954900161 6.2991745881 37.3382234539 0 0 0
2659 1 3 0.41 -7.7120361868 6.0643992599 37.8835955977 0 0 0
2660 1 5 -0.82 -6.2580008249 -1.3601082238 37.9022303935 0 0 0
2661 1 3 0.41 -5.3813829747 -1.6506718359 37.360978868 0 0 0
2662 1 3 0.41 -6.4874996794 -2.3204793086 38.3648040391 0 0 0
2663 1 5 -0.82 -10.4718670399 10.1757378771 30.8031923971 0 0 0
2664 1 3 0.41 -11.3446328454 9.8279846159 30.404247313 0 0 0
2665 1 3 0.41 -10.5353729911 11.0339458942 30.1688821265 0 0 0
2666 1 5 -0.82 -8.5233347246 4.4041949773 32.452957314 0 0 0
2667 1 3 0.41 -9.5520137896 4.4934794956 32.4552013668 0 0 0
2668 1 3 0.41 -8.1952578644 5.1205178353 33.2291868078 0 0 0
2669 1 5 -0.82 -6.0629049564 -17.2777904396 33.2331944216 0 0 0
2670 1 3 0.41 -6.8579696058 -17.318821094 32.4503046462 0 0 0
2671 1 3 0.41 -6.4143477856 -16.4977660105 33.8478671287 0 0 0
2672 1 5 -0.82 -5.6258174536 -8.6812405277 29.018429172 0 0 0
2673 1 3 0.41 -5.0340116714 -8.1212328004 28.2600968255 0 0 0
2674 1 3 0.41 -5.1670892367 -9.5497217076 28.980143453 0 0 0
2675 1 5 -0.82 -7.7035580617 -3.6062088075 32.849047547 0 0 0
2676 1 3 0.41 -7.8285197849 -2.9821853103 33.7449366659 0 0 0
2677 1 3 0.41 -7.2020792597 -4.4158885895 33.2017656731 0 0 0
2678 1 5 -0.82 -7.4403167259 9.2398693475 37.1250905446 0 0 0
2679 1 3 0.41 -6.8599835936 9.6267350344 36.3994628722 0 0 0
2680 1 3 0.41 -7.5218576899 10.1593858674 37.6757126165 0 0 0
2681 1 5 -0.82 -10.143367072 13.7353547812 31.1940769908 0 0 0
2682 1 3 0.41 -10.352610497 13.1994605002 30.3207745263 0 0 0
2683 1 3 0.41 -9.4732505788 13.0632173491 31.6676800713 0 0 0
2684 1 5 -0.82 -6.8923484217 -6.6915887479 37.4443652029 0 0 0
2685 1 3 0.41 -5.983199401 -7.0932573276 37.1459778079 0 0 0
2686 1 3 0.41 -6.6513838698 -6.4560625397 38.4994666199 0 0 0
2687 1 5 -0.82 -7.9889190189 15.58474106 38.7140346864 0 0 0
2688 1 3 0.41 -8.2030739317 15.8633524929 37.7415808813 0 0 0
2689 1 3 0.41 -6.9259944139 15.5807745592 38.7119089537 0 0 0
2690 1 5 -0.82 -6.0941904276 13.9905003677 30.8679545754 0 0 0
2691 1 3 0.41 -6.8832107972 13.3522184142 31.3270354849 0 0 0
2692 1 3 0.41 -6.6333417223 14.7014842098 31.463287293 0 0 0
2693 1 5 -0.82 -7.3775848155 6.3801451107 34.1309039987 0 0 0
2694 1 3 0.41 -6.7026939509 6.7608503685 34.7991131067 0 0 0
2695 1 3 0.41 -8.0972882485 6.9132519928 34.5804177152 0 0 0
2696 1 5 -0.82 -6.2706163189 -5.5467017232 29.1204123753 0 0 0
2697 1 3 0.41 -7.2390612241 -5.8395192484 29.4421221415 0 0 0
2698 1 3 0.41 -6.3155159115 -4.5387376205 29.3888719665 0 0 0
2699 1 5 -0.82 -7.8118787927 9.0617288831 31.6066607904 0 0 0
2700 1 3 0.41 -6.7783701996 9.0468009972 31.7712194092 0 0 0
2701 1 3 0.41 -7.6300842293 8.9803470315 30.537736002 0 0 0
2702 1 5 -0.82 -5.7432777709 3.152203388 28.2531496031 0 0 0
2703 1 3 0.41 -6.2145409644 4.011674192 28.3516983355 0 0 0
2704 1 3 0.41 -6.52791285 2.5103067611 28.5017240397 0 0 0
2705 1 5 -0.82 -6.7983465326 22.0012248445 36.3365025141 0 0 0
2706 1 3 0.41 -6.2518544239 21.1352593776 36.1206843722 0 0 0
2707 1 3 0.41 -7.71159791 21.4539273073 36.278729943 0 0 0
2708 1 5 -0.82 -7.133295987 16.2227952619 32.3016786671 0 0 0
2709 1 3 0.41 -7.0943736111 15.5743495363 33.1336110833 0 0 0
2710 1 3 0.41 -8.1291495091 16.2953524043 32.4692333882 0 0 0
2711 1 5 -0.82 -5.5462622338 -5.4664658751 32.3585340993 0 0 0
2712 1 3 0.41 -4.9630938831 -5.7492697114 33.1187106612 0 0 0
2713 1 3 0.41 -4.8166943299 -5.6091532455 31.576681259 0 0 0
2714 1 5 -0.82 -4.9886641369 -2.8002362073 32.7968312267 0 0 0
2715 1 3 0.41 -6.0479839712 -2.9656212101 32.8021419029 0 0 0
2716 1 3 0.41 -4.5801701557 -3.7175271588 32.6958287251 0 0 0
2717 1 5 -0.82 -7.0823997552 15.2579731962 28.1808267962 0 0 0
2718 1 3 0.41 -7.85513524 15.6387613963 28.7778520359 0 0 0
2719 1 3 0.41 -7.4393803996 15.6394732268 27.3371385752 0 0 0
2720 1 5 -0.82 -5.6049827102 5.7788975814 32.0903133855 0 0 0
2721 1 3 0.41 -5.5115402378 6.7626898964 32.3344437127 0 0 0
2722 1 3 0.41 -6.417760365 5.676837433 32.7927930023 0 0 0
2723 1 5 -0.82 -4.9929435093 7.2643147539 28.8365017481 0 0 0
2724 1 3 0.41 -4.8018809177 8.2211900242 28.4739076938 0 0 0
2725 1 3 0.41 -5.9272687124 7.5856419354 29.177195499 0 0 0
2726 1 5 -0.82 -0.8064907023 -11.2723865097 38.8986359786 0 0 0
2727 1 3 0.41 -1.094079378 -10.5515226127 38.2074492111 0 0 0
2728 1 3 0.41 -1.6866923426 -11.8425636701 38.7560209487 0 0 0
2729 1 5 -0.82 3.4297146832 -3.0842047141 28.9227924608 0 0 0
2730 1 3 0.41 3.7294966559 -2.1782955522 29.4054517461 0 0 0
2731 1 3 0.41 3.0753391493 -3.6693665006 29.7978965992 0 0 0
2732 1 5 -0.82 6.724143742 -5.5364196832 35.2279744606 0 0 0
2733 1 3 0.41 7.4181536381 -6.0079956687 34.6310047471 0 0 0
2734 1 3 0.41 6.4514544121 -4.7615526902 34.4606908437 0 0 0
2735 1 5 -0.82 4.6611399996 6.1219201958 36.6793789019 0 0 0
2736 1 3 0.41 3.5926886434 6.2620282577 36.5590107198 0 0 0
2737 1 3 0.41 4.6064991906 6.5373317818 37.6415273067 0 0 0
2738 1 5 -0.82 4.5934520908 -0.606932287 32.880711035 0 0 0
2739 1 3 0.41 4.9424832912 -1.1719289146 32.0845592536 0 0 0
2740 1 3 0.41 5.6029213202 -0.4119923795 33.1821108784 0 0 0
2741 1 5 -0.82 8.2105774495 -9.6345659447 31.1338684155 0 0 0
2742 1 3 0.41 8.5873074397 -8.7430695537 30.9219953197 0 0 0
2743 1 3 0.41 8.4454774697 -9.542490262 32.1168295574 0 0 0
2744 1 5 -0.82 11.2973157587 1.0814175156 32.7007278683 0 0 0
2745 1 3 0.41 12.0901079651 0.8896364814 33.2997869488 0 0 0
2746 1 3 0.41 10.6015227366 1.2401612048 33.3698126379 0 0 0
2747 1 5 -0.82 9.7144234307 22.7758088022 34.2060001623 0 0 0
2748 1 3 0.41 10.2181183853 23.0171547191 33.4173414357 0 0 0
2749 1 3 0.41 8.8328522244 23.2560730281 34.0355963876 0 0 0
2750 1 5 -0.82 8.2800009171 0.3435993819 29.0965165544 0 0 0
2751 1 3 0.41 8.7953307627 -0.5355469316 29.3852704172 0 0 0
2752 1 3 0.41 8.7375858457 1.0141994943 29.8442821172 0 0 0
2753 1 5 -0.82 7.876143076 -12.3706992916 28.3574285167 0 0 0
2754 1 3 0.41 8.797992899 -11.9655317769 28.1150527627 0 0 0
2755 1 3 0.41 7.6330985064 -11.3687117906 28.6438643963 0 0 0
2756 1 5 -0.82 11.0397274554 -11.4804308358 30.3882674594 0 0 0
2757 1 3 0.41 10.6409699267 -11.3525219984 29.4113893457 0 0 0
2758 1 3 0.41 10.6709081876 -12.4971588671 30.6321088187 0 0 0
2759 1 5 -0.82 13.5044426414 -12.1594945821 29.6909487583 0 0 0
2760 1 3 0.41 13.3071480354 -13.067442819 29.2758817251 0 0 0
2761 1 3 0.41 12.5146674058 -12.0356237042 30.0701352489 0 0 0
2762 1 5 -0.82 11.2284702685 2.4969580841 28.9268375488 0 0 0
2763 1 3 0.41 11.1382215995 3.5389524483 28.6577869879 0 0 0
2764 1 3 0.41 10.2486261453 2.4777424445 29.4378056852 0 0 0
2765 1 5 -0.82 9.7268269518 16.8257688035 31.180989553 0 0 0
2766 1 3 0.41 9.1583313648 17.6712849912 30.7683973588 0 0 0
2767 1 3 0.41 9.6123230694 16.8955533798 32.2116663508 0 0 0
2768 1 5 -0.82 14.3171661235 21.246663366 28.5976796668 0 0 0
2769 1 3 0.41 13.8864755169 21.8198792912 27.8373134736 0 0 0
2770 1 3 0.41 13.8935611496 20.4194434398 28.3713071561 0 0 0
2771 1 5 -0.82 15.3109110219 7.2928806075 32.2128006863 0 0 0
2772 1 3 0.41 15.2643061126 6.3066910452 31.8967691538 0 0 0
2773 1 3 0.41 16.2803527347 7.2285032868 32.5766582274 0 0 0
2774 1 5 -0.82 15.2556149827 -3.8667231053 29.2699976192 0 0 0
2775 1 3 0.41 15.7469766391 -2.9901147389 28.8507201908 0 0 0
2776 1 3 0.41 15.7752029262 -3.916857118 30.091950193 0 0 0
2777 1 5 -0.82 17.7940918535 -8.6670220176 33.6094391072 0 0 0
2778 1 3 0.41 17.1606356595 -7.9546195042 34.0456618686 0 0 0
2779 1 3 0.41 18.21053781 -7.8756873299 32.9730441368 0 0 0
2780 1 5 -0.82 16.8470624679 -0.5156715169 30.8584515496 0 0 0
2781 1 3 0.41 17.9083996948 -0.4349241456 30.9064151528 0 0 0
2782 1 3 0.41 16.7966969243 -0.3827499259 29.8085864529 0 0 0
2783 1 5 -0.82 15.5494322961 -1.9454867542 33.2441991175 0 0 0
2784 1 3 0.41 15.0470841326 -2.7426286122 33.7057289295 0 0 0
2785 1 3 0.41 16.1969595159 -2.4793875002 32.5612571055 0 0 0
2786 1 5 -0.82 17.68041158 1.3928451707 36.1668974126 0 0 0
2787 1 3 0.41 16.9075561468 1.3746777075 35.5488544869 0 0 0
2788 1 3 0.41 17.0857270002 0.9877129075 36.90410668 0 0 0
2789 1 5 -0.82 16.1280134036 7.6534699522 29.4674954015 0 0 0
2790 1 3 0.41 17.1688668584 7.3367798927 29.2246048373 0 0 0
2791 1 3 0.41 16.0945633536 7.5009197295 30.4436488995 0 0 0
2792 1 5 -0.82 20.3610699425 -17.6544442159 31.261052692 0 0 0
2793 1 3 0.41 21.2234404105 -17.3816629806 31.7789037538 0 0 0
2794 1 3 0.41 20.5927232024 -17.1533411982 30.4166379499 0 0 0
2795 1 5 -0.82 15.369038052 1.5041178532 28.6426696293 0 0 0
2796 1 3 0.41 16.2056558932 0.7910541084 28.4433430793 0 0 0
2797 1 3 0.41 15.8485674971 2.265352802 28.2645179433 0 0 0
2798 1 5 -0.82 17.3761877939 12.6688479426 33.6683105335 0 0 0
2799 1 3 0.41 16.5211839719 12.2448472564 33.335337143 0 0 0
2800 1 3 0.41 17.2445677437 12.7474236176 34.6571907186 0 0 0
2801 1 5 -0.82 16.2064098109 -5.7133743041 31.5572239684 0 0 0
2802 1 3 0.41 16.7003052303 -4.6920793768 31.6710940643 0 0 0
2803 1 3 0.41 16.3775043821 -6.1289669296 32.5041477465 0 0 0
2804 1 5 -0.82 15.4270706558 13.769663406 27.345302158 0 0 0
2805 1 3 0.41 15.0990488468 13.3978963744 28.2887552096 0 0 0
2806 1 3 0.41 16.0402350224 14.4907280111 27.8017272849 0 0 0
2807 1 5 -0.82 16.715321568 19.1065012053 29.90537444 0 0 0
2808 1 3 0.41 16.2559043885 18.1843777459 30.1855520927 0 0 0
2809 1 3 0.41 17.7224178767 18.7355752941 29.9133509294 0 0 0
2810 1 5 -0.82 16.9864733765 4.1717194209 29.1785013158 0 0 0
2811 1 3 0.41 16.5390838508 4.5678193119 30.0459850254 0 0 0
2812 1 3 0.41 17.4259688907 5.1261081109 28.9536103768 0 0 0
2813 1 5 -0.82 17.8872899439 -0.0591126649 33.3004620345 0 0 0
2814 1 3 0.41 18.5214681487 -0.0780544609 32.4916022051 0 0 0
2815 1 3 0.41 18.7995557525 -0.1480184679 33.9423961315 0 0 0
2816 1 5 -0.82 16.9959555607 -3.2846750539 31.3876840651 0 0 0
2817 1 3 0.41 17.0657248639 -2.34458246 30.9653668189 0 0 0
2818 1 3 0.41 18.0992731405 -3.3497753332 31.5069939198 0 0 0
2819 1 5 -0.82 20.332116291 8.3484262542 29.8934385304 0 0 0
2820 1 3 0.41 19.7017238982 7.6220276886 29.5372794443 0 0 0
2821 1 3 0.41 19.7433557605 8.6508861403 30.6799478565 0 0 0
2822 1 5 -0.82 19.1528417865 2.2861639636 29.1750572816 0 0 0
2823 1 3 0.41 20.0027080849 2.9537233078 29.2479714204 0 0 0
2824 1 3 0.41 18.4637839471 3.0079974042 29.115027615 0 0 0
2825 1 5 -0.82 18.7621641554 -8.6335213135 29.4712564173 0 0 0
2826 1 3 0.41 19.0069482385 -9.503458882 28.9990699097 0 0 0
2827 1 3 0.41 19.5979114002 -8.7791574676 30.1335049778 0 0 0
2828 1 5 -0.82 14.9442370641 18.0694856162 27.8641274849 0 0 0
2829 1 3 0.41 16.0103788818 17.963700895 27.5958498248 0 0 0
2830 1 3 0.41 14.4502732981 18.8349843936 27.3155970715 0 0 0
2831 1 5 -0.82 17.7223122599 8.8769295346 36.9876297787 0 0 0
2832 1 3 0.41 16.7927849381 9.366418813 37.356177589 0 0 0
2833 1 3 0.41 17.560033386 8.4610756122 37.8663007849 0 0 0
2834 1 5 -0.82 16.5788914195 9.8814381661 34.4557771693 0 0 0
2835 1 3 0.41 15.8202511378 10.3779757415 34.97105874 0 0 0
2836 1 3 0.41 16.1298163616 10.2725492555 33.5725158364 0 0 0
2837 1 5 -0.82 18.630021761 3.0452936406 32.0121979954 0 0 0
2838 1 3 0.41 17.5701954302 2.8421524827 31.9277647913 0 0 0
2839 1 3 0.41 18.8479116405 2.4833576793 31.1443857542 0 0 0
2840 1 5 -0.82 19.640605504 -12.8089965056 30.226284717 0 0 0
2841 1 3 0.41 19.5839111223 -11.876995543 29.6968307589 0 0 0
2842 1 3 0.41 20.6460799307 -12.7851440175 30.6197959572 0 0 0
2843 1 5 -0.82 17.264629644 12.8743915181 30.5225947783 0 0 0
2844 1 3 0.41 17.5780177177 11.9329136709 30.7477201182 0 0 0
2845 1 3 0.41 16.3093249426 12.7643162994 30.0156563816 0 0 0
2846 1 5 -0.82 17.302543352 17.1843404087 34.758013081 0 0 0
2847 1 3 0.41 17.279845274 17.4282896088 33.7493245275 0 0 0
2848 1 3 0.41 18.2462836663 16.7203010958 34.6797708919 0 0 0
2849 1 5 -0.82 16.7447705811 15.6019975157 28.5350241033 0 0 0
2850 1 3 0.41 17.2141431924 16.4929165826 28.3692524824 0 0 0
2851 1 3 0.41 16.0402716287 16.045337737 29.2097126525 0 0 0
2852 1 5 -0.82 17.9650553902 11.1869438691 27.394755642 0 0 0
2853 1 3 0.41 16.944006596 10.9582922673 27.407312025 0 0 0
2854 1 3 0.41 17.978299074 11.6113408893 28.3342579908 0 0 0
2855 1 8 1.72 22.2614682217 -0.3936871076 28.7216344011 0 0 0
2856 1 8 1.72 18.8397982428 22.3110391129 31.7421233674 0 0 0
2857 1 8 1.72 20.112564831 11.3152927295 31.6553019105 0 0 0
2858 1 8 1.72 23.6752448047 -3.6351633001 31.6171881985 0 0 0
2859 1 8 1.72 20.4723535136 21.6655340914 34.2063508904 0 0 0
2860 1 8 1.72 21.405627318 9.7133130899 34.0265818892 0 0 0
2861 1 8 1.72 22.4188344813 -6.8588233187 29.0771310217 0 0 0
2862 1 8 1.72 21.2881678699 4.5732485553 30.3472968375 0 0 0
2863 1 8 1.72 20.1634261722 17.0047689754 30.9278037271 0 0 0
2864 1 8 1.72 20.946737508 15.934553284 33.4265823103 0 0 0
2865 1 8 1.72 22.3388949403 -8.850487302 31.2559666108 0 0 0
2866 1 8 1.72 22.5900754617 2.0490785554 30.6731342942 0 0 0
2867 1 8 1.72 24.4109519507 18.7495783689 31.9297433989 0 0 0
2868 1 8 1.72 24.4737242835 8.6974898307 29.5943391813 0 0 0
2869 1 8 1.72 23.9170734675 21.1902652415 30.4015568597 0 0 0
2870 1 1 1.43 21.9695083021 2.9791580662 33.5893247654 0 0 0
2871 1 1 1.43 24.2532287182 -0.2671840202 32.8265328276 0 0 0
2872 1 1 1.43 21.267691837 13.2361217407 33.7347713456 0 0 0
2873 1 1 1.43 21.2384642713 13.7739454525 30.3519020104 0 0 0
2874 1 1 1.43 23.7161228296 -6.4480016703 32.561207127 0 0 0
2875 1 1 1.43 21.4490729054 18.6111259451 34.002312253 0 0 0
2876 1 1 1.43 22.6181659047 -3.8607598608 28.4905987974 0 0 0
2877 1 1 1.43 20.6783887192 17.4189517421 27.8364593567 0 0 0
2878 1 1 1.43 21.3388289092 20.0280944031 30.8589682348 0 0 0
2879 1 1 1.43 22.7260554627 6.8070786163 32.3379184407 0 0 0
2880 1 1 1.43 21.7098763413 9.8460270426 28.7843526625 0 0 0
2881 1 1 1.43 20.4241620353 21.7223300678 28.3967150635 0 0 0
2882 1 1 1.43 23.5451038886 -10.0858697679 28.3872141351 0 0 0
2883 1 1 1.43 23.3209622901 22.1644283373 33.800034994 0 0 0
2884 1 1 1.43 23.4388837796 18.0428611155 29.20949812 0 0 0
2885 1 1 1.43 24.0228608899 10.095495742 32.4119350234 0 0 0
2886 1 1 1.43 23.8739635497 15.9329825671 32.7775923989 0 0 0
2887 1 1 1.43 24.3019191528 5.7616018243 29.0455706559 0 0 0
2888 1 1 1.43 24.7885497054 -14.3198770645 27.9847773079 0 0 0
2889 1 1 1.43 24.3685617369 21.9511750086 27.396742194 0 0 0
2890 1 2 2.2896396396 21.1950342507 -1.844341707 31.3485865771 0 0 0
2891 1 6 -1.14 21.89626147 -0.8475933186 33.1819326823 0 0 0
2892 1 6 -1.14 22.3949108821 -15.4474754262 30.3397418522 0 0 0
2893 1 6 -1.14 19.5826720351 15.157168334 33.8226592782 0 0 0
2894 1 6 -1.14 21.7162301639 -1.8491046066 29.0761183686 0 0 0
2895 1 6 -1.14 23.4480926066 1.8304230704 31.9449614645 0 0 0
2896 1 6 -1.14 21.2422023906 10.821500489 32.8555823481 0 0 0
2897 1 6 -1.14 22.16289217 -7.3255218208 30.6704434079 0 0 0
2898 1 6 -1.14 21.399395445 3.131273109 31.1117559603 0 0 0
2899 1 6 -1.14 20.5663618701 17.2282630968 32.5306099526 0 0 0
2900 1 6 -1.14 19.711068116 12.8333123431 32.103881502 0 0 0
2901 1 6 -1.14 21.5822254472 0.0780860644 27.3117496897 0 0 0
2902 1 6 -1.14 19.9380385212 21.8387425512 30.7151158911 0 0 0
2903 1 6 -1.14 22.1879087583 -4.0210945474 31.0187756822 0 0 0
2904 1 6 -1.14 21.5397753898 20.8881317281 33.2280010945 0 0 0
2905 1 6 -1.14 21.3276785219 -5.7587419452 28.9503313075 0 0 0
2906 1 6 -1.14 21.1807391097 5.2795871632 33.3500008349 0 0 0
2907 1 6 -1.14 22.6074119295 8.6959712395 33.7605632748 0 0 0
2908 1 6 -1.14 21.4830838179 17.3884380002 30.0589679308 0 0 0
2909 1 6 -1.14 19.7251863307 15.4716701804 30.7420190395 0 0 0
2910 1 6 -1.14 20.8779877267 11.4965334427 30.1812712983 0 0 0
2911 1 6 -1.14 22.4296566197 -8.069230744 28.0271171739 0 0 0
2912 1 6 -1.14 22.7127370431 5.3284605241 30.6579000255 0 0 0
2913 1 6 -1.14 21.8274388069 14.9252442294 32.3977292379 0 0 0
2914 1 6 -1.14 23.523178859 -9.4696914491 30.4012809074 0 0 0
2915 1 6 -1.14 21.4248703147 19.5660743262 28.3930218331 0 0 0
2916 1 6 -1.14 23.9077309591 -6.2318024944 29.0479459792 0 0 0
2917 1 6 -1.14 23.4534660099 18.3980609414 33.0867548016 0 0 0
2918 1 6 -1.14 24.971595182 5.9311414834 32.6892213769 0 0 0
2919 1 6 -1.14 23.862644266 10.1306094227 29.9462599789 0 0 0
2920 1 6 -1.14 22.5178856516 21.824883242 29.7067168061 0 0 0
2921 1 6 -1.14 23.834154255 19.5951411113 27.3986532906 0 0 0
2922 1 6 -1.14 23.6719131009 -1.9973664787 31.3645837799 0 0 0
2923 1 6 -1.14 24.6658202488 -4.3320131851 30.5826970347 0 0 0
2924 1 6 -1.14 23.373888464 8.0198736022 28.5101624515 0 0 0
2925 1 6 -1.14 24.7538334271 17.3984968813 31.0736305893 0 0 0
2926 1 6 -1.14 24.3843058387 7.8492858787 30.9319098261 0 0 0
2927 1 6 -1.14 23.5340383641 19.676495674 30.8165296271 0 0 0
2928 1 6 -1.14 24.1996408192 22.1285372072 31.6657159406 0 0 0
2929 1 7 -1.0 19.6233207173 -10.8888281134 28.3051053535 0 0 0
2930 1 4 0.29 20.3159841815 -10.2941898971 27.7785221745 0 0 0
2931 1 7 -1.0 18.925325271 10.1573600082 31.5189950096 0 0 0
2932 1 4 0.29 17.8882494363 10.056196147 31.430273743 0 0 0
2933 1 7 -1.0 19.8835603494 5.4942375487 30.874902517 0 0 0
2934 1 4 0.29 19.2808480595 5.8641918585 30.0599197701 0 0 0
2935 1 7 -1.0 19.0258489439 18.1889344364 30.4552551473 0 0 0
2936 1 4 0.29 18.1777538921 17.5631523073 30.8133574722 0 0 0
2937 1 7 -1.0 18.7164974374 -5.2527925257 29.6739629417 0 0 0
2938 1 4 0.29 19.4452156821 -5.16030661 28.973634554 0 0 0
2939 1 7 -1.0 17.1596276648 -0.2813743856 28.2665925838 0 0 0
2940 1 4 0.29 17.6757533285 -1.1204970154 28.0418783818 0 0 0
2941 1 7 -1.0 18.3906575104 6.5406673306 28.9147938136 0 0 0
2942 1 4 0.29 18.8348590228 6.6437769655 28.0168638671 0 0 0
2943 1 7 -1.0 19.5081873653 -0.2984508312 31.1202520725 0 0 0
2944 1 4 0.29 19.3513827585 0.5380224159 30.521529853 0 0 0
2945 1 7 -1.0 18.0006065842 7.3609702681 32.7168030947 0 0 0
2946 1 4 0.29 18.3536440134 8.0517840708 32.0468590077 0 0 0
2947 1 7 -1.0 21.0116312797 4.2937110355 28.7706193032 0 0 0
2948 1 4 0.29 21.7618923293 4.3511036837 28.0303123793 0 0 0
2949 1 7 -1.0 21.843833933 0.5840474021 30.1490292559 0 0 0
2950 1 4 0.29 20.88718858 0.5794957101 30.5771858134 0 0 0
2951 1 7 -1.0 23.4473529948 2.5632093508 29.2746728142 0 0 0
2952 1 4 0.29 24.2630278073 2.0027371273 29.0037949656 0 0 0
2953 1 7 -1.0 23.8289691753 12.8252393084 31.6531326272 0 0 0
2954 1 4 0.29 24.7038991486 13.3667681893 31.7968544176 0 0 0
2955 1 7 -1.0 20.9413238743 -9.713568199 30.9737320474 0 0 0
2956 1 4 0.29 20.5086597651 -10.5383777694 30.5080238523 0 0 0
2957 1 7 -1.0 22.6185355534 15.2747351119 28.1272913321 0 0 0
2958 1 4 0.29 23.4108632779 14.7859765967 28.414431889 0 0 0
2959 1 7 -1.0 21.447154546 -13.8078919642 28.2257936445 0 0 0
2960 1 4 0.29 21.1230837246 -12.9997685607 28.840270317 0 0 0
2961 1 7 -1.0 23.8661736807 -0.2748514528 28.5746306443 0 0 0
2962 1 4 0.29 24.7005046736 0.1947527117 28.9066372518 0 0 0
2963 1 5 -0.82 22.0360908454 -13.1134505518 31.8900938165 0 0 0
2964 1 3 0.41 22.1789225678 -13.6212862326 32.7585891216 0 0 0
2965 1 3 0.41 22.3886778228 -13.9348133267 31.3144336414 0 0 0
2966 1 2 2.2896396396 -24.5014126676 -19.8454140173 67.7115703466 0 0 0
2967 1 2 2.2896396396 -24.4361999787 -17.0674936735 70.1972192201 0 0 0
2968 1 2 2.2896396396 -24.898010209 -13.2693934521 66.7505254605 0 0 0
2969 1 2 2.2896396396 -23.3771358271 -1.0843033211 69.5811797514 0 0 0
2970 1 2 2.2896396396 -24.1727630787 8.2029370516 68.7958493733 0 0 0
2971 1 2 2.2896396396 -21.6854244472 -11.8306176879 68.0020056923 0 0 0
2972 1 2 2.2896396396 -24.1860658139 1.9496083064 71.5197221344 0 0 0
2973 1 6 -1.14 -22.1491609672 2.8135491241 71.1300798104 0 0 0
2974 1 6 -1.14 -22.5316736768 -9.7938943893 68.4558930067 0 0 0
2975 1 6 -1.14 -24.6703345398 15.1910270644 68.462100768 0 0 0
2976 1 6 -1.14 -24.8943349599 -21.32906414 64.6384336149 0 0 0
2977 1 6 -1.14 -24.8704343803 10.4182815186 68.5800706961 0 0 0
2978 1 6 -1.14 -23.4597911567 -13.2037357617 68.6167293288 0 0 0
2979 1 7 -1.0 -23.8494178392 -19.2642970141 69.9040488507 0 0 0
2980 1 4 0.29 -23.8603308879 -20.0779373808 70.6043619413 0 0 0
2981 1 7 -1.0 -23.6647658 -19.0450013298 63.6708365193 0 0 0
2982 1 4 0.29 -23.223037317 -18.2534978671 64.3223526546 0 0 0
2983 1 5 -0.82 -21.8460541607 -23.8948381437 67.9580926076 0 0 0
2984 1 3 0.41 -20.9836836926 -23.6220569084 68.4759436694 0 0 0
2985 1 3 0.41 -21.6144009008 -23.3937351261 67.1136778655 0 0 0
2986 1 5 -0.82 -24.1740065679 -9.2840007964 64.8585819107 0 0 0
2987 1 3 0.41 -23.6758870197 -10.0656919499 65.5301488381 0 0 0
2988 1 3 0.41 -24.1054544844 -9.7051056405 63.923833076 0 0 0
2989 1 5 -0.82 -24.3198341592 -6.2995065927 69.9975019501 0 0 0
2990 1 3 0.41 -23.6856559544 -6.3184483887 69.1886421207 0 0 0
2991 1 3 0.41 -23.4075683507 -6.3884123957 70.6394360471 0 0 0
2992 1 5 -0.82 -21.8750078121 2.1080323264 66.590478446 0 0 0
2993 1 3 0.41 -22.505400205 1.3816337608 66.2343193599 0 0 0
2994 1 3 0.41 -22.4637683426 2.4104922125 67.3769877721 0 0 0
2995 1 5 -0.82 -23.0542823166 -3.9542299643 65.8720971972 0 0 0
2996 1 3 0.41 -22.2044160182 -3.28667062 65.945011336 0 0 0
2997 1 3 0.41 -23.7433401561 -3.2323965236 65.8120675306 0 0 0
2998 1 5 -0.82 -23.4449599477 -14.8739152413 66.1682963329 0 0 0
2999 1 3 0.41 -23.2001758647 -15.7438528098 65.6961098253 0 0 0
3000 1 3 0.41 -22.609212703 -15.0195513954 66.8305448934 0 0 0
3001 1 5 -0.82 -24.7808685722 -18.2117780101 56.025832934 0 0 0
3002 1 3 0.41 -24.5407964032 -18.7511586964 55.1627585724 0 0 0
3003 1 3 0.41 -23.8428737263 -17.7419480444 56.1799212824 0 0 0
3004 1 5 -0.82 -23.5771023421 -3.1951002872 68.709237911 0 0 0
3005 1 3 0.41 -24.636928673 -3.3982414451 68.624804707 0 0 0
3006 1 3 0.41 -23.3592124626 -3.7570362485 67.8414256698 0 0 0
3007 1 5 -0.82 -23.2196395859 -2.1924987413 63.7615056174 0 0 0
3008 1 3 0.41 -24.0673291345 -1.6984715132 64.0869190362 0 0 0
3009 1 3 0.41 -22.4291341374 -2.0050893339 64.505148386 0 0 0
3010 1 5 -0.82 -22.5665185992 -19.0493904334 66.9233246326 0 0 0
3011 1 3 0.41 -22.6232129809 -18.1173894708 66.3938706745 0 0 0
3012 1 3 0.41 -21.5610441724 -19.0255379453 67.3168358728 0 0 0
3013 1 5 -0.82 -24.8555736488 -18.1841117108 60.4314176825 0 0 0
3014 1 3 0.41 -24.1367254662 -18.8314470483 60.7015037531 0 0 0
3015 1 3 0.41 -24.2723668479 -17.3135921278 60.4210028259 0 0 0
3016 1 5 -0.82 -23.3281397475 -13.454566906 61.8243834293 0 0 0
3017 1 3 0.41 -22.5910854385 -12.6788907862 62.0191057752 0 0 0
3018 1 3 0.41 -22.8841271458 -13.7245310789 60.8864159345 0 0 0
3019 1 5 -0.82 -24.9045807512 10.9439464809 71.4550529966 0 0 0
3020 1 3 0.41 -24.9272788292 11.187895681 70.4463644431 0 0 0
3021 1 3 0.41 -23.9608404369 10.4799071679 71.3768108075 0 0 0
3022 1 5 -0.82 -23.7673935949 -13.1488484931 55.4989398543 0 0 0
3023 1 3 0.41 -24.7407344004 -13.2395892039 55.6562155863 0 0 0
3024 1 3 0.41 -23.7569033871 -12.146413283 55.0644105214 0 0 0
3025 1 8 1.72 -24.199937597 -19.8699622854 46.3319504613 0 0 0
3026 1 8 1.72 -19.9456558815 -6.6340810354 65.4186743167 0 0 0
3027 1 8 1.72 -23.3673258603 16.0706451851 68.439163283 0 0 0
3028 1 8 1.72 -22.0945592721 5.0748988017 68.3523418261 0 0 0
3029 1 8 1.72 -18.5318792985 -9.8755572279 68.3142281141 0 0 0
3030 1 8 1.72 -21.7347705895 15.4251401636 70.9033908061 0 0 0
3031 1 8 1.72 -20.8014967852 3.4729191621 70.7236218048 0 0 0
3032 1 8 1.72 -19.7882896218 -13.0992172465 65.7741709373 0 0 0
3033 1 8 1.72 -20.9189562332 -1.6671453725 67.0443367532 0 0 0
3034 1 8 1.72 -22.043697931 10.7643750476 67.6248436427 0 0 0
3035 1 8 1.72 -21.2603865952 9.6941593562 70.1236222259 0 0 0
3036 1 8 1.72 -19.8682291628 -15.0908812298 67.9530065264 0 0 0
3037 1 8 1.72 -19.6170486415 -4.1913153724 67.3701742099 0 0 0
3038 1 8 1.72 -24.9934499769 0.1367414888 48.3723120662 0 0 0
3039 1 8 1.72 -24.0946427326 -12.1239144134 48.1626530378 0 0 0
3040 1 8 1.72 -23.6572073207 -13.6703251386 50.5109368973 0 0 0
3041 1 8 1.72 -22.263466589 -18.6332329714 48.131685145 0 0 0
3042 1 8 1.72 -24.5007620946 -6.3007454885 48.463562011 0 0 0
3043 1 8 1.72 -22.1188140983 2.0568471972 62.3765574941 0 0 0
3044 1 8 1.72 -24.0342378256 -1.0543031882 50.9204888752 0 0 0
3045 1 8 1.72 -23.2207333501 -20.4795771739 50.2212905947 0 0 0
3046 1 8 1.72 -22.4093327738 8.4953974789 62.0804255326 0 0 0
3047 1 8 1.72 -22.7658282787 3.8432243125 59.6358170509 0 0 0
3048 1 8 1.72 -23.0968387609 -8.1020065803 50.5157258259 0 0 0
3049 1 8 1.72 -20.2340238678 -16.9899257401 61.5537289592 0 0 0
3050 1 8 1.72 -21.1254632212 -16.872393117 53.5467724157 0 0 0
3051 1 8 1.72 -23.652160552 7.8126073084 53.9862220078 0 0 0
3052 1 8 1.72 -23.9142692431 4.3434399349 50.8677006958 0 0 0
3053 1 8 1.72 -22.8240717327 5.9816361002 56.193398425 0 0 0
3054 1 8 1.72 -20.7295620258 -14.5769205713 59.5086796282 0 0 0
3055 1 8 1.72 -19.8227535366 -18.4038228955 55.7441993203 0 0 0
3056 1 8 1.72 -19.7496134044 -11.1053583578 62.0672830356 0 0 0
3057 1 8 1.72 -22.2824654985 -4.3433552679 53.5375283461 0 0 0
3058 1 8 1.72 -23.261024964 14.7155726126 55.65347593 0 0 0
3059 1 8 1.72 -21.2161809423 -4.7931434042 60.625598088 0 0 0
3060 1 8 1.72 -21.3211111305 -5.9167599963 55.8372263064 0 0 0
3061 1 8 1.72 -21.7628620338 -10.1765311532 54.1854976693 0 0 0
3062 1 8 1.72 -19.9438493983 13.5206858574 63.7102879006 0 0 0
3063 1 8 1.72 -21.3114127906 10.1829352103 59.8966910209 0 0 0
3064 1 8 1.72 -22.247808147 2.1365496861 54.0798857643 0 0 0
3065 1 8 1.72 -20.5343829469 16.03122434 61.6451199536 0 0 0
3066 1 8 1.72 -21.1575591536 -2.2762965697 58.5550357098 0 0 0
3067 1 8 1.72 -21.0654366811 13.0251584126 56.8970424466 0 0 0
3068 1 8 1.72 -19.3043684618 -9.229404967 59.7440899285 0 0 0
3069 1 8 1.72 -20.6085614258 0.7544446294 56.0745447433 0 0 0
3070 1 8 1.72 -20.321170702 -11.8612908475 56.2144795412 0 0 0
3071 1 8 1.72 -17.0726097527 -11.9120731541 66.6412105851 0 0 0
3072 1 8 1.72 -17.7961721525 12.5091844411 68.6267833145 0 0 0
3073 1 8 1.72 -16.5641791957 1.0467976985 68.6997955813 0 0 0
3074 1 8 1.72 -23.0240858885 10.5203857312 47.5639991489 0 0 0
3075 1 8 1.72 -17.7333998197 2.4570959029 66.2913790969 0 0 0
3076 1 8 1.72 -16.2462701991 -18.4939316978 66.1530785222 0 0 0
3077 1 8 1.72 -15.7416637119 -10.6229279805 64.4347159514 0 0 0
3078 1 8 1.72 -21.6949231176 -2.6186963632 46.8405544925 0 0 0
3079 1 8 1.72 -21.5532659101 -15.0326735087 46.0278369859 0 0 0
3080 1 8 1.72 -20.4556354263 -8.5699153675 45.543022394 0 0 0
3081 1 8 1.72 -15.1817689251 -6.2145493494 67.2382805307 0 0 0
3082 1 8 1.72 -18.2900506356 14.9498713137 67.0985967753 0 0 0
3083 1 8 1.72 -22.5405720333 13.6444512064 50.3960468679 0 0 0
3084 1 8 1.72 -21.4632981772 3.4158639385 46.5505600335 0 0 0
3085 1 8 1.72 -23.0163581299 17.0436238091 48.2583455312 0 0 0
3086 1 8 1.72 -19.6133618529 -17.0186509205 49.1097855884 0 0 0
3087 1 8 1.72 -18.7526954487 -11.4997224146 48.6263047599 0 0 0
3088 1 8 1.72 -14.9134494129 -15.2267335995 64.3708608223 0 0 0
3089 1 8 1.72 -16.1346820599 10.6356333323 66.7279373347 0 0 0
3090 1 8 1.72 -14.9389855777 6.7008494632 68.3612661759 0 0 0
3091 1 8 1.72 -19.4224252619 -4.9590314764 49.3627812659 0 0 0
3092 1 8 1.72 -20.9310754845 11.9196506312 52.2754322158 0 0 0
3093 1 8 1.72 -19.2904502792 0.8109599945 49.125090889 0 0 0
3094 1 8 1.72 -20.2594303919 8.0041360526 49.6964277889 0 0 0
3095 1 8 1.72 -19.1453530229 5.9106995273 51.9448229027 0 0 0
3096 1 8 1.72 -17.9696578702 -13.4841857334 50.6420202876 0 0 0
3097 1 8 1.72 -14.9055961819 -1.973972336 65.9537105912 0 0 0
3098 1 8 1.72 -17.6324679629 -18.8492111006 51.0017291435 0 0 0
3099 1 8 1.72 -18.5118230686 -0.8946544343 51.6656670124 0 0 0
3100 1 8 1.72 -18.1114409655 -6.9656788478 51.2139182035 0 0 0
3101 1 8 1.72 -18.6316140898 8.9800284421 55.3667568372 0 0 0
3102 1 8 1.72 -15.6725729273 -15.4733919947 53.9798192151 0 0 0
3103 1 8 1.72 -16.6617907011 -3.801097929 54.0642200416 0 0 0
3104 1 8 1.72 -16.6448851271 -9.3160204165 54.0286187352 0 0 0
3105 1 8 1.72 -17.0013551792 3.9569859795 55.1696007221 0 0 0
3106 1 8 1.72 -18.4706585004 16.7055052063 56.3047019047 0 0 0
3107 1 8 1.72 -13.2111034058 14.3223545393 63.58785593 0 0 0
3108 1 8 1.72 -12.4702952083 -15.1312868047 59.3443134666 0 0 0
3109 1 8 1.72 -12.5683069394 10.4747277171 61.4039352179 0 0 0
3110 1 8 1.72 -12.5929241963 -3.7328185113 57.3919520504 0 0 0
3111 1 8 1.72 -13.9871457591 0.8624482831 53.6331283507 0 0 0
3112 1 8 1.72 -16.6803050357 -1.8612565915 44.9266120362 0 0 0
3113 1 8 1.72 -16.0477678905 14.2934172383 53.3799908691 0 0 0
3114 1 8 1.72 -17.8424411993 12.0609220333 46.3940327699 0 0 0
3115 1 8 1.72 -11.8128087841 -19.1744335929 62.8601766647 0 0 0
3116 1 8 1.72 -14.4238316739 -12.3084284367 42.3474000808 0 0 0
3117 1 8 1.72 -9.713934903 -10.9165903112 59.588694904 0 0 0
3118 1 8 1.72 -10.8283226149 -8.9855324466 64.9732314565 0 0 0
3119 1 8 1.72 -10.2551664248 7.2167510536 65.9771102732 0 0 0
3120 1 8 1.72 -7.9673307006 -16.4056393583 65.3188547616 0 0 0
3121 1 8 1.72 -12.7940766744 1.5264804925 60.4913988969 0 0 0
3122 1 8 1.72 -12.5706270173 1.00260546 46.188332319 0 0 0
3123 1 8 1.72 -11.4644030277 -10.0121880034 50.9642013725 0 0 0
3124 1 8 1.72 -12.7311678514 -4.1074456137 52.2360717721 0 0 0
3125 1 8 1.72 -13.8369704537 8.8757092859 52.3511028666 0 0 0
3126 1 8 1.72 -13.3646330746 -0.7721766084 48.5122637337 0 0 0
3127 1 8 1.72 -14.3875672175 -5.4002496055 45.9319210643 0 0 0
3128 1 8 1.72 -8.4671128869 -2.2411411568 67.0757255158 0 0 0
3129 1 8 1.72 -7.699545884 -12.3403611948 63.8532538989 0 0 0
3130 1 8 1.72 -12.940463429 -6.8447416277 48.3374798698 0 0 0
3131 1 8 1.72 -12.6706039779 -16.4429669743 50.8094480133 0 0 0
3132 1 8 1.72 -14.6036349487 7.8591440089 47.1591227722 0 0 0
3133 1 8 1.72 -14.0191551449 5.7773813377 49.4615184901 0 0 0
3134 1 8 1.72 -12.5169958477 -11.8634570387 44.4557170944 0 0 0
3135 1 8 1.72 -15.0925321567 11.3387882716 49.3634897418 0 0 0
3136 1 8 1.72 -12.2127254931 -13.192334139 47.1083817463 0 0 0
3137 1 8 1.72 -12.4126104473 -19.5937611245 47.6368759037 0 0 0
3138 1 8 1.72 -13.2872826563 -17.9034752802 45.2589282387 0 0 0
3139 1 8 1.72 -9.5925238742 10.2856099725 66.8052252566 0 0 0
3140 1 8 1.72 -14.5496791652 13.8642218104 47.9915812068 0 0 0
3141 1 8 1.72 -8.6286472886 0.3494469592 65.52914155 0 0 0
3142 1 8 1.72 -8.4341462681 12.4813177622 65.3408518413 0 0 0
3143 1 8 1.72 -5.6614110511 -8.7172781058 61.5543612089 0 0 0
3144 1 8 1.72 -8.8091166463 15.5156526875 57.2329827303 0 0 0
3145 1 8 1.72 -7.8255098363 -2.6776932182 54.4284968229 0 0 0
3146 1 8 1.72 -9.4087285786 9.9962116678 56.6828627724 0 0 0
3147 1 8 1.72 -5.4298560738 -14.6965628945 52.9097135386 0 0 0
3148 1 8 1.72 -10.2087958727 -2.2878474981 44.4757198915 0 0 0
3149 1 8 1.72 -8.9964409232 0.0030245064 50.8231357541 0 0 0
3150 1 8 1.72 -12.1221337054 -0.2949339841 43.323950382 0 0 0
3151 1 8 1.72 -5.643245757 -6.9594602629 59.1391376212 0 0 0
3152 1 8 1.72 -7.9177257598 -12.1623423162 49.7035660977 0 0 0
3153 1 8 1.72 -8.8201225817 2.4067150891 48.8248212508 0 0 0
3154 1 8 1.72 -6.33092083 3.8527888128 63.5100640992 0 0 0
3155 1 8 1.72 -9.0316180151 -4.3006250769 47.4326174643 0 0 0
3156 1 8 1.72 -8.4275665913 -10.5536064711 47.3790855369 0 0 0
3157 1 8 1.72 -8.806106704 16.617704039 54.5281061588 0 0 0
3158 1 8 1.72 -7.6902067752 -6.1311081805 49.5902917032 0 0 0
3159 1 8 1.72 -5.773414926 -10.5936503441 55.1669077016 0 0 0
3160 1 8 1.72 -9.2996157047 6.7506823983 51.4138377271 0 0 0
3161 1 8 1.72 -9.9143596826 12.6110334463 51.344315789 0 0 0
3162 1 8 1.72 -10.2950650936 -12.4569722128 42.0806766134 0 0 0
3163 1 8 1.72 -3.358907511 -12.8538598059 58.3271049075 0 0 0
3164 1 8 1.72 -7.9304431096 4.0098240671 53.7610837095 0 0 0
3165 1 8 1.72 -10.4076444486 8.1467879487 48.4978280195 0 0 0
3166 1 8 1.72 -11.5428749171 10.6019574146 45.2432610551 0 0 0
3167 1 8 1.72 -2.1749060461 -5.2207865608 64.6204241041 0 0 0
3168 1 8 1.72 -8.2193031395 -4.5682777789 43.4054880847 0 0 0
3169 1 8 1.72 -9.0051187905 -14.6688080583 43.5021470714 0 0 0
3170 1 8 1.72 -10.2528251277 14.9077920827 49.256923646 0 0 0
3171 1 8 1.72 -8.5794364267 6.7381494167 43.4011291629 0 0 0
3172 1 8 1.72 -9.0392458385 -7.406146233 44.6953941674 0 0 0
3173 1 8 1.72 -3.7208903298 17.3306204085 63.3356361113 0 0 0
3174 1 8 1.72 -8.3484669663 4.7426241543 45.5171310054 0 0 0
3175 1 8 1.72 -11.5426807527 17.8093875911 46.2596855309 0 0 0
3176 1 8 1.72 -9.1812617016 -17.1707752513 42.0023540117 0 0 0
3177 1 8 1.72 -8.5549509035 -16.8366566388 47.0001936778 0 0 0
3178 1 8 1.72 -5.3085217272 6.0165825425 61.1913264764 0 0 0
3179 1 8 1.72 -2.7270283142 -14.4913297562 60.7138804419 0 0 0
3180 1 8 1.72 -7.0975266059 -18.6272504706 48.9438205702 0 0 0
3181 1 8 1.72 -5.5178119165 2.7857677048 55.0155270191 0 0 0
3182 1 8 1.72 -6.7984119343 -0.471375164 60.3200763824 0 0 0
3183 1 8 1.72 -5.8846411339 -8.7482512616 52.8808153943 0 0 0
3184 1 8 1.72 -3.334370856 -19.1908476127 56.5598083983 0 0 0
3185 1 8 1.72 -4.6876792233 -1.5705690549 61.8745306267 0 0 0
3186 1 8 1.72 -5.9701785752 -4.6716064341 55.8101199657 0 0 0
3187 1 8 1.72 -6.7425663361 8.7858872866 57.7901292613 0 0 0
3188 1 8 1.72 -2.8352632855 -16.1738531249 53.7518357114 0 0 0
3189 1 8 1.72 -7.8703440874 -1.9638161601 46.0972120679 0 0 0
3190 1 8 1.72 -3.0093310554 10.5176100031 62.3976336422 0 0 0
3191 1 8 1.72 -4.0997716397 12.1512802101 60.3090022868 0 0 0
3192 1 8 1.72 -6.7583639938 -8.2457345253 46.4925163698 0 0 0
3193 1 8 1.72 -6.604792485 4.4678415905 48.1055900564 0 0 0
3194 1 8 1.72 -9.1402373069 9.5074017651 46.6657137475 0 0 0
3195 1 8 1.72 -8.8791952803 17.1128789564 47.8632749426 0 0 0
3196 1 8 1.72 -6.8531287287 -15.212535665 44.9551089904 0 0 0
3197 1 8 1.72 -2.3222518601 6.4650804388 40.8246694073 0 0 0
3198 1 8 1.72 3.1945145077 17.5225149951 64.5247874928 0 0 0
3199 1 8 1.72 4.0811976895 7.8865670143 63.7952881081 0 0 0
3200 1 8 1.72 0.0878828494 -6.3108668848 39.2094570222 0 0 0
3201 1 8 1.72 -0.7664634574 -1.6455521114 39.3775735765 0 0 0
3202 1 8 1.72 -1.0206826233 -16.1813131301 38.8666824124 0 0 0
3203 1 8 1.72 4.3498647233 -3.2602117258 59.7032158382 0 0 0
3204 1 8 1.72 2.888117046 -13.7523391486 59.8197752707 0 0 0
3205 1 8 1.72 1.7835473674 11.2118313084 59.9817212158 0 0 0
3206 1 8 1.72 6.9842512684 -3.2602905329 60.949364108 0 0 0
3207 1 8 1.72 5.1566457808 -15.6116283013 60.6801191844 0 0 0
3208 1 8 1.72 4.0441416349 9.5060719295 61.2773776651 0 0 0
3209 1 8 1.72 4.5220766401 -8.1627948958 58.4114287282 0 0 0
3210 1 8 1.72 2.4624571634 5.441685241 60.1711555394 0 0 0
3211 1 8 1.72 0.4048800149 17.0754637545 59.8864897695 0 0 0
3212 1 8 1.72 -1.6249004115 17.1615008933 41.8511010087 0 0 0
3213 1 8 1.72 1.692499532 15.7042944331 62.439182789 0 0 0
3214 1 8 1.72 5.4030611407 -10.2791729617 60.2884920738 0 0 0
3215 1 8 1.72 -1.3338349953 15.4061232467 44.4500904445 0 0 0
3216 1 8 1.72 3.6730988242 2.8660833284 60.6658579963 0 0 0
3217 1 8 1.72 0.0465515772 5.1538510229 41.890651604 0 0 0
3218 1 8 1.72 0.7141382114 -8.0217431944 41.3452585903 0 0 0
3219 1 8 1.72 0.979259407 -9.755465279 43.7280297839 0 0 0
3220 1 8 1.72 1.0535936768 -14.3914757459 40.2627856133 0 0 0
3221 1 8 1.72 0.9801935511 -2.0120046743 41.6618025101 0 0 0
3222 1 8 1.72 -0.3114532222 10.3768603618 41.6370431332 0 0 0
3223 1 8 1.72 2.6740265175 7.2556010498 55.7176098493 0 0 0
3224 1 8 1.72 0.3386454424 3.3512571373 44.057913082 0 0 0
3225 1 8 1.72 2.8073542261 -16.0677254528 42.3607299797 0 0 0
3226 1 8 1.72 3.5522084284 14.884729826 55.7255486684 0 0 0
3227 1 8 1.72 2.5033551161 9.2964418372 53.2249559963 0 0 0
3228 1 8 1.72 1.7186673886 -3.5782002285 44.2415154323 0 0 0
3229 1 8 1.72 3.554457097 -11.9648135142 53.5487591411 0 0 0
3230 1 8 1.72 1.711050918 -11.3316543415 48.1650970868 0 0 0
3231 1 8 1.72 1.091424802 13.3643002358 47.6898135096 0 0 0
3232 1 8 1.72 0.9664172317 9.384590623 44.060140816 0 0 0
3233 1 8 1.72 1.2287766882 11.2011124183 49.606562891 0 0 0
3234 1 8 1.72 3.7487080357 -9.3215784437 51.7260949841 0 0 0
3235 1 8 1.72 3.5257911943 -13.9266248569 47.8162324469 0 0 0
3236 1 8 1.72 4.2075044222 -6.0322438016 55.1859637458 0 0 0
3237 1 8 1.72 2.4771668426 0.4567518099 46.7354003452 0 0 0
3238 1 8 1.72 0.6338832905 18.8007125023 49.064821319 0 0 0
3239 1 8 1.72 2.9103397546 -0.2077522194 54.6844202986 0 0 0
3240 1 8 1.72 3.0745263809 -0.8573287884 49.2471942822 0 0 0
3241 1 8 1.72 2.9715391583 -6.2211610082 47.5521067373 0 0 0
3242 1 8 1.72 2.732434807 17.7295753861 59.3025596884 0 0 0
3243 1 8 1.72 3.0280809782 15.5079096521 53.0523692086 0 0 0
3244 1 8 1.72 1.7918778391 6.5167533363 47.1672167134 0 0 0
3245 1 8 1.72 6.678953135 -18.0922160686 53.9949324297 0 0 0
3246 1 8 1.72 4.6143929067 1.7056546394 53.2715910801 0 0 0
3247 1 8 1.72 2.6680758421 17.5807759362 50.9394685579 0 0 0
3248 1 8 1.72 4.4981266804 -4.1541765598 52.6527402381 0 0 0
3249 1 8 1.72 4.9586158716 3.4500479917 51.059966553 0 0 0
3250 1 8 1.72 4.6407569355 -8.1981853717 49.1753972239 0 0 0
3251 1 8 1.72 8.0556691515 -8.7292111876 60.8775443642 0 0 0
3252 1 8 1.72 8.6207558458 -18.9170910784 60.3469136157 0 0 0
3253 1 8 1.72 7.8642799782 5.2348082091 62.325261517 0 0 0
3254 1 8 1.72 2.367128193 15.2275129874 41.2404399637 0 0 0
3255 1 8 1.72 8.1394744706 6.5929325636 59.8156446474 0 0 0
3256 1 8 1.72 11.5577464653 -13.7474346806 61.2702952793 0 0 0
3257 1 8 1.72 8.458918655 -5.8670491885 59.7152662114 0 0 0
3258 1 8 1.72 3.9557979289 2.2012722626 40.4599445402 0 0 0
3259 1 8 1.72 4.1407836183 -11.2042718672 39.4681966028 0 0 0
3260 1 8 1.72 4.7385454027 -5.0519952339 39.2575506946 0 0 0
3261 1 8 1.72 9.6034069388 -2.0483666135 61.1829284445 0 0 0
3262 1 8 1.72 7.432340358 -16.7680642614 58.9456449006 0 0 0
3263 1 8 1.72 3.6636698324 18.8856791964 42.9990451485 0 0 0
3264 1 8 1.72 3.709415229 8.1086958349 39.7154356812 0 0 0
3265 1 8 1.72 11.035597718 -17.8723083363 61.2129449331 0 0 0
3266 1 8 1.72 5.4189903587 -14.6613035663 42.3270465491 0 0 0
3267 1 8 1.72 5.8529740855 -7.9516492619 41.9388958341 0 0 0
3268 1 8 1.72 10.1829509034 -10.1373654673 57.9184258958 0 0 0
3269 1 8 1.72 7.5884730345 15.6069375348 60.1190209494 0 0 0
3270 1 8 1.72 9.3868779119 11.4204027447 61.588217509 0 0 0
3271 1 8 1.72 5.7119258825 -0.4255740193 43.0297918241 0 0 0
3272 1 8 1.72 4.5424007384 17.240271216 45.3645135883 0 0 0
3273 1 8 1.72 5.8616808256 5.8696483757 43.106128081 0 0 0
3274 1 8 1.72 4.6155241291 12.5495239702 43.636059617 0 0 0
3275 1 8 1.72 5.4820676992 10.5111192708 45.8993731181 0 0 0
3276 1 8 1.72 6.2021421088 -10.2709423958 44.0533010978 0 0 0
3277 1 8 1.72 10.4580767171 1.8588414483 59.413235991 0 0 0
3278 1 8 1.72 7.9351110546 -15.0584966851 44.2956137534 0 0 0
3279 1 8 1.72 6.0408012182 4.0181075945 45.5812156544 0 0 0
3280 1 8 1.72 6.4333274595 -2.3210729993 45.566625807 0 0 0
3281 1 8 1.72 5.7643154632 13.6351979806 49.2496241533 0 0 0
3282 1 8 1.72 8.1644093024 -11.9219042053 47.3078235799 0 0 0
3283 1 8 1.72 7.9341820815 1.0421629742 47.8274911534 0 0 0
3284 1 8 1.72 8.0527561303 -5.2424928192 48.4804409201 0 0 0
3285 1 8 1.72 6.9104527725 8.0871560219 48.7767490692 0 0 0
3286 1 8 1.72 9.6626355179 -17.4830444281 47.4579086777 0 0 0
3287 1 8 1.72 9.8510424337 19.6764014557 56.4706812793 0 0 0
3288 1 8 1.72 10.0206733811 -12.0991082989 53.0518704314 0 0 0
3289 1 8 1.72 11.5962822376 14.9871659377 55.8620053111 0 0 0
3290 1 8 1.72 12.2902029555 1.0637541244 50.6615633996 0 0 0
3291 1 8 1.72 11.2005368676 5.2276470915 47.4046463523 0 0 0
3292 1 8 1.72 9.2358428217 2.0892996469 37.373446878 0 0 0
3293 1 8 1.72 9.4491148077 17.9936990149 47.2032690514 0 0 0
3294 1 8 1.72 7.4047738603 15.9287838862 38.3968637846 0 0 0
3295 1 8 1.72 12.6735599142 -14.081186197 57.2788141594 0 0 0
3296 1 8 1.72 16.8352544044 -10.7629590956 59.5315146987 0 0 0
3297 1 8 1.72 13.803541984 -7.9256100545 54.5022974379 0 0 0
3298 1 8 1.72 14.5745140442 -2.6405126505 58.246105731 0 0 0
3299 1 8 1.72 14.9405201802 10.2824379248 58.7542659122 0 0 0
3300 1 8 1.72 18.5632530175 -13.1632522821 59.0492650878 0 0 0
3301 1 8 1.72 12.4069316921 5.5461556903 54.4155174642 0 0 0
3302 1 8 1.72 9.129647197 3.7801849307 40.0651008837 0 0 0
3303 1 8 1.72 12.7173527719 -6.0008625822 44.4382406991 0 0 0
3304 1 8 1.72 9.7732545434 -0.3677678696 45.9402074407 0 0 0
3305 1 8 1.72 10.37837493 13.428610742 46.2857862533 0 0 0
3306 1 8 1.72 10.3637653761 3.7460110405 42.617769905 0 0 0
3307 1 8 1.72 10.4421524923 -1.0003313516 40.1636368028 0 0 0
3308 1 8 1.72 15.7754896894 2.1890361807 58.7451647773 0 0 0
3309 1 8 1.72 16.8345880864 -8.3419140738 57.907308141 0 0 0
3310 1 8 1.72 11.2457688965 -2.3490564661 42.4122898523 0 0 0
3311 1 8 1.72 12.8961695518 -11.7446061987 43.778440092 0 0 0
3312 1 8 1.72 9.8750373836 11.2504413952 40.6258651405 0 0 0
3313 1 8 1.72 9.9580012881 10.1376939723 43.1671506896 0 0 0
3314 1 8 1.72 11.2421652977 -6.7446926362 39.2217439955 0 0 0
3315 1 8 1.72 10.5135881234 15.5654384424 42.0946809776 0 0 0
3316 1 8 1.72 12.7340347747 -8.4874695472 40.4776493662 0 0 0
3317 1 8 1.72 12.4165990243 -16.1439373134 40.8914203353 0 0 0
3318 1 8 1.72 12.4046916544 -14.2014455897 38.7555776869 0 0 0
3319 1 8 1.72 15.0021767882 13.2421420801 60.0412736888 0 0 0
3320 1 8 1.72 9.9670017033 17.5181804098 39.5837943525 0 0 0
3321 1 8 1.72 15.4779339743 4.5900513233 57.5847123138 0 0 0
3322 1 8 1.72 15.6144385026 16.0593359833 58.921413957 0 0 0
3323 1 8 1.72 18.018318465 -5.067467437 55.045912152 0 0 0
3324 1 8 1.72 18.3371007412 19.9456534128 51.1515572424 0 0 0
3325 1 8 1.72 17.393934622 1.2685519665 48.3067232723 0 0 0
3326 1 8 1.72 15.9245418355 13.9529049839 48.5583313605 0 0 0
3327 1 8 1.72 17.3882112927 -10.9766134424 46.2803257903 0 0 0
3328 1 8 1.72 14.1421506201 2.7075871177 39.6611657173 0 0 0
3329 1 8 1.72 15.0268113971 5.4182680125 44.2487084097 0 0 0
3330 1 8 1.72 13.9254033528 5.0126205318 37.6368007722 0 0 0
3331 1 8 1.72 17.3301647402 -3.0376888907 53.1850790046 0 0 0
3332 1 8 1.72 17.8553624678 -7.7430413161 42.7110607904 0 0 0
3333 1 8 1.72 15.4649272058 7.1555374737 42.2369069601 0 0 0
3334 1 8 1.72 20.387476046 9.0179794498 55.8798291054 0 0 0
3335 1 8 1.72 16.6452280928 0.2344053923 41.8715445935 0 0 0
3336 1 8 1.72 17.5463127272 -6.8567489363 39.8094458937 0 0 0
3337 1 8 1.72 16.3108110542 18.8494114315 49.4846785519 0 0 0
3338 1 8 1.72 16.2528427921 -2.1018859128 43.4719929935 0 0 0
3339 1 8 1.72 18.5548493787 -6.5772046115 49.319166273 0 0 0
3340 1 8 1.72 15.1536810206 11.0665338722 44.1886880041 0 0 0
3341 1 8 1.72 14.6524865161 17.2402941006 45.2805013924 0 0 0
3342 1 8 1.72 21.0791270871 -9.1198772705 58.5320449579 0 0 0
3343 1 8 1.72 19.5596128867 -9.5801959979 53.0675052062 0 0 0
3344 1 8 1.72 16.7742113195 8.1751397198 47.708499188 0 0 0
3345 1 8 1.72 14.6046564578 12.4042592966 41.6282351868 0 0 0
3346 1 8 1.72 13.8504190752 15.5769710463 38.4252006383 0 0 0
3347 1 8 1.72 20.2614470958 -0.6630723492 59.5588907181 0 0 0
3348 1 8 1.72 14.7915973648 0.3797354114 38.2333949098 0 0 0
3349 1 8 1.72 14.4416346207 -10.2737360635 36.0750899991 0 0 0
3350 1 8 1.72 14.8516147738 18.8516765851 42.8173525811 0 0 0
3351 1 8 1.72 14.2792531703 10.6872366703 37.1904802548 0 0 0
3352 1 8 1.72 15.423516325 -2.6564909732 38.8910539799 0 0 0
3353 1 8 1.72 21.813754402 19.2108472848 58.293190124 0 0 0
3354 1 8 1.72 15.6306724422 9.3218975825 39.2647331974 0 0 0
3355 1 8 1.72 14.8538918205 21.3953767431 39.6182863477 0 0 0
3356 1 8 1.72 16.6006056513 -14.8030254713 35.6421943844 0 0 0
3357 1 8 1.72 16.8137927801 -12.6503181609 39.3913980112 0 0 0
3358 1 8 1.72 20.504269086 9.7300665177 53.2158920196 0 0 0
3359 1 8 1.72 20.6562967705 -9.8981807344 55.5692698708 0 0 0
3360 1 8 1.72 16.7073579618 -14.1067655207 41.7701932707 0 0 0
3361 1 8 1.72 18.3272492297 6.1264026491 49.6753772627 0 0 0
3362 1 8 1.72 20.2328505421 3.6611334833 54.635962043 0 0 0
3363 1 8 1.72 19.1756900604 -4.824271639 47.1500953633 0 0 0
3364 1 8 1.72 23.496220048 -14.827464007 51.7682872951 0 0 0
3365 1 8 1.72 21.8078933303 2.4266516896 56.5919842454 0 0 0
3366 1 8 1.72 19.9718329088 -0.1371284085 49.8906309638 0 0 0
3367 1 8 1.72 17.2454396561 12.4293431231 50.735868378 0 0 0
3368 1 8 1.72 20.2424858283 -11.9259448798 46.4731513849 0 0 0
3369 1 8 1.72 16.9470297803 1.6326159912 39.5213150317 0 0 0
3370 1 8 1.72 22.1254065545 15.037515794 56.0300962611 0 0 0
3371 1 8 1.72 20.3331272346 16.3352942062 53.7371228796 0 0 0
3372 1 8 1.72 17.1412673447 -4.2951418216 40.5362743841 0 0 0
3373 1 8 1.72 16.5434319188 10.1731431078 41.7088963586 0 0 0
3374 1 8 1.72 15.4292200456 13.0171375989 38.7271278875 0 0 0
3375 1 8 1.72 15.7141616371 20.9568193892 42.2711848626 0 0 0
3376 1 8 1.72 17.1134350457 -11.7578672384 36.7684366495 0 0 0
3377 1 1 1.43 -24.8628755063 -16.0738291406 52.3271987526 0 0 0
3378 1 1 1.43 22.7514522333 9.7444522498 45.5187739884 0 0 0
3379 1 1 1.43 -22.6880354861 -5.1639361825 63.7292975172 0 0 0
3380 1 1 1.43 -24.9990099164 -2.9956742655 53.5302516304 0 0 0
3381 1 1 1.43 -23.5323057265 -7.3666002583 53.3677791028 0 0 0
3382 1 1 1.43 -24.648486764 1.2238674717 52.5546412771 0 0 0
3383 1 1 1.43 -22.1127184775 -14.2692856601 56.9919920751 0 0 0
3384 1 1 1.43 -20.237615801 -3.2612358616 70.286364681 0 0 0
3385 1 1 1.43 -19.9690974345 -19.8390765384 59.4187154472 0 0 0
3386 1 1 1.43 -17.953895385 -6.507577948 69.5235727432 0 0 0
3387 1 1 1.43 -23.2482068901 11.8316191215 58.4575374785 0 0 0
3388 1 1 1.43 -22.5247187775 -4.6278701573 58.0365522654 0 0 0
3389 1 1 1.43 -22.7764725745 -1.1283010264 55.8689316083 0 0 0
3390 1 1 1.43 -22.769743948 -7.9974422948 58.9156307357 0 0 0
3391 1 1 1.43 -20.9394322662 6.9957278129 70.4318112612 0 0 0
3392 1 1 1.43 -22.1295635574 7.4779503694 59.318778778 0 0 0
3393 1 1 1.43 -19.3433534112 -4.4525460167 63.0776009989 0 0 0
3394 1 1 1.43 -20.9686598318 7.5335515247 67.048941926 0 0 0
3395 1 1 1.43 -18.4910012736 -12.6883955981 69.2582470426 0 0 0
3396 1 1 1.43 -20.7580511978 12.3707320173 70.6993521686 0 0 0
3397 1 1 1.43 -19.5889581984 -10.1011537886 65.187638713 0 0 0
3398 1 1 1.43 -21.5287353839 11.1785578143 64.5334992723 0 0 0
3399 1 1 1.43 -20.8682951939 13.7877004753 67.5560081504 0 0 0
3400 1 1 1.43 -19.4810686404 0.5666846885 69.0349583563 0 0 0
3401 1 1 1.43 -20.6392229655 -7.778274454 61.9381183911 0 0 0
3402 1 1 1.43 -20.4972477618 3.6056331148 65.4813925781 0 0 0
3403 1 1 1.43 -22.4355085289 5.0367931957 62.4241524519 0 0 0
3404 1 1 1.43 -19.8568162021 -13.9836063638 62.4351117514 0 0 0
3405 1 1 1.43 -21.7829620679 15.48193614 65.0937549791 0 0 0
3406 1 1 1.43 -20.7273600394 12.9825046862 60.641741474 0 0 0
3407 1 1 1.43 -21.4334523806 -11.5522302138 59.6747265032 0 0 0
3408 1 1 1.43 -24.2288998913 -2.8714019589 48.3003687715 0 0 0
3409 1 1 1.43 -24.0307147562 -15.4580260352 48.2619598309 0 0 0
3410 1 1 1.43 -18.6620202145 -16.3262636957 65.0842540507 0 0 0
3411 1 1 1.43 -22.1562970185 -17.3404000125 50.8198954695 0 0 0
3412 1 1 1.43 -24.9403130341 13.9946593285 53.2432971338 0 0 0
3413 1 1 1.43 -23.3917875961 -9.181491655 47.4701005915 0 0 0
3414 1 1 1.43 -21.7538819551 -1.6918008953 61.751085958 0 0 0
3415 1 1 1.43 -22.9830821942 3.0107946126 56.7316614213 0 0 0
3416 1 1 1.43 -21.5210768971 15.8833155889 58.3171504922 0 0 0
3417 1 1 1.43 -22.8211280061 11.6397545117 54.4564865146 0 0 0
3418 1 1 1.43 -22.1559706797 -10.792402857 50.6952037652 0 0 0
3419 1 1 1.43 -24.8886591001 16.0248249268 50.1807792099 0 0 0
3420 1 1 1.43 -24.1865980666 3.4880977493 47.7945553853 0 0 0
3421 1 1 1.43 -22.1951415333 -4.7795252731 50.6720136465 0 0 0
3422 1 1 1.43 -22.2607051921 2.1011379073 50.0216626252 0 0 0
3423 1 1 1.43 -21.9146755436 -0.8889942127 53.0943409267 0 0 0
3424 1 1 1.43 -20.996257622 -13.369015522 53.0809292929 0 0 0
3425 1 1 1.43 -20.5307817037 -20.2171016318 52.6757708583 0 0 0
3426 1 1 1.43 -21.8978123495 0.9435614621 59.5294702327 0 0 0
3427 1 1 1.43 -22.0538436298 4.8716430321 53.1065757159 0 0 0
3428 1 1 1.43 -21.8844517013 9.2254505556 56.3451955758 0 0 0
3429 1 1 1.43 -18.9329191598 -14.9804306768 55.3517769667 0 0 0
3430 1 1 1.43 -20.382493605 -6.9497099603 52.8643666997 0 0 0
3431 1 1 1.43 -18.911169094 -17.1406481069 58.3269685491 0 0 0
3432 1 1 1.43 -16.9011032108 -13.2586199297 63.9309741369 0 0 0
3433 1 1 1.43 -18.886161813 15.9240344095 70.4970749096 0 0 0
3434 1 1 1.43 -16.479695107 -8.5667032378 67.1151659761 0 0 0
3435 1 1 1.43 -18.7682403235 11.8024671877 65.9065380356 0 0 0
3436 1 1 1.43 -18.1842632132 3.8551018142 69.108974939 0 0 0
3437 1 1 1.43 -16.8272653375 5.568183539 65.9875267692 0 0 0
3438 1 1 1.43 -24.0591133059 13.7577589103 47.6354366097 0 0 0
3439 1 1 1.43 -18.3331605534 9.6925886393 69.4746323146 0 0 0
3440 1 1 1.43 -23.1881830311 10.0356257662 51.3853474984 0 0 0
3441 1 1 1.43 -19.7705151983 -2.7645815857 55.2639512528 0 0 0
3442 1 1 1.43 -17.9052049503 -0.4787921035 65.7426105715 0 0 0
3443 1 1 1.43 -20.8506254275 -13.7226627596 49.5135378944 0 0 0
3444 1 1 1.43 -19.4843217117 -8.7828317951 56.2088657405 0 0 0
3445 1 1 1.43 -22.2811373287 0.3101446695 47.0452733063 0 0 0
3446 1 1 1.43 -16.485109235 -15.1886654201 67.0346586558 0 0 0
3447 1 1 1.43 -21.5119734856 -11.6221817151 45.466296993 0 0 0
3448 1 1 1.43 -19.2585764489 1.6639517432 62.9392702784 0 0 0
3449 1 1 1.43 -21.6650423284 -5.6461723995 46.8112395709 0 0 0
3450 1 1 1.43 -19.6287426687 7.6439024012 62.1169073138 0 0 0
3451 1 1 1.43 -22.8449789351 7.6702694333 47.543039741 0 0 0
3452 1 1 1.43 -23.0652117539 -17.4824819131 44.7749076387 0 0 0
3453 1 1 1.43 -21.2401853795 -1.2526679956 50.1484234371 0 0 0
3454 1 1 1.43 -15.1970243729 -2.2980050454 62.9498762514 0 0 0
3455 1 1 1.43 -19.7998920464 3.4345407308 57.3886144271 0 0 0
3456 1 1 1.43 -14.3206146312 -7.5629048226 63.9498779491 0 0 0
3457 1 1 1.43 -17.4185743978 -20.5602709923 64.6818172235 0 0 0
3458 1 1 1.43 -17.7860038733 -12.6228252461 59.2568192082 0 0 0
3459 1 1 1.43 -17.1581733131 -2.6568344457 68.7414404883 0 0 0
3460 1 1 1.43 -16.7672121709 -17.1022241115 62.8641902968 0 0 0
3461 1 1 1.43 -17.8819250471 -6.2000761571 60.0844970741 0 0 0
3462 1 1 1.43 -19.7487226008 -20.0017565319 49.2473187342 0 0 0
3463 1 1 1.43 -20.1533202538 -8.2451447817 48.6104016155 0 0 0
3464 1 1 1.43 -19.5878144596 6.0658804053 55.4042940055 0 0 0
3465 1 1 1.43 -20.8389124261 8.3251793098 52.8118031996 0 0 0
3466 1 1 1.43 -19.2219871924 -10.5297232428 51.6596097805 0 0 0
3467 1 1 1.43 -20.9163757306 15.1380140035 54.0391550642 0 0 0
3468 1 1 1.43 -20.4792353365 5.0243774277 49.4400114237 0 0 0
3469 1 1 1.43 -17.3270246811 -9.5703116415 62.2991339098 0 0 0
3470 1 1 1.43 -18.7508529242 -16.2176633593 51.8150767638 0 0 0
3471 1 1 1.43 -17.1554603717 -18.7302382551 54.4490729474 0 0 0
3472 1 1 1.43 -17.8385623662 15.7107810808 64.0937821096 0 0 0
3473 1 1 1.43 -18.8841004942 -3.6876854261 51.9752568425 0 0 0
3474 1 1 1.43 -16.3541002674 12.5380223699 63.3370898955 0 0 0
3475 1 1 1.43 -17.7567065525 -6.2787964144 55.033528998 0 0 0
3476 1 1 1.43 -18.2607314371 11.396887487 58.3021733194 0 0 0
3477 1 1 1.43 -18.8273029012 -0.5656668629 58.6714989305 0 0 0
3478 1 1 1.43 -19.2617500851 2.4372898875 52.4185180809 0 0 0
3479 1 1 1.43 -17.9548412322 16.1310035577 59.238948193 0 0 0
3480 1 1 1.43 -17.4066976555 7.9123074438 57.9098510023 0 0 0
3481 1 1 1.43 -16.2440854159 5.8662162073 61.3696197611 0 0 0
3482 1 1 1.43 -15.5976767059 -3.3035756701 57.155054021 0 0 0
3483 1 1 1.43 -15.8924956201 -9.7097733278 56.959576569 0 0 0
3484 1 1 1.43 -14.5112668027 -16.5858775914 56.3917722291 0 0 0
3485 1 1 1.43 -17.1210052204 1.1308208912 55.450096825 0 0 0
3486 1 1 1.43 -14.3917677396 -12.8317077478 61.5428369022 0 0 0
3487 1 1 1.43 -13.7917360062 -16.7420357513 61.2141175796 0 0 0
3488 1 1 1.43 -17.7335232948 13.9481417101 55.7247656061 0 0 0
3489 1 1 1.43 -12.9733767884 -17.4161920473 64.8819823231 0 0 0
3490 1 1 1.43 -20.6512303389 10.7711950757 49.6156904863 0 0 0
3491 1 1 1.43 -12.7399919806 5.0102908841 67.6001621781 0 0 0
3492 1 1 1.43 -15.2362030344 13.8405352806 66.1482376256 0 0 0
3493 1 1 1.43 -18.467315806 -14.4899167205 47.128119003 0 0 0
3494 1 1 1.43 -19.7736354821 -2.1635520738 44.6315745018 0 0 0
3495 1 1 1.43 -13.0241286048 -4.2659141489 65.5690018865 0 0 0
3496 1 1 1.43 -20.6872327388 11.8123429578 45.9922289506 0 0 0
3497 1 1 1.43 -13.3121444478 -20.4614990462 66.1889216822 0 0 0
3498 1 1 1.43 -18.6960447666 1.115867265 46.0361665582 0 0 0
3499 1 1 1.43 -13.1539289303 -12.1751579837 64.799544655 0 0 0
3500 1 1 1.43 -18.4457329701 -2.5907528262 48.4981360674 0 0 0
3501 1 1 1.43 -13.4551902068 -9.4092004055 66.7289920035 0 0 0
3502 1 1 1.43 -19.1228969839 8.6102907782 47.0580671999 0 0 0
3503 1 1 1.43 -16.5575735936 -12.4242374268 53.9572454299 0 0 0
3504 1 1 1.43 -13.8864488758 1.0852871355 63.9281002524 0 0 0
3505 1 1 1.43 -19.4448114513 -18.1803373619 46.1108331989 0 0 0
3506 1 1 1.43 -18.1865383195 -5.7731530655 46.0993068563 0 0 0
3507 1 1 1.43 -14.0160598013 -16.7680303708 67.7542849461 0 0 0
3508 1 1 1.43 -15.7157803642 1.3402381283 60.4308785041 0 0 0
3509 1 1 1.43 -15.8920147581 0.4305404429 47.9852565684 0 0 0
3510 1 1 1.43 -10.2058124674 -17.040152571 61.7203042607 0 0 0
3511 1 1 1.43 -15.7189823749 -6.068763659 52.4516258258 0 0 0
3512 1 1 1.43 -16.0266749961 7.3564819473 53.8006453066 0 0 0
3513 1 1 1.43 -15.0299692814 -17.7943012458 52.1379573596 0 0 0
3514 1 1 1.43 -13.4965860268 -13.4812659622 56.6222185759 0 0 0
3515 1 1 1.43 -12.4275442293 8.5900780307 67.8300968903 0 0 0
3516 1 1 1.43 -15.9998726005 -6.3836549768 48.5371667899 0 0 0
3517 1 1 1.43 -16.2487485642 4.3663706308 52.1570888171 0 0 0
3518 1 1 1.43 -13.2422251502 16.2217913874 61.498260904 0 0 0
3519 1 1 1.43 -15.3922645016 -1.9360220119 51.2038341223 0 0 0
3520 1 1 1.43 -17.8118842396 16.8030545441 53.4308996306 0 0 0
3521 1 1 1.43 -16.5429178669 7.1705712287 50.1176375016 0 0 0
3522 1 1 1.43 -14.9290663634 -8.9873435271 50.9564739011 0 0 0
3523 1 1 1.43 -11.5831392354 -0.9492802679 66.9828503282 0 0 0
3524 1 1 1.43 -15.1204178856 -14.8919126247 50.1949149447 0 0 0
3525 1 1 1.43 -11.0682415726 -9.9080296655 56.7178797031 0 0 0
3526 1 1 1.43 -16.2252146101 -12.1904460774 44.6985958889 0 0 0
3527 1 1 1.43 -15.1866244606 -18.4264236478 48.4497350636 0 0 0
3528 1 1 1.43 -17.6933803069 14.9525401344 46.553315101 0 0 0
3529 1 1 1.43 -14.356130781 13.0048116676 60.0071140063 0 0 0
3530 1 1 1.43 -17.6177339007 12.556922905 51.6197377548 0 0 0
3531 1 1 1.43 -8.4549170467 -20.386648223 62.0039138596 0 0 0
3532 1 1 1.43 -14.0213164914 -1.7259811444 54.854218375 0 0 0
3533 1 1 1.43 -13.4938508925 7.2264313283 64.9345750187 0 0 0
3534 1 1 1.43 -13.165345837 -6.4787692209 58.7071134887 0 0 0
3535 1 1 1.43 -12.8241240352 -0.9926296466 58.7928050969 0 0 0
3536 1 1 1.43 -12.7973139519 9.3467677321 58.5570864189 0 0 0
3537 1 1 1.43 -14.2833416874 5.1494008535 55.878338852 0 0 0
3538 1 1 1.43 -12.9621799251 -14.6213120418 53.1491306711 0 0 0
3539 1 1 1.43 -13.5543966619 -9.6547223387 53.6819709302 0 0 0
3540 1 1 1.43 -11.3030901336 -17.3323010052 57.846549215 0 0 0
3541 1 1 1.43 -15.4385211241 16.8038310216 56.0697889736 0 0 0
3542 1 1 1.43 -14.0987843571 1.9328494749 57.0795749144 0 0 0
3543 1 1 1.43 -15.2798525573 11.4768161992 54.5959896538 0 0 0
3544 1 1 1.43 -8.7759916403 -11.5337454047 53.1281230347 0 0 0
3545 1 1 1.43 -13.9336319653 4.6684910512 46.1916515396 0 0 0
3546 1 1 1.43 -16.6662779322 15.6717360712 50.0070134521 0 0 0
3547 1 1 1.43 -14.9371858889 2.1007401308 44.5298074576 0 0 0
3548 1 1 1.43 -9.7681792078 -19.834453974 65.0443747861 0 0 0
3549 1 1 1.43 -9.4889513162 -11.0604368781 66.61555377 0 0 0
3550 1 1 1.43 -10.6849942431 13.4438599778 61.8180672629 0 0 0
3551 1 1 1.43 -11.1698057194 10.3616808167 64.3733260203 0 0 0
3552 1 1 1.43 -15.0689137544 13.9225868138 44.6568447756 0 0 0
3553 1 1 1.43 -13.3982721757 -1.8067363173 45.5124588445 0 0 0
3554 1 1 1.43 -6.0573383645 -10.7708365893 65.6927282574 0 0 0
3555 1 1 1.43 -13.5166975761 -5.4170583491 54.9946153062 0 0 0
3556 1 1 1.43 -12.1513444206 9.3974350752 54.5517269583 0 0 0
3557 1 1 1.43 -12.3456810559 2.4170974152 48.746224275 0 0 0
3558 1 1 1.43 -14.2746335815 -6.6085103398 42.7408325593 0 0 0
3559 1 1 1.43 -12.6819599288 4.8749683854 59.2523397229 0 0 0
3560 1 1 1.43 -11.0060464233 12.0837200927 58.5048910748 0 0 0
3561 1 1 1.43 -12.1285629994 -0.9775918819 51.5039284321 0 0 0
3562 1 1 1.43 -4.585866402 -13.6746566129 55.2904253974 0 0 0
3563 1 1 1.43 -11.9746104034 6.6756889159 52.4219432037 0 0 0
3564 1 1 1.43 -12.0061501873 -4.1021701169 47.7189289121 0 0 0
3565 1 1 1.43 -7.0440934785 -11.2034296116 61.4130696618 0 0 0
3566 1 1 1.43 -7.7180644716 -8.459210613 63.599469861 0 0 0
3567 1 1 1.43 -10.9181334923 -17.6393112641 53.6046362475 0 0 0
3568 1 1 1.43 -12.6606730916 -8.4618189795 45.1270526727 0 0 0
3569 1 1 1.43 -8.2626841554 3.8695788491 66.4571085007 0 0 0
3570 1 1 1.43 -11.9521474612 -7.006072776 51.0633643204 0 0 0
3571 1 1 1.43 -11.7429580397 -10.1986421302 47.692831781 0 0 0
3572 1 1 1.43 -10.5612694476 -3.6182345967 54.139749448 0 0 0
3573 1 1 1.43 -10.758957251 -14.5523663637 49.8652700024 0 0 0
3574 1 1 1.43 -14.8621720803 16.7755061146 47.2388126852 0 0 0
3575 1 1 1.43 -9.0284251835 -7.9473334043 60.1682570489 0 0 0
3576 1 1 1.43 -6.0461852181 -18.9142778376 64.2456878706 0 0 0
3577 1 1 1.43 -12.053475588 17.3251444785 57.0488502756 0 0 0
3578 1 1 1.43 -14.3065850579 8.0785566781 44.0480798793 0 0 0
3579 1 1 1.43 -13.0339154813 8.6906174218 49.387047725 0 0 0
3580 1 1 1.43 -13.688172637 12.2120635415 51.6217551312 0 0 0
3581 1 1 1.43 -11.9108850403 -14.6174206055 43.8744429372 0 0 0
3582 1 1 1.43 -10.1000227021 -0.9698961491 61.5894671144 0 0 0
3583 1 1 1.43 -8.0632870865 -13.5291800324 58.0016507646 0 0 0
3584 1 1 1.43 -14.4001117713 11.1317911405 46.0759579271 0 0 0
3585 1 1 1.43 -11.5717263818 -16.8488800201 47.7186230019 0 0 0
3586 1 1 1.43 -5.3807160324 -14.9958410666 63.2552821508 0 0 0
3587 1 1 1.43 -9.9618038356 -18.8653073036 50.4039811635 0 0 0
3588 1 1 1.43 -10.853513786 3.4793685223 55.8664375426 0 0 0
3589 1 1 1.43 -7.7635956298 6.5001968897 63.0450716049 0 0 0
3590 1 1 1.43 -7.2225795381 -2.1086976718 63.4343193939 0 0 0
3591 1 1 1.43 -10.2198724698 2.0683970095 59.5204878838 0 0 0
3592 1 1 1.43 -9.6394403904 0.730396623 45.1174124319 0 0 0
3593 1 1 1.43 -7.6652195718 -8.7986156255 57.2238186561 0 0 0
3594 1 1 1.43 -9.3460955372 -4.4737747822 57.3004920875 0 0 0
3595 1 1 1.43 -10.3625839572 -0.8000781343 48.3441258748 0 0 0
3596 1 1 1.43 -8.712340598 -9.3691020753 50.576980607 0 0 0
3597 1 1 1.43 -11.2581898274 -5.2168554147 44.6641935195 0 0 0
3598 1 1 1.43 -11.5729228787 7.2230129648 45.4572883524 0 0 0
3599 1 1 1.43 -10.0258557648 3.1470712629 51.9514572841 0 0 0
3600 1 1 1.43 -9.9858141892 -7.4958189766 47.5358045364 0 0 0
3601 1 1 1.43 -9.2245323191 8.0802042826 59.0871811492 0 0 0
3602 1 1 1.43 -6.2968837884 9.8967297823 66.8043156492 0 0 0
3603 1 1 1.43 -11.1011132252 5.4414798976 49.240737554 0 0 0
3604 1 1 1.43 -8.8446560817 17.2540429368 59.6481978064 0 0 0
3605 1 1 1.43 -5.7803693471 -17.1209636652 55.6772391849 0 0 0
3606 1 1 1.43 -9.5836195685 -3.4648506239 50.6558576805 0 0 0
3607 1 1 1.43 -10.3469261079 9.6967478271 51.1104561289 0 0 0
3608 1 1 1.43 -9.8652100407 15.3049786997 67.4436991682 0 0 0
3609 1 1 1.43 -8.2190324714 0.9262144144 53.8542599854 0 0 0
3610 1 1 1.43 -9.9399603464 -11.483313679 45.148139567 0 0 0
3611 1 1 1.43 -4.2475131502 13.6439639979 63.5492846138 0 0 0
3612 1 1 1.43 -4.1408323299 -12.1901302464 62.9750090491 0 0 0
3613 1 1 1.43 -9.19954351 -13.8484684624 47.0713392222 0 0 0
3614 1 1 1.43 -4.1412628332 -8.3156197786 64.3394266009 0 0 0
3615 1 1 1.43 -7.5241485123 -15.5047726314 49.8730328881 0 0 0
3616 1 1 1.43 -10.4986019535 -18.0068977859 44.2939778322 0 0 0
3617 1 1 1.43 -5.4374488723 -11.3767211116 51.828640611 0 0 0
3618 1 1 1.43 -11.9284665522 11.76586978 48.5944021065 0 0 0
3619 1 1 1.43 -10.7741007621 15.993971152 51.9854696354 0 0 0
3620 1 1 1.43 -12.5167818869 17.8980661135 49.8158614663 0 0 0
3621 1 2 2.2896396396 -11.5321751491 14.2913250783 46.1111593398 0 0 0
3622 1 2 2.2896396396 -4.7827615336 5.2118410656 66.0529914873 0 0 0
3623 1 2 2.2896396396 -5.6812931294 1.1830098959 64.9983279391 0 0 0
3624 1 2 2.2896396396 -3.9474264027 -9.3535124157 58.5162454136 0 0 0
3625 1 2 2.2896396396 -8.5762786965 13.1695415253 55.2754095275 0 0 0
3626 1 2 2.2896396396 -3.5753331906 -18.0185288912 60.0425127646 0 0 0
3627 1 2 2.2896396396 -5.0005770288 -5.3500029678 62.3308267858 0 0 0
3628 1 2 2.2896396396 -4.7267501627 -16.8868801919 50.9052600396 0 0 0
3629 1 2 2.2896396396 -10.1023301833 15.6856929784 43.2978172813 0 0 0
3630 1 2 2.2896396396 -2.1601027219 -15.9010976936 57.5469454382 0 0 0
3631 1 2 2.2896396396 -6.9974671508 12.2341934321 58.4162291611 0 0 0
3632 1 2 2.2896396396 -8.7696420513 7.5388861098 54.761723974 0 0 0
3633 1 2 2.2896396396 -8.802110889 3.2330839925 42.332122923 0 0 0
3634 1 2 2.2896396396 -5.8689241165 5.2911929438 57.3290189356 0 0 0
3635 1 2 2.2896396396 -6.4776286526 -0.3504456414 56.6490967885 0 0 0
3636 1 2 2.2896396396 -7.7189003403 -5.4745564519 53.0793581624 0 0 0
3637 1 2 2.2896396396 -6.2325783053 -3.6017468533 59.3720048853 0 0 0
3638 1 2 2.2896396396 -6.3433725044 3.165159058 60.5248418757 0 0 0
3639 1 2 2.2896396396 -3.3307110017 -1.6012449705 65.4417401885 0 0 0
3640 1 2 2.2896396396 -6.5244676429 18.2434580752 56.5385500254 0 0 0
3641 1 2 2.2896396396 -2.020036239 -10.7451129788 55.8088151943 0 0 0
3642 1 2 2.2896396396 -4.35064621 -7.3252054758 55.5579917633 0 0 0
3643 1 2 2.2896396396 -2.777555256 7.5874104123 63.2572057909 0 0 0
3644 1 2 2.2896396396 -6.4407334845 9.6570623313 61.601249395 0 0 0
3645 1 2 2.2896396396 -8.0445789784 -9.394582065 41.4842087777 0 0 0
3646 1 2 2.2896396396 -6.3702726184 4.9254915481 50.9825519496 0 0 0
3647 1 2 2.2896396396 -6.4575560524 -5.2929014436 46.3914341001 0 0 0
3648 1 2 2.2896396396 -5.2828751622 15.4982062024 60.8058676205 0 0 0
3649 1 2 2.2896396396 -4.6505238478 -7.950441734 49.5153557648 0 0 0
3650 1 2 2.2896396396 -6.8736404552 17.2502977665 52.3820087866 0 0 0
3651 1 2 2.2896396396 -5.2528683468 -2.7970892574 43.2468226362 0 0 0
3652 1 2 2.2896396396 -7.0749692855 7.313983463 46.698618218 0 0 0
3653 1 2 2.2896396396 -8.8824917322 9.6656373962 43.2654957642 0 0 0
3654 1 2 2.2896396396 -5.1421318891 -17.7584150883 46.779331586 0 0 0
3655 1 2 2.2896396396 -6.5701857116 -14.7650726293 41.0370813354 0 0 0
3656 1 2 2.2896396396 -0.9947784131 -18.404144456 51.303778126 0 0 0
3657 1 2 2.2896396396 0.4414793913 -16.2219066585 61.0386992384 0 0 0
3658 1 2 2.2896396396 -2.2036787421 -4.2263003141 55.007832154 0 0 0
3659 1 2 2.2896396396 -3.3217559843 7.9730351385 57.0870034907 0 0 0
3660 1 2 2.2896396396 -0.8981042152 -0.6349478612 62.2225727399 0 0 0
3661 1 2 2.2896396396 -1.9614179669 10.9702312859 65.1625180609 0 0 0
3662 1 2 2.2896396396 -3.653629767 -8.123292527 44.3449195555 0 0 0
3663 1 2 2.2896396396 -1.828973221 -4.1575977422 40.6875974885 0 0 0
3664 1 2 2.2896396396 3.9199975914 -9.140605955 63.1655948764 0 0 0
3665 1 2 2.2896396396 2.2017429441 -15.0465603253 57.0653582098 0 0 0
3666 1 2 2.2896396396 1.1517300025 0.6299115749 59.3641609098 0 0 0
3667 1 2 2.2896396396 -7.1231013205 14.8310688084 45.8455061695 0 0 0
3668 1 2 2.2896396396 -1.6318153872 11.147693222 58.8437873751 0 0 0
3669 1 2 2.2896396396 -3.6842376437 -14.570513895 45.8233323709 0 0 0
3670 1 2 2.2896396396 -0.448488722 -12.4377441455 45.2797754498 0 0 0
3671 1 2 2.2896396396 -0.6114862055 9.0141198726 51.671414738 0 0 0
3672 1 2 2.2896396396 -1.4351802034 15.9161992835 47.5710855844 0 0 0
3673 1 2 2.2896396396 0.0113271472 -0.3442337608 55.8202422349 0 0 0
3674 1 2 2.2896396396 -1.052220339 0.8843748489 45.3223092452 0 0 0
3675 1 2 2.2896396396 -0.3680269436 -4.496269762 46.9771630089 0 0 0
3676 1 2 2.2896396396 -1.4890440588 5.2858697067 45.5491475839 0 0 0
3677 1 2 2.2896396396 1.3404902081 -8.6440408979 49.4828656055 0 0 0
3678 1 2 2.2896396396 5.7351994316 3.1413526684 62.7502063969 0 0 0
3679 1 2 2.2896396396 -0.5930231047 8.4777551589 47.5477147441 0 0 0
3680 1 2 2.2896396396 1.2713971767 -15.729122564 49.9190210791 0 0 0
3681 1 2 2.2896396396 4.996875392 -0.3125184875 61.5837660145 0 0 0
3682 1 1 1.43 0.6032282234 18.0267924108 53.0675436749 0 0 0
3683 1 1 1.43 2.6080716131 1.2168596014 51.1648057051 0 0 0
3684 1 1 1.43 1.7403452548 4.9399728838 50.3881930744 0 0 0
3685 1 1 1.43 2.21344276 -2.299213719 52.3522227525 0 0 0
3686 1 1 1.43 2.6221520342 13.10081453 62.953023878 0 0 0
3687 1 1 1.43 1.1826103367 12.4424613108 52.7296635215 0 0 0
3688 1 1 1.43 5.0973368459 -0.4156346335 57.6855581794 0 0 0
3689 1 1 1.43 2.8382434388 14.7073535392 59.5923142074 0 0 0
3690 1 1 1.43 5.705276276 -6.6103654654 60.5058541607 0 0 0
3691 1 1 1.43 5.0427930931 -17.2514368084 56.4768944733 0 0 0
3692 1 1 1.43 5.7984327775 -4.6772798558 57.6689444473 0 0 0
3693 1 1 1.43 1.1111717846 16.3205720806 56.3900204533 0 0 0
3694 1 1 1.43 0.0227697818 12.0933627449 44.6998907798 0 0 0
3695 1 1 1.43 5.6932422722 -13.7031581095 58.7262127449 0 0 0
3696 1 1 1.43 5.3797453142 6.6917969143 60.5621142599 0 0 0
3697 1 1 1.43 3.1172332888 -2.8812955713 56.1188828506 0 0 0
3698 1 1 1.43 3.8207872728 9.7571482319 58.348081141 0 0 0
3699 1 1 1.43 2.4606700663 12.0266303896 56.2328917744 0 0 0
3700 1 1 1.43 -0.8663682603 14.1167814606 41.754244324 0 0 0
3701 1 1 1.43 4.403418 -8.9196005787 54.9550139541 0 0 0
3702 1 1 1.43 5.5691852906 -14.6514993448 54.6244105221 0 0 0
3703 1 1 1.43 4.0973388954 -17.3805194132 52.0770157244 0 0 0
3704 1 1 1.43 2.4059678669 -6.4979325739 52.6247575854 0 0 0
3705 1 1 1.43 0.27160209 1.498384442 40.9804291589 0 0 0
3706 1 1 1.43 1.3093942442 -11.3435723235 40.0310903498 0 0 0
3707 1 1 1.43 3.8724014071 -11.3032894836 57.2798396972 0 0 0
3708 1 1 1.43 2.3935386881 -13.1019818469 42.5669308635 0 0 0
3709 1 1 1.43 0.2002392669 18.4690166739 44.3870021931 0 0 0
3710 1 1 1.43 2.5691770055 -4.9520662507 41.2830502136 0 0 0
3711 1 1 1.43 2.4125017247 3.1981239069 55.4615509127 0 0 0
3712 1 1 1.43 2.9533814284 8.2888640424 50.0245141314 0 0 0
3713 1 1 1.43 3.8516245864 -17.2362805243 48.4906874247 0 0 0
3714 1 1 1.43 2.5492448096 16.9460632729 47.6526426536 0 0 0
3715 1 1 1.43 2.002597555 -6.6442183285 44.1108091415 0 0 0
3716 1 1 1.43 0.5482286115 -17.9964402852 40.3627457103 0 0 0
3717 1 1 1.43 1.1451789445 7.9320274187 41.559956528 0 0 0
3718 1 1 1.43 2.3611140005 -0.694745448 43.9628535028 0 0 0
3719 1 1 1.43 2.6026637358 5.9585664926 43.924418443 0 0 0
3720 1 1 1.43 2.2571655907 3.8856632616 46.5278418231 0 0 0
3721 1 1 1.43 3.6423081618 -9.22825777 46.0573314388 0 0 0
3722 1 1 1.43 3.604050792 -16.0610821779 45.4885682701 0 0 0
3723 1 1 1.43 3.7665668333 5.5695312942 53.3777174854 0 0 0
3724 1 1 1.43 2.1394008209 10.1305663668 47.0185661216 0 0 0
3725 1 1 1.43 2.8156182596 14.3375804597 49.9713151348 0 0 0
3726 1 1 1.43 5.0080295377 -11.3456079874 48.6778548136 0 0 0
3727 1 1 1.43 3.920475199 -2.7759288535 46.9175754845 0 0 0
3728 1 1 1.43 4.6791171124 -13.7273574621 50.9082590973 0 0 0
3729 1 1 1.43 7.5021747871 -7.1022324783 56.775418165 0 0 0
3730 1 1 1.43 8.3605058629 -15.1853671038 60.8953590127 0 0 0
3731 1 1 1.43 2.2401755558 -3.4443654584 38.6972425768 0 0 0
3732 1 1 1.43 4.8831278317 16.3609019766 61.982957458 0 0 0
3733 1 1 1.43 7.6008608798 8.4998989783 62.940196194 0 0 0
3734 1 1 1.43 7.3540621446 9.9266168071 59.8638678477 0 0 0
3735 1 1 1.43 0.9955025257 18.1315940248 41.2031055436 0 0 0
3736 1 1 1.43 6.5322462577 13.7785160134 63.204661291 0 0 0
3737 1 1 1.43 1.601358825 15.4975729452 44.8379982212 0 0 0
3738 1 1 1.43 4.4699725538 2.6779645089 48.4297564959 0 0 0
3739 1 1 1.43 8.0038457078 3.8974307096 59.0217472827 0 0 0
3740 1 1 1.43 3.4702816798 -9.7670648249 42.2389700325 0 0 0
3741 1 1 1.43 4.8352331091 -4.1834261063 49.6940827382 0 0 0
3742 1 1 1.43 3.4561639658 5.2066609249 40.6468520746 0 0 0
3743 1 1 1.43 8.9698887382 -11.6466785471 60.6413124616 0 0 0
3744 1 1 1.43 3.0930812385 -7.9331115886 39.3688027537 0 0 0
3745 1 1 1.43 5.0592542552 5.8836516514 57.2782825965 0 0 0
3746 1 1 1.43 3.4289231057 -0.6719994102 40.4677984236 0 0 0
3747 1 1 1.43 5.6477740304 12.7483517209 56.50313046 0 0 0
3748 1 1 1.43 2.1946082297 12.1033231969 42.0216888245 0 0 0
3749 1 1 1.43 3.7344988261 -14.4314251218 39.4441689654 0 0 0
3750 1 1 1.43 3.9133451028 2.5754119447 44.1463736717 0 0 0
3751 1 1 1.43 8.2661199543 -0.0156088443 59.338782293 0 0 0
3752 1 1 1.43 5.79982316 6.389837169 50.8599423096 0 0 0
3753 1 1 1.43 9.7427357335 -3.6527191983 58.3109165784 0 0 0
3754 1 1 1.43 9.0296628679 -13.5826807403 58.0294873618 0 0 0
3755 1 1 1.43 6.1880437124 -11.1911055798 52.6904276179 0 0 0
3756 1 1 1.43 8.8051021127 1.466915653 62.293159758 0 0 0
3757 1 1 1.43 7.1073009334 -10.1441342708 57.9923447099 0 0 0
3758 1 1 1.43 5.8226047664 -1.0404272917 54.014339214 0 0 0
3759 1 1 1.43 2.6425408297 19.8421186148 45.8810798666 0 0 0
3760 1 1 1.43 4.9225147924 -3.4620282345 42.8161636192 0 0 0
3761 1 1 1.43 4.8510153793 10.8348874539 49.1354845089 0 0 0
3762 1 1 1.43 3.8058667997 13.5522749389 46.3224569564 0 0 0
3763 1 1 1.43 5.5685438092 -5.7728208829 46.0249209782 0 0 0
3764 1 1 1.43 6.9574589513 -17.8193827654 46.1859196246 0 0 0
3765 1 1 1.43 4.2406583676 9.1357862773 42.9114698459 0 0 0
3766 1 1 1.43 6.2246973396 -6.6647287399 53.1229813165 0 0 0
3767 1 1 1.43 5.6379667044 -12.9277312194 45.2225864401 0 0 0
3768 1 1 1.43 6.7793895015 -14.9505781922 48.0049543878 0 0 0
3769 1 1 1.43 5.4010949569 18.6573188226 59.778310415 0 0 0
3770 1 1 1.43 6.0456620811 0.6466503128 45.7367504241 0 0 0
3771 1 1 1.43 7.6189396465 17.2305947416 57.1414069597 0 0 0
3772 1 1 1.43 5.9494686196 -0.6105402132 49.1267586869 0 0 0
3773 1 1 1.43 5.4516601166 16.6466618517 50.8824488681 0 0 0
3774 1 1 1.43 6.8417795963 3.3278840385 53.5434456283 0 0 0
3775 1 1 1.43 4.8079654634 7.5777425348 45.8737101549 0 0 0
3776 1 1 1.43 7.4978480307 -18.0302912423 49.9167563226 0 0 0
3777 1 1 1.43 5.0227359649 13.4540781189 52.7017101264 0 0 0
3778 1 1 1.43 4.9984852285 9.0534013383 55.3656189695 0 0 0
3779 1 1 1.43 9.5781080041 0.168129568 50.9722624504 0 0 0
3780 1 1 1.43 8.2739237234 -4.2873649248 51.429781894 0 0 0
3781 1 1 1.43 8.4297704036 -11.9995408092 50.1769476539 0 0 0
3782 1 1 1.43 8.0761772121 4.3776375116 49.0644355206 0 0 0
3783 1 1 1.43 10.1710893702 -9.0561398031 55.192078719 0 0 0
3784 1 1 1.43 11.1391116587 -15.2615084159 54.0368447164 0 0 0
3785 1 1 1.43 6.4705335099 18.2084418361 47.3748528093 0 0 0
3786 1 1 1.43 12.3760257587 -11.6414157802 58.8347854997 0 0 0
3787 1 1 1.43 4.4808533268 15.6136264275 43.2963643429 0 0 0
3788 1 1 1.43 11.6556224973 9.9820088641 59.4853894971 0 0 0
3789 1 1 1.43 8.329912583 18.3354452284 61.1850324129 0 0 0
3790 1 1 1.43 5.9830151289 -11.8047547051 41.6381587879 0 0 0
3791 1 1 1.43 12.1505364148 -0.4820377241 60.1904764548 0 0 0
3792 1 1 1.43 9.9160418593 -0.0036777108 56.2020849136 0 0 0
3793 1 1 1.43 4.3610577917 16.0442762238 39.2079786845 0 0 0
3794 1 1 1.43 10.8891848269 -15.7783942167 58.9559127255 0 0 0
3795 1 1 1.43 6.3072666596 3.1867272538 38.3608715641 0 0 0
3796 1 1 1.43 10.7640288573 -7.7397800168 59.9782382043 0 0 0
3797 1 1 1.43 6.2333384416 3.1446564486 42.1621911189 0 0 0
3798 1 1 1.43 12.1147606052 -4.4394918592 60.454433375 0 0 0
3799 1 1 1.43 5.8456359372 13.462500792 40.8888951511 0 0 0
3800 1 1 1.43 7.7724343331 -8.4872421318 47.6985844625 0 0 0
3801 1 1 1.43 9.382783457 7.0312778426 55.7480585761 0 0 0
3802 1 1 1.43 6.9009940252 -13.7374095329 39.0266641221 0 0 0
3803 1 1 1.43 7.3445736869 0.4154020871 40.0797630122 0 0 0
3804 1 1 1.43 6.8243164774 -9.6948176677 38.3177572228 0 0 0
3805 1 1 1.43 9.2906048268 11.1136765331 54.4065046825 0 0 0
3806 1 1 1.43 6.8104299672 6.0460843357 39.5909685937 0 0 0
3807 1 1 1.43 12.4884152847 -12.0680259084 55.2440437343 0 0 0
3808 1 1 1.43 8.27242863 -2.2864841818 47.9741354236 0 0 0
3809 1 1 1.43 8.3372598164 11.4863067848 48.4352966605 0 0 0
3810 1 1 1.43 9.6957040957 -14.3896510728 46.7982721934 0 0 0
3811 1 1 1.43 10.6187121306 -9.5901402437 51.5801260777 0 0 0
3812 1 1 1.43 9.7402541447 12.7938950164 58.6259483566 0 0 0
3813 1 1 1.43 8.4301453051 -1.7979526917 43.3163727858 0 0 0
3814 1 1 1.43 8.1088776957 9.1898785857 45.8082410639 0 0 0
3815 1 1 1.43 8.3944425077 19.5089823492 53.7912765562 0 0 0
3816 1 1 1.43 9.3797422974 2.8251481594 45.6621346931 0 0 0
3817 1 1 1.43 10.5533969601 -16.5296477102 44.0156796341 0 0 0
3818 1 1 1.43 7.6086464715 12.5163045702 44.6842812728 0 0 0
3819 1 1 1.43 9.9878526182 -3.8298399261 45.5622082883 0 0 0
3820 1 1 1.43 12.7582246367 3.5735905662 59.7907467606 0 0 0
3821 1 1 1.43 9.345197654 -11.8555727897 43.9089397126 0 0 0
3822 1 1 1.43 11.7039481685 -5.8840611729 53.018033977 0 0 0
3823 1 1 1.43 9.2121757803 -6.0405360048 36.4881804999 0 0 0
3824 1 1 1.43 10.6583648274 -14.021746783 41.7201081255 0 0 0
3825 1 1 1.43 6.8314383402 18.7393509995 40.3974506289 0 0 0
3826 1 1 1.43 12.0322032329 17.8357505467 54.407783095 0 0 0
3827 1 1 1.43 8.1930782099 16.0982635296 45.1714125866 0 0 0
3828 1 1 1.43 13.7471322312 -16.3380296854 55.9270251225 0 0 0
3829 1 1 1.43 11.0820218479 2.4177037417 48.0503215492 0 0 0
3830 1 1 1.43 13.1660254783 8.3056558698 56.078090657 0 0 0
3831 1 1 1.43 12.3815562333 -1.245231861 53.0560149111 0 0 0
3832 1 1 1.43 12.2026127389 2.7241524344 53.1365342377 0 0 0
3833 1 1 1.43 9.9487129451 14.8815552416 53.0758564102 0 0 0
3834 1 1 1.43 9.5318319872 7.9543922402 50.1176857259 0 0 0
3835 1 1 1.43 10.8784563126 -10.457710483 46.5295421562 0 0 0
3836 1 1 1.43 10.9387710773 -5.2579667161 49.0710295994 0 0 0
3837 1 1 1.43 12.1405366512 -13.2279794237 51.0137771856 0 0 0
3838 1 1 1.43 9.2301764876 19.7108701568 49.71575741 0 0 0
3839 1 1 1.43 11.496366005 5.0002619709 50.7807679033 0 0 0
3840 1 1 1.43 9.6340901345 15.6041529438 48.8957845531 0 0 0
3841 1 1 1.43 13.5741428114 -6.1859102572 47.0431104965 0 0 0
3842 1 1 1.43 9.7689784717 7.5915608301 39.7678548253 0 0 0
3843 1 1 1.43 10.6677271097 18.6307386421 43.7700733183 0 0 0
3844 1 1 1.43 9.5912059889 5.1127326675 37.3312946095 0 0 0
3845 1 1 1.43 13.8692678275 -16.6285630311 59.8813131427 0 0 0
3846 1 1 1.43 16.5585049367 -5.1263612141 57.6894033944 0 0 0
3847 1 1 1.43 14.5183188208 -16.0886900174 52.0465259829 0 0 0
3848 1 1 1.43 13.3836614859 12.3075035493 57.0193090333 0 0 0
3849 1 1 1.43 14.187119283 17.819045437 61.5053221324 0 0 0
3850 1 1 1.43 11.2924580772 1.7004782959 39.859138692 0 0 0
3851 1 1 1.43 12.3307013153 -7.7722199383 36.7638812254 0 0 0
3852 1 1 1.43 11.8297391121 -0.8539588461 47.9948731326 0 0 0
3853 1 1 1.43 12.4094295515 12.8875198767 48.5376443878 0 0 0
3854 1 1 1.43 11.8500997941 7.0206798043 43.7006682801 0 0 0
3855 1 1 1.43 9.1389808286 -2.513141116 36.9981316503 0 0 0
3856 1 1 1.43 12.7549200449 7.8774974408 52.5881348278 0 0 0
3857 1 1 1.43 13.5715087458 14.4253658072 53.6621261563 0 0 0
3858 1 1 1.43 12.7570631628 3.8377014067 44.5299637505 0 0 0
3859 1 1 1.43 15.5741214193 -9.6746355474 48.1282725116 0 0 0
3860 1 1 1.43 11.6682800978 10.6548167672 45.5408423242 0 0 0
3861 1 1 1.43 11.8636794226 0.6823790303 43.8175278988 0 0 0
3862 1 1 1.43 17.4587094133 -7.925453077 54.9956879959 0 0 0
3863 1 1 1.43 16.776804684 -2.1242403156 55.8358047856 0 0 0
3864 1 1 1.43 14.7252894048 -13.320713379 46.6367929886 0 0 0
3865 1 1 1.43 11.8943218507 -3.9294130006 39.0488936512 0 0 0
3866 1 1 1.43 15.7808960895 7.1749718664 59.7693900153 0 0 0
3867 1 1 1.43 13.217473029 -3.0065353606 44.4049151572 0 0 0
3868 1 1 1.43 10.8103831371 -5.2869979221 42.3222350864 0 0 0
3869 1 1 1.43 14.9395687383 3.0187183376 50.0691741638 0 0 0
3870 1 1 1.43 14.3536632138 -8.4010422165 43.3143854567 0 0 0
3871 1 1 1.43 11.9929584417 -16.6074945671 36.6615335267 0 0 0
3872 1 1 1.43 14.5751453902 -4.6465588832 55.1570429126 0 0 0
3873 1 1 1.43 19.7737596002 -16.7233675221 57.7092143579 0 0 0
3874 1 1 1.43 15.3324614984 20.2960334824 52.8756386396 0 0 0
3875 1 1 1.43 9.2383259194 12.0338980878 37.7665762387 0 0 0
3876 1 1 1.43 12.0893486803 12.6298842958 43.0606537802 0 0 0
3877 1 1 1.43 11.6604131465 15.8145383311 45.3474308627 0 0 0
3878 1 1 1.43 12.0040625493 -10.5229007882 38.4731042614 0 0 0
3879 1 1 1.43 11.5680326718 3.894762912 56.5231130336 0 0 0
3880 1 1 1.43 15.3542805181 -8.8262374273 52.0887008735 0 0 0
3881 1 1 1.43 11.3973814556 14.388593095 39.5034273301 0 0 0
3882 1 1 1.43 13.9727832798 -12.134456166 40.7647383144 0 0 0
3883 1 1 1.43 18.1439665857 -11.3069477373 56.3662318274 0 0 0
3884 1 1 1.43 13.7697198996 -14.4680611763 43.3009896977 0 0 0
3885 1 1 1.43 13.5430050574 7.7331973001 49.3568036138 0 0 0
3886 1 1 1.43 17.2791813395 9.6384586149 54.279248337 0 0 0
3887 1 1 1.43 17.926445569 2.426766924 56.0154019764 0 0 0
3888 1 1 1.43 15.2931629953 4.9565993052 54.4129648686 0 0 0
3889 1 1 1.43 13.1989807938 5.1677938501 41.1467575312 0 0 0
3890 1 1 1.43 15.8183961594 -4.6353933205 51.1006539341 0 0 0
3891 1 1 1.43 16.7258366814 -0.2796899845 51.3506869537 0 0 0
3892 1 1 1.43 15.0192951946 2.5008396132 42.3753610083 0 0 0
3893 1 1 1.43 15.9386390143 -5.16038777 43.7019249765 0 0 0
3894 1 1 1.43 12.498487755 -1.0748984362 38.018094018 0 0 0
3895 1 1 1.43 12.4812756054 10.9713984765 39.3862832423 0 0 0
3896 1 1 1.43 14.6983799537 7.8012793245 45.747010665 0 0 0
3897 1 1 1.43 13.8526824572 -1.6554513203 41.2047927121 0 0 0
3898 1 1 1.43 14.123020537 16.2654289171 49.2283240484 0 0 0
3899 1 1 1.43 17.0012751875 14.8582783073 61.15855436 0 0 0
3900 1 1 1.43 13.4906398986 9.5930511019 42.2885308719 0 0 0
3901 1 1 1.43 21.599906926 -16.9192173775 51.3007700702 0 0 0
3902 1 1 1.43 18.3802328373 -12.2831449259 48.7964144323 0 0 0
3903 1 1 1.43 15.861676198 1.1672251856 45.0893431826 0 0 0
3904 1 1 1.43 15.5756215354 14.4201635192 44.6725519599 0 0 0
3905 1 1 1.43 17.690014804 18.094802563 61.1158215014 0 0 0
3906 1 1 1.43 17.559718678 5.185858993 46.7981321959 0 0 0
3907 1 1 1.43 13.7886267011 -5.1362987485 41.0409587082 0 0 0
3908 1 1 1.43 19.7677933292 17.3403976276 56.6487440745 0 0 0
3909 1 1 1.43 20.0671175978 -6.8859838961 57.0473011938 0 0 0
3910 1 1 1.43 15.3759013911 -9.3870432536 38.8489481013 0 0 0
3911 1 1 1.43 18.6964324396 -6.1016712017 59.8430524995 0 0 0
3912 1 1 1.43 16.3391234887 -11.1055220437 42.8562981123 0 0 0
3913 1 1 1.43 14.5137068209 -13.2224169562 37.0078014726 0 0 0
3914 1 1 1.43 18.3105399177 -7.6695951371 45.7678429537 0 0 0
3915 1 1 1.43 13.4448930856 15.6324577184 42.2551172903 0 0 0
3916 1 1 1.43 14.8076344066 20.9854328941 45.2660294403 0 0 0
3917 1 2 2.2896396396 15.3484652716 -15.9929578798 39.1344137292 0 0 0
3918 1 2 2.2896396396 13.2452810507 18.1788881032 39.8564984803 0 0 0
3919 1 2 2.2896396396 18.7418310232 9.7296352353 58.2960379657 0 0 0
3920 1 2 2.2896396396 18.3693529855 5.9321571226 57.2861156899 0 0 0
3921 1 2 2.2896396396 19.6753770332 -5.9789898835 52.510944346 0 0 0
3922 1 2 2.2896396396 17.6766681354 16.2998804761 47.2038791524 0 0 0
3923 1 2 2.2896396396 24.0713376157 -14.978423193 55.2074112692 0 0 0
3924 1 2 2.2896396396 22.065123048 -1.0842289424 56.9716421331 0 0 0
3925 1 2 2.2896396396 17.6724059972 -14.0106758511 45.1772075379 0 0 0
3926 1 2 2.2896396396 21.601203672 16.0340998817 59.9111358977 0 0 0
3927 1 2 2.2896396396 21.8062680074 -12.2780017482 53.8598395637 0 0 0
3928 1 2 2.2896396396 17.9582080863 15.9747520111 51.100882365 0 0 0
3929 1 2 2.2896396396 16.95998554 11.511392977 47.0387971837 0 0 0
3930 1 2 2.2896396396 12.3292575038 7.487166572 36.9076571138 0 0 0
3931 1 2 2.2896396396 17.6608646245 9.3893389245 50.7056423417 0 0 0
3932 1 2 2.2896396396 19.8698351458 2.9811035279 48.9478798527 0 0 0
3933 1 2 2.2896396396 16.6809579799 -1.770594419 46.6525995294 0 0 0
3934 1 2 2.2896396396 19.4495315226 0.0618218273 53.574556105 0 0 0
3935 1 2 2.2896396396 20.4481594813 6.8304358892 52.5450361951 0 0 0
3936 1 2 2.2896396396 19.409880902 2.5613115182 59.3190028079 0 0 0
3937 1 2 2.2896396396 21.7313457591 -14.5568625653 48.2999127742 0 0 0
3938 1 2 2.2896396396 21.4698166041 -8.5732284352 50.391896959 0 0 0
3939 1 2 2.2896396396 18.7955742452 -3.0572957774 49.8937229874 0 0 0
3940 1 2 2.2896396396 20.1991107205 12.1909882687 55.8074287227 0 0 0
3941 1 2 2.2896396396 17.4121186555 14.1263522179 53.9314124226 0 0 0
3942 1 2 2.2896396396 15.6221159842 -5.0925302564 36.0643943067 0 0 0
3943 1 2 2.2896396396 17.6593910886 8.6171785016 44.1155315565 0 0 0
3944 1 2 2.2896396396 18.6855859977 -1.5390990761 40.6610644134 0 0 0
3945 1 2 2.2896396396 21.9483181301 19.5262488466 54.6960981181 0 0 0
3946 1 2 2.2896396396 19.2105971796 -4.3831022701 43.5764044335 0 0 0
3947 1 2 2.2896396396 20.9390313657 -16.6668140317 44.860763056 0 0 0
3948 1 2 2.2896396396 19.1993628987 2.9308518326 36.9342740892 0 0 0
3949 1 2 2.2896396396 18.5318223037 11.3755996155 38.7417401639 0 0 0
3950 1 2 2.2896396396 20.1387155201 12.1537536322 60.2864754958 0 0 0
3951 1 2 2.2896396396 19.8973563022 -14.0179494349 41.311941112 0 0 0
3952 1 2 2.2896396396 24.1365503046 -12.2005028492 57.6930601427 0 0 0
3953 1 2 2.2896396396 21.7918765357 -13.1549001021 44.3433872411 0 0 0
3954 1 2 2.2896396396 23.6747400742 -8.4024026278 54.2463663831 0 0 0
3955 1 2 2.2896396396 21.9522921683 -2.7501296894 48.1759659075 0 0 0
3956 1 2 2.2896396396 20.5605645346 12.0786502285 49.6141722395 0 0 0
3957 1 2 2.2896396396 24.3999872046 13.0699278759 56.2916902959 0 0 0
3958 1 2 2.2896396396 -21.0120898524 -8.0847356348 68.0456264927 0 0 0
3959 1 2 2.2896396396 -21.7835758091 -19.9708671551 62.7979456632 0 0 0
3960 1 2 2.2896396396 24.3866844694 6.8165991307 59.015563057 0 0 0
3961 1 2 2.2896396396 20.4465787491 20.0141807669 39.8505820041 0 0 0
3962 1 2 2.2896396396 -24.1490604891 10.9346458577 61.8929551234 0 0 0
3963 1 2 2.2896396396 22.7592454302 -13.5724386579 36.5625840312 0 0 0
3964 1 6 -1.14 -20.3108626331 -7.0879872464 69.8789725979 0 0 0
3965 1 6 -1.14 19.4073945859 6.2218473348 34.9146573429 0 0 0
3966 1 6 -1.14 -19.812213221 -21.687869354 67.0367817678 0 0 0
3967 1 6 -1.14 19.6973344574 19.5316983574 37.8005738026 0 0 0
3968 1 6 -1.14 -22.624452068 8.9167744062 70.5196991938 0 0 0
3969 1 6 -1.14 -24.7576901736 -12.7010001641 51.0454975949 0 0 0
3970 1 6 -1.14 -20.4908939393 -8.0894985344 65.7731582842 0 0 0
3971 1 6 -1.14 23.9024157434 20.0580178887 55.9579416905 0 0 0
3972 1 6 -1.14 -18.7590314966 -4.4099708574 68.6420013801 0 0 0
3973 1 6 -1.14 -20.9649217125 4.5811065611 69.5526222637 0 0 0
3974 1 6 -1.14 -24.7066117646 -1.0690449529 52.3781347214 0 0 0
3975 1 6 -1.14 -20.0442319331 -13.5659157486 67.3674833235 0 0 0
3976 1 6 -1.14 -20.8077286582 -3.1091208188 67.8087958759 0 0 0
3977 1 6 -1.14 -23.6901402934 8.5903720888 61.2038956665 0 0 0
3978 1 6 -1.14 -21.640762233 10.987869169 69.2276498682 0 0 0
3979 1 6 -1.14 -22.4960559871 6.5929184153 68.8009214176 0 0 0
3980 1 6 -1.14 -24.192701642 3.5219949468 58.9289062447 0 0 0
3981 1 6 -1.14 -24.2296325033 5.1078384535 56.3283684778 0 0 0
3982 1 6 -1.14 -24.7300481829 -20.3541383565 49.6124034178 0 0 0
3983 1 6 -1.14 -22.6065209075 -16.6358941626 53.0835851926 0 0 0
3984 1 6 -1.14 -20.6248986559 -6.1623078634 64.0087896053 0 0 0
3985 1 6 -1.14 -23.4922542064 -13.3784017387 48.9101576083 0 0 0
3986 1 6 -1.14 -24.8989788327 -0.9367177216 49.6499020467 0 0 0
3987 1 6 -1.14 -23.7626715841 -9.2269139572 51.5093637312 0 0 0
3988 1 6 -1.14 -24.3321328818 -7.4931580633 49.5944546507 0 0 0
3989 1 6 -1.14 -22.2211096027 -20.221781052 48.9877935124 0 0 0
3990 1 6 -1.14 -21.1784118352 -11.8190466843 61.9159257707 0 0 0
3991 1 6 -1.14 -20.1861226302 -18.6204679114 57.3058081383 0 0 0
3992 1 6 -1.14 -24.2605385696 2.7638569429 51.070676132 0 0 0
3993 1 6 -1.14 -22.6032588267 2.9691725253 61.0570161096 0 0 0
3994 1 6 -1.14 -24.0441528553 13.3638564496 55.3345347092 0 0 0
3995 1 6 -1.14 -23.6205797291 -4.5760032138 52.6530751315 0 0 0
3996 1 6 -1.14 -24.691543005 4.8952488865 49.5357052604 0 0 0
3997 1 6 -1.14 -22.2690855819 15.5983486233 67.4121558067 0 0 0
3998 1 6 -1.14 -22.4317067867 9.7512114521 63.0547392693 0 0 0
3999 1 6 -1.14 -20.0192153448 -10.2614884752 67.7158155978 0 0 0
4000 1 6 -1.14 -20.6673487133 14.6477378003 69.9250410101 0 0 0
4001 1 6 -1.14 -20.8794455813 -11.999135873 65.6473712231 0 0 0
4002 1 6 -1.14 -22.1967987263 -13.9281852369 59.3374197475 0 0 0
4003 1 6 -1.14 -22.0802354994 -6.6727081383 56.971505454 0 0 0
4004 1 6 -1.14 -24.2213021002 -20.0753204201 44.6657496498 0 0 0
4005 1 6 -1.14 -21.0263849934 -0.9608067646 70.0470407505 0 0 0
4006 1 6 -1.14 -22.1255041055 16.1379981574 61.4685457738 0 0 0
4007 1 6 -1.14 -19.5997121737 2.4555773117 70.4576031904 0 0 0
4008 1 6 -1.14 -20.7240402852 11.1480440724 66.7560078464 0 0 0
4009 1 6 -1.14 -23.0819726481 0.7793437317 54.2850395122 0 0 0
4010 1 6 -1.14 -22.4819377725 9.2312762526 67.4390589551 0 0 0
4011 1 6 -1.14 -22.2614973681 -5.8340920345 60.0163492176 0 0 0
4012 1 6 -1.14 -21.3291363765 5.2561395149 66.8783112139 0 0 0
4013 1 6 -1.14 -19.7774674834 -14.3096246718 64.7241570896 0 0 0
4014 1 6 -1.14 -20.4146025327 12.290362457 62.8345052722 0 0 0
4015 1 6 -1.14 -24.6919141201 -9.1879259088 45.5196107934 0 0 0
4016 1 6 -1.14 -21.0042551363 -17.6561745483 54.9221890429 0 0 0
4017 1 6 -1.14 -19.49438706 -0.9119334037 67.3549399412 0 0 0
4018 1 6 -1.14 -20.7958672026 -15.4965682696 60.9312184973 0 0 0
4019 1 6 -1.14 -19.8391044953 -9.7241519107 62.9401866879 0 0 0
4020 1 6 -1.14 -22.0757943252 9.6347350351 58.5536890953 0 0 0
4021 1 6 -1.14 -23.4326388476 -17.7979059976 48.8682038509 0 0 0
4022 1 6 -1.14 -20.3796852962 8.6848503016 69.0947691535 0 0 0
4023 1 6 -1.14 -23.4946121752 15.558165723 56.9403954018 0 0 0
4024 1 6 -1.14 -23.9927702654 -10.8201540373 49.1825851476 0 0 0
4025 1 6 -1.14 -22.8317611648 6.6144385995 54.6557393566 0 0 0
4026 1 6 -1.14 -24.6556241174 -0.8684069422 47.0641226563 0 0 0
4027 1 6 -1.14 -23.8567159418 1.223404706 48.3765524454 0 0 0
4028 1 6 -1.14 -24.5309319267 11.5392500658 52.817752046 0 0 0
4029 1 6 -1.14 -22.610627143 -19.5034940915 51.3552980728 0 0 0
4030 1 6 -1.14 -18.6839452441 -15.7100853769 67.098320823 0 0 0
4031 1 6 -1.14 -22.3124424861 -13.2033499677 51.216281409 0 0 0
4032 1 6 -1.14 -22.3134411005 -5.6813239731 54.5386234024 0 0 0
4033 1 6 -1.14 -21.1416565001 3.0003014258 63.2730736725 0 0 0
4034 1 6 -1.14 -23.7729066976 -5.0312770727 49.0230579912 0 0 0
4035 1 6 -1.14 -20.7822537885 13.3256803984 65.0900617487 0 0 0
4036 1 6 -1.14 -23.6216115526 -6.7313043215 47.1361528618 0 0 0
4037 1 6 -1.14 -23.8342623407 -15.2826967929 50.5628389776 0 0 0
4038 1 6 -1.14 -24.7862758131 7.4931028126 49.1325438417 0 0 0
4039 1 6 -1.14 -23.5033241037 -11.6385499358 46.7808751253 0 0 0
4040 1 6 -1.14 -21.0428410687 8.909738653 60.8884853127 0 0 0
4041 1 6 -1.14 -22.5987522916 -2.3277951665 57.7981681787 0 0 0
4042 1 6 -1.14 -22.7850774717 -18.9495941033 46.6414432307 0 0 0
4043 1 6 -1.14 -24.2840796702 5.8684485853 47.1978923585 0 0 0
4044 1 6 -1.14 -21.787737241 0.6390658088 57.1718659115 0 0 0
4045 1 6 -1.14 -23.2868218947 3.3613035943 54.3104598721 0 0 0
4046 1 6 -1.14 -22.6557495908 5.3920553721 60.0582678338 0 0 0
4047 1 6 -1.14 -21.6844853926 -4.0747943905 62.0078042619 0 0 0
4048 1 6 -1.14 -22.8502121919 0.151484959 51.1591420207 0 0 0
4049 1 6 -1.14 -21.4442823943 0.7619169423 61.8031577228 0 0 0
4050 1 6 -1.14 -19.7994852524 -13.3775402926 59.9919747233 0 0 0
4051 1 6 -1.14 -23.1562332223 -2.4291049728 50.8445620199 0 0 0
4052 1 6 -1.14 -24.3840093167 5.2244908367 52.1385806711 0 0 0
4053 1 6 -1.14 -20.2322462299 -15.5133394133 53.5923758743 0 0 0
4054 1 6 -1.14 -23.5412147366 9.1956742545 54.7284182993 0 0 0
4055 1 6 -1.14 -21.474357927 13.3550872234 58.4125180436 0 0 0
4056 1 6 -1.14 -19.8815596415 -20.5057857561 61.6194313026 0 0 0
4057 1 6 -1.14 -19.0568280273 -16.4610779575 62.6445139981 0 0 0
4058 1 6 -1.14 -21.1752435335 -3.6483060922 59.4427544511 0 0 0
4059 1 6 -1.14 -22.3607139319 11.2676806323 60.5248687449 0 0 0
4060 1 6 -1.14 -20.8941519593 -8.9940622842 59.835281602 0 0 0
4061 1 6 -1.14 -22.4346487456 -7.0141149999 51.4720160148 0 0 0
4062 1 6 -1.14 -22.4910475561 -2.8399973369 54.2616411333 0 0 0
4063 1 6 -1.14 -22.6938167575 7.1582810211 57.1676523189 0 0 0
4064 1 6 -1.14 -21.8552049924 7.1494531075 62.5693206996 0 0 0
4065 1 6 -1.14 -18.594182712 -17.3039052937 55.7844367794 0 0 0
4066 1 6 -1.14 -18.7213462024 -9.0936204985 58.3094429894 0 0 0
4067 1 6 -1.14 -21.8383590377 11.5986045764 56.5132674849 0 0 0
4068 1 6 -1.14 -22.0983213256 -8.83580704 49.5764081314 0 0 0
4069 1 6 -1.14 -21.6438365395 3.1879192243 58.6408991804 0 0 0
4070 1 6 -1.14 -21.5224745056 4.9008884563 56.212143377 0 0 0
4071 1 6 -1.14 -20.6199740365 -10.5717514136 55.2998869248 0 0 0
4072 1 6 -1.14 -23.0319932074 7.9890398696 52.5027177561 0 0 0
4073 1 6 -1.14 -19.6705550574 -17.7917944788 60.2835049858 0 0 0
4074 1 6 -1.14 -19.1432368201 -10.6757447244 60.5582907429 0 0 0
4075 1 6 -1.14 -18.6392920012 -12.020699218 62.7370280668 0 0 0
4076 1 6 -1.14 -21.6681508858 -8.6286171404 53.7736760641 0 0 0
4077 1 6 -1.14 -21.2347500759 -11.0575575221 52.845282284 0 0 0
4078 1 6 -1.14 -20.2439897752 15.0102508727 62.9330741555 0 0 0
4079 1 6 -1.14 -20.4204794405 -17.8786988431 52.3881360819 0 0 0
4080 1 6 -1.14 -23.3903090235 15.5742049909 54.3604103921 0 0 0
4081 1 6 -1.14 -20.8771695118 -1.079231682 59.6621335865 0 0 0
4082 1 6 -1.14 -22.3065290504 4.4242722059 50.7216795507 0 0 0
4083 1 6 -1.14 -21.6100677962 14.1822528924 55.9332175804 0 0 0
4084 1 6 -1.14 -19.2315497077 -19.7093378221 54.858296606 0 0 0
4085 1 6 -1.14 -18.2993931441 -12.4721964222 65.7449858948 0 0 0
4086 1 6 -1.14 -18.7536580933 12.1576670136 69.7837947172 0 0 0
4087 1 6 -1.14 -19.998883643 -6.7220800038 55.2117918227 0 0 0
4088 1 6 -1.14 -20.6679754625 -0.4737759114 55.0932989715 0 0 0
4089 1 6 -1.14 -17.039409652 -9.7435713534 64.6280618288 0 0 0
4090 1 6 -1.14 -20.987071352 -4.429670359 52.6811184211 0 0 0
4091 1 6 -1.14 -20.5983127747 -13.3101020707 55.354134634 0 0 0
4092 1 6 -1.14 -20.9099138887 -4.4602648434 56.2968723335 0 0 0
4093 1 6 -1.14 -17.2355289211 -0.3092524444 69.3862612925 0 0 0
4094 1 6 -1.14 -20.3292709734 -15.2994026455 58.1752087341 0 0 0
4095 1 6 -1.14 -17.1043320978 -18.2942466286 64.8092982395 0 0 0
4096 1 6 -1.14 -21.0502845488 2.162886915 55.2258472321 0 0 0
4097 1 6 -1.14 -21.3735411304 -11.9250066205 57.4233237159 0 0 0
4098 1 6 -1.14 -18.3444798371 3.8902154948 66.6432998945 0 0 0
4099 1 6 -1.14 -23.5251205349 10.8641812277 49.0734251484 0 0 0
4100 1 6 -1.14 -20.0149572666 15.4051033045 60.2286569155 0 0 0
4101 1 6 -1.14 -19.6892384515 15.5844893142 66.4037567218 0 0 0
4102 1 6 -1.14 -21.5248934999 2.2707602436 52.6788000544 0 0 0
4103 1 6 -1.14 -24.2123706731 13.6386757164 49.8387069391 0 0 0
4104 1 6 -1.14 -18.3729698481 13.3547471835 64.0956932062 0 0 0
4105 1 6 -1.14 -18.5352110022 -8.2377604065 68.0616236955 0 0 0
4106 1 6 -1.14 -20.072061617 -11.067380163 49.5446241278 0 0 0
4107 1 6 -1.14 -17.5413038543 -10.5724071129 67.2797369503 0 0 0
4108 1 6 -1.14 -20.8106357058 -18.134254503 48.5955639885 0 0 0
4109 1 6 -1.14 -19.8684731845 -5.6325112233 61.0503088438 0 0 0
4110 1 6 -1.14 -16.5635997977 -15.376383773 64.7387264467 0 0 0
4111 1 6 -1.14 -24.2241901298 9.543991741 46.99822896 0 0 0
4112 1 6 -1.14 -18.8332356391 1.7794796744 65.2072023672 0 0 0
4113 1 6 -1.14 -20.0256945203 10.9956366653 59.6536439733 0 0 0
4114 1 6 -1.14 -22.9176048888 -3.5902071649 46.4872281475 0 0 0
4115 1 6 -1.14 -22.1479660731 -1.9142768159 48.1975926092 0 0 0
4116 1 6 -1.14 -21.2859995899 -9.4603945595 46.5962905332 0 0 0
4117 1 6 -1.14 -16.7559116259 -19.8666772771 66.7620608406 0 0 0
4118 1 6 -1.14 -23.0008390496 -15.59993589 46.4007115625 0 0 0
4119 1 6 -1.14 -20.8604449919 -14.2783334529 47.2724059162 0 0 0
4120 1 6 -1.14 -17.4532906761 11.1581029535 67.7706705049 0 0 0
4121 1 6 -1.14 -15.7909420964 -6.9334427653 68.6154148301 0 0 0
4122 1 6 -1.14 -22.8213494712 3.471997162 45.7416280948 0 0 0
4123 1 6 -1.14 -24.2447490444 15.9906428548 47.9552653005 0 0 0
4124 1 6 -1.14 -20.8845568471 0.5644519754 48.8283754174 0 0 0
4125 1 6 -1.14 -21.4997327469 10.4964859895 52.9204877305 0 0 0
4126 1 6 -1.14 -16.3177561148 -1.9259660436 66.6972212171 0 0 0
4127 1 6 -1.14 -19.2212190755 -13.2110849755 51.6622918899 0 0 0
4128 1 6 -1.14 -19.9867235526 -2.0576986569 57.4477496264 0 0 0
4129 1 6 -1.14 -20.131847895 -7.1631304049 46.2755508427 0 0 0
4130 1 6 -1.14 -19.9570477476 -1.6428111056 52.1940262316 0 0 0
4131 1 6 -1.14 -19.1716057197 1.1066870973 56.7203799748 0 0 0
4132 1 6 -1.14 -16.1939819971 -17.356866404 67.2403566224 0 0 0
4133 1 6 -1.14 -23.1141449959 17.5904111317 49.7856628601 0 0 0
4134 1 6 -1.14 -18.2268889481 -4.8686677078 48.1716988867 0 0 0
4135 1 6 -1.14 -19.4651469842 12.885881642 56.7705860175 0 0 0
4136 1 6 -1.14 -22.9801132213 11.8354126028 46.6106757217 0 0 0
4137 1 6 -1.14 -20.1520886872 8.3727131262 54.9747353201 0 0 0
4138 1 6 -1.14 -18.576497381 -8.1869442674 60.8280314045 0 0 0
4139 1 6 -1.14 -15.9141879848 -11.8305949711 65.5858421051 0 0 0
4140 1 6 -1.14 -21.8543426294 3.593270094 48.1145768752 0 0 0
4141 1 6 -1.14 -18.3830570188 -20.2462921785 51.2529186146 0 0 0
4142 1 6 -1.14 -15.6894368656 -11.2471616771 62.9594274318 0 0 0
4143 1 6 -1.14 -20.0912001654 6.0444332364 53.2209954188 0 0 0
4144 1 6 -1.14 -14.750657232 6.4035617143 66.7352838933 0 0 0
4145 1 6 -1.14 -17.8228182644 1.6088919509 67.6289497418 0 0 0
4146 1 6 -1.14 -14.9209202878 -9.7830049916 68.3294907196 0 0 0
4147 1 6 -1.14 -21.4503490657 8.8612114607 50.4468120403 0 0 0
4148 1 6 -1.14 -13.8709809428 -5.338304149 67.52782426 0 0 0
4149 1 6 -1.14 -19.179250653 -8.1629202135 51.1300967008 0 0 0
4150 1 6 -1.14 -19.2243072054 4.4713302173 51.4052402992 0 0 0
4151 1 6 -1.14 -20.3589530262 -15.9548928565 50.0416933499 0 0 0
4152 1 6 -1.14 -20.6325470951 -5.8797825522 48.8780490419 0 0 0
4153 1 6 -1.14 -17.1173333487 -14.7468544535 54.0088024349 0 0 0
4154 1 6 -1.14 -14.625344306 -13.7270564179 63.8654711242 0 0 0
4155 1 6 -1.14 -21.6157295859 -13.929652436 44.812857882 0 0 0
4156 1 6 -1.14 -18.2017709363 -4.0456624186 54.1646081013 0 0 0
4157 1 6 -1.14 -21.6278572186 -1.3760842318 45.7130774818 0 0 0
4158 1 6 -1.14 -16.7378691299 -12.9785355385 67.7741071469 0 0 0
4159 1 6 -1.14 -18.6730857391 13.4361017462 67.5135695428 0 0 0
4160 1 6 -1.14 -20.3632920782 -19.4780713274 44.3187196788 0 0 0
4161 1 6 -1.14 -20.8406139641 7.1378948784 48.4731481636 0 0 0
4162 1 6 -1.14 -18.2093464915 4.3098796577 56.0734487974 0 0 0
4163 1 6 -1.14 -16.2597952834 11.8108951774 65.6187540349 0 0 0
4164 1 6 -1.14 -19.6684889655 6.9927257471 50.8337662218 0 0 0
4165 1 6 -1.14 -14.6472803085 -18.715991144 65.7292288282 0 0 0
4166 1 6 -1.14 -22.0944981928 12.2323980323 51.0775290678 0 0 0
4167 1 6 -1.14 -14.3890846966 -9.8480036621 64.810749203 0 0 0
4168 1 6 -1.14 -17.1143795156 15.049983041 66.0994276828 0 0 0
4169 1 6 -1.14 -17.9241938462 -6.6819464181 52.8172049425 0 0 0
4170 1 6 -1.14 -17.3953172817 -17.9821203873 52.3315233375 0 0 0
4171 1 6 -1.14 -18.6513365601 -13.1411333591 48.9962788997 0 0 0
4172 1 6 -1.14 -17.4867420879 -10.3039078039 53.1801048177 0 0 0
4173 1 6 -1.14 -18.6503320514 -17.9515863765 50.0575510177 0 0 0
4174 1 6 -1.14 -18.007483284 15.8881432794 68.3627558562 0 0 0
4175 1 6 -1.14 -14.7728034031 -0.62754426 64.9852264244 0 0 0
4176 1 6 -1.14 -17.3940918974 -8.5148995724 55.191107571 0 0 0
4177 1 6 -1.14 -18.8052682287 -16.6158904702 47.8258559785 0 0 0
4178 1 6 -1.14 -21.1520652487 12.9502628097 53.3849135633 0 0 0
4179 1 6 -1.14 -18.7305379712 -5.6145793255 50.5848655993 0 0 0
4180 1 6 -1.14 -14.2401438244 -15.6905307864 65.7197263512 0 0 0
4181 1 6 -1.14 -21.4784296376 9.9228133088 47.523011146 0 0 0
4182 1 6 -1.14 -14.606895992 -16.3309539603 63.3059180792 0 0 0
4183 1 6 -1.14 -19.4843229 17.0683161831 57.4445620016 0 0 0
4184 1 6 -1.14 -19.1993345389 0.3494756196 50.759394123 0 0 0
4185 1 6 -1.14 -18.3145335936 -0.1561899474 48.2305056412 0 0 0
4186 1 6 -1.14 -20.3168173475 -3.3400799487 46.8411198305 0 0 0
4187 1 6 -1.14 -18.6931845432 9.5958426945 56.8674545576 0 0 0
4188 1 6 -1.14 -14.9671483387 -3.2768558057 64.9619825681 0 0 0
4189 1 6 -1.14 -20.6686936427 -16.2645719427 45.5590087278 0 0 0
4190 1 6 -1.14 -14.7600178894 -7.4059889644 66.1654077217 0 0 0
4191 1 6 -1.14 -13.6242589083 -2.2934792678 66.9246191665 0 0 0
4192 1 6 -1.14 -17.5343828549 2.8983363908 53.925023076 0 0 0
4193 1 6 -1.14 -20.770480762 1.8968053157 46.3538882014 0 0 0
4194 1 6 -1.14 -17.7155508336 7.5946827839 55.4975071752 0 0 0
4195 1 6 -1.14 -14.6452918561 13.8780586897 64.0279694663 0 0 0
4196 1 6 -1.14 -17.8029057013 -1.9831414167 50.7127328361 0 0 0
4197 1 6 -1.14 -19.0515643103 15.8156195466 55.1539606116 0 0 0
4198 1 6 -1.14 -17.4218925967 -14.9111226348 50.4794564409 0 0 0
4199 1 6 -1.14 -15.8237340906 -5.2351251219 54.5602084836 0 0 0
4200 1 6 -1.14 -19.6646659397 11.671221115 51.4438466823 0 0 0
4201 1 6 -1.14 -15.5974756 -17.0065537546 54.4635389547 0 0 0
4202 1 6 -1.14 -20.0818866635 -3.5061118604 49.8066504438 0 0 0
4203 1 6 -1.14 -13.458980815 6.885513957 68.9528119049 0 0 0
4204 1 6 -1.14 -14.5663927713 -14.7170055715 54.9427901439 0 0 0
4205 1 6 -1.14 -15.6158654797 -10.4712069033 54.9006786358 0 0 0
4206 1 6 -1.14 -19.1120692464 9.018091747 49.2381811558 0 0 0
4207 1 6 -1.14 -17.55946274 6.3587471147 52.1493963701 0 0 0
4208 1 6 -1.14 -16.1710540845 -19.0920796623 50.3372181037 0 0 0
4209 1 6 -1.14 -16.0695618525 -2.6778858813 55.0355676548 0 0 0
4210 1 6 -1.14 -16.3295269122 -3.7669078043 52.4172028363 0 0 0
4211 1 6 -1.14 -15.903655457 3.1328823708 56.0850174964 0 0 0
4212 1 6 -1.14 -16.6415100839 -7.1996734851 50.5770232562 0 0 0
4213 1 6 -1.14 -15.0599768895 -15.4449369824 52.4696519469 0 0 0
4214 1 6 -1.14 -16.1577034087 5.1165087567 54.4028992106 0 0 0
4215 1 6 -1.14 -15.5446821162 -8.4791556034 53.1021211936 0 0 0
4216 1 6 -1.14 -17.2979016659 15.752255375 57.065192559 0 0 0
4217 1 6 -1.14 -18.9217329213 13.2632917671 45.9505170463 0 0 0
4218 1 6 -1.14 -13.4315822815 -14.5312734039 60.394202823 0 0 0
4219 1 6 -1.14 -17.981041653 -0.792632762 44.8491831646 0 0 0
4220 1 6 -1.14 -13.193781521 -15.5741629216 57.8814675314 0 0 0
4221 1 6 -1.14 -13.4049905938 -2.4079442438 57.0278428177 0 0 0
4222 1 6 -1.14 -14.5924287606 -20.0500322941 52.6561453918 0 0 0
4223 1 6 -1.14 -16.4223177851 1.5374817989 46.0186370647 0 0 0
4224 1 6 -1.14 -12.1877231986 -17.6367173396 62.70537519 0 0 0
4225 1 6 -1.14 -13.8923227936 -4.9072176705 57.3190877301 0 0 0
4226 1 6 -1.14 -18.6602008603 10.733032606 45.7695909317 0 0 0
4227 1 6 -1.14 -12.9515703734 13.974358177 62.0014254597 0 0 0
4228 1 6 -1.14 -14.7785446202 0.5038374842 55.0172883692 0 0 0
4229 1 6 -1.14 -11.9758639608 -16.6030243015 59.8829929508 0 0 0
4230 1 6 -1.14 -16.8688869729 12.9414818088 53.8943217818 0 0 0
4231 1 6 -1.14 -9.664899616 -13.3306285689 66.54338669 0 0 0
4232 1 6 -1.14 -13.14172566 2.4904748409 46.1736923609 0 0 0
4233 1 6 -1.14 -11.7372807785 6.8038464152 66.5565040934 0 0 0
4234 1 6 -1.14 -13.7415468735 1.1535993115 59.1728918315 0 0 0
4235 1 6 -1.14 -14.7537323865 -1.1186243976 49.1772144897 0 0 0
4236 1 6 -1.14 -12.8919442526 15.9293589201 63.7303327115 0 0 0
4237 1 6 -1.14 -12.7235129411 -9.1534589288 51.6619426658 0 0 0
4238 1 6 -1.14 -16.0539408487 15.8769587911 45.3764807789 0 0 0
4239 1 6 -1.14 -12.7281963637 9.2880960613 65.5869377658 0 0 0
4240 1 6 -1.14 -13.7679471154 1.3740107294 61.7682528349 0 0 0
4241 1 6 -1.14 -16.8797468042 14.7512063907 52.0939387358 0 0 0
4242 1 6 -1.14 -15.10544697 8.3370507577 51.6176902355 0 0 0
4243 1 6 -1.14 -15.9068031835 -5.7867070941 46.1440722137 0 0 0
4244 1 6 -1.14 -11.5784735626 -10.3339553904 65.626868007 0 0 0
4245 1 6 -1.14 -13.8661704604 -8.9184581725 43.2613285742 0 0 0
4246 1 6 -1.14 -12.0125175143 -19.5297198246 64.4202359258 0 0 0
4247 1 6 -1.14 -12.6614759907 11.2748150616 59.9444278514 0 0 0
4248 1 6 -1.14 -13.930493619 -7.381203384 49.4881780512 0 0 0
4249 1 6 -1.14 -16.2059812718 15.3887323777 54.4833149631 0 0 0
4250 1 6 -1.14 -7.5111364567 -12.6685162067 65.4220420164 0 0 0
4251 1 6 -1.14 -13.9973765384 -0.6986861353 52.8211966734 0 0 0
4252 1 6 -1.14 -14.0224924215 -17.0551248559 50.1566410288 0 0 0
4253 1 6 -1.14 -13.1754299514 -2.9870466955 51.0890991337 0 0 0
4254 1 6 -1.14 -9.9444793844 8.6995510496 66.726081199 0 0 0
4255 1 6 -1.14 -11.1695839595 0.9067173058 46.9783387633 0 0 0
4256 1 6 -1.14 -15.3278331219 5.1927828294 50.2367528386 0 0 0
4257 1 6 -1.14 -13.9671351407 -11.7506854434 43.8688625899 0 0 0
4258 1 6 -1.14 -16.634524687 17.6865121598 51.5061098736 0 0 0
4259 1 6 -1.14 -11.3331521428 11.2177062522 62.2775905629 0 0 0
4260 1 6 -1.14 -11.6262217721 -4.2807922797 56.152692699 0 0 0
4261 1 6 -1.14 -10.055165481 -19.1364776715 62.8065243813 0 0 0
4262 1 6 -1.14 -9.2067501419 6.1066339706 66.4827285219 0 0 0
4263 1 6 -1.14 -15.2508849369 4.4001965916 44.4029937725 0 0 0
4264 1 6 -1.14 -13.3686566829 -5.5593237685 52.1920050644 0 0 0
4265 1 6 -1.14 -13.6048074255 7.7990081162 53.6620693144 0 0 0
4266 1 6 -1.14 -9.4992292602 -9.639525885 58.6428959655 0 0 0
4267 1 6 -1.14 -13.7398385503 -5.8013059615 47.4180412056 0 0 0
4268 1 6 -1.14 -12.9787475136 -3.5139617852 53.7346569965 0 0 0
4269 1 6 -1.14 -12.6458508647 -16.863608308 52.4236357029 0 0 0
4270 1 6 -1.14 -9.3239158955 -9.1331157267 65.3629312485 0 0 0
4271 1 6 -1.14 -11.5446439403 0.5202660062 60.4591660721 0 0 0
4272 1 6 -1.14 -14.5918119567 6.9815550071 48.5359651119 0 0 0
4273 1 6 -1.14 -10.2249682552 -10.2941207702 51.921946425 0 0 0
4274 1 6 -1.14 -15.919153229 14.6784742559 48.0542534653 0 0 0
4275 1 6 -1.14 -15.3874134813 -0.9997105512 44.4040689704 0 0 0
4276 1 6 -1.14 -12.806434849 -14.8033180952 50.7727887647 0 0 0
4277 1 6 -1.14 -13.902390292 -13.7729878781 42.1533561456 0 0 0
4278 1 6 -1.14 -13.9082958873 10.3833686565 53.1117013049 0 0 0
4279 1 6 -1.14 -13.6525475099 0.1551640376 47.1714510964 0 0 0
4280 1 6 -1.14 -15.7594389534 12.2127826351 50.5204614393 0 0 0
4281 1 6 -1.14 -8.5998824522 -0.6521102855 66.7493465402 0 0 0
4282 1 6 -1.14 -12.3638276006 -13.1805297918 45.436548034 0 0 0
4283 1 6 -1.14 -13.1470631611 -18.3608367543 46.8187698299 0 0 0
4284 1 6 -1.14 -7.2834711902 -10.7655891373 63.7666953154 0 0 0
4285 1 6 -1.14 -14.5586249667 13.6201857458 53.1828201734 0 0 0
4286 1 6 -1.14 -14.6033651795 12.2680476613 48.059187299 0 0 0
4287 1 6 -1.14 -13.2928665775 4.673102262 48.5380198192 0 0 0
4288 1 6 -1.14 -16.4162329922 12.4910171797 46.0297138143 0 0 0
4289 1 6 -1.14 -12.7811694345 3.8727507001 57.0400007905 0 0 0
4290 1 6 -1.14 -13.280948765 -1.3231675511 42.9409213035 0 0 0
4291 1 6 -1.14 -12.0182642312 -10.5912508753 45.2229821529 0 0 0
4292 1 6 -1.14 -12.4990195398 0.421741194 44.7503082893 0 0 0
4293 1 6 -1.14 -8.4030212866 -11.8586971882 59.6348874488 0 0 0
4294 1 6 -1.14 -14.929998804 17.1083123265 49.5819685111 0 0 0
4295 1 6 -1.14 -6.807274335 -16.511842163 64.1549690697 0 0 0
4296 1 6 -1.14 -12.1606973487 2.9569864956 60.150074474 0 0 0
4297 1 6 -1.14 -12.4664888533 -1.9783692271 47.7821954326 0 0 0
4298 1 6 -1.14 -10.7230418537 -19.689808269 52.6297568672 0 0 0
4299 1 6 -1.14 -10.9895189315 -9.0158639027 49.6869034366 0 0 0
4300 1 6 -1.14 -14.2453703518 -3.8711026368 45.7436910123 0 0 0
4301 1 6 -1.14 -8.9072398435 13.3361001404 66.6245902296 0 0 0
4302 1 6 -1.14 -12.3749542738 0.0580809381 49.4973145754 0 0 0
4303 1 6 -1.14 -13.8804206971 6.9582490271 46.0339940441 0 0 0
4304 1 6 -1.14 -12.2372091142 -8.018674125 47.4266274436 0 0 0
4305 1 6 -1.14 -13.4610881942 -6.2203275816 44.7712039014 0 0 0
4306 1 6 -1.14 -7.8010862869 -20.5546306934 64.1373544872 0 0 0
4307 1 6 -1.14 -11.7057585077 -6.0672690145 48.96956249 0 0 0
4308 1 6 -1.14 -9.0846874253 10.9911939663 65.436306007 0 0 0
4309 1 6 -1.14 -13.755835119 9.2405191433 47.247500809 0 0 0
4310 1 6 -1.14 -12.4103773082 8.8736613354 51.6173727363 0 0 0
4311 1 6 -1.14 -12.6021880877 -19.0744217594 44.365743732 0 0 0
4312 1 6 -1.14 -6.1243686583 -8.553653359 65.4026731219 0 0 0
4313 1 6 -1.14 -8.2751345606 10.5107596478 67.8668560188 0 0 0
4314 1 6 -1.14 -11.1213240413 -4.2524116266 52.0819291167 0 0 0
4315 1 6 -1.14 -10.9246745985 -12.2216054627 47.3150903753 0 0 0
4316 1 6 -1.14 -6.5637653305 -13.0035242824 62.8742731456 0 0 0
4317 1 6 -1.14 -12.8285129494 6.3463229723 50.3994643464 0 0 0
4318 1 6 -1.14 -11.526887343 -14.5939227616 47.6684826166 0 0 0
4319 1 6 -1.14 -7.2507854661 -8.8981650409 61.4190854447 0 0 0
4320 1 6 -1.14 -11.3286538911 -16.836588853 50.117443312 0 0 0
4321 1 6 -1.14 -10.0250511657 16.4659565876 57.6873819991 0 0 0
4322 1 6 -1.14 -11.4432544519 -12.2118704571 43.2893453158 0 0 0
4323 1 6 -1.14 -7.7039481248 1.6387665063 66.1300861767 0 0 0
4324 1 6 -1.14 -12.2445299074 -16.5723911054 45.1329668292 0 0 0
4325 1 6 -1.14 -13.7192193801 10.7008073107 49.9117603955 0 0 0
4326 1 6 -1.14 -11.1214657237 -19.1615615281 48.4910510851 0 0 0
4327 1 6 -1.14 -13.8322654153 14.2907507352 46.5591895483 0 0 0
4328 1 6 -1.14 -8.863869007 -3.1213601466 55.5183867282 0 0 0
4329 1 6 -1.14 -7.5892480344 -0.1780785128 64.4033422378 0 0 0
4330 1 6 -1.14 -10.494581087 9.8844097022 57.8872240658 0 0 0
4331 1 6 -1.14 -6.0461645741 -15.4033278094 54.2205906035 0 0 0
4332 1 6 -1.14 -12.7867299986 6.2512862696 43.4330630945 0 0 0
4333 1 6 -1.14 -5.4434893071 -0.7375362081 66.2663739804 0 0 0
4334 1 6 -1.14 -7.2054757774 -7.2601560942 58.9168541657 0 0 0
4335 1 6 -1.14 -8.4856243664 -3.2827339217 53.0208301592 0 0 0
4336 1 6 -1.14 -11.4628652302 -3.0014235829 45.1212564832 0 0 0
4337 1 6 -1.14 -10.0182890486 9.5922186412 55.2427369194 0 0 0
4338 1 6 -1.14 -9.5374215254 0.9564367895 51.9996185381 0 0 0
4339 1 6 -1.14 -7.4306765773 4.6641683088 64.3742151826 0 0 0
4340 1 6 -1.14 -10.1868166307 3.2603490453 49.1067559564 0 0 0
4341 1 6 -1.14 -5.669893174 -9.1359528731 56.0875191014 0 0 0
4342 1 6 -1.14 -7.6701308125 -11.4128621608 51.1973879016 0 0 0
4343 1 6 -1.14 -9.9564426156 -5.1631020945 46.5447789686 0 0 0
4344 1 6 -1.14 -9.1170034292 3.0247882842 54.3361246886 0 0 0
4345 1 6 -1.14 -6.0328533071 -15.021310937 51.5234412964 0 0 0
4346 1 6 -1.14 -9.9974682861 -1.2449206517 50.5449686188 0 0 0
4347 1 6 -1.14 -5.2255954126 -13.1251297091 53.2207483255 0 0 0
4348 1 6 -1.14 -7.9759254181 -4.6036739876 41.8325309519 0 0 0
4349 1 6 -1.14 -8.4039610241 -7.5010259123 49.2221741575 0 0 0
4350 1 6 -1.14 -9.2843251175 -3.4528479108 43.8403073075 0 0 0
4351 1 6 -1.14 -10.0891471519 7.6212211786 43.7111006569 0 0 0
4352 1 6 -1.14 -9.6769838674 -9.7376198005 46.7069730785 0 0 0
4353 1 6 -1.14 -10.5840752387 -7.457298079 45.0868425635 0 0 0
4354 1 6 -1.14 -5.0654066589 -10.1450513439 62.0314991071 0 0 0
4355 1 6 -1.14 -8.739452123 -13.5823170675 49.6268678372 0 0 0
4356 1 6 -1.14 -8.1933304918 -11.9622392152 46.5074560822 0 0 0
4357 1 6 -1.14 -11.4395230525 7.1997263095 47.8248614784 0 0 0
4358 1 6 -1.14 -9.7775794326 7.9039639333 52.5135279061 0 0 0
4359 1 6 -1.14 -8.7938783944 11.5376096191 51.150061343 0 0 0
4360 1 6 -1.14 -12.895073949 9.883064891 44.5537641091 0 0 0
4361 1 6 -1.14 -11.3182636372 11.9463530943 50.9804504426 0 0 0
4362 1 6 -1.14 -8.122251431 6.2401742947 44.8709530416 0 0 0
4363 1 6 -1.14 -12.8784841734 17.7564441754 47.2256731471 0 0 0
4364 1 6 -1.14 -7.4901378446 16.3457717806 57.5750889312 0 0 0
4365 1 6 -1.14 -10.5857131626 -17.5860500531 41.3198331044 0 0 0
4366 1 6 -1.14 -7.3450795987 -1.131897086 54.6576178207 0 0 0
4367 1 6 -1.14 -9.7752513845 -3.2046820331 48.4006052523 0 0 0
4368 1 6 -1.14 -8.4642754885 -5.4701372462 50.9292600372 0 0 0
4369 1 6 -1.14 -10.2183896275 5.3793671074 51.4328078263 0 0 0
4370 1 6 -1.14 -9.6133650117 -13.8472481689 44.7604825839 0 0 0
4371 1 6 -1.14 -6.1764570848 7.2355634719 61.6296281138 0 0 0
4372 1 6 -1.14 -9.0037426598 15.3605775654 55.6471192435 0 0 0
4373 1 6 -1.14 -5.0334662261 -8.1066274335 60.2077491433 0 0 0
4374 1 6 -1.14 -11.2706934768 16.0156337665 49.7774160435 0 0 0
4375 1 6 -1.14 -10.7069728137 -1.1229297851 43.5176374437 0 0 0
4376 1 6 -1.14 -8.741442557 11.4495181561 56.8067800198 0 0 0
4377 1 6 -1.14 -5.4146649295 -7.5640514621 62.7029101514 0 0 0
4378 1 6 -1.14 -3.8644737851 -14.0622534845 61.7431674166 0 0 0
4379 1 6 -1.14 -4.2601971368 -11.2618794762 55.2440022182 0 0 0
4380 1 6 -1.14 -7.8140448357 -1.2796011697 61.2176615509 0 0 0
4381 1 6 -1.14 -10.7801786766 13.8357848848 48.1833397899 0 0 0
4382 1 6 -1.14 -0.7359392934 -16.848123279 59.083789476 0 0 0
4383 1 6 -1.14 -9.5072644062 -16.236012234 43.3772662583 0 0 0
4384 1 6 -1.14 -9.0726165713 -15.9438157228 48.2769354832 0 0 0
4385 1 6 -1.14 -10.9897042923 9.6667415923 48.8302933316 0 0 0
4386 1 6 -1.14 -11.9858255589 11.9196665753 46.1334979775 0 0 0
4387 1 6 -1.14 -7.1368529177 -17.6100849146 50.1807696431 0 0 0
4388 1 6 -1.14 -9.7062395038 -17.7618482992 46.4424780982 0 0 0
4389 1 6 -1.14 -9.0087554138 0.9591971167 49.5315049542 0 0 0
4390 1 6 -1.14 -4.6066708134 -18.9766698496 55.5717583488 0 0 0
4391 1 6 -1.14 -4.8764957783 3.2343037266 56.4131440217 0 0 0
4392 1 6 -1.14 -4.7875919312 -7.2042019856 57.7640917729 0 0 0
4393 1 6 -1.14 -11.4015476942 18.1915993729 51.8183414533 0 0 0
4394 1 6 -1.14 -6.3228538515 1.4402053913 55.1582185907 0 0 0
4395 1 6 -1.14 -8.5891334442 -10.9715233355 48.8596468776 0 0 0
4396 1 6 -1.14 -8.2361708781 8.8195894989 57.0306578745 0 0 0
4397 1 6 -1.14 -7.9102132913 -5.2003813843 48.2911170543 0 0 0
4398 1 6 -1.14 -10.6644104204 10.9069095102 43.8838268564 0 0 0
4399 1 6 -1.14 -3.1738385006 -15.7634916095 59.6602717574 0 0 0
4400 1 6 -1.14 -3.0184326333 -13.8250359415 57.0719681497 0 0 0
4401 1 6 -1.14 -9.712203836 -13.9398192018 42.2344835368 0 0 0
4402 1 6 -1.14 -8.4717982863 5.4961651596 53.6273192674 0 0 0
4403 1 6 -1.14 -4.8819859647 -1.4850153085 63.4876600199 0 0 0
4404 1 6 -1.14 -6.519631806 -3.696728198 54.5986045437 0 0 0
4405 1 6 -1.14 -3.3442053315 11.6202612323 63.5034612564 0 0 0
4406 1 6 -1.14 -5.8652929329 4.7380737421 62.2010697869 0 0 0
4407 1 6 -1.14 -10.0456251674 7.4774140213 49.9664982893 0 0 0
4408 1 6 -1.14 -5.2214648927 -3.0429125324 61.3717706357 0 0 0
4409 1 6 -1.14 -4.429148708 -13.5226783806 64.7799517657 0 0 0
4410 1 6 -1.14 -5.7099703218 -9.2034932928 51.2944612428 0 0 0
4411 1 6 -1.14 -3.8295907773 -10.4129199729 64.8713764956 0 0 0
4412 1 6 -1.14 -6.171602546 -10.227991053 53.6128777128 0 0 0
4413 1 6 -1.14 -4.5183628971 -8.2032402081 53.4615115776 0 0 0
4414 1 6 -1.14 -3.8833615168 -15.4092319949 52.7568662743 0 0 0
4415 1 6 -1.14 -11.5144880552 16.5139367861 45.342926733 0 0 0
4416 1 6 -1.14 -9.7562702629 14.0520304828 50.6421304876 0 0 0
4417 1 6 -1.14 -7.360062421 17.1701549383 54.7232249676 0 0 0
4418 1 6 -1.14 -8.8127450383 -5.964529223 43.8832564705 0 0 0
4419 1 6 -1.14 -6.7584127429 -4.4322151373 57.1691221144 0 0 0
4420 1 6 -1.14 -3.4635352991 0.7095759363 64.7044631842 0 0 0
4421 1 6 -1.14 -6.5111893245 3.9443380186 54.5306654901 0 0 0
4422 1 6 -1.14 -5.2040489836 3.4468359243 64.6122152099 0 0 0
4423 1 6 -1.14 -5.3474423718 -5.5961180075 59.8583577611 0 0 0
4424 1 6 -1.14 -8.8749467756 1.042036966 42.9671709634 0 0 0
4425 1 6 -1.14 -6.5638574831 -1.3941820644 58.8702495188 0 0 0
4426 1 6 -1.14 -2.9504325045 -11.3696390024 57.8799788915 0 0 0
4427 1 6 -1.14 -3.3978224566 -16.0232262895 55.253950199 0 0 0
4428 1 6 -1.14 -7.6440647413 3.4907871652 52.2675412511 0 0 0
4429 1 6 -1.14 -9.3396893539 -1.4862243124 45.6050333093 0 0 0
4430 1 6 -1.14 -2.5299066879 -13.2249707165 59.6526760316 0 0 0
4431 1 6 -1.14 -6.7135440956 17.3492595906 60.3715599767 0 0 0
4432 1 6 -1.14 -9.1145720769 5.5560888661 42.6097056397 0 0 0
4433 1 6 -1.14 -7.0325470215 8.8882659565 59.363262544 0 0 0
4434 1 6 -1.14 -9.3945525883 14.6656825104 45.3105933839 0 0 0
4435 1 6 -1.14 -8.7931400342 16.0413847109 53.0242759287 0 0 0
4436 1 6 -1.14 -3.217770735 -17.9656061636 57.6207240654 0 0 0
4437 1 6 -1.14 -8.5029851822 -18.6084502205 42.5700537702 0 0 0
4438 1 6 -1.14 -4.164010879 13.4903261345 61.183305903 0 0 0
4439 1 6 -1.14 -2.9473798983 -8.8081248159 56.601456608 0 0 0
4440 1 6 -1.14 -7.8848572861 -3.480503884 46.5242371762 0 0 0
4441 1 6 -1.14 -2.9443356009 8.8020593863 65.2280649158 0 0 0
4442 1 6 -1.14 -6.7086020015 -4.436156294 44.1813153451 0 0 0
4443 1 6 -1.14 -7.4725163743 3.5840084214 49.2582116673 0 0 0
4444 1 6 -1.14 -3.2763048229 -6.157515429 63.9524206119 0 0 0
4445 1 6 -1.14 -7.7362752827 7.8517983575 42.6601481992 0 0 0
4446 1 6 -1.14 -4.3586211806 15.947553876 62.887062927 0 0 0
4447 1 6 -1.14 -7.3177220184 -17.8106964192 47.5136070325 0 0 0
4448 1 6 -1.14 -7.1836170813 -9.609751014 47.1375676596 0 0 0
4449 1 6 -1.14 -6.1926604957 -6.2224296954 49.9490235758 0 0 0
4450 1 6 -1.14 -7.8031930422 6.6620476776 51.1857464691 0 0 0
4451 1 6 -1.14 -8.0891118396 -7.2992477683 46.0313622377 0 0 0
4452 1 6 -1.14 -5.4370634232 5.3883724748 59.733853048 0 0 0
4453 1 6 -1.14 -5.4472664475 11.2509728501 60.123968812 0 0 0
4454 1 6 -1.14 -2.3750696639 -17.574940103 53.2297994296 0 0 0
4455 1 6 -1.14 -3.7923266714 6.227160933 61.4981802744 0 0 0
4456 1 6 -1.14 -10.2303553889 17.7701737113 47.2839806923 0 0 0
4457 1 6 -1.14 -8.2145069868 -16.3394002195 41.1444506744 0 0 0
4458 1 6 -1.14 -9.0391460409 8.2584787593 47.6873057854 0 0 0
4459 1 6 -1.14 -5.3915784691 -0.4051359742 61.0833835923 0 0 0
4460 1 6 -1.14 -7.4411315405 4.851069014 46.7769597341 0 0 0
4461 1 6 -1.14 -10.6515922474 9.5099013783 46.0230615765 0 0 0
4462 1 6 -1.14 -7.3729446066 -14.7611877411 43.5233608982 0 0 0
4463 1 6 -1.14 -8.9445869424 15.6293369418 48.5689073254 0 0 0
4464 1 6 -1.14 -4.0566477237 9.329902201 62.3204543794 0 0 0
4465 1 6 -1.14 -1.3916618929 -14.9114571501 61.3996730242 0 0 0
4466 1 6 -1.14 -7.9300722428 -15.6901302209 45.9696036333 0 0 0
4467 1 6 -1.14 -5.5905402438 7.6556600531 57.5270014758 0 0 0
4468 1 6 -1.14 -4.3418615846 -4.8881336802 55.6720249043 0 0 0
4469 1 6 -1.14 -5.5629132571 -19.1962520029 48.8533611049 0 0 0
4470 1 6 -1.14 -2.8608848138 11.2080567653 60.9349567188 0 0 0
4471 1 6 -1.14 -5.9292410963 -7.3719140755 47.5218391727 0 0 0
4472 1 6 -1.14 -3.0675355401 -18.6084029769 50.4530670369 0 0 0
4473 1 6 -1.14 -1.6675955614 9.7515584641 62.9715845964 0 0 0
4474 1 6 -1.14 -8.0780870264 18.1121094955 48.8670139689 0 0 0
4475 1 6 -1.14 -6.2855381077 5.8332959638 48.8661248667 0 0 0
4476 1 6 -1.14 -8.1725368453 9.0200596048 45.4319976211 0 0 0
4477 1 6 -1.14 -5.2200303264 -16.368320458 48.6673667547 0 0 0
4478 1 6 -1.14 -5.5525924812 -16.2285928585 45.0813370593 0 0 0
4479 1 6 -1.14 0.9343982757 -15.6610750735 63.1990264723 0 0 0
4480 1 6 -1.14 -0.6730666031 -0.6526176603 59.935142963 0 0 0
4481 1 6 -1.14 -7.6147023622 11.4761327929 42.8889681923 0 0 0
4482 1 6 -1.14 -2.9345055877 -6.1743326014 40.587817661 0 0 0
4483 1 6 -1.14 4.0437412333 8.0306975546 62.2200784424 0 0 0
4484 1 6 -1.14 6.815003729 -3.4037904985 62.5808935998 0 0 0
4485 1 6 -1.14 5.136442914 -16.4770545787 61.9520977936 0 0 0
4486 1 6 -1.14 5.3086077618 -1.4223073753 63.5184413805 0 0 0
4487 1 6 -1.14 3.9722016615 3.8985150317 63.9442919757 0 0 0
4488 1 6 -1.14 1.8017266971 -15.0097163764 59.4582829844 0 0 0
4489 1 6 -1.14 -3.0414902166 17.7153775083 41.3876037847 0 0 0
4490 1 6 -1.14 1.0245401206 14.5889723454 63.3678169691 0 0 0
4491 1 6 -1.14 -2.5700822389 14.8136550167 45.3219990926 0 0 0
4492 1 6 -1.14 4.8507499419 -8.8858484297 59.8253505044 0 0 0
4493 1 6 -1.14 -0.8568654807 6.4927643957 41.4141558474 0 0 0
4494 1 6 -1.14 -0.332095437 -7.5166448871 40.2038168206 0 0 0
4495 1 6 -1.14 0.1839518403 -15.6645494468 39.8258967567 0 0 0
4496 1 6 -1.14 -0.380509881 -2.2108861461 40.8592766385 0 0 0
4497 1 6 -1.14 5.1342632656e-05 -10.1511928199 44.9498307576 0 0 0
4498 1 6 -1.14 -1.3987803377 9.9909099231 40.5806044013 0 0 0
4499 1 6 -1.14 5.4342926103 -2.437773949 60.5937693497 0 0 0
4500 1 6 -1.14 4.2213214068 -14.4744741227 60.3638560162 0 0 0
4501 1 6 -1.14 3.9403290704 1.814604482 61.8311155429 0 0 0
4502 1 6 -1.14 2.7764009483 9.9921201775 60.4113878856 0 0 0
4503 1 6 -1.14 -0.3180763168 3.271952749 45.5380149942 0 0 0
4504 1 6 -1.14 5.1186906164 -7.1998998546 62.5893502049 0 0 0
4505 1 6 -1.14 2.8008929815 4.1963633995 61.029317185 0 0 0
4506 1 6 -1.14 4.1033600078 13.466215335 55.008495703 0 0 0
4507 1 6 -1.14 0.7774210599 16.1347188658 61.120687637 0 0 0
4508 1 6 -1.14 -1.7126455455 16.0427270703 43.0313210258 0 0 0
4509 1 6 -1.14 2.3377363476 12.6267654178 60.5732234235 0 0 0
4510 1 6 -1.14 1.5210917517 8.610109411 52.2139763677 0 0 0
4511 1 6 -1.14 0.5584841542 11.0065025729 51.0189309919 0 0 0
4512 1 6 -1.14 2.208761699 -17.4547792586 41.9379368104 0 0 0
4513 1 6 -1.14 -0.4011466363 13.7825194052 47.1847679956 0 0 0
4514 1 6 -1.14 0.4835997654 -12.0533006047 47.4781608623 0 0 0
4515 1 6 -1.14 4.5024982293 -2.831211259 58.1197748006 0 0 0
4516 1 6 -1.14 0.0676404039 -8.764087523 42.6740906276 0 0 0
4517 1 6 -1.14 -0.2981987666 4.6874666624 43.4129840202 0 0 0
4518 1 6 -1.14 0.815994566 -4.6405833307 45.0538516743 0 0 0
4519 1 6 -1.14 0.9589519835 -2.7176276873 43.1080072741 0 0 0
4520 1 6 -1.14 2.3345169545 -14.9627814902 41.1679624423 0 0 0
4521 1 6 -1.14 2.8812029867 -6.9629651015 54.9261235302 0 0 0
4522 1 6 -1.14 2.7202086306 -15.1952090211 48.1835316185 0 0 0
4523 1 6 -1.14 0.4206077124 9.3636554186 45.5691899608 0 0 0
4524 1 6 -1.14 3.0003539735 8.1433418727 54.3849880338 0 0 0
4525 1 6 -1.14 0.0381883556 17.4434584461 48.3934823192 0 0 0
4526 1 6 -1.14 1.1244321978 0.2536192711 45.636146242 0 0 0
4527 1 6 -1.14 -0.2986529449 9.2564213692 42.9149354614 0 0 0
4528 1 6 -1.14 6.5998314557 1.1311197569 62.3714311642 0 0 0
4529 1 6 -1.14 3.287228292 -13.1676945315 58.3668737965 0 0 0
4530 1 6 -1.14 4.9756806945 -10.5505559992 61.7286474954 0 0 0
4531 1 6 -1.14 2.7775291116 14.3426730318 57.041537598 0 0 0
4532 1 6 -1.14 4.6805501923 12.835768216 63.8177515988 0 0 0
4533 1 6 -1.14 4.8275149576 -4.7610976627 59.740329474 0 0 0
4534 1 6 -1.14 6.255028741 -15.7977023391 59.5141851451 0 0 0
4535 1 6 -1.14 5.6265181232 -7.0428618443 58.274612734 0 0 0
4536 1 6 -1.14 2.2272850829 -8.7161172551 51.6360584357 0 0 0
4537 1 6 -1.14 2.1092599624 -0.9575295144 50.4902868303 0 0 0
4538 1 6 -1.14 5.8527018624 -18.9435850767 62.4435376849 0 0 0
4539 1 6 -1.14 6.2134851538 5.3904309477 62.4215817677 0 0 0
4540 1 6 -1.14 2.2672648278 -17.9191209514 49.9698843637 0 0 0
4541 1 6 -1.14 5.1630700083 9.1955552651 60.1508721875 0 0 0
4542 1 6 -1.14 1.1707230992 18.5551428839 60.1302288406 0 0 0
4543 1 6 -1.14 0.356876026 6.3507838974 46.5367390335 0 0 0
4544 1 6 -1.14 1.6487324793 16.7171262378 58.6302694076 0 0 0
4545 1 6 -1.14 1.9864381526 -1.5870757359 54.5075611466 0 0 0
4546 1 6 -1.14 -0.7664715229 16.6138743756 40.6350913552 0 0 0
4547 1 6 -1.14 2.0389187411 11.3295085429 58.3893842621 0 0 0
4548 1 6 -1.14 -0.2259737752 14.296248708 44.1112390256 0 0 0
4549 1 6 -1.14 4.8182359762 -9.2581824559 57.2883896798 0 0 0
4550 1 6 -1.14 0.3539731894 18.2483346565 55.2786478759 0 0 0
4551 1 6 -1.14 0.4271010674 -5.0035967412 40.1228063041 0 0 0
4552 1 6 -1.14 2.9409089763 -12.3453512951 48.2315413416 0 0 0
4553 1 6 -1.14 3.6760445331 5.9826472058 59.3254229332 0 0 0
4554 1 6 -1.14 3.8686033315 -10.8333287201 52.4486007583 0 0 0
4555 1 6 -1.14 4.073930747 -4.9158933374 56.2329263261 0 0 0
4556 1 6 -1.14 2.2792181704 16.727903968 52.2308656238 0 0 0
4557 1 6 -1.14 0.5004569992 -13.2046577941 41.162027978 0 0 0
4558 1 6 -1.14 3.0934738699 15.0778445129 61.9714303071 0 0 0
4559 1 6 -1.14 2.5847599627 -17.8900288337 46.4362168317 0 0 0
4560 1 6 -1.14 -0.8529526368 18.4269543006 42.4707900839 0 0 0
4561 1 6 -1.14 1.5931855443 -6.8217757326 41.8463060418 0 0 0
4562 1 6 -1.14 1.262301522 12.7499310936 49.1990059593 0 0 0
4563 1 6 -1.14 -0.0872707213 3.9206157758 40.8488132951 0 0 0
4564 1 6 -1.14 1.5455453691 5.6980863491 41.8598339596 0 0 0
4565 1 6 -1.14 -0.6726453144 16.511944135 45.4454865213 0 0 0
4566 1 6 -1.14 2.2713666385 -15.3173377969 43.6848451652 0 0 0
4567 1 6 -1.14 5.3387748336 -11.3506647715 59.081587751 0 0 0
4568 1 6 -1.14 2.2105449683 -8.9518971326 44.2325756521 0 0 0
4569 1 6 -1.14 2.4734898266 -0.8524384083 47.726464628 0 0 0
4570 1 6 -1.14 3.7434240277 7.923628655 56.8536039622 0 0 0
4571 1 6 -1.14 1.3687399783 -0.4397841444 41.8851927047 0 0 0
4572 1 6 -1.14 4.498337345 -15.1379580582 56.8287192416 0 0 0
4573 1 6 -1.14 2.2347832523 -2.6351411541 40.8309885866 0 0 0
4574 1 6 -1.14 1.5132456644 -11.0106367125 42.8767362798 0 0 0
4575 1 6 -1.14 -0.3489562283 11.842624065 42.3472328619 0 0 0
4576 1 6 -1.14 6.02165534 0.2556544414 59.6006578312 0 0 0
4577 1 6 -1.14 1.7586260196 -9.1080006779 40.7733386394 0 0 0
4578 1 6 -1.14 2.6778889746 14.0888346673 52.3139716952 0 0 0
4579 1 6 -1.14 5.0899413461 2.004463978 51.7554516671 0 0 0
4580 1 6 -1.14 1.6243265877 -13.592450451 38.9666240376 0 0 0
4581 1 6 -1.14 1.1816264437 10.1968174133 40.9560926132 0 0 0
4582 1 6 -1.14 1.9985588309 5.3044850643 48.20828368 0 0 0
4583 1 6 -1.14 0.3410435773 10.2459284366 48.5944638187 0 0 0
4584 1 6 -1.14 1.9157623822 10.5483192294 54.0618524315 0 0 0
4585 1 6 -1.14 1.9527953645 0.933020286 55.2910055365 0 0 0
4586 1 6 -1.14 1.9365271302 3.7233330564 44.3421695163 0 0 0
4587 1 6 -1.14 3.3901492072 5.7530780806 55.4929233858 0 0 0
4588 1 6 -1.14 4.5679785789 -8.2862128734 52.7507238683 0 0 0
4589 1 6 -1.14 0.065309805 1.9411308647 43.4154410581 0 0 0
4590 1 6 -1.14 1.7706158216 10.7754762152 43.843608056 0 0 0
4591 1 6 -1.14 2.2358537094 -9.8904651169 47.8203447321 0 0 0
4592 1 6 -1.14 2.081520713 14.7277546595 47.5957812025 0 0 0
4593 1 6 -1.14 5.1261954004 -18.1079044087 50.0730912437 0 0 0
4594 1 6 -1.14 3.3023670218 -15.4619523085 50.9974152922 0 0 0
4595 1 6 -1.14 3.7369804839 -11.1641516294 54.9286344389 0 0 0
4596 1 6 -1.14 3.609340346 0.3329925086 53.2783486989 0 0 0
4597 1 6 -1.14 2.5209683325 15.5675839675 54.6322137018 0 0 0
4598 1 6 -1.14 4.295164793 -2.7329453405 53.3087180496 0 0 0
4599 1 6 -1.14 2.5001157972 -2.5559142149 45.1781874402 0 0 0
4600 1 6 -1.14 2.3861464087 1.8317940776 47.4536046705 0 0 0
4601 1 6 -1.14 2.6953289643 10.5414549876 49.465966487 0 0 0
4602 1 6 -1.14 4.3403084793 10.9429033067 56.4669430154 0 0 0
4603 1 6 -1.14 4.9582513488 -13.8036017874 48.7043023113 0 0 0
4604 1 6 -1.14 1.8149793231 17.6958384988 45.6164774778 0 0 0
4605 1 6 -1.14 3.3845426501 -4.4584125599 51.4534393349 0 0 0
4606 1 6 -1.14 3.1708437246 16.5385403711 49.754855748 0 0 0
4607 1 6 -1.14 2.9151758574 -4.4936553886 43.5362549032 0 0 0
4608 1 6 -1.14 3.446077896 6.46128518 51.2125107007 0 0 0
4609 1 6 -1.14 1.8579297988 7.9448722941 47.9354815411 0 0 0
4610 1 6 -1.14 3.2970816597 -7.3232014131 48.7467161554 0 0 0
4611 1 6 -1.14 1.6928745098 12.2526904379 46.6899529259 0 0 0
4612 1 6 -1.14 7.6379539823 -13.2509804698 59.7800557457 0 0 0
4613 1 6 -1.14 4.7720302288 -13.0782910688 53.2473696246 0 0 0
4614 1 6 -1.14 4.2912894443 -5.3503593821 53.6254352877 0 0 0
4615 1 6 -1.14 5.625412898 -6.8539356947 55.3421309568 0 0 0
4616 1 6 -1.14 3.9176003979 -4.9557891814 47.7758787208 0 0 0
4617 1 6 -1.14 3.4245044589 -6.8613279664 46.174048333 0 0 0
4618 1 6 -1.14 3.287542493 18.819043539 58.3300420838 0 0 0
4619 1 6 -1.14 3.8082905908 -13.8458937416 46.23193934 0 0 0
4620 1 6 -1.14 1.8657325297 19.354479946 48.0794379437 0 0 0
4621 1 6 -1.14 3.6838850083 2.9604293142 53.5489239687 0 0 0
4622 1 6 -1.14 1.9260338769 8.1404534826 43.8476967256 0 0 0
4623 1 6 -1.14 1.36318742 18.4243471338 50.4890812047 0 0 0
4624 1 6 -1.14 5.3331302182 -16.3602615371 46.9482283288 0 0 0
4625 1 6 -1.14 7.1851302378 -10.0064535853 60.3013983698 0 0 0
4626 1 6 -1.14 4.479106638 17.8185847298 63.7200472162 0 0 0
4627 1 6 -1.14 4.1564804308 -2.0843092867 49.2533329165 0 0 0
4628 1 6 -1.14 5.9863181024 3.7775071541 49.8313497361 0 0 0
4629 1 6 -1.14 7.5321414166 -4.9020783976 60.6420656299 0 0 0
4630 1 6 -1.14 3.6625202005 0.5160967203 45.5932935625 0 0 0
4631 1 6 -1.14 5.2119589032 -8.9640080149 47.8560588798 0 0 0
4632 1 6 -1.14 3.8941936411 0.5349790433 49.3270858317 0 0 0
4633 1 6 -1.14 8.1569588726 3.7417638306 62.9699281623 0 0 0
4634 1 6 -1.14 6.1403346628 -11.9811074244 50.5371961893 0 0 0
4635 1 6 -1.14 10.2190229171 -13.9739152192 60.3775862904 0 0 0
4636 1 6 -1.14 3.4630375117 3.5095334891 50.4337272476 0 0 0
4637 1 6 -1.14 4.267510569 -9.4251803118 50.2547748157 0 0 0
4638 1 6 -1.14 7.4754773143 7.7799535453 60.6797045548 0 0 0
4639 1 6 -1.14 2.1425461103 15.8777138094 42.6294614676 0 0 0
4640 1 6 -1.14 5.5374218454 -16.9000398318 54.0211257122 0 0 0
4641 1 6 -1.14 7.9698831316 -17.5340877775 60.2720658116 0 0 0
4642 1 6 -1.14 2.9670913331 6.3156246821 46.1112629203 0 0 0
4643 1 6 -1.14 2.0835853312 19.0288534682 43.2033209652 0 0 0
4644 1 6 -1.14 3.8117025044 17.017531269 60.0608590555 0 0 0
4645 1 6 -1.14 9.5453572914 -2.7716360879 62.4839145234 0 0 0
4646 1 6 -1.14 4.4176050781 -7.9446519931 41.3224935997 0 0 0
4647 1 6 -1.14 7.4091365788 -8.2073389325 62.2709963881 0 0 0
4648 1 6 -1.14 4.4446781212 -16.0085734584 42.3245028949 0 0 0
4649 1 6 -1.14 4.0693853929 -0.7833765453 55.6764669318 0 0 0
4650 1 6 -1.14 9.1943590759 -11.345552338 58.4387502643 0 0 0
4651 1 6 -1.14 1.4467720854 13.9615822068 40.8954871671 0 0 0
4652 1 6 -1.14 6.782039139 5.9338665656 58.8612420321 0 0 0
4653 1 6 -1.14 4.6009918117 15.7415069059 52.8793033754 0 0 0
4654 1 6 -1.14 2.5493829384 1.5397207988 40.1122905761 0 0 0
4655 1 6 -1.14 3.9686727456 3.0922434745 41.8469316638 0 0 0
4656 1 6 -1.14 3.2819293791 -5.6367215143 39.1774943436 0 0 0
4657 1 6 -1.14 12.6462952104 -14.8793949652 60.9827542377 0 0 0
4658 1 6 -1.14 4.8811143988 -12.4666064674 38.6681496062 0 0 0
4659 1 6 -1.14 3.5646106683 -11.8608691439 40.8868970477 0 0 0
4660 1 6 -1.14 6.8975464701 15.384581555 61.4842908635 0 0 0
4661 1 6 -1.14 8.1642222424 -2.4020223329 60.3157283219 0 0 0
4662 1 6 -1.14 8.6084847473 6.3945691863 63.2353853131 0 0 0
4663 1 6 -1.14 6.8694909947 18.8125957727 64.2894594418 0 0 0
4664 1 6 -1.14 4.6662318352 6.8647988591 43.6571547658 0 0 0
4665 1 6 -1.14 3.794316032 15.7745931915 45.5718121471 0 0 0
4666 1 6 -1.14 8.9907400749 2.0070781269 59.9713058574 0 0 0
4667 1 6 -1.14 4.7683407957 -10.6221456819 44.5929712495 0 0 0
4668 1 6 -1.14 5.8703362381 1.351272731 54.1261659734 0 0 0
4669 1 6 -1.14 4.8489471724 -4.4433674153 40.7251159138 0 0 0
4670 1 6 -1.14 4.5428412816 3.4680344855 46.0977699159 0 0 0
4671 1 6 -1.14 5.438525265 4.5344056487 52.1758477838 0 0 0
4672 1 6 -1.14 12.0759213763 -12.2857806626 60.9505838998 0 0 0
4673 1 6 -1.14 10.2565041577 -16.5372669197 61.4369779877 0 0 0
4674 1 6 -1.14 4.3442465179 -1.1502840138 42.5223458821 0 0 0
4675 1 6 -1.14 4.0194356268 18.5240472084 51.0491179413 0 0 0
4676 1 6 -1.14 2.1437378244 16.3266384281 40.0644966558 0 0 0
4677 1 6 -1.14 4.4040237087 13.0241705746 48.4595445327 0 0 0
4678 1 6 -1.14 6.0059232874 -4.5568388442 51.8951278681 0 0 0
4679 1 6 -1.14 8.1558896531 -7.439985487 59.8314844395 0 0 0
4680 1 6 -1.14 3.4020978167 7.8242046238 41.2458887565 0 0 0
4681 1 6 -1.14 8.2180019242 -16.6752566351 44.343387908 0 0 0
4682 1 6 -1.14 8.0222737763 -5.3261514584 58.1739152387 0 0 0
4683 1 6 -1.14 4.4305859828 10.0612564767 46.9845283741 0 0 0
4684 1 6 -1.14 8.0896968922 10.4809029847 61.9445511644 0 0 0
4685 1 6 -1.14 8.3307233 5.2982584016 60.8151726139 0 0 0
4686 1 6 -1.14 4.8253994974 -3.8178638629 38.2633954038 0 0 0
4687 1 6 -1.14 3.3661095914 13.6230163602 43.8220701241 0 0 0
4688 1 6 -1.14 9.5653008845 -0.4385455561 61.3086360651 0 0 0
4689 1 6 -1.14 5.4508976576 -3.5754923184 45.4919134939 0 0 0
4690 1 6 -1.14 5.7828746285 9.4160172307 44.8137889534 0 0 0
4691 1 6 -1.14 4.6465959947 -13.4957108037 43.1625205878 0 0 0
4692 1 6 -1.14 5.4673423812 1.025964207 43.5645948943 0 0 0
4693 1 6 -1.14 6.5662604957 -11.8682349241 47.0672013063 0 0 0
4694 1 6 -1.14 9.1577167044 -8.9936545367 57.3196052784 0 0 0
4695 1 6 -1.14 2.9912998941 -10.6409674382 38.6216641865 0 0 0
4696 1 6 -1.14 6.4251127436 1.2893909705 48.0006083982 0 0 0
4697 1 6 -1.14 4.305238874 3.4220493237 39.2873216414 0 0 0
4698 1 6 -1.14 9.5357558704 -9.253402025 61.1481396325 0 0 0
4699 1 6 -1.14 6.1160052907 18.3301582592 61.8527174717 0 0 0
4700 1 6 -1.14 11.7672764982 -17.8301460107 59.6944094024 0 0 0
4701 1 6 -1.14 4.3677216768 11.363029982 42.5804581746 0 0 0
4702 1 6 -1.14 5.4687908436 8.3866310565 49.461811181 0 0 0
4703 1 6 -1.14 7.2970753914 17.1749880852 59.5196571785 0 0 0
4704 1 6 -1.14 4.9806323193 11.8754894997 45.0916787583 0 0 0
4705 1 6 -1.14 11.2886702872 -13.5731256788 57.8302266495 0 0 0
4706 1 6 -1.14 4.2574455351 17.7539541761 43.925896857 0 0 0
4707 1 6 -1.14 10.0943303866 -5.5430909088 59.8872171675 0 0 0
4708 1 6 -1.14 6.9569844894 -17.7388920478 57.7376328255 0 0 0
4709 1 6 -1.14 6.1632467001 -1.5709278256 46.9626673308 0 0 0
4710 1 6 -1.14 7.4657907717 -14.5276996526 45.7497293247 0 0 0
4711 1 6 -1.14 5.9966820318 -9.6329745509 42.5790280134 0 0 0
4712 1 6 -1.14 7.2292277077 -6.2851421721 47.6747645483 0 0 0
4713 1 6 -1.14 6.8054970413 -14.8631693587 43.1169995471 0 0 0
4714 1 6 -1.14 8.6724241173 -15.7876350367 58.606838227 0 0 0
4715 1 6 -1.14 10.8068394205 3.0691627924 58.413488483 0 0 0
4716 1 6 -1.14 7.0481483611 -4.1068192762 49.0694239181 0 0 0
4717 1 6 -1.14 5.6845375111 -14.0288725278 40.8969796608 0 0 0
4718 1 6 -1.14 4.3045255258 18.2782748238 46.5958127582 0 0 0
4719 1 6 -1.14 6.1855886078 -1.3668751491 44.3557902887 0 0 0
4720 1 6 -1.14 11.2726297615 -9.7655364524 58.9941074775 0 0 0
4721 1 6 -1.14 3.9577120041 14.7999102334 41.135810096 0 0 0
4722 1 6 -1.14 11.0987329467 -10.6804964893 56.6305789634 0 0 0
4723 1 6 -1.14 8.3495993787 -16.6687924411 47.8749551048 0 0 0
4724 1 6 -1.14 5.724498325 4.5138683567 44.0564910672 0 0 0
4725 1 6 -1.14 5.7246807334 5.3793660248 41.5158079589 0 0 0
4726 1 6 -1.14 5.2075774202 1.2202582755 40.3479737768 0 0 0
4727 1 6 -1.14 5.0998562465 14.3201227334 50.5358129856 0 0 0
4728 1 6 -1.14 10.483363547 0.5075920291 58.473892353 0 0 0
4729 1 6 -1.14 5.2982269945 -10.1908118258 39.905202595 0 0 0
4730 1 6 -1.14 10.7096217332 -2.4705273323 60.1151799499 0 0 0
4731 1 6 -1.14 11.7020709835 1.7831900051 60.4569766425 0 0 0
4732 1 6 -1.14 6.7993981102 7.8194232568 47.2319296245 0 0 0
4733 1 6 -1.14 4.6404422742 6.8145033784 39.2327867857 0 0 0
4734 1 6 -1.14 6.5927556732 12.2982442596 49.5673350882 0 0 0
4735 1 6 -1.14 8.2911680531 19.1913161024 56.1148963433 0 0 0
4736 1 6 -1.14 6.9941581918 2.7475889266 45.4261577494 0 0 0
4737 1 6 -1.14 6.2372179066 19.1612877382 49.4552083622 0 0 0
4738 1 6 -1.14 7.0814948536 -11.5941215278 43.8901727362 0 0 0
4739 1 6 -1.14 8.3585636614 -0.1200281013 49.004496882 0 0 0
4740 1 6 -1.14 6.0868884294 16.7856716429 45.5277345455 0 0 0
4741 1 6 -1.14 8.4605773131 -13.1782171124 48.299634426 0 0 0
4742 1 6 -1.14 6.9401734615 -0.5605074833 42.033108985 0 0 0
4743 1 6 -1.14 9.6212951201 10.8935848756 59.9635134029 0 0 0
4744 1 6 -1.14 8.7164045376 -10.5673815989 48.085624726 0 0 0
4745 1 6 -1.14 8.814698332 -5.8622255595 49.8323139635 0 0 0
4746 1 6 -1.14 5.8498350394 13.4483008295 43.2799699728 0 0 0
4747 1 6 -1.14 6.9223342945 11.1114687506 46.5454614894 0 0 0
4748 1 6 -1.14 9.4188206684 -14.4337172715 43.8899859896 0 0 0
4749 1 6 -1.14 8.7682230553 2.4075368409 47.8373254205 0 0 0
4750 1 6 -1.14 8.3187244827 0.1646640374 46.4700719823 0 0 0
4751 1 6 -1.14 7.5359251466 6.7425379761 49.4221275915 0 0 0
4752 1 6 -1.14 8.0201322934 -2.7490990735 45.5507769555 0 0 0
4753 1 6 -1.14 9.227065541 -12.1087526056 46.0848679464 0 0 0
4754 1 6 -1.14 8.0157204542 9.2768308213 49.0058606077 0 0 0
4755 1 6 -1.14 9.2764609528 -4.3887342724 47.7455915057 0 0 0
4756 1 6 -1.14 10.6974366032 -17.8803038276 48.598928738 0 0 0
4757 1 6 -1.14 12.9545667835 15.9485273837 62.6257303495 0 0 0
4758 1 6 -1.14 10.2291052442 -10.704169604 53.6188816524 0 0 0
4759 1 6 -1.14 7.7053076113 1.5601343234 37.538765186 0 0 0
4760 1 6 -1.14 10.2874909893 -11.8199995518 51.3800683461 0 0 0
4761 1 6 -1.14 12.543476457 2.6465173752 50.6830520626 0 0 0
4762 1 6 -1.14 10.6145450848 -16.4381477103 46.4317539566 0 0 0
4763 1 6 -1.14 13.6621224849 3.7710559374 61.7714699054 0 0 0
4764 1 6 -1.14 13.6558667891 -12.8221858231 57.3001234731 0 0 0
4765 1 6 -1.14 11.5645308535 0.7150965938 52.1014544736 0 0 0
4766 1 6 -1.14 6.7074539538 14.9842174581 39.469766327 0 0 0
4767 1 6 -1.14 10.4807135772 19.5446448002 54.8741338561 0 0 0
4768 1 6 -1.14 10.4064491914 4.6153929233 48.7111997848 0 0 0
4769 1 6 -1.14 11.3024137815 -13.1266185169 53.3276520247 0 0 0
4770 1 6 -1.14 8.422792891 16.6785032263 47.3579576536 0 0 0
4771 1 6 -1.14 10.7841868202 -9.5199720389 36.9047569192 0 0 0
4772 1 6 -1.14 7.6709272438 3.1473117626 40.2546415582 0 0 0
4773 1 6 -1.14 13.7160941217 9.8782254695 57.8215967012 0 0 0
4774 1 6 -1.14 11.7948552666 5.2878568927 52.9622357872 0 0 0
4775 1 6 -1.14 11.656036303 4.7941098623 42.8473215746 0 0 0
4776 1 6 -1.14 13.0857428935 -16.6559298318 53.7596265166 0 0 0
4777 1 6 -1.14 12.3058895627 -5.0200786956 45.6417577233 0 0 0
4778 1 6 -1.14 6.8919968845 20.4939327568 39.0125324857 0 0 0
4779 1 6 -1.14 11.8400665307 12.0196798892 58.6011724641 0 0 0
4780 1 6 -1.14 11.3208372408 6.0409181807 55.5021902958 0 0 0
4781 1 6 -1.14 10.2980949 17.685907426 45.8888447601 0 0 0
4782 1 6 -1.14 8.9450329115 14.0768680355 45.7959578957 0 0 0
4783 1 6 -1.14 9.568966295 0.2904102134 39.8672524233 0 0 0
4784 1 6 -1.14 13.9981429498 -3.2778555074 59.5943049224 0 0 0
4785 1 6 -1.14 16.4266587957 -5.4776038478 59.8513169529 0 0 0
4786 1 6 -1.14 13.1190019305 -15.4553158256 57.9977611478 0 0 0
4787 1 6 -1.14 11.6522471335 15.6480799072 54.2606121646 0 0 0
4788 1 6 -1.14 10.6296496647 -3.3046190545 43.4530481518 0 0 0
4789 1 6 -1.14 8.5373298682 19.2844549897 47.3183461901 0 0 0
4790 1 6 -1.14 17.0140791478 -9.0260946563 59.3927276667 0 0 0
4791 1 6 -1.14 11.1739881722 4.0998711923 46.3116017625 0 0 0
4792 1 6 -1.14 12.3431523317 -12.6995575017 42.4773856275 0 0 0
4793 1 6 -1.14 9.898961221 -0.4569447991 44.3231446467 0 0 0
4794 1 6 -1.14 14.7930282641 11.932123763 59.0593091653 0 0 0
4795 1 6 -1.14 9.153717749 5.3516878 39.806815724 0 0 0
4796 1 6 -1.14 9.4305320427 10.757637477 44.6546500156 0 0 0
4797 1 6 -1.14 11.2216149765 -5.9393344776 37.6939234803 0 0 0
4798 1 6 -1.14 12.0105668902 -15.8573374973 42.3906569282 0 0 0
4799 1 6 -1.14 12.9199929765 14.098218558 55.7996902977 0 0 0
4800 1 6 -1.14 11.281138227 0.6824146824 49.5173977183 0 0 0
4801 1 6 -1.14 12.5034060821 -14.4879100116 55.6973052942 0 0 0
4802 1 6 -1.14 15.3735701066 9.4161877465 60.021396719 0 0 0
4803 1 6 -1.14 10.1057576218 7.339703805 37.4897197575 0 0 0
4804 1 6 -1.14 10.1602678002 -1.7028422998 46.720575141 0 0 0
4805 1 6 -1.14 10.370513753 12.0535951764 46.9423473786 0 0 0
4806 1 6 -1.14 13.7357735725 -6.4530547194 53.7228286479 0 0 0
4807 1 6 -1.14 10.1403824842 -1.5047756483 41.6352090748 0 0 0
4808 1 6 -1.14 10.8464275867 0.7370429803 46.4507889381 0 0 0
4809 1 6 -1.14 13.4121430456 -12.8424889109 44.7968288209 0 0 0
4810 1 6 -1.14 15.2790870061 -3.4902572332 57.0320983983 0 0 0
4811 1 6 -1.14 13.1194407666 4.1002464772 54.7757733274 0 0 0
4812 1 6 -1.14 10.3800259837 11.2796342294 42.148925483 0 0 0
4813 1 6 -1.14 14.2988824914 -6.4101827765 44.6704921452 0 0 0
4814 1 6 -1.14 9.0583314092 18.7596763062 39.953451547 0 0 0
4815 1 6 -1.14 15.6287949353 1.9063609249 60.2967985134 0 0 0
4816 1 6 -1.14 11.545549781 -11.0844557616 44.4361551836 0 0 0
4817 1 6 -1.14 17.9871696666 -11.5866378639 58.7010848137 0 0 0
4818 1 6 -1.14 10.9856106577 14.5631342477 47.369305205 0 0 0
4819 1 6 -1.14 10.1975072742 3.1856062798 41.1079182729 0 0 0
4820 1 6 -1.14 11.2390008758 16.4757533468 43.2152785367 0 0 0
4821 1 6 -1.14 14.8009640258 3.4459143928 58.4666766002 0 0 0
4822 1 6 -1.14 12.159509077 -7.991543945 39.0476699817 0 0 0
4823 1 6 -1.14 12.719770409 -14.6753027554 40.2223445999 0 0 0
4824 1 6 -1.14 17.7963754685 -7.0857932343 57.7572704389 0 0 0
4825 1 6 -1.14 10.2600100191 17.9522850679 48.6284925724 0 0 0
4826 1 6 -1.14 10.5232089402 16.6551275588 40.7574417078 0 0 0
4827 1 6 -1.14 11.3987147191 9.2939038918 43.4939678366 0 0 0
4828 1 6 -1.14 8.9883278028 16.3944651346 38.6935984626 0 0 0
4829 1 6 -1.14 11.7993716606 7.2458078545 50.6114263607 0 0 0
4830 1 6 -1.14 17.2843569996 2.5604210002 58.3922673114 0 0 0
4831 1 6 -1.14 11.7998183791 -5.749598427 40.3243605275 0 0 0
4832 1 6 -1.14 9.640475536 3.0397919683 38.6418759065 0 0 0
4833 1 6 -1.14 15.3296479649 -8.4694837798 54.3319599172 0 0 0
4834 1 6 -1.14 13.7117935472 -16.9965241937 40.6015235225 0 0 0
4835 1 6 -1.14 13.7059123873 -11.6311800001 35.5335102878 0 0 0
4836 1 6 -1.14 13.5818297 6.7422896107 54.3671238049 0 0 0
4837 1 6 -1.14 10.6914655326 2.6181672559 43.7251039596 0 0 0
4838 1 6 -1.14 15.4551424585 -14.6824735593 44.8865899234 0 0 0
4839 1 6 -1.14 12.7983865915 -5.0805584623 43.1935360796 0 0 0
4840 1 6 -1.14 12.0536947166 -0.4126140614 40.1341711465 0 0 0
4841 1 6 -1.14 15.9251986214 16.6409018157 60.4285179072 0 0 0
4842 1 6 -1.14 14.5480744263 4.5302593189 43.0313460879 0 0 0
4843 1 6 -1.14 10.4241037651 9.8728821315 39.9096931319 0 0 0
4844 1 6 -1.14 12.0852315651 -3.2836760203 41.3237792797 0 0 0
4845 1 6 -1.14 10.3889842031 -1.9786578016 38.8732034314 0 0 0
4846 1 6 -1.14 15.9694190172 19.2975508328 61.6672261453 0 0 0
4847 1 6 -1.14 12.4219740319 -1.4166669193 43.0174874527 0 0 0
4848 1 6 -1.14 15.7639007883 14.4100851006 59.2623348147 0 0 0
4849 1 6 -1.14 10.5366911392 12.3566711651 39.609292864 0 0 0
4850 1 6 -1.14 11.3282278273 13.5117750328 45.0033965737 0 0 0
4851 1 6 -1.14 13.2697462473 -15.1695028003 37.8065726858 0 0 0
4852 1 6 -1.14 12.4810263589 -3.0652350481 37.0381858416 0 0 0
4853 1 6 -1.14 15.9240913172 12.7753130913 61.3399488807 0 0 0
4854 1 6 -1.14 13.9293603424 1.8763594027 44.2623619429 0 0 0
4855 1 6 -1.14 13.7381188293 -7.5502337032 41.25643046 0 0 0
4856 1 6 -1.14 17.2390206757 -9.3291114585 56.6840059225 0 0 0
4857 1 6 -1.14 13.5556422092 11.201141843 44.2146328634 0 0 0
4858 1 6 -1.14 13.4683780612 -9.8819894812 40.1599593672 0 0 0
4859 1 6 -1.14 16.5795099782 -5.8105273968 55.3004994326 0 0 0
4860 1 6 -1.14 14.0126937141 -10.7427005235 43.2099948969 0 0 0
4861 1 6 -1.14 17.5271494405 20.0608734989 52.5427743142 0 0 0
4862 1 6 -1.14 19.946520384 -8.1260339161 59.2937595424 0 0 0
4863 1 6 -1.14 16.5160718107 5.4300882541 58.5069994952 0 0 0
4864 1 6 -1.14 12.999185456 -12.5805473199 38.6727633521 0 0 0
4865 1 6 -1.14 11.6042893579 14.4143745559 41.7221852579 0 0 0
4866 1 6 -1.14 15.5294546352 -13.1818655547 42.3802778641 0 0 0
4867 1 6 -1.14 11.2933220036 17.8313346406 38.6171323401 0 0 0
4868 1 6 -1.14 16.3765105007 1.1722891319 49.5730897214 0 0 0
4869 1 6 -1.14 16.2837293518 4.1401887553 56.2865790696 0 0 0
4870 1 6 -1.14 14.3090656103 14.0781142123 48.5739595396 0 0 0
4871 1 6 -1.14 16.4403147625 -11.7408975274 47.4515906282 0 0 0
4872 1 6 -1.14 18.0847077031 7.5905151117 59.161349004 0 0 0
4873 1 6 -1.14 12.3152359052 5.0857164907 37.1717494954 0 0 0
4874 1 6 -1.14 15.8632624957 -3.184767787 53.9252979459 0 0 0
4875 1 6 -1.14 16.9219963718 0.500439968 46.9746511662 0 0 0
4876 1 6 -1.14 13.1597885607 2.817386932 40.898068698 0 0 0
4877 1 6 -1.14 16.6464122787 14.0326642389 47.0448283421 0 0 0
4878 1 6 -1.14 13.5605883404 6.0056246394 44.7977621537 0 0 0
4879 1 6 -1.14 19.0137711188 10.1597148518 55.9757230959 0 0 0
4880 1 6 -1.14 13.8701638455 7.233809548 42.2921931686 0 0 0
4881 1 6 -1.14 17.8134033977 -5.1027953835 49.8841464594 0 0 0
4882 1 6 -1.14 17.8845972509 -6.3715087064 43.695034999 0 0 0
4883 1 6 -1.14 15.0671071393 0.200465585 41.6480102175 0 0 0
4884 1 6 -1.14 15.2028903316 8.1929626705 47.8654608229 0 0 0
4885 1 6 -1.14 17.0620281034 -11.8225382552 45.0175270654 0 0 0
4886 1 6 -1.14 15.8754349603 4.5784406143 45.3557093357 0 0 0
4887 1 6 -1.14 16.9667569318 -9.3806679234 46.2810710125 0 0 0
4888 1 6 -1.14 14.2440538448 -0.034379203 36.6940291707 0 0 0
4889 1 6 -1.14 14.9414601786 -2.907156424 42.950701093 0 0 0
4890 1 6 -1.14 13.7558964736 1.4655080832 38.7786448874 0 0 0
4891 1 6 -1.14 12.9656630061 9.7745269082 37.4234490178 0 0 0
4892 1 6 -1.14 16.0358017623 -5.0052875785 41.4452783105 0 0 0
4893 1 6 -1.14 14.2740072181 -3.4411768903 39.6162894781 0 0 0
4894 1 6 -1.14 19.1689804726 -6.2186061298 55.0730438407 0 0 0
4895 1 6 -1.14 16.6248972332 -8.6803032046 43.1107881439 0 0 0
4896 1 6 -1.14 16.9680231379 -7.8345381915 38.7684469076 0 0 0
4897 1 6 -1.14 13.1366468409 11.8036257328 41.3038360305 0 0 0
4898 1 6 -1.14 16.0212881964 12.1571730014 44.9907444055 0 0 0
4899 1 6 -1.14 16.0695719322 16.4955385858 45.619480051 0 0 0
4900 1 6 -1.14 14.0986872047 12.0744806504 38.0018842723 0 0 0
4901 1 6 -1.14 13.8088102983 16.0229727663 44.513811898 0 0 0
4902 1 6 -1.14 14.2254391677 9.5209296277 39.9990743689 0 0 0
4903 1 6 -1.14 16.4997219144 -15.7366404334 37.0985718449 0 0 0
4904 1 6 -1.14 22.3853764539 -16.6881763201 48.1709140318 0 0 0
4905 1 6 -1.14 15.2328027268 -15.1186736559 34.8709911748 0 0 0
4906 1 6 -1.14 17.7518354944 2.8104602298 47.8961451025 0 0 0
4907 1 6 -1.14 16.9497114847 1.3131268299 43.0201911752 0 0 0
4908 1 6 -1.14 15.7856112308 -1.1534206922 44.6476367625 0 0 0
4909 1 6 -1.14 15.5658546917 9.5870900626 44.5058799806 0 0 0
4910 1 6 -1.14 13.640327225 -9.4944774669 37.2619112997 0 0 0
4911 1 6 -1.14 18.9910160315 9.7920771757 52.7425625856 0 0 0
4912 1 6 -1.14 17.5036660998 19.9730255484 49.8113788105 0 0 0
4913 1 6 -1.14 18.1032112078 -4.4115031602 53.5436222346 0 0 0
4914 1 6 -1.14 14.15476559 20.4652216097 42.5870457228 0 0 0
4915 1 6 -1.14 13.9782305276 4.2259429962 38.9781756139 0 0 0
4916 1 6 -1.14 16.5033818111 15.3413992005 49.2231732939 0 0 0
4917 1 6 -1.14 18.0505608081 -3.9567795122 56.2011933672 0 0 0
4918 1 6 -1.14 20.6989751063 -9.0460812585 56.9402091431 0 0 0
4919 1 6 -1.14 19.9033473471 -6.7670605992 50.2167109496 0 0 0
4920 1 6 -1.14 19.237548503 4.4026802608 55.6747331647 0 0 0
4921 1 6 -1.14 14.1201820202 17.8071119138 41.9494100009 0 0 0
4922 1 6 -1.14 23.4143049254 -12.7067931345 55.4010248823 0 0 0
4923 1 6 -1.14 15.7099496523 -10.8632961295 36.9369178252 0 0 0
4924 1 6 -1.14 16.1404876854 -11.3053403464 40.0479606665 0 0 0
4925 1 6 -1.14 14.3746202814 13.5608479981 42.7619727795 0 0 0
4926 1 6 -1.14 13.2853840213 15.8194275035 39.8974193835 0 0 0
4927 1 6 -1.14 17.9074280664 -14.4483349224 42.8524540592 0 0 0
4928 1 6 -1.14 15.6119438398 -13.6897129066 38.9988585023 0 0 0
4929 1 6 -1.14 15.948514615 6.7224885352 43.8234791425 0 0 0
4930 1 6 -1.14 22.3094953587 -14.8950685553 50.5990913064 0 0 0
4931 1 6 -1.14 18.993293244 7.3621641827 50.7232680132 0 0 0
4932 1 6 -1.14 17.1433429853 -2.881725062 51.5848519233 0 0 0
4933 1 6 -1.14 16.1625342827 -15.516333196 41.2992673 0 0 0
4934 1 6 -1.14 19.4640062354 5.2630532197 48.8332446598 0 0 0
4935 1 6 -1.14 17.9327733983 -7.2158000623 41.2568897871 0 0 0
4936 1 6 -1.14 16.6269124361 12.7477984902 49.2658548002 0 0 0
4937 1 6 -1.14 17.0420955157 -1.281260793 42.3023174267 0 0 0
4938 1 6 -1.14 12.5327513639 15.0193826004 37.5532018786 0 0 0
4939 1 6 -1.14 20.4061930147 -11.4762109805 55.9309186214 0 0 0
4940 1 6 -1.14 20.4773908511 -10.7897478932 52.7324948354 0 0 0
4941 1 6 -1.14 14.8452194367 -9.2070249082 35.0174717388 0 0 0
4942 1 6 -1.14 17.3020454512 9.6153154337 48.5002452961 0 0 0
4943 1 6 -1.14 20.4065135156 2.1628576751 57.295997869 0 0 0
4944 1 6 -1.14 18.8491285828 0.7305096128 48.8678133094 0 0 0
4945 1 6 -1.14 21.3297307246 15.7869916631 57.2088867161 0 0 0
4946 1 6 -1.14 20.4179017729 8.5794253685 54.3803686019 0 0 0
4947 1 6 -1.14 15.4071658827 11.1879489857 42.398947919 0 0 0
4948 1 6 -1.14 22.5814390674 1.0772514464 56.2984955749 0 0 0
4949 1 6 -1.14 22.4018416075 -8.1093071803 58.6759625027 0 0 0
4950 1 6 -1.14 19.7796101962 -5.1321002512 45.666318216 0 0 0
4951 1 6 -1.14 20.73292243 -5.4280744119 58.6263947693 0 0 0
4952 1 6 -1.14 18.7231900253 -6.3628190412 47.7176287435 0 0 0
4953 1 6 -1.14 20.2065403161 -4.1323294936 48.1605720695 0 0 0
4954 1 6 -1.14 18.8813082888 -11.116562193 46.8218726401 0 0 0
4955 1 6 -1.14 14.5903218418 19.9412328802 39.2135843804 0 0 0
4956 1 6 -1.14 14.7653693177 18.5419848392 44.361182683 0 0 0
4957 1 6 -1.14 21.9363727199 -14.7751324756 45.9251335737 0 0 0
4958 1 6 -1.14 14.8465974729 -1.0986756754 39.0083353652 0 0 0
4959 1 6 -1.14 19.0509563725 -0.4670941079 51.2396410137 0 0 0
4960 1 6 -1.14 19.3976901627 4.8670391916 59.029041469 0 0 0
4961 1 6 -1.14 17.4791825482 6.9573163995 48.5640247645 0 0 0
4962 1 6 -1.14 21.5436814618 9.8232535871 56.5607974728 0 0 0
4963 1 6 -1.14 17.8791393226 -1.6525069424 53.7019558321 0 0 0
4964 1 6 -1.14 14.7584433539 4.1890877544 36.5277288656 0 0 0
4965 1 6 -1.14 19.6727118894 2.0977885697 54.5826658438 0 0 0
4966 1 6 -1.14 20.2100063042 -8.2604483988 52.4006157675 0 0 0
4967 1 6 -1.14 20.6416571502 -12.5275710901 47.9491206328 0 0 0
4968 1 6 -1.14 16.9795341656 7.817384031 46.1547837205 0 0 0
4969 1 6 -1.14 15.7499826072 2.5183217882 40.1938966325 0 0 0
4970 1 6 -1.14 19.3991424091 -9.4147155452 54.6625487363 0 0 0
4971 1 6 -1.14 23.6784153234 -16.4620733157 52.1342745374 0 0 0
4972 1 6 -1.14 15.5679701434 9.8655165966 37.7321908662 0 0 0
4973 1 6 -1.14 17.5100236949 13.7137953288 51.5711321354 0 0 0
4974 1 6 -1.14 14.2610397214 16.9771193845 37.8480264111 0 0 0
4975 1 6 -1.14 16.7404573445 18.2626468437 48.1036031928 0 0 0
4976 1 6 -1.14 23.0233950599 -14.207721489 53.1378858289 0 0 0
4977 1 6 -1.14 18.0753455613 -15.4871849628 35.328162652 0 0 0
4978 1 6 -1.14 20.1758889825 17.7813418837 54.4648882534 0 0 0
4979 1 6 -1.14 20.1806550642 -4.0395567203 51.3713679031 0 0 0
4980 1 6 -1.14 17.4901326765 0.5684767807 40.5277787254 0 0 0
4981 1 6 -1.14 19.8671481039 11.7359701847 58.0308655704 0 0 0
4982 1 6 -1.14 16.288187659 0.8981600751 38.2959855601 0 0 0
4983 1 6 -1.14 16.0059474323 8.6855083381 42.0401769123 0 0 0
4984 1 6 -1.14 21.6065629548 0.0185027555 58.9443490203 0 0 0
4985 1 6 -1.14 20.6337059847 9.7154799599 59.8192675544 0 0 0
4986 1 6 -1.14 21.3851075335 18.9312642146 56.8559355076 0 0 0
4987 1 6 -1.14 17.613495245 -13.4902074518 40.5381590646 0 0 0
4988 1 6 -1.14 17.6444951362 -5.3105275516 39.4281705156 0 0 0
4989 1 6 -1.14 17.2965519351 -3.2099131128 44.053148299 0 0 0
4990 1 6 -1.14 18.2995305967 10.3560825327 45.5363501817 0 0 0
4991 1 6 -1.14 16.7643243386 -2.8476127653 39.8101290855 0 0 0
4992 1 6 -1.14 21.3732808399 9.0350617622 52.0576475272 0 0 0
4993 1 6 -1.14 19.0100842347 15.6257752765 53.2659341921 0 0 0
4994 1 6 -1.14 21.5173367002 -11.3364454769 45.6785711038 0 0 0
4995 1 6 -1.14 21.1894388601 11.0209712797 53.876105968 0 0 0
4996 1 6 -1.14 18.9263428264 -16.3112252221 37.8948264343 0 0 0
4997 1 6 -1.14 16.5805476463 -13.2856022428 36.0838952883 0 0 0
4998 1 6 -1.14 15.2999088101 12.8414980829 40.2730307814 0 0 0
4999 1 6 -1.14 21.7347929957 3.515658545 55.4004714762 0 0 0
5000 1 6 -1.14 16.7322576565 10.3928433412 40.1088169776 0 0 0
5001 1 6 -1.14 14.9501319283 14.4971197909 38.098653933 0 0 0
5002 1 6 -1.14 18.1015253176 -11.0314167077 35.7509405273 0 0 0
5003 1 6 -1.14 16.3184841914 19.3576366508 42.2963123773 0 0 0
5004 1 6 -1.14 22.0087735307 13.4253562485 56.1552694027 0 0 0
5005 1 6 -1.14 22.0492845911 -9.8593335672 54.7286261129 0 0 0
5006 1 6 -1.14 17.5959217494 -12.2085114648 38.1473850383 0 0 0
5007 1 6 -1.14 18.5974941333 11.5039538058 50.6185211945 0 0 0
5008 1 6 -1.14 20.331185798 -1.4673153226 49.2248796976 0 0 0
5009 1 6 -1.14 20.8856293219 -15.0499751869 43.213683419 0 0 0
5010 1 6 -1.14 21.3738532344 15.5017890343 54.5990866167 0 0 0
5011 1 6 -1.14 18.3704012927 -3.8062081128 41.4750817093 0 0 0
5012 1 6 -1.14 19.6824569572 -13.01387512 45.3824386468 0 0 0
5013 1 6 -1.14 23.7023159029 15.2852723429 56.0759116186 0 0 0
5014 1 6 -1.14 19.220722128 -15.9823520375 40.5255093734 0 0 0
5015 1 6 -1.14 17.9664264391 10.2334831864 42.5177299046 0 0 0
5016 1 6 -1.14 16.7374916989 12.4696360275 38.0321954817 0 0 0
5017 1 6 -1.14 20.8084724894 -12.2103969494 42.4947384519 0 0 0
5018 1 6 -1.14 22.7229477358 -12.7909611223 38.6496193583 0 0 0
5019 1 6 -1.14 20.2860577708 3.8860862579 35.1924238675 0 0 0
5020 1 7 -1.0 -22.5838033858 -17.1292220412 65.0021452691 0 0 0
5021 1 4 0.29 -21.8911399216 -16.5345838249 64.4755620901 0 0 0
5022 1 7 -1.0 -23.2817988321 3.9169660804 68.2160349252 0 0 0
5023 1 4 0.29 -24.3188746669 3.8158022192 68.1273136586 0 0 0
5024 1 7 -1.0 -22.3235637538 -0.7461563791 67.5719424326 0 0 0
5025 1 4 0.29 -22.9262760437 -0.3762020693 66.7569596857 0 0 0
5026 1 7 -1.0 -23.1812751593 11.9485405086 67.1522950629 0 0 0
5027 1 4 0.29 -24.0293702111 11.3227583795 67.5103973878 0 0 0
5028 1 7 -1.0 -23.4906266658 -11.4931864535 66.3710028573 0 0 0
5029 1 4 0.29 -22.761908421 -11.4007005378 65.6706744696 0 0 0
5030 1 7 -1.0 -24.6239675343 11.8512949636 63.9748651478 0 0 0
5031 1 4 0.29 -24.4106684265 12.7862444776 64.3514028605 0 0 0
5032 1 7 -1.0 -23.8164665927 0.3002734028 65.6118337292 0 0 0
5033 1 4 0.29 -23.3722650803 0.4033830377 64.7139037827 0 0 0
5034 1 7 -1.0 -22.6989367378 -6.538844759 67.8172919881 0 0 0
5035 1 4 0.29 -22.8557413447 -5.7023715119 67.2185697686 0 0 0
5036 1 7 -1.0 -22.8053309845 -19.9281440601 60.6850987604 0 0 0
5037 1 4 0.29 -22.993318823 -20.7806362544 60.1601687164 0 0 0
5038 1 7 -1.0 -24.9190084487 -6.1627614551 61.0728804383 0 0 0
5039 1 4 0.29 -24.1375010557 -5.7761826147 60.5669274408 0 0 0
5040 1 7 -1.0 -24.2065175189 1.1205763403 69.4138430103 0 0 0
5041 1 4 0.29 -23.8534800898 1.811390143 68.7438989233 0 0 0
5042 1 7 -1.0 -22.282669701 -22.2102602579 62.7096865319 0 0 0
5043 1 4 0.29 -21.8181772611 -22.6279383479 61.8400009128 0 0 0
5044 1 7 -1.0 -23.4454898572 1.5731519868 63.2241882285 0 0 0
5045 1 4 0.29 -23.7203464619 1.789690305 64.2187759195 0 0 0
5046 1 7 -1.0 -24.5797761652 13.1975443135 61.4021084137 0 0 0
5047 1 4 0.29 -24.988866347 13.651378219 60.5903335475 0 0 0
5048 1 7 -1.0 -23.7100125669 -10.1104577777 62.3781840869 0 0 0
5049 1 4 0.29 -22.7603225842 -10.4872183451 62.6036422808 0 0 0
5050 1 7 -1.0 -21.4112201158 -17.7890495869 62.3299880195 0 0 0
5051 1 4 0.29 -22.153751451 -17.2610801896 62.8855488939 0 0 0
5052 1 7 -1.0 -23.2891697734 -10.592431395 54.7569525642 0 0 0
5053 1 4 0.29 -24.2237573479 -10.2169431879 54.8635587598 0 0 0
5054 1 7 -1.0 -21.1954928235 -1.9466828923 65.4676592188 0 0 0
5055 1 4 0.29 -20.4452317738 -1.8892902441 64.7273522949 0 0 0
5056 1 7 -1.0 -20.3632901702 -5.6563465257 66.8460691715 0 0 0
5057 1 4 0.29 -21.3199355231 -5.6608982177 67.274225729 0 0 0
5058 1 7 -1.0 -18.7597711083 -3.677184577 65.9717127298 0 0 0
5059 1 4 0.29 -17.9440962959 -4.2376568005 65.7008348812 0 0 0
5060 1 7 -1.0 -18.3781549278 6.5848453806 68.3501725428 0 0 0
5061 1 4 0.29 -17.5032249546 7.1263742614 68.4938943332 0 0 0
5062 1 7 -1.0 -21.2658002289 -15.9539621268 67.670771963 0 0 0
5063 1 4 0.29 -21.698464338 -16.7787716972 67.2050637679 0 0 0
5064 1 7 -1.0 -16.3510123 -5.2986010351 66.4927002466 0 0 0
5065 1 4 0.29 -16.1659526262 -4.387828045 66.0303167325 0 0 0
5066 1 7 -1.0 -19.5885885498 9.0343411841 64.8243312477 0 0 0
5067 1 4 0.29 -18.7962608252 8.5455826689 65.1114718046 0 0 0
5068 1 7 -1.0 -16.5454788656 9.1513247394 66.0860975374 0 0 0
5069 1 4 0.29 -16.446687303 8.550446225 65.2309386076 0 0 0
5070 1 7 -1.0 -20.7599695571 -20.048285892 64.9228335601 0 0 0
5071 1 4 0.29 -21.0840403785 -19.2401624885 65.5373102326 0 0 0
5072 1 7 -1.0 -18.3409504224 -6.5152453806 65.2716705599 0 0 0
5073 1 4 0.29 -17.5066194296 -6.0456412161 65.6036771674 0 0 0
5074 1 7 -1.0 -18.6395478277 5.2665774523 63.3611979064 0 0 0
5075 1 4 0.29 -18.0371168798 4.5736444047 62.8610140697 0 0 0
5076 1 7 -1.0 -19.255902869 -1.490094676 63.4372747722 0 0 0
5077 1 4 0.29 -18.4514644312 -1.1788071311 62.7511419873 0 0 0
5078 1 7 -1.0 -19.179254127 6.2676846927 59.4613706217 0 0 0
5079 1 4 0.29 -19.0814630271 5.3085923937 59.6646266116 0 0 0
5080 1 7 -1.0 -16.8079275208 -14.5888323278 61.2069377352 0 0 0
5081 1 4 0.29 -16.7257777319 -15.4249073926 60.7042435381 0 0 0
5082 1 7 -1.0 -16.7645371702 3.2638324957 62.6546882824 0 0 0
5083 1 4 0.29 -16.0485400812 3.3963311653 63.313984159 0 0 0
5084 1 7 -1.0 -13.0624384137 -18.9810833547 55.525587518 0 0 0
5085 1 4 0.29 -13.1888765284 -19.2981611756 56.513755904 0 0 0
5086 1 7 -1.0 -18.5208186406 2.0915425517 60.020217827 0 0 0
5087 1 4 0.29 -17.7936655336 2.8554067437 59.760911653 0 0 0
5088 1 7 -1.0 -17.8895744466 -4.7120979419 57.585821589 0 0 0
5089 1 4 0.29 -18.8751589717 -4.4156266799 57.4241781473 0 0 0
5090 1 7 -1.0 -17.0893514684 8.6599909595 60.8611619032 0 0 0
5091 1 4 0.29 -16.2323676502 9.1219422312 61.1717956919 0 0 0
5092 1 7 -1.0 -15.7686479275 8.0651983603 68.5750334402 0 0 0
5093 1 4 0.29 -16.0468333602 8.5430688183 67.682042639 0 0 0
5094 1 7 -1.0 -16.7849925242 -20.4269957153 58.9686200325 0 0 0
5095 1 4 0.29 -16.544017824 -19.8714413681 59.8202401468 0 0 0
5096 1 7 -1.0 -15.7418195402 -10.7828636105 59.7982934488 0 0 0
5097 1 4 0.29 -15.0584883929 -10.1804328538 60.3117816459 0 0 0
5098 1 7 -1.0 -17.4501362939 -10.7027923608 49.0972667941 0 0 0
5099 1 4 0.29 -16.8809610097 -11.4425556907 49.5566876043 0 0 0
5100 1 7 -1.0 -18.7420188625 -11.8423047292 56.6554812987 0 0 0
5101 1 4 0.29 -17.8294011805 -12.3667607945 56.5873078941 0 0 0
5102 1 7 -1.0 -22.472172436 14.9430517507 51.4541736853 0 0 0
5103 1 4 0.29 -21.5988872423 15.5090309503 51.2208481061 0 0 0
5104 1 7 -1.0 -15.6516498029 10.2625442498 58.9963782568 0 0 0
5105 1 4 0.29 -16.0230365943 9.6578059605 59.6927485622 0 0 0
5106 1 7 -1.0 -16.3996399103 -17.3562572964 59.8646474687 0 0 0
5107 1 4 0.29 -16.0705552548 -17.8853456124 59.044945662 0 0 0
5108 1 7 -1.0 -14.7162833796 10.5195922081 67.4424966291 0 0 0
5109 1 4 0.29 -13.8206483936 10.3189256923 66.8372886039 0 0 0
5110 1 7 -1.0 -21.4419558941 13.9838158904 49.131885377 0 0 0
5111 1 4 0.29 -21.2104245328 15.001548867 48.6401278284 0 0 0
5112 1 7 -1.0 -15.2895743562 -1.9805154644 59.9289830306 0 0 0
5113 1 4 0.29 -16.364691874 -2.3208311782 60.0287184307 0 0 0
5114 1 7 -1.0 -16.234399201 2.5610528829 65.7870591147 0 0 0
5115 1 4 0.29 -15.4108932375 3.1369127156 65.3599126297 0 0 0
5116 1 7 -1.0 -17.6424901965 -2.9880669152 59.9937547401 0 0 0
5117 1 4 0.29 -17.7218349149 -3.6249099057 59.1599350056 0 0 0
5118 1 7 -1.0 -18.9390976538 -11.3014241944 47.0367062445 0 0 0
5119 1 4 0.29 -18.7885301351 -10.6369301255 46.1223514313 0 0 0
5120 1 7 -1.0 -16.6248029904 -19.6481804265 61.7847158719 0 0 0
5121 1 4 0.29 -16.9532566464 -18.9778870132 60.9962092982 0 0 0
5122 1 7 -1.0 -16.7417666162 -15.3229524358 57.676896275 0 0 0
5123 1 4 0.29 -16.4778702192 -15.680369744 58.6261528589 0 0 0
5124 1 7 -1.0 -17.5596966934 -0.6609417381 61.6637839215 0 0 0
5125 1 4 0.29 -17.5593832893 -1.6015621194 60.9973508246 0 0 0
5126 1 7 -1.0 -16.542808706 3.9192037263 58.9974570013 0 0 0
5127 1 4 0.29 -16.5431017605 3.8769633578 58.0057625492 0 0 0
5128 1 7 -1.0 -19.0977338037 -9.3838003666 45.0669559737 0 0 0
5129 1 4 0.29 -19.1753575608 -10.2846093693 44.589240199 0 0 0
5130 1 7 -1.0 -17.5520114697 -0.3723717602 52.8655157078 0 0 0
5131 1 4 0.29 -16.7304350112 0.2549753288 52.7463008376 0 0 0
5132 1 7 -1.0 -16.1403705417 15.6474044463 61.705543598 0 0 0
5133 1 4 0.29 -16.1240086966 16.6439145211 61.4690593285 0 0 0
5134 1 7 -1.0 -18.8615163837 2.3785611049 48.9574275787 0 0 0
5135 1 4 0.29 -18.0357680924 2.8597792313 49.3242713904 0 0 0
5136 1 7 -1.0 -16.7680432295 -12.4125267751 50.9672958446 0 0 0
5137 1 4 0.29 -15.8032392772 -12.2565782075 51.2457519348 0 0 0
5138 1 7 -1.0 -16.1556367758 -0.4266342692 57.8388188498 0 0 0
5139 1 4 0.29 -16.0038852269 -0.9622999495 58.7876229899 0 0 0
5140 1 7 -1.0 -21.6401624461 16.4571352276 47.8345352871 0 0 0
5141 1 4 0.29 -20.6001903238 16.4762408098 47.5569482768 0 0 0
5142 1 7 -1.0 -16.4034554483 13.3477000172 69.0929558851 0 0 0
5143 1 4 0.29 -16.0389929665 14.265707442 69.285022571 0 0 0
5144 1 7 -1.0 -21.917235295 6.7164678606 44.8107768382 0 0 0
5145 1 4 0.29 -21.597473396 5.9075429468 45.3787937162 0 0 0
5146 1 7 -1.0 -17.4322103812 13.418971665 60.5153181699 0 0 0
5147 1 4 0.29 -17.0630670331 14.262460487 60.9577902714 0 0 0
5148 1 7 -1.0 -16.2284178591 -5.3737224534 62.7684648627 0 0 0
5149 1 4 0.29 -16.1758212205 -5.1214002614 63.6767896015 0 0 0
5150 1 7 -1.0 -15.4896468595 -7.9717329814 59.4047514849 0 0 0
5151 1 4 0.29 -15.4208949607 -8.9603143407 59.5087392818 0 0 0
5152 1 7 -1.0 -15.2211193593 0.9902640493 67.803574727 0 0 0
5153 1 4 0.29 -15.3551098174 1.267693271 66.8186169024 0 0 0
5154 1 7 -1.0 -17.9566106586 9.956057309 54.26524105 0 0 0
5155 1 4 0.29 -18.3101907889 10.8492420635 53.9738836061 0 0 0
5156 1 7 -1.0 -15.5499336857 17.8512960034 64.6238724783 0 0 0
5157 1 4 0.29 -15.2668362274 17.36177717 63.7647974076 0 0 0
5158 1 7 -1.0 -14.3506719385 -11.9683903031 51.8524627537 0 0 0
5159 1 4 0.29 -13.4523672848 -11.7317952054 51.3448582546 0 0 0
5160 1 7 -1.0 -15.4911695508 12.5594111213 57.3016019973 0 0 0
5161 1 4 0.29 -15.3806546386 11.6437092119 57.7806881119 0 0 0
5162 1 7 -1.0 -13.003833772 -9.6074857412 61.0287527343 0 0 0
5163 1 4 0.29 -13.0586757128 -9.9998973842 60.0424206514 0 0 0
5164 1 7 -1.0 -16.2096906218 7.6260770046 63.646974289 0 0 0
5165 1 4 0.29 -16.5437812521 8.4540163705 63.1964191893 0 0 0
5166 1 7 -1.0 -12.5530722284 -2.6436709672 61.4254858922 0 0 0
5167 1 4 0.29 -13.3293089318 -3.0513748302 60.8159964123 0 0 0
5168 1 7 -1.0 -15.2716156614 6.1955966177 58.5800081371 0 0 0
5169 1 4 0.29 -15.8083520275 5.2529120226 58.7051999338 0 0 0
5170 1 7 -1.0 -14.2114266362 4.0442491112 64.6224360868 0 0 0
5171 1 4 0.29 -14.3721086643 4.4457285836 63.6847325452 0 0 0
5172 1 7 -1.0 -20.0067407372 16.2415644283 51.3403144501 0 0 0
5173 1 4 0.29 -19.6939412215 15.7501738343 50.4878108858 0 0 0
5174 1 7 -1.0 -16.862158 1.936181809 50.7566780872 0 0 0
5175 1 4 0.29 -17.8661866276 1.7664010939 50.4446397497 0 0 0
5176 1 7 -1.0 -17.5256795618 5.7951408703 47.6234856323 0 0 0
5177 1 4 0.29 -17.1176332291 4.8819923507 47.8906539956 0 0 0
5178 1 7 -1.0 -13.3338757984 -19.4089518611 58.1371835806 0 0 0
5179 1 4 0.29 -13.7893269666 -19.768261578 58.9819694769 0 0 0
5180 1 7 -1.0 -16.3489398033 -12.9130253013 56.7731930739 0 0 0
5181 1 4 0.29 -16.4110856356 -13.9599284693 57.0226885473 0 0 0
5182 1 7 -1.0 -19.205946414 -11.646893631 43.4115764918 0 0 0
5183 1 4 0.29 -18.8195729044 -12.5695784902 43.2338048088 0 0 0
5184 1 7 -1.0 -14.1400468275 10.6615829147 62.037410388 0 0 0
5185 1 4 0.29 -14.6996053282 9.8251789656 62.1127093694 0 0 0
5186 1 7 -1.0 -11.8353876033 2.5907554352 65.9775582328 0 0 0
5187 1 4 0.29 -12.3273132371 3.2075221297 65.3693684602 0 0 0
5188 1 7 -1.0 -12.3741291503 8.8261733817 61.3677915301 0 0 0
5189 1 4 0.29 -12.7317001001 7.853397601 61.581245273 0 0 0
5190 1 7 -1.0 -12.0138074564 13.5741891989 64.5784204164 0 0 0
5191 1 4 0.29 -11.1724168323 13.3151651501 65.1419648017 0 0 0
5192 1 7 -1.0 -17.9136205773 -17.2033445562 43.4073182694 0 0 0
5193 1 4 0.29 -16.8823136821 -16.9923804666 43.4304731666 0 0 0
5194 1 7 -1.0 -15.2600101203 -15.8037334905 47.0205765155 0 0 0
5195 1 4 0.29 -15.3240901944 -16.2475990995 46.0677660392 0 0 0
5196 1 7 -1.0 -18.2180332357 12.0508860948 48.2015434497 0 0 0
5197 1 4 0.29 -17.4153648933 11.5379427773 48.6011778714 0 0 0
5198 1 7 -1.0 -17.6460415358 -14.5373530083 44.2663681902 0 0 0
5199 1 4 0.29 -17.1669437928 -15.4192382685 43.986974723 0 0 0
5200 1 7 -1.0 -8.7531521084 13.2046976898 63.8356727637 0 0 0
5201 1 4 0.29 -8.747801426 14.2853058399 63.8721225023 0 0 0
5202 1 7 -1.0 -15.0633154948 -8.8878534223 46.9642443638 0 0 0
5203 1 4 0.29 -14.1784531831 -8.5042471322 47.3336686376 0 0 0
5204 1 7 -1.0 -11.9894579033 -11.9595561597 54.6866605254 0 0 0
5205 1 4 0.29 -11.0086025508 -12.132256734 54.8356400806 0 0 0
5206 1 7 -1.0 -13.036771518 14.4737841772 67.9584463416 0 0 0
5207 1 4 0.29 -12.663548654 13.5183969595 67.7994661932 0 0 0
5208 1 7 -1.0 -7.3363848065 -4.8393377287 61.8204821095 0 0 0
5209 1 4 0.29 -8.0324699389 -5.6151926272 62.0682930904 0 0 0
5210 1 7 -1.0 -11.0144650886 -11.7332360768 58.9872756713 0 0 0
5211 1 4 0.29 -12.0562870613 -11.5763060252 58.9760212696 0 0 0
5212 1 7 -1.0 -11.8883703242 -1.9754334713 64.2113764869 0 0 0
5213 1 4 0.29 -12.296336247 -2.4391196804 63.3736256349 0 0 0
5214 1 7 -1.0 -11.1239785384 -8.88060312 63.3378897895 0 0 0
5215 1 4 0.29 -11.8678604688 -9.001432432 62.5952587868 0 0 0
5216 1 7 -1.0 -13.4909182223 -8.0861879724 56.2109058805 0 0 0
5217 1 4 0.29 -12.7907723457 -7.9530656044 55.410095482 0 0 0
5218 1 7 -1.0 -10.3745127426 -5.2084866599 64.1955826133 0 0 0
5219 1 4 0.29 -11.1158478082 -5.4529984008 63.4175127743 0 0 0
5220 1 7 -1.0 -16.5990946268 -2.3638419351 46.4202209252 0 0 0
5221 1 4 0.29 -15.7972446542 -2.9414893968 46.6213720526 0 0 0
5222 1 7 -1.0 -14.6113902301 1.9144014793 52.5991437909 0 0 0
5223 1 4 0.29 -15.4599181904 1.8899239584 51.8900002172 0 0 0
5224 1 7 -1.0 -20.3891436771 4.6233450386 46.0667263618 0 0 0
5225 1 4 0.29 -19.3664453864 4.8464851391 46.1596730302 0 0 0
5226 1 7 -1.0 -9.42267443 -3.0910446404 65.9867435204 0 0 0
5227 1 4 0.29 -9.7708998855 -3.6943488267 65.2263550053 0 0 0
5228 1 7 -1.0 -13.2096853946 5.9300782795 61.9650010932 0 0 0
5229 1 4 0.29 -12.455009254 5.5226245275 62.6355348495 0 0 0
5230 1 7 -1.0 -14.9209056008 9.0361127746 56.3598630799 0 0 0
5231 1 4 0.29 -15.1287538996 9.5204130679 57.22240531 0 0 0
5232 1 7 -1.0 -11.7200055542 -7.445546909 54.1165537221 0 0 0
5233 1 4 0.29 -10.768085059 -7.1555813339 54.3944562434 0 0 0
5234 1 7 -1.0 -12.050659339 -11.4942031184 50.4201536389 0 0 0
5235 1 4 0.29 -12.3648407253 -12.3700304995 50.8013310018 0 0 0
5236 1 7 -1.0 -16.1458154661 8.3872507056 46.4942380335 0 0 0
5237 1 4 0.29 -16.3799756254 9.1385913815 47.1695124687 0 0 0
5238 1 7 -1.0 -7.5737827679 -19.8433921166 59.2548614988 0 0 0
5239 1 4 0.29 -7.1841391814 -19.0501245381 59.7551568665 0 0 0
5240 1 7 -1.0 -10.065494124 -10.5195205127 61.1953760022 0 0 0
5241 1 4 0.29 -10.3561617613 -10.2564824369 62.1446856517 0 0 0
5242 1 7 -1.0 -18.9848594522 17.4906059977 47.6197991925 0 0 0
5243 1 4 0.29 -18.2509499507 18.238417952 47.5915910091 0 0 0
5244 1 7 -1.0 -9.7060677493 4.9118177759 58.2632797847 0 0 0
5245 1 4 0.29 -9.4614086558 5.1051901221 59.302792536 0 0 0
5246 1 7 -1.0 -14.6288339486 16.475405835 58.875664194 0 0 0
5247 1 4 0.29 -15.3173928558 17.1673454729 58.9831352293 0 0 0
5248 1 7 -1.0 -10.8840679088 11.1248772944 67.3524705227 0 0 0
5249 1 4 0.29 -11.8432196979 11.345909907 67.6705410747 0 0 0
5250 1 7 -1.0 -13.4931591123 -12.6971636432 47.8813120457 0 0 0
5251 1 4 0.29 -13.6170050166 -12.2772316045 48.851799443 0 0 0
5252 1 7 -1.0 -12.90034256 11.4265586588 56.2805439599 0 0 0
5253 1 4 0.29 -13.6846349251 11.7983510525 56.8574295315 0 0 0
5254 1 7 -1.0 -13.4451307326 -11.1198189392 58.0816081863 0 0 0
5255 1 4 0.29 -14.2010730918 -10.9371362871 58.6849881352 0 0 0
5256 1 7 -1.0 -10.922280427 20.0642714504 56.715308337 0 0 0
5257 1 4 0.29 -10.5640110871 21.0182059725 56.6724946638 0 0 0
5258 1 7 -1.0 -14.8797960143 -17.5496561018 44.8449540682 0 0 0
5259 1 4 0.29 -15.7390239955 -17.9922475305 45.0769886756 0 0 0
5260 1 7 -1.0 -11.3166673968 -15.370615118 55.4956997472 0 0 0
5261 1 4 0.29 -10.5722744946 -14.7062711174 55.1364115834 0 0 0
5262 1 7 -1.0 -14.3651701368 -16.384973703 42.0195681146 0 0 0
5263 1 4 0.29 -14.3663352837 -16.8498750792 42.9742902163 0 0 0
5264 1 7 -1.0 -17.0403036161 -3.2314827541 44.0090782711 0 0 0
5265 1 4 0.29 -16.3696882714 -3.3167683748 43.2344008105 0 0 0
5266 1 7 -1.0 -9.8235628265 -19.2568923475 56.4990857105 0 0 0
5267 1 4 0.29 -10.5637855294 -20.0196825678 56.3758898051 0 0 0
5268 1 7 -1.0 -16.1634144039 10.1974187749 48.7759931477 0 0 0
5269 1 4 0.29 -17.1868357971 10.0871519949 48.7410208364 0 0 0
5270 1 7 -1.0 -11.7697207347 -3.7902555446 58.8368671736 0 0 0
5271 1 4 0.29 -11.6079835556 -3.4253679631 59.7185441015 0 0 0
5272 1 7 -1.0 -9.2444091644 -12.5465175307 63.2302251393 0 0 0
5273 1 4 0.29 -9.8142104022 -11.8443265875 62.6542758736 0 0 0
5274 1 7 -1.0 -7.9136625813 -16.0376674126 59.6922977948 0 0 0
5275 1 4 0.29 -7.6544538828 -15.6376879239 60.5728592055 0 0 0
5276 1 7 -1.0 -11.1522343245 -14.2464187059 58.9247894992 0 0 0
5277 1 4 0.29 -11.0471047043 -13.2203129664 58.8618437805 0 0 0
5278 1 7 -1.0 -12.28794319 -5.9583390857 62.2741341505 0 0 0
5279 1 4 0.29 -12.2628893313 -4.9186884443 62.4131126171 0 0 0
5280 1 7 -1.0 -12.7678012365 4.1202489547 53.6737379634 0 0 0
5281 1 4 0.29 -12.712548552 3.1113529582 53.9301423364 0 0 0
5282 1 7 -1.0 -9.6884475141 -1.7013173505 58.7156658991 0 0 0
5283 1 4 0.29 -9.9269767752 -1.4665734355 57.7797979449 0 0 0
5284 1 7 -1.0 -8.8250778886 -9.0217203905 54.5082359938 0 0 0
5285 1 4 0.29 -9.3002274442 -8.7476236614 53.6511611311 0 0 0
5286 1 7 -1.0 -6.7748862843 12.4073205163 65.332103595 0 0 0
5287 1 4 0.29 -6.2076883732 13.1220127063 65.7195806386 0 0 0
5288 1 7 -1.0 -9.4297554478 -16.1977816366 64.5947031823 0 0 0
5289 1 4 0.29 -10.2395964608 -15.4907983629 64.7445304107 0 0 0
5290 1 7 -1.0 -10.0088097184 5.991258613 61.1569859749 0 0 0
5291 1 4 0.29 -10.9300331046 5.9814176377 61.4784910964 0 0 0
5292 1 7 -1.0 -12.4716338849 1.305357878 53.8552989437 0 0 0
5293 1 4 0.29 -11.6865133923 0.692442313 54.0811331336 0 0 0
5294 1 7 -1.0 -10.0784143796 0.7408584608 64.9444149284 0 0 0
5295 1 4 0.29 -10.6014824646 1.6195930127 65.2258672788 0 0 0
5296 1 7 -1.0 -11.6560399824 14.6974801866 59.3331293252 0 0 0
5297 1 4 0.29 -11.2780521145 15.2895909831 58.5115686938 0 0 0
5298 1 7 -1.0 -9.5330024005 -12.491494381 55.7188161046 0 0 0
5299 1 4 0.29 -10.1272213815 -13.2751168181 55.4566366505 0 0 0
5300 1 7 -1.0 -11.3565684624 -7.4595930593 65.432562834 0 0 0
5301 1 4 0.29 -11.0899293998 -6.5698100002 65.0500216205 0 0 0
5302 1 7 -1.0 -10.3594352413 -7.1363238744 57.1897302174 0 0 0
5303 1 4 0.29 -10.7032586027 -6.933743956 56.2440647263 0 0 0
5304 1 7 -1.0 -10.3305123395 7.3107376666 64.2838322241 0 0 0
5305 1 4 0.29 -10.460532345 7.2438719486 63.3460304325 0 0 0
5306 1 7 -1.0 -9.8264155846 -14.3456829674 52.5860635301 0 0 0
5307 1 4 0.29 -8.866690194 -14.5314163653 52.8605184251 0 0 0
5308 1 7 -1.0 -11.7386273509 6.9231431622 57.535641758 0 0 0
5309 1 4 0.29 -10.9205013892 6.2966812998 57.6822117988 0 0 0
5310 1 7 -1.0 -13.1449658308 14.6729578337 56.1627665906 0 0 0
5311 1 4 0.29 -13.66040103 13.8890778243 56.5302616049 0 0 0
5312 1 7 -1.0 -9.0584787216 16.1418630269 64.5595913414 0 0 0
5313 1 4 0.29 -8.4804073172 15.4003256663 64.9712376573 0 0 0
5314 1 7 -1.0 -7.0416254658 3.4642822864 58.331275524 0 0 0
5315 1 4 0.29 -7.5857292868 2.9276018554 57.6758973107 0 0 0
5316 1 7 -1.0 -5.8514429076 -17.6374633004 59.622739709 0 0 0
5317 1 4 0.29 -6.7174461328 -17.0175012745 59.5865425242 0 0 0
5318 1 7 -1.0 -10.8210992891 -0.712206724 54.7876457094 0 0 0
5319 1 4 0.29 -10.2018787986 -0.5422770659 55.7204688772 0 0 0
5320 1 7 -1.0 -8.7616981076 9.8313076544 61.7605024545 0 0 0
5321 1 4 0.29 -9.6969216622 9.9842003133 62.0551700612 0 0 0
5322 1 7 -1.0 -8.3233366827 0.697937906 57.3120359004 0 0 0
5323 1 4 0.29 -9.3542301153 0.6763191802 57.2903843232 0 0 0
5324 1 7 -1.0 -6.9372257351 9.18807962 63.877183163 0 0 0
5325 1 4 0.29 -7.8958524319 9.5327690127 64.0191042004 0 0 0
5326 1 7 -1.0 -10.7478503564 6.5708970666 55.2228857073 0 0 0
5327 1 4 0.29 -11.1540746624 6.6817101615 56.2022767877 0 0 0
5328 1 7 -1.0 -3.0303722218 -3.7912616887 64.9301594558 0 0 0
5329 1 4 0.29 -3.9706347604 -4.1838813449 64.8410997395 0 0 0
5330 1 7 -1.0 -6.8914609728 -11.5940659584 55.771086755 0 0 0
5331 1 4 0.29 -7.7701027666 -12.15592217 55.7225952787 0 0 0
5332 1 7 -1.0 -13.5205299398 14.4050570185 49.1942437778 0 0 0
5333 1 4 0.29 -13.0004771041 15.2752862075 49.5590990154 0 0 0
5334 1 7 -1.0 -6.805505373 13.904691962 59.9256248014 0 0 0
5335 1 4 0.29 -7.2118886498 13.859657976 60.8651534976 0 0 0
5336 1 7 -1.0 -10.0496280067 4.5098703484 45.7043578235 0 0 0
5337 1 4 0.29 -10.3868544286 3.6280576232 46.0694852605 0 0 0
5338 1 7 -1.0 -9.9467292495 12.8746196336 53.2440122036 0 0 0
5339 1 4 0.29 -10.8122169849 13.3669786992 53.3809774004 0 0 0
5340 1 7 -1.0 -11.2623868899 0.8304182903 57.0855029554 0 0 0
5341 1 4 0.29 -11.3610412022 0.1839336221 56.3189724396 0 0 0
5342 1 7 -1.0 -9.1212751972 -6.3401556156 54.6689184891 0 0 0
5343 1 4 0.29 -9.0937172715 -7.4048968075 54.8020538247 0 0 0
5344 1 7 -1.0 -7.280587251 -7.7805041712 52.9366139266 0 0 0
5345 1 4 0.29 -7.8621642119 -8.2124444072 53.81928998 0 0 0
5346 1 7 -1.0 -3.76461506 -17.6376625474 62.2823633418 0 0 0
5347 1 4 0.29 -3.6550968721 -17.6660587015 63.3298556063 0 0 0
5348 1 7 -1.0 -5.6419892782 -10.7662344791 58.8725257432 0 0 0
5349 1 4 0.29 -5.5796538779 -11.7782963725 58.9245281518 0 0 0
5350 1 7 -1.0 -7.0260176772 15.1026326754 62.3446177937 0 0 0
5351 1 4 0.29 -7.6709467425 14.7418914774 63.0384963083 0 0 0
5352 1 7 -1.0 -5.7002017383 -4.4993098244 64.3719930172 0 0 0
5353 1 4 0.29 -5.7542532697 -4.0965283283 65.3519906566 0 0 0
5354 1 7 -1.0 -11.1348197131 3.4642268012 42.705710158 0 0 0
5355 1 4 0.29 -11.7136230274 3.8778886852 43.5004626104 0 0 0
5356 1 7 -1.0 -5.3409478269 15.3548994346 66.2137306609 0 0 0
5357 1 4 0.29 -5.9180404803 16.0288925144 65.6673406246 0 0 0
5358 1 7 -1.0 -9.0225211196 -11.3619692275 42.3794997147 0 0 0
5359 1 4 0.29 -8.185055263 -11.7194519336 42.899352173 0 0 0
5360 1 7 -1.0 -4.9975897352 -13.4383668525 58.6987340983 0 0 0
5361 1 4 0.29 -5.2257718085 -13.5307975093 59.617972518 0 0 0
5362 1 7 -1.0 -5.1027262329 -18.1592496566 52.6858336451 0 0 0
5363 1 4 0.29 -6.0994866197 -18.1034056675 53.0926022274 0 0 0
5364 1 7 -1.0 -5.5516996451 7.2918018415 65.4170841935 0 0 0
5365 1 4 0.29 -6.0035239925 7.8671937181 64.6775747782 0 0 0
5366 1 7 -1.0 -8.5742201469 11.9033455177 60.0498430536 0 0 0
5367 1 4 0.29 -8.766911163 11.3941779029 60.9101173064 0 0 0
5368 1 7 -1.0 -10.0619859835 17.6860115086 54.6724975894 0 0 0
5369 1 4 0.29 -10.3457470626 18.6728535141 54.5781948347 0 0 0
5370 1 7 -1.0 -7.896476052 5.9896351577 56.5036437033 0 0 0
5371 1 4 0.29 -8.7548319551 5.5618839728 56.9770795628 0 0 0
5372 1 7 -1.0 -6.5528558939 -6.2742047209 55.2170036739 0 0 0
5373 1 4 0.29 -7.527240126 -6.551356878 55.343431395 0 0 0
5374 1 7 -1.0 -1.0139470936 -4.8012481979 63.5342747429 0 0 0
5375 1 4 0.29 -0.1732143627 -5.3898523822 63.3192367613 0 0 0
5376 1 7 -1.0 -4.6725468928 18.5931258667 62.8686183651 0 0 0
5377 1 4 0.29 -4.2835639995 19.515279079 62.54329567 0 0 0
5378 1 7 -1.0 -8.3759727822 3.5963356372 61.2259557525 0 0 0
5379 1 4 0.29 -9.1329549643 4.391118559 61.4061734754 0 0 0
5380 1 7 -1.0 -3.4863836174 5.6373104174 64.1877123328 0 0 0
5381 1 4 0.29 -3.702963057 5.0578242143 63.3869752259 0 0 0
5382 1 7 -1.0 -6.6249426449 2.1884177755 62.7941940657 0 0 0
5383 1 4 0.29 -7.5009076759 1.5514143444 62.5532312409 0 0 0
5384 1 7 -1.0 -8.290125207 2.0663858659 47.2401770221 0 0 0
5385 1 4 0.29 -7.6190586916 2.4104625848 46.4071143455 0 0 0
5386 1 7 -1.0 -11.9873572989 14.0469514668 43.840472909 0 0 0
5387 1 4 0.29 -12.726955326 13.8997418214 43.2680728135 0 0 0
5388 1 7 -1.0 -8.7901805246 14.0264128354 58.0526119807 0 0 0
5389 1 4 0.29 -8.6843668364 14.163697856 59.0651187868 0 0 0
5390 1 7 -1.0 -7.9464506098 3.5288400582 44.4962273756 0 0 0
5391 1 4 0.29 -7.3160621101 2.7464021097 44.8440061204 0 0 0
5392 1 7 -1.0 -3.6636023473 17.4584179597 65.0920477479 0 0 0
5393 1 4 0.29 -4.5697876239 17.2985862681 65.6018503908 0 0 0
5394 1 7 -1.0 -7.4744433079 -0.5460213347 51.2204316545 0 0 0
5395 1 4 0.29 -7.0450568365 -1.2244929436 51.8167117488 0 0 0
5396 1 7 -1.0 -8.3958614353 -8.6224522897 43.7084175493 0 0 0
5397 1 4 0.29 -7.6757352958 -8.9538240704 44.3589484151 0 0 0
5398 1 7 -1.0 -2.1388401193 17.570424013 63.0203093428 0 0 0
5399 1 4 0.29 -1.227783308 17.1221308343 62.632205787 0 0 0
5400 1 7 -1.0 -6.3454539376 -12.5095751457 48.9942419921 0 0 0
5401 1 4 0.29 -6.4608218421 -12.5468385735 47.9853484441 0 0 0
5402 1 7 -1.0 -6.6167673618 8.1461308915 54.0701512352 0 0 0
5403 1 4 0.29 -6.5167609733 8.4912671857 53.0715334055 0 0 0
5404 1 7 -1.0 -7.2154331571 13.0522111089 53.4317511439 0 0 0
5405 1 4 0.29 -7.6228807225 12.4373981018 52.7333384835 0 0 0
5406 1 7 -1.0 -6.5496991972 13.3146940204 56.4106866819 0 0 0
5407 1 4 0.29 -5.79080138 13.679819023 55.6759937842 0 0 0
5408 1 7 -1.0 -7.2239205008 1.0897643302 59.8758773359 0 0 0
5409 1 4 0.29 -7.4385018037 1.0691396413 58.8662334327 0 0 0
5410 1 7 -1.0 -4.1749577592 2.4411539744 53.7487146883 0 0 0
5411 1 4 0.29 -4.0929254266 1.4484048678 53.5401761759 0 0 0
5412 1 7 -1.0 -2.9771681007 -1.4688789611 61.6784428764 0 0 0
5413 1 4 0.29 -2.9437780934 -2.1463475594 60.8206213289 0 0 0
5414 1 7 -1.0 -1.9169501356 -19.3014219724 55.556330024 0 0 0
5415 1 4 0.29 -1.1979799737 -19.6020661883 54.8463798795 0 0 0
5416 1 7 -1.0 -4.4255473496 -1.3468167568 56.3664486411 0 0 0
5417 1 4 0.29 -4.2555103012 -1.8705134922 55.5502291436 0 0 0
5418 1 7 -1.0 -6.0453013657 10.3354531847 57.2936439106 0 0 0
5419 1 4 0.29 -5.4619554603 10.9415374463 56.755647922 0 0 0
5420 1 7 -1.0 -2.9246411813 -7.3453855827 51.0897927441 0 0 0
5421 1 4 0.29 -3.2202139344 -7.6832116899 52.0857266379 0 0 0
5422 1 7 -1.0 -6.5089474426 -1.6865424269 44.839255333 0 0 0
5423 1 4 0.29 -6.1956057757 -0.7480454579 44.936435126 0 0 0
5424 1 7 -1.0 -7.2228776036 -0.9046041335 47.1874026745 0 0 0
5425 1 4 0.29 -7.3329974092 0.0971763309 47.2016523806 0 0 0
5426 1 7 -1.0 -3.3211286272 12.2752673808 66.4518062571 0 0 0
5427 1 4 0.29 -4.0506027185 11.80018005 66.9369356113 0 0 0
5428 1 7 -1.0 -5.1914321261 -13.3099838102 42.105291408 0 0 0
5429 1 4 0.29 -4.5277218325 -12.4591350909 41.9496457832 0 0 0
5430 1 7 -1.0 -1.3257681705 -15.0651041212 53.6464524665 0 0 0
5431 1 4 0.29 -0.3027735618 -15.1648982519 53.808240461 0 0 0
5432 1 7 -1.0 -4.532678936 17.6887941176 55.6869871511 0 0 0
5433 1 4 0.29 -3.7981247562 16.9212441408 55.7579651381 0 0 0
5434 1 7 -1.0 -3.7363835123 5.8714749036 56.3218675042 0 0 0
5435 1 4 0.29 -3.479179058 4.895698066 55.9933917586 0 0 0
5436 1 7 -1.0 -6.7287221925 3.2480780445 41.4414200366 0 0 0
5437 1 4 0.29 -5.7298841141 3.4632032991 41.5766093722 0 0 0
5438 1 7 -1.0 -5.2607108307 3.5554546836 47.7091186518 0 0 0
5439 1 4 0.29 -5.2703229032 2.6926375694 48.2524365109 0 0 0
5440 1 7 -1.0 -1.2643868077 -1.3203570183 64.3805114899 0 0 0
5441 1 4 0.29 -0.5905365103 -0.9450921399 65.1292182277 0 0 0
5442 1 7 -1.0 -3.6200044008 12.5676401357 58.6204566897 0 0 0
5443 1 4 0.29 -3.186006925 13.2436688239 57.8896156605 0 0 0
5444 1 7 -1.0 -2.2553286833 -6.6858955718 54.9291059119 0 0 0
5445 1 4 0.29 -1.7353367172 -7.4931726769 55.3096464045 0 0 0
5446 1 7 -1.0 -5.7869028329 -8.6405590402 45.0582433736 0 0 0
5447 1 4 0.29 -5.7278808126 -9.6720875225 44.7063310736 0 0 0
5448 1 7 -1.0 -8.5025143245 10.8071376431 47.3604199476 0 0 0
5449 1 4 0.29 -8.272765229 10.701749034 48.3474014286 0 0 0
5450 1 7 -1.0 -7.602416416 -10.1916200355 39.3542437146 0 0 0
5451 1 4 0.29 -7.6398983844 -10.202590919 38.3525154397 0 0 0
5452 1 7 -1.0 -4.5185858035 -6.2010780748 45.3590784826 0 0 0
5453 1 4 0.29 -3.6084445582 -5.7169822055 45.7425590343 0 0 0
5454 1 7 -1.0 -7.7723509248 16.8972610075 46.3633800467 0 0 0
5455 1 4 0.29 -8.1108669105 17.5810043684 45.6677172311 0 0 0
5456 1 7 -1.0 -5.8774534054 -13.7185114969 45.7762287799 0 0 0
5457 1 4 0.29 -6.3708592127 -12.9198988936 46.207222295 0 0 0
5458 1 7 -1.0 -3.939074086 -3.7245069432 41.5689774895 0 0 0
5459 1 4 0.29 -3.9863616228 -4.75847226 41.4971923323 0 0 0
5460 1 7 -1.0 0.9965368607 0.4735111864 61.7640346377 0 0 0
5461 1 4 0.29 1.9615390251 0.3191850733 62.079962642 0 0 0
5462 1 7 -1.0 2.6861140675 -10.6041786502 64.5442317922 0 0 0
5463 1 4 0.29 1.8782909686 -11.203486194 64.207751388 0 0 0
5464 1 7 -1.0 -0.0394049066 -15.5991967129 56.6255050614 0 0 0
5465 1 4 0.29 0.1635916949 -15.9789597861 55.6764446474 0 0 0
5466 1 7 -1.0 -1.1999853254 10.9224871554 56.3979572079 0 0 0
5467 1 4 0.29 -0.7839821142 10.0863122529 56.7969443746 0 0 0
5468 1 7 -1.0 -2.9869225849 -16.7110908491 46.412253819 0 0 0
5469 1 4 0.29 -2.0277460726 -17.0252236319 46.5284895233 0 0 0
5470 1 7 -1.0 -0.5471183917 12.7416076551 65.3661283776 0 0 0
5471 1 4 0.29 -0.0743723601 13.5705103092 65.0126686277 0 0 0
5472 1 7 -1.0 -1.1167879276 7.0462820944 52.8859564447 0 0 0
5473 1 4 0.29 -1.9364079669 6.4442316278 53.0061584322 0 0 0
5474 1 7 -1.0 -3.7191793548 -10.3026941623 43.7260139548 0 0 0
5475 1 4 0.29 -3.566184386 -11.2784508088 43.5125629649 0 0 0
5476 1 7 -1.0 -3.0628275028 1.3279097477 44.4010253753 0 0 0
5477 1 4 0.29 -3.2841506274 2.2523702213 43.9761206297 0 0 0
5478 1 7 -1.0 1.4932198436 -13.1214487237 56.0417037198 0 0 0
5479 1 4 0.29 1.8654587639 -12.4118304417 55.4884335676 0 0 0
5480 1 7 -1.0 -2.1874364123 -2.5988525663 38.9874970377 0 0 0
5481 1 4 0.29 -2.9782213524 -2.5258209724 38.2872514696 0 0 0
5482 1 7 -1.0 -2.9342261283 7.932695809 40.260249122 0 0 0
5483 1 4 0.29 -3.7503567378 7.8212655836 40.899766556 0 0 0
5484 1 7 -1.0 -2.4516752303 -16.494832633 39.6920215544 0 0 0
5485 1 4 0.29 -2.7199988625 -17.4137381904 39.9658038083 0 0 0
5486 1 7 -1.0 -1.5162324406 -4.5401127526 42.9072554901 0 0 0
5487 1 4 0.29 -0.7686660831 -4.2363077147 43.4285347777 0 0 0
5488 1 7 -1.0 -3.3106678965 6.2603465759 42.1558308974 0 0 0
5489 1 4 0.29 -3.3998656932 5.6169732188 43.0076056926 0 0 0
5490 1 7 -1.0 -3.5588850103 20.6604085219 52.1812692193 0 0 0
5491 1 4 0.29 -3.2018772123 20.1871173565 51.2800506329 0 0 0
5492 1 7 -1.0 -1.4393116808 -19.3430602188 36.157709806 0 0 0
5493 1 4 0.29 -1.9499048198 -18.4899953397 35.744821603 0 0 0
5494 1 7 -1.0 1.1191165348 -10.9874070717 49.957871807 0 0 0
5495 1 4 0.29 0.6016497477 -11.1895616521 50.8484755553 0 0 0
5496 1 7 -1.0 0.1122100414 -16.4328590682 51.8288722603 0 0 0
5497 1 4 0.29 -0.3212270705 -15.9809538161 52.6902199155 0 0 0
5498 1 7 -1.0 -1.2652392913 -14.487456148 45.7965008935 0 0 0
5499 1 4 0.29 -1.1462480626 -15.4947693725 45.8678386852 0 0 0
5500 1 7 -1.0 -2.1197351338 -2.9551010634 46.8137226421 0 0 0
5501 1 4 0.29 -2.8050790172 -2.6628937641 47.4908382822 0 0 0
5502 1 7 -1.0 -2.7980308681 -12.2657161119 46.0323100515 0 0 0
5503 1 4 0.29 -3.303172713 -11.5665934432 45.3829919955 0 0 0
5504 1 7 -1.0 2.8152677515 -3.0524769917 60.3352903015 0 0 0
5505 1 4 0.29 2.2558758626 -3.8719692625 60.1217373914 0 0 0
5506 1 7 -1.0 -1.8818269583 -5.9275586162 46.1351832072 0 0 0
5507 1 4 0.29 -1.5299003409 -6.2415381466 45.188870205 0 0 0
5508 1 7 -1.0 -2.3680053931 6.9598337885 47.1607835839 0 0 0
5509 1 4 0.29 -3.1464284161 6.7052268269 47.7744167627 0 0 0
5510 1 7 -1.0 -2.7269161389 9.4274856189 51.3494834716 0 0 0
5511 1 4 0.29 -3.2499293788 8.6950659916 50.9374582567 0 0 0
5512 1 7 -1.0 -0.7321165107 13.1722697377 58.5730616672 0 0 0
5513 1 4 0.29 -0.1387135713 13.8147175942 59.2438968095 0 0 0
5514 1 7 -1.0 2.08324166 -12.6845637023 60.8045314679 0 0 0
5515 1 4 0.29 1.9566221019 -12.7225780496 61.7911442664 0 0 0
5516 1 7 -1.0 -3.3764952353 17.1590042859 47.3561405317 0 0 0
5517 1 4 0.29 -3.9580844484 17.8172915338 47.8912896509 0 0 0
5518 1 7 -1.0 0.1329102348 10.8263059038 60.3785244286 0 0 0
5519 1 4 0.29 -0.1689493244 10.9533125782 61.3695325478 0 0 0
5520 1 7 -1.0 -1.894147058 1.0798994965 47.3951235869 0 0 0
5521 1 4 0.29 -2.4610333864 0.5975978181 48.1031992705 0 0 0
5522 1 7 -1.0 -0.1018304327 1.3376668048 57.4668971759 0 0 0
5523 1 4 0.29 -0.6059115892 2.1610682057 57.0293646695 0 0 0
5524 1 7 -1.0 1.0068731279 6.0270985308 60.1159309343 0 0 0
5525 1 4 0.29 0.2323034608 6.7231669362 60.4890750857 0 0 0
5526 1 7 -1.0 -0.994442383 16.8949618621 59.1152968097 0 0 0
5527 1 4 0.29 -1.7072213735 17.0010713684 58.3952810933 0 0 0
5528 1 7 -1.0 -0.7846295242 -0.1863205288 53.6933436956 0 0 0
5529 1 4 0.29 -1.6437143588 0.3712173607 53.6458756215 0 0 0
5530 1 7 -1.0 2.9390999859 -7.6954524632 58.3646576162 0 0 0
5531 1 4 0.29 2.1082823445 -7.7119188816 58.859255746 0 0 0
5532 1 7 -1.0 1.2783399908 -1.0267680699 57.6605663586 0 0 0
5533 1 4 0.29 1.1962814652 -1.8308173969 58.3026001636 0 0 0
5534 1 7 -1.0 -0.5816149868 7.7420710236 49.7828087831 0 0 0
5535 1 4 0.29 -0.9684696654 6.8226601698 50.0097205714 0 0 0
5536 1 7 -1.0 -0.9875766837 8.9307842912 58.4348390576 0 0 0
5537 1 4 0.29 -0.0276264805 8.4626100391 58.432683936 0 0 0
5538 1 7 -1.0 3.0513787135 -0.5475477717 60.2083754228 0 0 0
5539 1 4 0.29 2.8568175661 -1.5959620863 60.2462665722 0 0 0
5540 1 7 -1.0 -1.0015865009 -2.3975740397 56.0718209458 0 0 0
5541 1 4 0.29 -1.1481348475 -2.6006167785 57.0325321196 0 0 0
5542 1 7 -1.0 -3.431300544 9.9181821642 58.0226733176 0 0 0
5543 1 4 0.29 -4.3368603529 10.2675456226 58.2987277506 0 0 0
5544 1 7 -1.0 2.4004434748 -15.9570473485 54.891394858 0 0 0
5545 1 4 0.29 1.9599622209 -16.0769135115 53.9665976289 0 0 0
5546 1 7 -1.0 1.2864444124 7.1336383077 56.4841505939 0 0 0
5547 1 4 0.29 0.9618616381 6.8592317941 57.4840784487 0 0 0
5548 1 7 -1.0 -3.0105702896 14.9612424598 53.2701809958 0 0 0
5549 1 4 0.29 -3.441610938 14.1194177488 53.6704941917 0 0 0
5550 1 7 -1.0 2.1131015041 -8.819905033 61.8911445274 0 0 0
5551 1 4 0.29 2.2906078331 -9.5805565953 61.176962121 0 0 0
5552 1 7 -1.0 -1.8988176851 15.2551519492 49.7972044781 0 0 0
5553 1 4 0.29 -2.5382905448 15.4771612299 50.6257549566 0 0 0
5554 1 7 -1.0 -0.050676315 -4.3667470992 54.0944853695 0 0 0
5555 1 4 0.29 0.6535589217 -3.6216077028 54.1740886287 0 0 0
5556 1 7 -1.0 -3.4432815636 4.7320984912 44.4835625551 0 0 0
5557 1 4 0.29 -3.874172758 4.0176442746 43.9234884735 0 0 0
5558 1 7 -1.0 1.3504046267 -5.9068512422 47.5560414274 0 0 0
5559 1 4 0.29 0.6885247201 -6.749007016 47.6283397734 0 0 0
5560 1 7 -1.0 2.0896971732 -12.6547814695 53.415896017 0 0 0
5561 1 4 0.29 1.6811402015 -13.2948941869 54.120353968 0 0 0
5562 1 7 -1.0 -0.1222662654 -8.0258435551 47.686129837 0 0 0
5563 1 4 0.29 -0.0117061437 -8.7245276749 46.8464581419 0 0 0
5564 1 7 -1.0 -1.1702739925 -4.7235684104 49.1670781593 0 0 0
5565 1 4 0.29 -1.9665955741 -4.229286773 49.5840872549 0 0 0
5566 1 7 -1.0 2.9268372002 2.1942758898 59.4183032931 0 0 0
5567 1 4 0.29 3.5288640371 2.5557875299 58.6127741437 0 0 0
5568 1 7 -1.0 5.2870396181 3.4146407058 60.4015682405 0 0 0
5569 1 4 0.29 5.444903464 3.645013109 59.4190075433 0 0 0
5570 1 7 -1.0 4.3947069592 10.5913160827 62.52350474 0 0 0
5571 1 4 0.29 4.6937082876 11.3993747116 63.1848640609 0 0 0
5572 1 7 -1.0 7.5617052012 -1.7483901773 56.8637883709 0 0 0
5573 1 4 0.29 7.5410767107 -2.5548134131 56.1619255466 0 0 0
5574 1 7 -1.0 5.7358645706 12.5738741104 59.3892482935 0 0 0
5575 1 4 0.29 5.4247966706 12.5048260251 60.3909192157 0 0 0
5576 1 7 -1.0 4.8237800153 15.8340930704 56.1767915516 0 0 0
5577 1 4 0.29 5.1078504998 16.59834455 55.5192029211 0 0 0
5578 1 7 -1.0 8.4968056587 -14.8025756074 55.2621625682 0 0 0
5579 1 4 0.29 8.5302259488 -15.6408818132 54.6509496084 0 0 0
5580 1 7 -1.0 7.4055125647 -3.9070532925 54.960404842 0 0 0
5581 1 4 0.29 8.2686587758 -4.1761236707 55.3092373157 0 0 0
5582 1 7 -1.0 8.516974887 6.2077902468 52.4474472227 0 0 0
5583 1 4 0.29 8.3251122492 7.1766063381 52.6963997329 0 0 0
5584 1 7 -1.0 4.6219941519 3.0134329606 57.4905802098 0 0 0
5585 1 4 0.29 5.5139202458 2.5735884867 57.1166417919 0 0 0
5586 1 7 -1.0 3.9588025424 9.7993480497 52.3463120066 0 0 0
5587 1 4 0.29 4.9573500875 10.1273973744 52.5054522172 0 0 0
5588 1 7 -1.0 7.1754648353 -9.8278339922 55.081003332 0 0 0
5589 1 4 0.29 7.1774092719 -10.7284982396 55.64394319 0 0 0
5590 1 7 -1.0 7.1661876028 8.3893361847 57.3909406593 0 0 0
5591 1 4 0.29 7.2184309526 7.4450873765 57.8362052566 0 0 0
5592 1 7 -1.0 7.1553820173 -15.3057029654 50.8947421619 0 0 0
5593 1 4 0.29 7.8083726668 -14.9709642339 51.5877460376 0 0 0
5594 1 7 -1.0 9.9412705088 8.4953016846 53.2940348503 0 0 0
5595 1 4 0.29 9.9262536762 7.4713734607 53.1325405414 0 0 0
5596 1 7 -1.0 7.299722616 -1.3612359294 51.734044653 0 0 0
5597 1 4 0.29 8.0482865576 -1.6363342306 52.4267359545 0 0 0
5598 1 7 -1.0 6.5053628114 17.4794635202 53.9521801979 0 0 0
5599 1 4 0.29 5.8103172777 16.6461693037 53.9129891659 0 0 0
5600 1 7 -1.0 9.0211513252 13.0221020454 61.5593183211 0 0 0
5601 1 4 0.29 9.1587095655 13.9766440259 61.3900672915 0 0 0
5602 1 7 -1.0 8.2289484435 -17.4589671614 54.244079375 0 0 0
5603 1 4 0.29 9.1891260324 -17.471995389 54.5593997026 0 0 0
5604 1 7 -1.0 9.0312284579 -7.4355100455 52.9259789648 0 0 0
5605 1 4 0.29 8.6028537526 -7.9399826971 52.0911476883 0 0 0
5606 1 7 -1.0 5.9113777524 -7.0387886799 43.3095579633 0 0 0
5607 1 4 0.29 6.8991986325 -6.6036433376 43.4259325308 0 0 0
5608 1 7 -1.0 5.8098058074 -7.3574130096 50.0001099543 0 0 0
5609 1 4 0.29 6.7677935461 -7.0301296311 50.1938949813 0 0 0
5610 1 7 -1.0 4.3656880465 20.3656651025 43.269460613 0 0 0
5611 1 4 0.29 5.3519585413 20.1018655737 43.6344550537 0 0 0
5612 1 7 -1.0 7.6508754043 14.8214702512 55.3933688361 0 0 0
5613 1 4 0.29 6.8233636021 15.4753273082 55.1408117668 0 0 0
5614 1 7 -1.0 8.4381054349 -12.7893359999 53.2231846833 0 0 0
5615 1 4 0.29 8.3110038284 -13.4390397472 54.0803515466 0 0 0
5616 1 7 -1.0 7.4343645788 14.6107698283 58.8473349716 0 0 0
5617 1 4 0.29 6.719744296 13.9003627678 58.9341411707 0 0 0
5618 1 7 -1.0 4.0582854139 18.6380160144 41.3320644419 0 0 0
5619 1 4 0.29 3.6821086766 19.6029440052 41.1343143209 0 0 0
5620 1 7 -1.0 7.5878397122 1.7320278065 56.8627965582 0 0 0
5621 1 4 0.29 7.1815384589 1.8082599973 55.8710666939 0 0 0
5622 1 7 -1.0 9.3524672554 6.7903665058 58.8310853441 0 0 0
5623 1 4 0.29 10.3270243908 6.7327334031 58.869502795 0 0 0
5624 1 7 -1.0 12.5297220699 1.010401071 55.6212584111 0 0 0
5625 1 4 0.29 13.442443458 1.3810512492 55.3893667074 0 0 0
5626 1 7 -1.0 7.0101740816 -7.6407226568 40.8776089603 0 0 0
5627 1 4 0.29 7.6364224446 -7.0112235523 40.3506120161 0 0 0
5628 1 7 -1.0 6.8762038386 -12.4724377292 56.185624744 0 0 0
5629 1 4 0.29 7.594980105 -12.7979207937 55.5519971671 0 0 0
5630 1 7 -1.0 7.7426751411 -9.2420288204 50.9293860628 0 0 0
5631 1 4 0.29 6.6618875925 -8.9968887802 50.7358487321 0 0 0
5632 1 7 -1.0 6.3790688293 6.7318216745 54.3205040641 0 0 0
5633 1 4 0.29 7.2590681253 6.5882732239 53.7718210835 0 0 0
5634 1 7 -1.0 7.9469791039 12.9992675178 52.2017379787 0 0 0
5635 1 4 0.29 7.7017408302 12.7942305863 51.134978478 0 0 0
5636 1 7 -1.0 5.78685405 -6.3390145478 38.7595332583 0 0 0
5637 1 4 0.29 6.0624380782 -6.917245824 39.5461952247 0 0 0
5638 1 7 -1.0 6.5957914008 5.1649957454 46.5979136743 0 0 0
5639 1 4 0.29 6.7162019971 6.1560129089 46.9081767942 0 0 0
5640 1 7 -1.0 3.7029518968 18.8850068959 55.6581480007 0 0 0
5641 1 4 0.29 4.0585634074 18.1043236006 55.1372658018 0 0 0
5642 1 7 -1.0 7.2822558648 6.6964723007 43.2591566359 0 0 0
5643 1 4 0.29 8.0093186781 6.9023047827 44.0444825431 0 0 0
5644 1 7 -1.0 7.1991313843 -9.1176493202 44.9860011767 0 0 0
5645 1 4 0.29 7.3297094759 -8.2871866348 44.3634752796 0 0 0
5646 1 7 -1.0 9.258895406 3.1668791951 51.6735217362 0 0 0
5647 1 4 0.29 9.3773798009 3.2249237781 52.7755020764 0 0 0
5648 1 7 -1.0 2.7773503056 21.087161144 41.1234283787 0 0 0
5649 1 4 0.29 3.2592796492 20.9248761588 42.0034080438 0 0 0
5650 1 7 -1.0 9.4731609754 15.6168828061 60.4101388929 0 0 0
5651 1 4 0.29 10.3412582708 16.1601092084 60.0814609931 0 0 0
5652 1 7 -1.0 4.3154764456 12.6167702201 38.3629140943 0 0 0
5653 1 4 0.29 5.0802391368 11.9856339121 38.4604471284 0 0 0
5654 1 7 -1.0 12.4204078506 19.4209403704 52.1208066328 0 0 0
5655 1 4 0.29 11.88711313 20.2810196743 51.7504105072 0 0 0
5656 1 7 -1.0 9.5129435702 -1.6455556599 53.7371948482 0 0 0
5657 1 4 0.29 8.8359682585 -2.203116103 54.2260394528 0 0 0
5658 1 7 -1.0 10.0560685258 -5.7759710179 55.6400488665 0 0 0
5659 1 4 0.29 10.868239861 -5.9117571475 56.2492734893 0 0 0
5660 1 7 -1.0 10.548867417 8.1701247376 63.5421030689 0 0 0
5661 1 4 0.29 10.719852864 9.1387816064 63.4497801806 0 0 0
5662 1 7 -1.0 6.51411909 14.7020491923 48.2171550662 0 0 0
5663 1 4 0.29 7.118874586 15.4105706222 47.6958695219 0 0 0
5664 1 7 -1.0 10.8280628483 -17.3295253504 56.3539679598 0 0 0
5665 1 4 0.29 10.0436111303 -16.6516850055 56.2802273661 0 0 0
5666 1 7 -1.0 8.4734577124 -6.0509783528 44.0067051313 0 0 0
5667 1 4 0.29 8.9325123162 -6.8179680601 44.5373700548 0 0 0
5668 1 7 -1.0 8.455764416 16.8730783146 51.6339206954 0 0 0
5669 1 4 0.29 7.9062149763 16.8849168323 52.5001930603 0 0 0
5670 1 7 -1.0 12.3500829195 -5.4142807578 57.3857210692 0 0 0
5671 1 4 0.29 11.95101521 -4.90258612 56.5246073696 0 0 0
5672 1 7 -1.0 7.8622609165 10.9413864217 56.963671389 0 0 0
5673 1 4 0.29 7.8351106666 9.9080698608 57.1876087282 0 0 0
5674 1 7 -1.0 9.5442172929 2.5152944877 54.3467087528 0 0 0
5675 1 4 0.29 8.9203548074 2.8936463877 55.0944867524 0 0 0
5676 1 7 -1.0 6.4137164271 10.8133587646 53.5216954156 0 0 0
5677 1 4 0.29 7.1542308289 11.4103850641 53.030858209 0 0 0
5678 1 7 -1.0 10.676985089 9.6306729028 56.6875525657 0 0 0
5679 1 4 0.29 9.768876714 10.0699861848 56.9362214031 0 0 0
5680 1 7 -1.0 6.6109189154 19.6075486503 44.6753827384 0 0 0
5681 1 4 0.29 5.8582951841 18.9252891805 44.4570358719 0 0 0
5682 1 7 -1.0 9.2135315531 6.5878055704 45.0959395633 0 0 0
5683 1 4 0.29 8.540889967 5.7872487153 45.2945146948 0 0 0
5684 1 7 -1.0 8.7650815106 9.1979042912 42.601374604 0 0 0
5685 1 4 0.29 7.9396156449 8.5970182666 42.6076029332 0 0 0
5686 1 7 -1.0 10.3671365296 -15.5341637805 51.2788164602 0 0 0
5687 1 4 0.29 9.6380103921 -15.494089272 50.5720673247 0 0 0
5688 1 7 -1.0 12.9342296256 -10.5535397456 49.612931522 0 0 0
5689 1 4 0.29 12.6323199506 -9.5696565222 49.4315410398 0 0 0
5690 1 7 -1.0 9.173499232 -11.8280080283 38.2528251329 0 0 0
5691 1 4 0.29 9.1532015913 -11.5721702536 37.2083625293 0 0 0
5692 1 7 -1.0 11.4740689264 16.1773802835 57.0207571115 0 0 0
5693 1 4 0.29 11.0822927838 17.0459458476 57.5296402866 0 0 0
5694 1 7 -1.0 12.6649728244 6.913191414 59.2834439155 0 0 0
5695 1 4 0.29 11.973028042 6.308222147 59.7758130095 0 0 0
5696 1 7 -1.0 10.1684899145 14.0416850661 55.9359395247 0 0 0
5697 1 4 0.29 9.0304402624 14.1645553315 55.8417343398 0 0 0
5698 1 7 -1.0 10.5633671399 18.7208265778 57.7083649808 0 0 0
5699 1 4 0.29 10.8168368605 18.5462254048 58.7306865602 0 0 0
5700 1 7 -1.0 8.9753716881 -9.6781719901 34.7931098222 0 0 0
5701 1 4 0.29 8.5572123568 -10.4161198295 34.2119035166 0 0 0
5702 1 7 -1.0 8.8398713012 -12.0454390448 40.7997959682 0 0 0
5703 1 4 0.29 9.0947470474 -11.7587350191 39.7203706099 0 0 0
5704 1 7 -1.0 6.9849742473 16.3283800482 42.1972276637 0 0 0
5705 1 4 0.29 7.3199023954 15.746520074 41.4373542565 0 0 0
5706 1 7 -1.0 9.7234774163 -7.19865971 39.6914881373 0 0 0
5707 1 4 0.29 9.6419009994 -7.8977506672 40.5027729762 0 0 0
5708 1 7 -1.0 14.1953696954 16.6347816682 58.4154533818 0 0 0
5709 1 4 0.29 13.2560414209 16.5142080994 58.0357536435 0 0 0
5710 1 7 -1.0 8.6000349484 -4.2898807217 40.15066557 0 0 0
5711 1 4 0.29 8.5608316988 -5.2787699267 40.3800698402 0 0 0
5712 1 7 -1.0 10.6249438932 -7.5091830507 47.0473721236 0 0 0
5713 1 4 0.29 10.8738880061 -7.2576748891 46.1044282741 0 0 0
5714 1 7 -1.0 11.3674901011 19.1483732929 60.5116422154 0 0 0
5715 1 4 0.29 11.7008333383 18.6034829805 61.2450731248 0 0 0
5716 1 7 -1.0 15.0228080302 2.0182961061 52.8086236519 0 0 0
5717 1 4 0.29 14.8439230294 1.4320752273 53.6361160436 0 0 0
5718 1 7 -1.0 12.7843094319 -8.9257086834 53.6411411121 0 0 0
5719 1 4 0.29 12.9453448972 -9.9583621246 53.1960314841 0 0 0
5720 1 7 -1.0 8.2249770059 4.3168771779 56.078331045 0 0 0
5721 1 4 0.29 8.0547187423 3.2460678147 56.0591603192 0 0 0
5722 1 7 -1.0 13.4706449049 -1.5376729481 57.5388529514 0 0 0
5723 1 4 0.29 13.635620404 -0.6385681158 57.1080524255 0 0 0
5724 1 7 -1.0 10.6164952873 -2.5423661119 50.2280555326 0 0 0
5725 1 4 0.29 11.5458412688 -2.7925401752 50.6985880003 0 0 0
5726 1 7 -1.0 15.7344416433 0.6781888222 54.9810878383 0 0 0
5727 1 4 0.29 15.4317164122 0.6485333087 55.9165572971 0 0 0
5728 1 7 -1.0 8.8639702096 4.4287523454 43.0236731907 0 0 0
5729 1 4 0.29 8.5282107641 5.3900488115 43.2359896157 0 0 0
5730 1 7 -1.0 10.9130877549 6.7394145464 47.0893896999 0 0 0
5731 1 4 0.29 10.1328022498 6.567201889 46.3991538999 0 0 0
5732 1 7 -1.0 6.576601038 10.7523907999 38.5284089586 0 0 0
5733 1 4 0.29 5.732018584 10.3151710243 38.8881303763 0 0 0
5734 1 7 -1.0 15.1857990568 0.9196116289 57.7842794878 0 0 0
5735 1 4 0.29 14.3642922502 1.0630356284 57.0865996412 0 0 0
5736 1 7 -1.0 11.8017995369 12.2341513849 53.2978074231 0 0 0
5737 1 4 0.29 12.1772420383 11.9727985252 52.4028124363 0 0 0
5738 1 7 -1.0 9.9878221641 13.0483756745 50.446444456 0 0 0
5739 1 4 0.29 9.4774305234 12.7131243033 51.3646775281 0 0 0
5740 1 7 -1.0 13.3996204647 -3.6539395953 48.5624154042 0 0 0
5741 1 4 0.29 13.9855107896 -2.7631474208 48.5156203039 0 0 0
5742 1 7 -1.0 11.6905426915 -7.2464928986 44.3338866975 0 0 0
5743 1 4 0.29 11.3971397456 -8.2771263792 44.3956266972 0 0 0
5744 1 7 -1.0 8.2434277419 11.4112532102 40.5258066187 0 0 0
5745 1 4 0.29 7.6575146491 11.0185985713 39.73437372 0 0 0
5746 1 7 -1.0 16.6918112493 -15.5257228504 54.7044680877 0 0 0
5747 1 4 0.29 17.0148560377 -16.1989466776 53.9513843383 0 0 0
5748 1 7 -1.0 13.2018590575 -7.7688458212 55.9988159482 0 0 0
5749 1 4 0.29 12.8536388405 -7.111441227 56.7914627892 0 0 0
5750 1 7 -1.0 8.0493830819 21.0609146317 43.0775855115 0 0 0
5751 1 4 0.29 7.3964262096 20.5612984758 43.8367111259 0 0 0
5752 1 7 -1.0 14.4491702509 10.334386393 54.308405732 0 0 0
5753 1 4 0.29 13.9744770343 10.9862927896 53.7429286521 0 0 0
5754 1 7 -1.0 14.8031912869 17.5036583255 54.0212364306 0 0 0
5755 1 4 0.29 14.9588784931 18.1391128244 54.8806661437 0 0 0
5756 1 7 -1.0 13.644047652 13.8956802475 60.977053805 0 0 0
5757 1 4 0.29 12.613334807 13.7433465796 60.670447507 0 0 0
5758 1 7 -1.0 11.3971301397 -8.8858765099 41.4978502238 0 0 0
5759 1 4 0.29 10.9392264999 -8.9706703768 42.3995723417 0 0 0
5760 1 7 -1.0 12.1568165036 14.9759702832 51.0631879405 0 0 0
5761 1 4 0.29 11.528191932 14.1251416059 50.9633344386 0 0 0
5762 1 7 -1.0 14.9882140035 -7.0670152528 49.5577248443 0 0 0
5763 1 4 0.29 16.0031105839 -7.3291740181 49.5871516755 0 0 0
5764 1 7 -1.0 11.4078976143 21.5268946759 50.6273743006 0 0 0
5765 1 4 0.29 12.3525310567 21.4410798727 50.2692436404 0 0 0
5766 1 7 -1.0 10.8330318763 -14.0673183582 38.4095095337 0 0 0
5767 1 4 0.29 10.2026506554 -13.2462358509 38.4189416762 0 0 0
5768 1 7 -1.0 12.1717368126 -12.8985951576 48.0773720109 0 0 0
5769 1 4 0.29 12.3157190972 -12.0301075523 48.5710201568 0 0 0
5770 1 7 -1.0 11.1575372535 -12.6232383733 35.8460152251 0 0 0
5771 1 4 0.29 10.9105300777 -12.9188984255 36.7892038351 0 0 0
5772 1 7 -1.0 10.3154817074 0.8574380746 36.9804218841 0 0 0
5773 1 4 0.29 9.978484647 0.2632951901 36.1226490767 0 0 0
5774 1 7 -1.0 17.2187422477 -14.6886463605 47.218728805 0 0 0
5775 1 4 0.29 16.7220794387 -14.9824233138 48.1438797745 0 0 0
5776 1 7 -1.0 9.0946841279 14.856380199 42.5073545108 0 0 0
5777 1 4 0.29 8.2309316197 15.4049023817 42.3694051567 0 0 0
5778 1 7 -1.0 13.7228145381 0.2450552915 50.5646650403 0 0 0
5779 1 4 0.29 14.4803748731 0.184426956 49.8420990099 0 0 0
5780 1 7 -1.0 15.2015902971 -7.8046093572 57.8004888899 0 0 0
5781 1 4 0.29 14.4054662854 -7.8444882011 57.1373818997 0 0 0
5782 1 7 -1.0 13.4354776192 -11.0325482208 52.2727594211 0 0 0
5783 1 4 0.29 12.9363587151 -10.7237502323 51.4708043395 0 0 0
5784 1 7 -1.0 16.4609465452 -12.4517131917 51.9600200123 0 0 0
5785 1 4 0.29 16.3059689487 -12.9821326936 51.0600534543 0 0 0
5786 1 7 -1.0 11.6359412241 -3.4886523849 54.9991538865 0 0 0
5787 1 4 0.29 10.9722871248 -4.1743297656 55.3330388672 0 0 0
5788 1 7 -1.0 11.5352916314 10.0078218614 48.7680098832 0 0 0
5789 1 4 0.29 12.1064439093 10.1755134686 49.6385929179 0 0 0
5790 1 7 -1.0 14.7325909785 5.6843113145 51.2361190123 0 0 0
5791 1 4 0.29 15.7796110262 5.4586353126 50.9752160684 0 0 0
5792 1 7 -1.0 15.3730044347 -3.829730843 46.5077951524 0 0 0
5793 1 4 0.29 14.654136209 -3.7213417381 47.2126038475 0 0 0
5794 1 7 -1.0 16.8710247407 16.4550959581 57.9064558132 0 0 0
5795 1 4 0.29 16.6510947817 17.3980713379 57.4986469811 0 0 0
5796 1 7 -1.0 18.693598699 -14.0605280897 57.6656159719 0 0 0
5797 1 4 0.29 18.1325497622 -14.2171436947 56.8421608819 0 0 0
5798 1 7 -1.0 17.2698885627 7.3053484748 55.8827479645 0 0 0
5799 1 4 0.29 17.6571981478 6.9908622995 54.9242575129 0 0 0
5800 1 7 -1.0 12.9113260533 5.2727597262 47.9519143387 0 0 0
5801 1 4 0.29 13.5466868372 4.5801441612 47.5492477046 0 0 0
5802 1 7 -1.0 14.0980724434 5.6397679964 57.2941934689 0 0 0
5803 1 4 0.29 13.5023719227 6.0083314561 58.0811384827 0 0 0
5804 1 7 -1.0 16.4003718029 17.7956308708 50.7365583414 0 0 0
5805 1 4 0.29 15.575851064 17.6604069924 51.3990079277 0 0 0
5806 1 7 -1.0 12.3505846537 -7.3605881444 50.6832579699 0 0 0
5807 1 4 0.29 13.2779551534 -7.5611844005 50.3728887187 0 0 0
5808 1 7 -1.0 15.8297610962 -1.6088499145 58.7831968754 0 0 0
5809 1 4 0.29 15.5996664924 -0.583264512 58.7862026463 0 0 0
5810 1 7 -1.0 12.9167575376 -3.5957568151 51.3846458915 0 0 0
5811 1 4 0.29 13.3396144565 -3.3216231669 50.4510546133 0 0 0
5812 1 7 -1.0 16.4861384661 10.1513761641 57.7439058837 0 0 0
5813 1 4 0.29 16.1475542646 10.7412998399 56.9660193462 0 0 0
5814 1 7 -1.0 13.355449112 -9.0317619363 46.3457355853 0 0 0
5815 1 4 0.29 13.2853225502 -9.5458132986 45.5063289903 0 0 0
5816 1 7 -1.0 13.3688149552 10.1964592841 50.8029502497 0 0 0
5817 1 4 0.29 14.0688407666 10.6659727582 51.3131688035 0 0 0
5818 1 7 -1.0 14.8733595855 19.560435386 49.5728427075 0 0 0
5819 1 4 0.29 13.8570290536 19.6738103265 49.843423993 0 0 0
5820 1 7 -1.0 16.0783239059 22.1497583119 55.3455453357 0 0 0
5821 1 4 0.29 15.198383072 21.6876349517 55.6008340285 0 0 0
5822 1 7 -1.0 16.1276306164 8.186862207 51.8496660385 0 0 0
5823 1 4 0.29 15.5783030483 7.3030529088 51.7195330378 0 0 0
5824 1 7 -1.0 16.2432840899 -14.1415378733 49.891207455 0 0 0
5825 1 4 0.29 17.2138743268 -14.5164705208 49.9196506348 0 0 0
5826 1 7 -1.0 14.0002282897 1.668217872 47.6112074586 0 0 0
5827 1 4 0.29 14.9664231045 1.5257760404 47.8778184038 0 0 0
5828 1 7 -1.0 18.7999683474 12.4041881479 53.8902325884 0 0 0
5829 1 4 0.29 18.8513074442 11.8366591448 52.9776306938 0 0 0
5830 1 7 -1.0 17.5825470506 3.8589940288 52.9209622384 0 0 0
5831 1 4 0.29 17.9159411834 4.8444807008 53.1611693795 0 0 0
5832 1 7 -1.0 15.8656467096 12.5571086755 54.4142189856 0 0 0
5833 1 4 0.29 15.3545566231 11.6082335245 54.3117123684 0 0 0
5834 1 7 -1.0 14.7533136155 11.0424199015 47.2593590694 0 0 0
5835 1 4 0.29 14.5636853421 10.0557792635 47.5765399109 0 0 0
5836 1 7 -1.0 19.7461466568 -1.756565829 58.2358407296 0 0 0
5837 1 4 0.29 19.6393306168 -2.78963915 57.9384190999 0 0 0
5838 1 7 -1.0 17.6353664687 -7.9323436842 49.5719641157 0 0 0
5839 1 4 0.29 17.9929802103 -8.8763520953 49.7322885478 0 0 0
5840 1 7 -1.0 11.8440027884 19.7591609678 40.7923223061 0 0 0
5841 1 4 0.29 10.7913582811 19.5588132182 40.812684966 0 0 0
5842 1 7 -1.0 13.8888171888 20.1942540535 55.3924473373 0 0 0
5843 1 4 0.29 14.3996374229 19.7195008806 56.11071871 0 0 0
5844 1 7 -1.0 12.466887762 7.3817798806 39.1930088695 0 0 0
5845 1 4 0.29 13.2000785783 8.1655468574 39.5464697984 0 0 0
5846 1 7 -1.0 13.8068651809 17.6050256553 46.6661107475 0 0 0
5847 1 4 0.29 13.6201493303 18.5050775732 47.1162089888 0 0 0
5848 1 7 -1.0 17.3521519164 5.115638848 50.5569229642 0 0 0
5849 1 4 0.29 17.4159452777 4.5820167372 51.4117038626 0 0 0
5850 1 7 -1.0 14.619966985 -1.2631008987 47.6693535452 0 0 0
5851 1 4 0.29 14.6781831955 -0.2646588009 47.5181188332 0 0 0
5852 1 7 -1.0 17.8769218487 -3.8752029922 47.0232019904 0 0 0
5853 1 4 0.29 16.8783943838 -4.1466162896 46.7659128082 0 0 0
5854 1 7 -1.0 24.7233324441 -14.3973061898 57.3998897732 0 0 0
5855 1 4 0.29 24.7124193954 -15.2109465565 58.1002028638 0 0 0
5856 1 7 -1.0 17.7566580194 -7.0493761349 52.2754606125 0 0 0
5857 1 4 0.29 17.8346285999 -7.5517921197 51.3625473049 0 0 0
5858 1 7 -1.0 17.36640906 19.1119395639 56.870707531 0 0 0
5859 1 4 0.29 16.4657346538 19.5309572119 56.9378333304 0 0 0
5860 1 7 -1.0 20.2733900113 -1.0471873061 55.4980956242 0 0 0
5861 1 4 0.29 19.5671680458 -1.6433585522 56.0342290065 0 0 0
5862 1 7 -1.0 14.5439544144 6.6032440879 37.4884408493 0 0 0
5863 1 4 0.29 15.2727832784 7.1462432179 38.0287632637 0 0 0
5864 1 7 -1.0 19.3631257209 16.0582346982 59.5048367624 0 0 0
5865 1 4 0.29 18.573710134 15.854903232 58.8468261471 0 0 0
5866 1 7 -1.0 14.4214312413 -5.8327314311 37.7483372417 0 0 0
5867 1 4 0.29 14.6599749727 -6.3779384363 38.630221483 0 0 0
5868 1 7 -1.0 17.9476929694 -9.9792455737 52.4221151224 0 0 0
5869 1 4 0.29 17.2568910336 -10.8137730906 52.4828665821 0 0 0
5870 1 7 -1.0 19.5850462706 -15.1467646409 48.5934702842 0 0 0
5871 1 4 0.29 18.6992621679 -15.1127565457 48.1457384446 0 0 0
5872 1 7 -1.0 18.0779145301 11.1766069936 60.211176317 0 0 0
5873 1 4 0.29 17.1675649692 11.7131872749 60.0457664588 0 0 0
5874 1 7 -1.0 16.1637680199 15.8170159355 52.5343674121 0 0 0
5875 1 4 0.29 15.6533276536 16.5957071306 53.0859752147 0 0 0
5876 1 7 -1.0 15.886673985 21.9638665907 48.2498203229 0 0 0
5877 1 4 0.29 15.7323884931 21.5465396047 49.135540788 0 0 0
5878 1 7 -1.0 16.2877480665 11.2688476297 51.654677184 0 0 0
5879 1 4 0.29 15.6462032173 11.1326508712 52.4217754635 0 0 0
5880 1 7 -1.0 17.0017549563 -1.969686004 48.871045727 0 0 0
5881 1 4 0.29 16.0061350948 -1.8290809375 49.0856128201 0 0 0
5882 1 7 -1.0 19.032492464 0.4184104422 59.7172129522 0 0 0
5883 1 4 0.29 18.0648954341 0.1045044575 60.0454578521 0 0 0
5884 1 7 -1.0 18.9556599642 22.1525800764 58.611604105 0 0 0
5885 1 4 0.29 18.1450642531 22.6811276678 59.0322218444 0 0 0
5886 1 7 -1.0 18.3725591693 6.6049789208 53.4041016481 0 0 0
5887 1 4 0.29 17.4682326502 6.7761625438 52.7543353072 0 0 0
5888 1 7 -1.0 18.6480708488 13.9064067161 56.0417247489 0 0 0
5889 1 4 0.29 18.6315655252 14.4033636948 56.9795380076 0 0 0
5890 1 7 -1.0 19.8187917149 7.9079218695 57.0503334922 0 0 0
5891 1 4 0.29 20.5540862528 7.1261092287 56.9741487852 0 0 0
5892 1 7 -1.0 16.1213998328 6.1272000709 41.0353887436 0 0 0
5893 1 4 0.29 16.3067991197 5.1012212881 40.6068992553 0 0 0
5894 1 7 -1.0 21.5806943069 13.7845627276 59.331944391 0 0 0
5895 1 4 0.29 21.7215988039 13.6975357799 58.3359838523 0 0 0
5896 1 7 -1.0 19.1264595546 18.2245211532 51.1658299054 0 0 0
5897 1 4 0.29 19.3767255351 18.0936734194 50.1453393187 0 0 0
5898 1 7 -1.0 16.289658833 7.8456297183 39.1621685926 0 0 0
5899 1 4 0.29 16.2352391868 7.0148265265 39.8555198128 0 0 0
5900 1 7 -1.0 21.264238408 18.3048902201 59.5170118819 0 0 0
5901 1 4 0.29 21.0744092568 18.6429067096 60.4936333722 0 0 0
5902 1 7 -1.0 21.2872215754 1.3422561261 44.2938523983 0 0 0
5903 1 4 0.29 20.4560939806 1.0604303334 43.7996189123 0 0 0
5904 1 7 -1.0 15.6755280155 -3.067853855 37.252540225 0 0 0
5905 1 4 0.29 15.5387126612 -2.2078086814 36.6809817703 0 0 0
5906 1 7 -1.0 21.8120406374 20.818153832 58.7409646719 0 0 0
5907 1 4 0.29 22.1948296511 21.0332269501 59.6625104538 0 0 0
5908 1 7 -1.0 19.3618644406 -8.5959705571 43.0531346516 0 0 0
5909 1 4 0.29 20.3309520978 -8.9234265455 43.2352429234 0 0 0
5910 1 7 -1.0 19.4038790539 12.1170303779 47.6662045667 0 0 0
5911 1 4 0.29 19.5033738543 11.3218286902 46.9732427928 0 0 0
5912 1 7 -1.0 18.7812531712 17.9184688217 46.0217323684 0 0 0
5913 1 4 0.29 18.42714883 17.9850170812 44.9821798485 0 0 0
5914 1 7 -1.0 19.1072268651 16.5444534695 48.8659412739 0 0 0
5915 1 4 0.29 19.999401661 16.7530487303 48.4752464022 0 0 0
5916 1 7 -1.0 20.5292132495 4.4263528598 53.0737396916 0 0 0
5917 1 4 0.29 21.4585894152 4.1249292996 52.7480382016 0 0 0
5918 1 7 -1.0 21.9035680202 6.2367082612 50.8760481829 0 0 0
5919 1 4 0.29 22.8882166011 6.2944166504 51.102901079 0 0 0
5920 1 7 -1.0 23.0361060845 3.335544952 57.7119961424 0 0 0
5921 1 4 0.29 22.6502955871 3.3131117441 58.6909090825 0 0 0
5922 1 7 -1.0 21.1779644706 1.0112323006 50.1041606523 0 0 0
5923 1 4 0.29 22.1341663278 1.1445723151 50.0664027692 0 0 0
5924 1 7 -1.0 20.2022497638 14.2448232999 49.7964420083 0 0 0
5925 1 4 0.29 19.6958466463 14.8351038347 49.0774791311 0 0 0
5926 1 7 -1.0 20.4765318724 -2.4700861577 43.6418098445 0 0 0
5927 1 4 0.29 20.3985864634 -1.4738731464 43.4374724986 0 0 0
5928 1 7 -1.0 18.1656346515 2.6702098905 39.0035851553 0 0 0
5929 1 4 0.29 18.1454718883 3.6518837551 39.2940597723 0 0 0
5930 1 5 -0.82 -22.7039868912 -16.7859223171 56.7017335087 0 0 0
5931 1 3 0.41 -22.1742245602 -17.0854767924 55.7862415168 0 0 0
5932 1 3 0.41 -22.1562660808 -17.5369520073 57.1914991053 0 0 0
5933 1 5 -0.82 -23.5215389952 14.7702740796 63.3639163906 0 0 0
5934 1 3 0.41 -23.995970245 14.03195617 62.7343019615 0 0 0
5935 1 3 0.41 -22.9771533993 15.256594175 62.5320571542 0 0 0
5936 1 5 -0.82 -23.751788423 -19.1292745174 53.7710825143 0 0 0
5937 1 3 0.41 -23.3422514976 -19.479389388 52.91620915 0 0 0
5938 1 3 0.41 -23.211437155 -18.2629682829 53.6718808913 0 0 0
5939 1 5 -0.82 -23.3968103647 -16.1073232229 60.5811697546 0 0 0
5940 1 3 0.41 -23.4416611874 -15.167036156 60.2025506069 0 0 0
5941 1 3 0.41 -22.4509616572 -15.9705560005 60.9341083305 0 0 0
5942 1 5 -0.82 -23.0187025694 -7.2518002293 62.8457935258 0 0 0
5943 1 3 0.41 -23.6707438581 -7.3592644749 62.0430020962 0 0 0
5944 1 3 0.41 -23.1673617525 -8.1751965857 63.2326790716 0 0 0
5945 1 5 -0.82 -23.974275556 -0.4728301632 61.3773503765 0 0 0
5946 1 3 0.41 -23.9003574737 0.3900553198 62.039249533 0 0 0
5947 1 3 0.41 -24.3708141834 0.1348331801 60.5935232896 0 0 0
5948 1 5 -0.82 -23.0430190785 -9.8985603836 57.566833796 0 0 0
5949 1 3 0.41 -22.4153341417 -10.6814851712 57.303629393 0 0 0
5950 1 3 0.41 -23.5779668493 -9.8827544005 56.6998082798 0 0 0
5951 1 5 -0.82 -20.1710332578 -19.3538444796 68.5871337321 0 0 0
5952 1 3 0.41 -20.0282015353 -19.8616801604 69.4556290372 0 0 0
5953 1 3 0.41 -19.8184462803 -20.1752072545 68.011473557 0 0 0
5954 1 5 -0.82 -18.590518592 -6.0745586201 43.7154303721 0 0 0
5955 1 3 0.41 -19.174312299 -5.2654616163 43.5010878296 0 0 0
5956 1 3 0.41 -18.0983086978 -5.997012175 42.7936305058 0 0 0
5957 1 5 -0.82 -17.5134916827 -8.1951178691 47.8302989262 0 0 0
5958 1 3 0.41 -16.6370216349 -8.6347342578 47.3426152556 0 0 0
5959 1 3 0.41 -17.3273217512 -9.0262707673 48.4656065694 0 0 0
5960 1 5 -0.82 -15.1951978016 -8.4396265058 61.9968524947 0 0 0
5961 1 3 0.41 -14.3731001268 -8.957870196 61.5703153561 0 0 0
5962 1 3 0.41 -15.2798496173 -8.0923351872 60.9317986537 0 0 0
5963 1 5 -0.82 -12.3358736471 -11.8343368211 62.4960357735 0 0 0
5964 1 3 0.41 -12.370524434 -10.8233405457 62.1325122018 0 0 0
5965 1 3 0.41 -11.4805169466 -11.9738397352 62.0458987954 0 0 0
5966 1 5 -0.82 -19.8016700519 18.6079395475 49.8655633451 0 0 0
5967 1 3 0.41 -19.9531014481 17.7217432106 50.2673472363 0 0 0
5968 1 3 0.41 -19.6288772816 18.1305309276 48.833223515 0 0 0
5969 1 5 -0.82 -12.5109340526 0.9537776167 68.0886665724 0 0 0
5970 1 3 0.41 -12.2042527426 1.6904692737 67.3437963925 0 0 0
5971 1 3 0.41 -13.6077600408 1.1190346307 68.1206709252 0 0 0
5972 1 5 -0.82 -17.3915305488 -20.1353566743 42.2330137539 0 0 0
5973 1 3 0.41 -16.9713624804 -20.8546402482 41.6816570872 0 0 0
5974 1 3 0.41 -16.9194773996 -20.2667770157 43.2319999554 0 0 0
5975 1 5 -0.82 -17.4422542763 5.6394037963 44.9391179157 0 0 0
5976 1 3 0.41 -16.5817464009 4.9848137697 44.6359814171 0 0 0
5977 1 3 0.41 -17.4353444449 5.6601662176 45.9882946061 0 0 0
5978 1 5 -0.82 -11.638547994 -7.4723371205 60.1884756332 0 0 0
5979 1 3 0.41 -12.0054316591 -8.3531060803 60.6238255111 0 0 0
5980 1 3 0.41 -11.8250921258 -6.8682683747 61.0635748684 0 0 0
5981 1 5 -0.82 -18.5767250091 14.4923916905 49.1971842979 0 0 0
5982 1 3 0.41 -19.6275026023 14.3604646366 49.1738151386 0 0 0
5983 1 3 0.41 -18.3145068422 13.4876060715 48.9484194392 0 0 0
5984 1 5 -0.82 -14.9122252109 2.4655243898 49.0957791925 0 0 0
5985 1 3 0.41 -15.5965096474 2.2804161179 49.8901623644 0 0 0
5986 1 3 0.41 -14.8484387567 3.5249194501 49.0391147884 0 0 0
5987 1 5 -0.82 -16.4963369256 -9.8169896335 44.7837449387 0 0 0
5988 1 3 0.41 -16.0662454479 -9.2194853345 45.5322296165 0 0 0
5989 1 3 0.41 -17.5437384955 -9.6115188497 44.991028255 0 0 0
5990 1 5 -0.82 -15.8763958394 -13.2904358677 46.7790941793 0 0 0
5991 1 3 0.41 -14.8774029019 -13.0308127563 47.1985209113 0 0 0
5992 1 3 0.41 -15.5187925565 -14.3233187904 46.7595277152 0 0 0
5993 1 5 -0.82 -11.3372739788 -13.7152935986 64.5546882309 0 0 0
5994 1 3 0.41 -10.7342289959 -13.8166817664 65.4909094482 0 0 0
5995 1 3 0.41 -10.4922337988 -13.4824109752 63.9415721722 0 0 0
5996 1 5 -0.82 -8.1213983139 -6.1277065834 65.1869942059 0 0 0
5997 1 3 0.41 -7.2845691029 -5.4822713872 65.1184253421 0 0 0
5998 1 3 0.41 -9.0998924422 -5.6050908241 64.9103758072 0 0 0
5999 1 5 -0.82 -9.6104016192 -18.0294470075 59.4521213892 0 0 0
6000 1 3 0.41 -8.8693962228 -17.1721722297 59.4034508072 0 0 0
6001 1 3 0.41 -8.8371084465 -18.7911484196 59.2798721164 0 0 0
6002 1 5 -0.82 -9.4877556795 15.4941095509 61.3159271025 0 0 0
6003 1 3 0.41 -8.548296726 15.5025878474 61.7791321549 0 0 0
6004 1 3 0.41 -9.9524949458 16.3062531699 61.8543804376 0 0 0
6005 1 5 -0.82 -9.4104518022 -6.9408496621 62.4438043974 0 0 0
6006 1 3 0.41 -10.1722857225 -7.6026260061 62.8400830908 0 0 0
6007 1 3 0.41 -9.9062074536 -6.2633535949 63.0517775117 0 0 0
6008 1 5 -0.82 -9.966998249 -14.6517317057 61.405182924 0 0 0
6009 1 3 0.41 -10.4682963946 -14.203855903 60.6462564677 0 0 0
6010 1 3 0.41 -9.5438037297 -13.8432299744 61.8979833695 0 0 0
6011 1 5 -0.82 -12.3530844332 2.8397250502 51.1531275895 0 0 0
6012 1 3 0.41 -12.9534333535 2.1843133009 51.6213583175 0 0 0
6013 1 3 0.41 -12.6016986242 3.5110821375 51.9157439802 0 0 0
6014 1 5 -0.82 -12.3990285798 15.1607830665 53.5868881103 0 0 0
6015 1 3 0.41 -12.7395607023 15.0074284962 54.5688931545 0 0 0
6016 1 3 0.41 -13.2306352797 14.5802097352 53.3747269822 0 0 0
6017 1 5 -0.82 -10.8657924563 13.1863644096 56.0265349872 0 0 0
6018 1 3 0.41 -11.5747247272 13.9087457694 55.9759354069 0 0 0
6019 1 3 0.41 -11.6883119514 12.4119542892 56.0056423254 0 0 0
6020 1 5 -0.82 -7.13223998 -18.1510213245 62.10358377 0 0 0
6021 1 3 0.41 -7.1610804633 -17.2391254367 62.6344927775 0 0 0
6022 1 3 0.41 -6.7070458711 -17.8537174484 61.237899798 0 0 0
6023 1 5 -0.82 -4.4087241411 -20.1839499082 60.3246995197 0 0 0
6024 1 3 0.41 -5.1462045135 -20.7150745474 60.8711359591 0 0 0
6025 1 3 0.41 -4.0299344297 -21.1558439021 60.1955716872 0 0 0
6026 1 5 -0.82 -6.2254259319 -15.5679393868 57.4925785967 0 0 0
6027 1 3 0.41 -6.3898096641 -16.1637231274 58.3242251874 0 0 0
6028 1 3 0.41 -5.7044849682 -14.8785321972 58.0245572041 0 0 0
6029 1 5 -0.82 -9.4524114637 -2.8801280984 63.023685552 0 0 0
6030 1 3 0.41 -10.2698432677 -2.6331338828 63.5145054317 0 0 0
6031 1 3 0.41 -9.6474060612 -3.9099376437 63.1706275957 0 0 0
6032 1 5 -0.82 -7.1945008248 -18.6205580234 56.9498375976 0 0 0
6033 1 3 0.41 -7.4016517516 -18.8809197654 58.0361564377 0 0 0
6034 1 3 0.41 -8.1862821647 -18.5447661769 56.5248030882 0 0 0
6035 1 5 -0.82 -8.4927388703 -3.8320875233 59.5400071935 0 0 0
6036 1 3 0.41 -8.5784925037 -3.839123459 60.5960840189 0 0 0
6037 1 3 0.41 -8.9814780106 -2.8761955482 59.2085154955 0 0 0
6038 1 5 -0.82 -14.0504942565 17.7874170332 43.4939029706 0 0 0
6039 1 3 0.41 -13.7965619536 18.7323098521 43.9214434078 0 0 0
6040 1 3 0.41 -13.1908119844 17.283492953 43.1121185949 0 0 0
6041 1 5 -0.82 -6.6097491905 11.7726534764 62.6487698231 0 0 0
6042 1 3 0.41 -7.4520927448 12.3980948601 62.8542245719 0 0 0
6043 1 3 0.41 -6.6378956563 11.7277095455 63.7183770713 0 0 0
6044 1 5 -0.82 -5.5841705055 -5.2838192071 52.2891347086 0 0 0
6045 1 3 0.41 -4.6829588483 -4.7859937579 52.1669251531 0 0 0
6046 1 3 0.41 -5.8666666155 -5.659664026 51.2258089265 0 0 0
6047 1 5 -0.82 -2.744648827 -15.7360662989 50.0439334723 0 0 0
6048 1 3 0.41 -1.9221652681 -16.3483736546 49.5410046363 0 0 0
6049 1 3 0.41 -2.3435154016 -14.7862090229 50.2053588905 0 0 0
6050 1 5 -0.82 -6.0830405949 -10.1807689752 42.2077794267 0 0 0
6051 1 3 0.41 -5.0299007767 -10.4348373961 42.4032278292 0 0 0
6052 1 3 0.41 -6.2351304852 -10.7486997665 43.1255533577 0 0 0
6053 1 5 -0.82 -5.7124154135 1.6394842419 45.5433678045 0 0 0
6054 1 3 0.41 -5.5225503863 2.3617312499 46.2972967713 0 0 0
6055 1 3 0.41 -4.7648437057 1.4002469574 45.1924566449 0 0 0
6056 1 5 -0.82 -1.0605647524 -12.672352178 54.8843475079 0 0 0
6057 1 3 0.41 -1.2941478723 -13.6183393434 54.3385441213 0 0 0
6058 1 3 0.41 -0.0667530827 -12.9851825468 55.0484078629 0 0 0
6059 1 5 -0.82 -4.1008118962 -14.1856584029 47.9789684838 0 0 0
6060 1 3 0.41 -4.4138387705 -15.1243294298 48.422324328 0 0 0
6061 1 3 0.41 -4.7804293171 -13.5727135564 48.4476450841 0 0 0
6062 1 5 -0.82 -4.1900000802 10.8474031821 49.5769714416 0 0 0
6063 1 3 0.41 -3.5350353165 10.2658259971 50.237790918 0 0 0
6064 1 3 0.41 -5.0442134692 11.0329154344 50.1534747656 0 0 0
6065 1 5 -0.82 -0.4682248587 -0.9460809553 49.7654188318 0 0 0
6066 1 3 0.41 0.484502848 -1.012153811 50.211365966 0 0 0
6067 1 3 0.41 -0.6302332596 0.0237851557 49.9611426291 0 0 0
6068 1 5 -0.82 -5.1485684835 15.5689181328 58.5683168304 0 0 0
6069 1 3 0.41 -6.1038137818 15.7855494651 58.1352676502 0 0 0
6070 1 3 0.41 -4.5831539429 15.185837575 57.8172177934 0 0 0
6071 1 5 -0.82 -6.4377783767 -2.038255094 41.4855471375 0 0 0
6072 1 3 0.41 -6.7237902015 -1.1634338456 40.9606590538 0 0 0
6073 1 3 0.41 -6.3465668007 -2.5827661089 40.6336423984 0 0 0
6074 1 5 -0.82 0.4536449256 4.5784989943 63.5682819603 0 0 0
6075 1 3 0.41 1.3141464806 4.1861477237 63.135172528 0 0 0
6076 1 3 0.41 0.2673921681 3.7697733843 64.0345264126 0 0 0
6077 1 5 -0.82 -7.710200066 13.4551206074 47.6746940347 0 0 0
6078 1 3 0.41 -8.2650780055 14.1654272929 48.2858220966 0 0 0
6079 1 3 0.41 -8.136040853 12.5480360316 47.8231909275 0 0 0
6080 1 5 -0.82 -2.0979653531 -9.2541817151 59.8994322454 0 0 0
6081 1 3 0.41 -1.5917453059 -8.7193778878 60.6396931485 0 0 0
6082 1 3 0.41 -1.3214666289 -9.9875579888 59.8715037862 0 0 0
6083 1 5 -0.82 -5.1587051508 1.08433612 49.9530235831 0 0 0
6084 1 3 0.41 -6.0306858184 0.6595521073 49.9730952612 0 0 0
6085 1 3 0.41 -4.5450818572 0.2770015705 49.4968078871 0 0 0
6086 1 5 -0.82 -0.7571884633 -17.7596239145 62.1122984141 0 0 0
6087 1 3 0.41 -0.6252247978 -18.7880185482 62.0595162206 0 0 0
6088 1 3 0.41 -1.5978935294 -17.7236305781 62.7090883825 0 0 0
6089 1 5 -0.82 -0.5473827683 -5.5120090848 60.2966779448 0 0 0
6090 1 3 0.41 -0.810878908 -6.4816794019 60.7261273302 0 0 0
6091 1 3 0.41 0.5327625373 -5.6438646256 60.2549760497 0 0 0
6092 1 5 -0.82 -5.0122792007 -10.1807656235 48.6169335749 0 0 0
6093 1 3 0.41 -5.6385974232 -10.0829743346 47.7696836989 0 0 0
6094 1 3 0.41 -5.3147139645 -11.1420260891 48.9521167196 0 0 0
6095 1 5 -0.82 -2.9261369279 -4.756820937 61.3539422845 0 0 0
6096 1 3 0.41 -2.4660468283 -4.8213771033 60.5326447889 0 0 0
6097 1 3 0.41 -2.1876218996 -4.826385355 62.1208432345 0 0 0
6098 1 5 -0.82 -4.7039939265 3.47508486 51.160029012 0 0 0
6099 1 3 0.41 -4.5155665368 2.6881640917 50.5068512753 0 0 0
6100 1 3 0.41 -4.5214081628 3.0174521254 52.0368031163 0 0 0
6101 1 5 -0.82 -3.3308196628 -0.8387061833 49.1754496511 0 0 0
6102 1 3 0.41 -3.678716282 -0.8571075236 48.3041904745 0 0 0
6103 1 3 0.41 -2.4737749755 -1.3702877429 49.0498477679 0 0 0
6104 1 5 -0.82 -7.6862698637 -13.0745169781 39.8003326577 0 0 0
6105 1 3 0.41 -7.2342262288 -12.1291030045 39.5203753011 0 0 0
6106 1 3 0.41 -7.8236665561 -13.2256524425 38.6846813626 0 0 0
6107 1 5 -0.82 -7.2486806878 15.7792901948 50.6985839629 0 0 0
6108 1 3 0.41 -7.5825349776 15.5361001488 49.7155807176 0 0 0
6109 1 3 0.41 -7.8667001052 15.1339702678 51.1341472759 0 0 0
6110 1 5 -0.82 -2.4226716386 -9.9067006108 53.5021860218 0 0 0
6111 1 3 0.41 -3.2070853802 -9.2229731318 53.5276399366 0 0 0
6112 1 3 0.41 -2.544197261 -10.2032557474 52.5599996986 0 0 0
6113 1 5 -0.82 -0.0472740419 -11.1311338774 57.3292042161 0 0 0
6114 1 3 0.41 -0.3707170236 -11.1553717198 58.2671408794 0 0 0
6115 1 3 0.41 0.588956731 -11.8828084349 57.2267264328 0 0 0
6116 1 5 -0.82 0.7542002743 -7.6201683715 63.9538765482 0 0 0
6117 1 3 0.41 1.150995561 -8.1675068594 63.1394851669 0 0 0
6118 1 3 0.41 1.7092426143 -7.3863492551 64.3163576226 0 0 0
6119 1 5 -0.82 -5.0458181574 -4.1641030364 47.6564847703 0 0 0
6120 1 3 0.41 -4.46844103 -4.8809573375 48.136212763 0 0 0
6121 1 3 0.41 -5.143571803 -3.5937401615 48.5438446428 0 0 0
6122 1 5 -0.82 -4.7877846852 1.1320768091 57.8336122215 0 0 0
6123 1 3 0.41 -4.7380962956 2.1688906303 57.3493598245 0 0 0
6124 1 3 0.41 -3.8040875908 0.9251157497 58.0723208582 0 0 0
6125 1 5 -0.82 -6.0543582988 11.6938874944 51.1310770465 0 0 0
6126 1 3 0.41 -7.122663811 11.4993763723 51.33635505 0 0 0
6127 1 3 0.41 -6.2905703081 12.5666912107 51.4688029433 0 0 0
6128 1 5 -0.82 -0.422849018 -9.093656831 55.3743236793 0 0 0
6129 1 3 0.41 0.070922499 -8.2039237697 55.5780171694 0 0 0
6130 1 3 0.41 0.2281974856 -9.3012093051 54.560955435 0 0 0
6131 1 5 -0.82 -9.3622433408 18.0945316582 43.7067377777 0 0 0
6132 1 3 0.41 -9.9974710865 18.5811039943 44.360576808 0 0 0
6133 1 3 0.41 -9.5020407454 18.6045040638 42.7810959226 0 0 0
6134 1 5 -0.82 -4.445971532 2.018900087 60.5482340857 0 0 0
6135 1 3 0.41 -4.7156304271 0.9862407916 60.7253856499 0 0 0
6136 1 3 0.41 -3.553889445 1.8119766585 60.081363752 0 0 0
6137 1 5 -0.82 -4.810545063 11.5469198746 46.6169226814 0 0 0
6138 1 3 0.41 -4.9745391757 12.1650920216 47.4221638576 0 0 0
6139 1 3 0.41 -3.8113478226 11.8260090045 46.2853026395 0 0 0
6140 1 5 -0.82 -2.7315526879 14.8911842445 65.2852223951 0 0 0
6141 1 3 0.41 -2.8594777036 15.9640405765 65.2253336006 0 0 0
6142 1 3 0.41 -2.0716804113 14.7173786135 64.5044528846 0 0 0
6143 1 5 -0.82 -4.1800059341 -3.0664924992 58.4139789445 0 0 0
6144 1 3 0.41 -3.1648482418 -3.2672131344 58.6218199714 0 0 0
6145 1 3 0.41 -4.1343194097 -2.3516837852 57.6327237089 0 0 0
6146 1 5 -0.82 -2.058054748 -11.3378640781 48.6414310507 0 0 0
6147 1 3 0.41 -2.5884981928 -11.6368047945 47.803178972 0 0 0
6148 1 3 0.41 -1.270156665 -11.9851299537 48.3816372057 0 0 0
6149 1 5 -0.82 -4.3707759137 10.6751918735 53.301479227 0 0 0
6150 1 3 0.41 -5.2145301592 11.0000754855 52.6859325872 0 0 0
6151 1 3 0.41 -3.6505979976 10.2395049115 52.6174434089 0 0 0
6152 1 5 -0.82 -7.7318756373 -7.1598147594 40.9581786473 0 0 0
6153 1 3 0.41 -7.8964491861 -6.2309477113 41.4120341786 0 0 0
6154 1 3 0.41 -6.8271307485 -6.7768769732 40.6338956064 0 0 0
6155 1 5 -0.82 -5.6350713139 15.4124619072 53.0198367946 0 0 0
6156 1 3 0.41 -6.182570857 14.5683350846 53.0331500563 0 0 0
6157 1 3 0.41 -4.7206520548 15.0971523192 53.2728199642 0 0 0
6158 1 5 -0.82 -0.8101652891 6.8728517017 64.31360887 0 0 0
6159 1 3 0.41 -0.8598163608 6.7426255747 65.3806501796 0 0 0
6160 1 3 0.41 -0.2248787086 6.1176936273 64.2273526563 0 0 0
6161 1 5 -0.82 -0.2528677247 -11.2463390339 60.0100633804 0 0 0
6162 1 3 0.41 -0.9494247886 -11.9541281019 60.4220063166 0 0 0
6163 1 3 0.41 0.6678062682 -11.756041249 60.2048055967 0 0 0
6164 1 5 -0.82 -2.9631972464 6.9784695668 58.9829240738 0 0 0
6165 1 3 0.41 -3.421218891 6.6067576311 59.8663325584 0 0 0
6166 1 3 0.41 -2.2095751865 7.5729133721 59.3164325822 0 0 0
6167 1 5 -0.82 -2.6743592419 -4.6825312301 52.6594583005 0 0 0
6168 1 3 0.41 -2.8269869857 -3.971658561 51.9250153606 0 0 0
6169 1 3 0.41 -2.9058411181 -5.5632244398 52.221441784 0 0 0
6170 1 5 -0.82 -0.6340115848 10.0220982001 53.8614577439 0 0 0
6171 1 3 0.41 -1.0197777958 10.2873904416 54.8524110486 0 0 0
6172 1 3 0.41 0.3721591215 10.1121093401 54.2198357699 0 0 0
6173 1 5 -0.82 -2.845786349 -11.9220407219 41.5661888209 0 0 0
6174 1 3 0.41 -2.8329776345 -12.4775020959 40.6197540571 0 0 0
6175 1 3 0.41 -2.8163088462 -10.9681556842 41.2657532313 0 0 0
6176 1 5 -0.82 -6.6236721165 -11.3759788463 44.339082735 0 0 0
6177 1 3 0.41 -7.2070177095 -11.4442101008 45.2335377103 0 0 0
6178 1 3 0.41 -6.4077022342 -12.3627528841 44.2347054279 0 0 0
6179 1 5 -0.82 -4.8694724423 1.2076616742 41.3829635932 0 0 0
6180 1 3 0.41 -5.622059179 1.9423818651 41.4285156097 0 0 0
6181 1 3 0.41 -4.1449002858 1.9272632861 41.1433234581 0 0 0
6182 1 5 -0.82 -3.1467682464 -11.1349333267 51.0465169394 0 0 0
6183 1 3 0.41 -2.8621173002 -12.0932104783 51.3646463866 0 0 0
6184 1 3 0.41 -2.8000439282 -11.1483312427 50.0386335757 0 0 0
6185 1 5 -0.82 -5.5008131752 6.0246728337 52.7903534557 0 0 0
6186 1 3 0.41 -5.6519166716 5.5485904528 53.6829361202 0 0 0
6187 1 3 0.41 -5.9355270122 6.862662368 53.3077511485 0 0 0
6188 1 5 -0.82 -3.338473168 16.6001682677 60.2793617577 0 0 0
6189 1 3 0.41 -3.1511127228 17.5543280208 60.4783498718 0 0 0
6190 1 3 0.41 -2.3750784676 16.4524127689 59.8125164049 0 0 0
6191 1 5 -0.82 -2.3350321441 -13.4944426554 51.5610020654 0 0 0
6192 1 3 0.41 -2.9912802347 -14.2283371079 51.9273541156 0 0 0
6193 1 3 0.41 -1.6163889901 -13.6113609264 52.3200216346 0 0 0
6194 1 5 -0.82 -2.0589691379 1.2505749457 62.4450016143 0 0 0
6195 1 3 0.41 -2.3076851643 2.2715650004 62.1296011762 0 0 0
6196 1 3 0.41 -2.6169934678 1.2346629683 63.3875126075 0 0 0
6197 1 5 -0.82 -6.2332167863 9.0007838693 47.9153569641 0 0 0
6198 1 3 0.41 -5.6591591722 9.8910114541 47.736005118 0 0 0
6199 1 3 0.41 -6.6825150446 9.323398907 48.8087248029 0 0 0
6200 1 5 -0.82 1.907247146 -6.2170742003 60.8749383775 0 0 0
6201 1 3 0.41 2.2749946556 -7.0355578055 61.3743733168 0 0 0
6202 1 3 0.41 2.5073073199 -6.1402440926 60.0398294602 0 0 0
6203 1 5 -0.82 -4.2347805345 -0.7846978292 42.9273352032 0 0 0
6204 1 3 0.41 -4.4167081184 0.0622409256 42.2790514896 0 0 0
6205 1 3 0.41 -3.7688918045 -0.0015097824 43.5319859821 0 0 0
6206 1 5 -0.82 -3.4341641932 -6.0819140471 48.5398127921 0 0 0
6207 1 3 0.41 -3.0698748392 -6.0440704561 47.5214855272 0 0 0
6208 1 3 0.41 -2.6004044406 -5.6622727713 49.0047287788 0 0 0
6209 1 5 -0.82 -5.1568402548 6.6420806555 45.4849018654 0 0 0
6210 1 3 0.41 -4.4518648468 7.296040002 45.1993396607 0 0 0
6211 1 3 0.41 -4.7295367965 5.9289277179 44.8657830876 0 0 0
6212 1 5 -0.82 -1.2911719344 -3.0587682239 59.001857181 0 0 0
6213 1 3 0.41 -0.7391252883 -3.5516384346 59.7197394421 0 0 0
6214 1 3 0.41 -1.1158196409 -2.0689975629 59.3339461784 0 0 0
6215 1 5 -0.82 -7.6215899516 15.6535041173 43.2889336073 0 0 0
6216 1 3 0.41 -7.5445301958 14.9615523795 42.4846050679 0 0 0
6217 1 3 0.41 -7.1129454754 16.3322479679 42.6927484926 0 0 0
6218 1 5 -0.82 3.3020716227 -14.6097910301 63.4905736945 0 0 0
6219 1 3 0.41 2.3139016595 -14.975257766 63.4167570361 0 0 0
6220 1 3 0.41 3.9349179767 -15.3871233205 63.0775955322 0 0 0
6221 1 5 -0.82 -2.6368044151 0.8236242857 58.9345906644 0 0 0
6222 1 3 0.41 -2.1727288574 0.0534175745 59.4358124476 0 0 0
6223 1 3 0.41 -1.6579782418 1.0125068078 58.5525960066 0 0 0
6224 1 5 -0.82 -2.2682917101 0.4073544765 55.9748647454 0 0 0
6225 1 3 0.41 -2.326708596 1.4733395427 56.1975790724 0 0 0
6226 1 3 0.41 -3.1366314123 -0.0617685917 56.1371730178 0 0 0
6227 1 5 -0.82 -3.1102847647 -2.3483641097 54.0781420789 0 0 0
6228 1 3 0.41 -3.9368626228 -1.9382512289 53.5804342934 0 0 0
6229 1 3 0.41 -2.6211405855 -1.4605636996 54.0543605921 0 0 0
6230 1 5 -0.82 2.0241370419 -17.968452254 61.1864586688 0 0 0
6231 1 3 0.41 1.7572899209 -18.9457692252 60.7889588565 0 0 0
6232 1 3 0.41 2.8322622704 -18.1364628306 61.7139481381 0 0 0
6233 1 5 -0.82 -3.6170873427 17.7427104603 52.6747609348 0 0 0
6234 1 3 0.41 -3.1171200996 17.8812456819 51.8569749446 0 0 0
6235 1 3 0.41 -3.3944835219 16.7209652532 52.8522443031 0 0 0
6236 1 5 -0.82 -3.6676390178 14.7985222387 56.1740829731 0 0 0
6237 1 3 0.41 -3.4855561455 14.9251675492 55.1601190919 0 0 0
6238 1 3 0.41 -3.8418046141 13.7146421687 55.9381828142 0 0 0
6239 1 5 -0.82 -4.945951856 -0.6435884936 53.0408762998 0 0 0
6240 1 3 0.41 -5.7766065054 -0.5923709572 53.6111866183 0 0 0
6241 1 3 0.41 -5.2512904489 -0.2457127725 52.1297385532 0 0 0
6242 1 5 -0.82 -2.6863020395 3.9214270987 47.1107314716 0 0 0
6243 1 3 0.41 -2.4658903842 2.9734381918 47.4143853905 0 0 0
6244 1 3 0.41 -3.758379792 3.8271579073 47.3852043746 0 0 0
6245 1 5 -0.82 -6.133891977 -2.3767221006 49.4851600102 0 0 0
6246 1 3 0.41 -6.3261408847 -1.9053825632 48.6096301791 0 0 0
6247 1 3 0.41 -6.5304199315 -1.6571765647 50.1264910943 0 0 0
6248 1 5 -0.82 -1.6135059314 3.5288226113 53.2077821888 0 0 0
6249 1 3 0.41 -1.6302118268 3.9053305081 54.1703874182 0 0 0
6250 1 3 0.41 -2.6433514572 3.2719363681 53.4731013264 0 0 0
6251 1 5 -0.82 -4.8116916236 -16.1226300902 41.2408503322 0 0 0
6252 1 3 0.41 -3.8426636404 -16.0266260633 40.7602748942 0 0 0
6253 1 3 0.41 -4.5647517273 -16.9659514076 41.7950945892 0 0 0
6254 1 5 -0.82 0.1522545307 2.5756191375 60.035869938 0 0 0
6255 1 3 0.41 0.6987059126 3.3077440135 60.4687861652 0 0 0
6256 1 3 0.41 -0.7434627769 3.0272101963 60.2841821273 0 0 0
6257 1 5 -0.82 -1.9988699164 4.2130491268 61.4456772112 0 0 0
6258 1 3 0.41 -2.829863836 4.9257714846 61.531104292 0 0 0
6259 1 3 0.41 -1.3464100067 4.6909961564 62.0764764359 0 0 0
6260 1 5 -0.82 0.1076253553 -2.7335113273 62.0951112317 0 0 0
6261 1 3 0.41 0.9842432055 -3.0240749394 61.5538597062 0 0 0
6262 1 3 0.41 -0.1218734993 -3.6938824121 62.5576848773 0 0 0
6263 1 5 -0.82 -4.1062408597 8.8023347735 54.9960732353 0 0 0
6264 1 3 0.41 -4.9790066652 8.4545815124 54.5971281512 0 0 0
6265 1 3 0.41 -4.169746811 9.6605427907 54.3617629647 0 0 0
6266 1 5 -0.82 -2.1577085445 3.0307918738 56.6458381522 0 0 0
6267 1 3 0.41 -3.1863876094 3.1200763921 56.648082205 0 0 0
6268 1 3 0.41 -1.8296316842 3.7471147318 57.422067646 0 0 0
6269 1 5 -0.82 0.3027212237 -18.6511935431 57.4260752597 0 0 0
6270 1 3 0.41 -0.4923434256 -18.6922241975 56.6431854844 0 0 0
6271 1 3 0.41 -0.0487216055 -17.871169114 58.0407479669 0 0 0
6272 1 5 -0.82 -5.0920991242 15.4131624166 44.7034820349 0 0 0
6273 1 3 0.41 -4.0198819492 15.3682520826 44.9192161767 0 0 0
6274 1 3 0.41 -4.8222174203 15.6360150136 43.7283363289 0 0 0
6275 1 5 -0.82 0.7398087265 -10.0546436312 53.2113100101 0 0 0
6276 1 3 0.41 1.3316145087 -9.4946359039 52.4529776637 0 0 0
6277 1 3 0.41 1.1985369435 -10.9231248111 53.1730242911 0 0 0
6278 1 5 -0.82 -1.3379318815 -4.979611911 57.0419283852 0 0 0
6279 1 3 0.41 -1.4628936048 -4.3555884138 57.937817504 0 0 0
6280 1 3 0.41 -0.8364530796 -5.789291693 57.3946465113 0 0 0
6281 1 5 -0.82 -1.0746905458 7.8664662439 61.3179713827 0 0 0
6282 1 3 0.41 -0.4943574135 8.2533319309 60.5923437104 0 0 0
6283 1 3 0.41 -1.1562315098 8.7859827639 61.8685934547 0 0 0
6284 1 5 -0.82 -4.0917467936 -0.7000072848 46.5809367108 0 0 0
6285 1 3 0.41 -3.8322879235 0.2589447996 46.8429140606 0 0 0
6286 1 3 0.41 -5.0568564029 -0.5093692509 46.3221833894 0 0 0
6287 1 5 -0.82 -3.7537196909 18.4204350855 44.7995444667 0 0 0
6288 1 3 0.41 -3.432971217 18.0274200523 45.7184491671 0 0 0
6289 1 3 0.41 -4.3282503571 17.5388260187 44.7257556489 0 0 0
6290 1 5 -0.82 -3.7777408919 12.3619516777 55.3869578289 0 0 0
6291 1 3 0.41 -3.9869843169 11.8260573966 54.5136553644 0 0 0
6292 1 3 0.41 -3.1076243987 11.6898142456 55.8605609094 0 0 0
6293 1 5 -0.82 0.9931549135 -19.125926075 52.0855109953 0 0 0
6294 1 3 0.41 1.5455653161 -18.7174195183 51.2810084454 0 0 0
6295 1 3 0.41 1.9375718729 -19.3967758598 52.4466969924 0 0 0
6296 1 5 -0.82 -0.5267222415 -8.0649918515 61.637246041 0 0 0
6297 1 3 0.41 0.3824267792 -8.4666604311 61.3388586461 0 0 0
6298 1 3 0.41 -0.2857576896 -7.8294656432 62.6923474581 0 0 0
6299 1 5 -0.82 -1.6232928388 14.2113379565 62.9069155246 0 0 0
6300 1 3 0.41 -1.8374477516 14.4899493894 61.9344617195 0 0 0
6301 1 3 0.41 -0.5603682338 14.2073714557 62.9047897919 0 0 0
6302 1 5 -0.82 -5.5644170357 15.3770067747 47.5181294859 0 0 0
6303 1 3 0.41 -4.72885924 16.0214526219 47.4135083627 0 0 0
6304 1 3 0.41 -5.2271318647 14.7234205769 48.2618749225 0 0 0
6305 1 5 -0.82 -2.8452266144 -19.7121814176 47.3068426365 0 0 0
6306 1 3 0.41 -3.5219740563 -20.1070122416 46.5579374226 0 0 0
6307 1 3 0.41 -2.100097614 -19.2750372156 46.875491368 0 0 0
6308 1 5 -0.82 0.2714357526 12.6170972642 55.0608354136 0 0 0
6309 1 3 0.41 -0.517584617 11.9788153107 55.5199163231 0 0 0
6310 1 3 0.41 -0.2677155422 13.3280811063 55.6561681312 0 0 0
6311 1 5 -0.82 -3.5551450218 -2.9869774932 50.8290476236 0 0 0
6312 1 3 0.41 -3.4260589527 -1.9454090515 50.8998661236 0 0 0
6313 1 3 0.41 -4.5198322398 -3.0763376152 50.2888942813 0 0 0
6314 1 5 -0.82 -2.0742679702 -8.887451679 45.7637107489 0 0 0
6315 1 3 0.41 -1.5439701704 -8.3153140267 46.5226642519 0 0 0
6316 1 3 0.41 -1.1440882536 -9.460942397 45.4372120426 0 0 0
6317 1 5 -0.82 -1.0119586354 5.0067420071 58.3237848369 0 0 0
6318 1 3 0.41 -0.3370677707 5.387447265 58.9919939448 0 0 0
6319 1 3 0.41 -1.7316620684 5.5398488893 58.7732985534 0 0 0
6320 1 5 -0.82 -4.4195516703 -7.3652393273 42.3751391055 0 0 0
6321 1 3 0.41 -4.5994839125 -7.9810730629 41.4498664083 0 0 0
6322 1 3 0.41 -3.7330456647 -6.7929143102 41.8920829112 0 0 0
6323 1 5 -0.82 -1.799543692 -7.156698803 43.5049890809 0 0 0
6324 1 3 0.41 -1.6416630816 -6.1422500662 43.1966098517 0 0 0
6325 1 3 0.41 -0.977031076 -7.6843946437 43.1437441106 0 0 0
6326 1 5 -0.82 -3.2721234429 -14.4410882294 43.6829438999 0 0 0
6327 1 3 0.41 -4.0229539789 -14.1002285594 43.0551938757 0 0 0
6328 1 3 0.41 -2.5002627174 -14.3821925779 43.0250036617 0 0 0
6329 1 5 -0.82 -4.0378257181 13.699538903 49.0068362177 0 0 0
6330 1 3 0.41 -3.9927099179 12.747644623 49.4528052417 0 0 0
6331 1 3 0.41 -3.2353016797 14.2588287631 49.4765570196 0 0 0
6332 1 5 -0.82 0.0950098613 -6.9201048268 53.3132932135 0 0 0
6333 1 3 0.41 -0.873435044 -7.2129223519 53.6350029796 0 0 0
6334 1 3 0.41 0.0501102686 -5.912140724 53.5817528047 0 0 0
6335 1 5 -0.82 0.8459188366 -6.3434975103 50.3484741716 0 0 0
6336 1 3 0.41 -0.1106175505 -6.1078124038 50.1942451897 0 0 0
6337 1 3 0.41 1.1829619173 -5.372321312 50.2250661006 0 0 0
6338 1 5 -0.82 -1.4462526126 7.6883257796 55.7995416286 0 0 0
6339 1 3 0.41 -0.4127440195 7.6733978937 55.9641002473 0 0 0
6340 1 3 0.41 -1.2644580492 7.606943928 54.7306168402 0 0 0
6341 1 5 -0.82 -0.5506974526 -8.7242488373 50.7018793013 0 0 0
6342 1 3 0.41 -1.3422271791 -8.0924816532 50.9646946004 0 0 0
6343 1 3 0.41 -0.9186701173 -9.4550940398 51.289537756 0 0 0
6344 1 5 -0.82 -2.6516414347 -8.6714648992 48.5687584395 0 0 0
6345 1 3 0.41 -2.38837417 -9.6562475878 48.5397427189 0 0 0
6346 1 3 0.41 -1.6760100526 -8.2328269144 48.3807626581 0 0 0
6347 1 5 -0.82 -3.8804800653 3.6719332523 41.2489591802 0 0 0
6348 1 3 0.41 -4.0946656818 4.6495392654 41.5909715238 0 0 0
6349 1 3 0.41 -3.2470316738 4.055429511 40.4797891736 0 0 0
6350 1 5 -0.82 -0.1938729276 -14.3623423036 48.5281610585 0 0 0
6351 1 3 0.41 -0.9032659622 -14.5455707751 47.7679122782 0 0 0
6352 1 3 0.41 0.2627371219 -13.4800147723 48.1780959451 0 0 0
6353 1 5 -0.82 -6.5922734091 12.788173063 44.9828352899 0 0 0
6354 1 3 0.41 -6.8705330266 12.2446326094 44.050731233 0 0 0
6355 1 3 0.41 -6.2104805571 12.0186767451 45.5655082997 0 0 0
6356 1 5 -0.82 -3.4825141323 -3.3809368591 44.4599875806 0 0 0
6357 1 3 0.41 -2.6840148605 -3.7372964649 43.8962833406 0 0 0
6358 1 3 0.41 -2.9303555761 -3.181531698 45.3407638842 0 0 0
6359 1 5 -0.82 -1.0601040417 -12.5704669723 43.2181097231 0 0 0
6360 1 3 0.41 -1.8658979931 -12.1262641438 42.5482363523 0 0 0
6361 1 3 0.41 -0.4422508578 -12.6420789447 42.4384289386 0 0 0
6362 1 5 -0.82 -1.3283991874 -1.2907737599 44.7147067199 0 0 0
6363 1 3 0.41 -1.6988586791 -1.8101605131 45.5094174555 0 0 0
6364 1 3 0.41 -0.9297545663 -1.9518981716 44.0642679121 0 0 0
6365 1 5 -0.82 -2.4479570954 9.7110190663 47.6100810498 0 0 0
6366 1 3 0.41 -3.0705789569 10.3177791692 48.208024822 0 0 0
6367 1 3 0.41 -2.5647741596 10.3262158284 46.7798574174 0 0 0
6368 1 5 -0.82 -0.5481599512 4.9589167808 51.1051641527 0 0 0
6369 1 3 0.41 -1.1625248274 4.2483899962 51.5436293694 0 0 0
6370 1 3 0.41 -0.5465856122 5.7360192142 51.8045829433 0 0 0
6371 1 5 -0.82 0.6223484093 1.7788002845 52.4460304413 0 0 0
6372 1 3 0.41 0.1510852158 2.6382710885 52.5445791736 0 0 0
6373 1 3 0.41 -0.1622866698 1.1369036576 52.6946048779 0 0 0
6374 1 5 -0.82 -1.6412283682 7.2677605825 44.2209794516 0 0 0
6375 1 3 0.41 -2.2697885808 6.9570281977 43.4042046156 0 0 0
6376 1 3 0.41 -1.1969449476 8.0936118322 43.693657854 0 0 0
6377 1 5 -0.82 -2.2575889116 12.3467515952 46.2829851913 0 0 0
6378 1 3 0.41 -1.6318513541 12.8590226184 47.0060998965 0 0 0
6379 1 3 0.41 -2.6038182841 13.2028526227 45.8009736071 0 0 0
6380 1 5 -0.82 -0.4327203525 20.627821741 60.5293833523 0 0 0
6381 1 3 0.41 0.1137717563 19.7618562741 60.3135652104 0 0 0
6382 1 3 0.41 -1.3459717299 20.0805242038 60.4716107812 0 0 0
6383 1 5 -0.82 -5.4633448111 16.7445960712 41.844173639 0 0 0
6384 1 3 0.41 -5.6884518831 16.5047562218 40.8278408458 0 0 0
6385 1 3 0.41 -4.4103678239 16.9324040211 41.6494570771 0 0 0
6386 1 5 -0.82 0.825306066 1.8185129244 49.3656671128 0 0 0
6387 1 3 0.41 1.4413806996 1.729498529 48.5228017886 0 0 0
6388 1 3 0.41 -0.1113069773 2.0098048947 48.9593746896 0 0 0
6389 1 5 -0.82 -0.7676698069 14.8493921584 56.4945595053 0 0 0
6390 1 3 0.41 -0.728747431 14.2009464328 57.3264919215 0 0 0
6391 1 3 0.41 -1.763523329 14.9219493008 56.6621142264 0 0 0
6392 1 5 -0.82 1.5705345378 -13.3602066581 45.0111517687 0 0 0
[truncated: 1,951,283 more chars]
