# Supplementary material for: A Machine Learning-Based Computational Architecture for Unlocking Water Dynamics in Saturated Calcium Silicate Hydrate
Source: Materials (Basel). 2026 Jun 18;19(12):2631. doi: 10.3390/ma19122631 (PMC13302851; doi:10.3390/ma19122631)
Supplement: Supplementary file 1 [file materials-19-02631-s001.zip › Supplementary Files/2.Partial examples of smooth pore models and bulk water model/w0.946x0.156y0.038z0.002w0.269x0.395y0.843z0.003z_gap30.data]

# LAMMPS data file written by OVITO Pro 3.11.0

26590 atoms
9936 bonds
3766 angles
9 atom types
3 bond types
2 angle types

-25.5 25.5 xlo xhi
-25.5 25.5 ylo yhi
-69.4559883209 69.4559883209 zlo zhi

Masses

1 40.077999  # Ca1
2 40.077999  # Ca2
3 1.008  # H3
4 1.008  # H4
5 15.999  # O5
6 15.999  # O6
7 15.999  # O7
8 28.085501  # Si8
9 12.0107  # C9

PairIJ Coeffs # lj/cut/coul/long

1 1 5.03e-06 5.5617 10
1 2 5.03e-06 5.5617 10
1 3 0 2.78085 10
1 4 0 2.78085 10
1 5 0.0008768 4.3636 10
1 6 0.0008701 4.3636 10
1 7 0.0007045 5.4567 10
1 8 1.84e-06 3.302 10
1 9 0.133951 3.215 10
2 2 5.03e-06 5.5617 10
2 3 0 2.78085 10
2 4 0 2.78085 10
2 5 0.0006035 4.4694 10
2 6 0.00146 4.3636 10
2 7 0.00104 4.4425 10
2 8 1.84e-06 3.302 10
2 9 0.133951 3.215 10
3 3 0 0 10
3 4 0 0 10
3 5 0 0 10
3 6 0 0 10
3 7 0 0 10
3 8 0 0 10
3 9 0 1.80852 10
4 4 0 0 10
4 5 0 0 10
4 6 0 0 10
4 7 0 0 10
4 8 0 0 10
4 9 0 1.80852 10
5 5 0.1554 3.1655 10
5 6 0.005253 4.2368 10
5 7 0.8705 2.8965 10
5 8 0.0005302 3.2337 10
5 9 0.151663 3.39128 10
6 6 1.2434 2.7339 10
6 7 0.04554 3.6218 10
6 8 0.0005611 3.271 10
6 9 0.183695 3.23842 10
7 7 0.1554 3.1655 10
7 8 0.0005947 3.263 10
7 9 0.183695 3.23842 10
8 8 1.84e-06 3.302 10
8 9 0.0769592 3.83524 10
9 9 0.148 3.61705 10

Bond Coeffs # harmonic

1 277.067 1
2 277.067 1
3 480 1.4

Angle Coeffs # harmonic

1 90 120
2 22.8848 109.47

Atoms  # full

1 1 8 1.72 -24.7414495833 6.2484352612 64.6885589202 0 0 0
2 1 8 1.72 -24.2259342165 9.0575151397 45.2657640071 0 0 0
3 1 8 1.72 -23.0427771265 6.2841696392 38.9268033161 0 0 0
4 1 8 1.72 -24.7843525754 11.1372560813 37.9559676774 0 0 0
5 1 8 1.72 -23.4150286786 12.5496615611 30.2999697387 0 0 0
6 1 8 1.72 -24.3920415192 15.2035298367 20.6884562356 0 0 0
7 1 8 1.72 -22.193635538 7.6648177298 19.2867387708 0 0 0
8 1 1 1.43 -24.1896787334 6.0612644524 61.8269027467 0 0 0
9 1 1 1.43 -24.9034251518 7.6832699523 36.6372254229 0 0 0
10 1 1 1.43 -23.5293342763 10.3693783529 35.4974952866 0 0 0
11 1 1 1.43 -23.0746238549 8.2396004745 33.0648574801 0 0 0
12 1 1 1.43 -24.66370128 15.25257948 30.9811258372 0 0 0
13 1 1 1.43 -22.9519486469 6.2507522554 27.5235978641 0 0 0
14 1 1 1.43 -23.6902419172 14.5715993259 24.0397576223 0 0 0
15 1 1 1.43 -22.5469145717 5.7968121734 24.0410821693 0 0 0
16 1 1 1.43 -24.6961357974 8.9637208564 20.8484956536 0 0 0
17 1 2 2.2896396396 -24.5723895468 5.0957998231 19.9912433928 0 0 0
18 1 2 2.2896396396 -23.1953318155 10.9550390808 18.1787205082 0 0 0
19 1 6 -1.14 -24.9247879889 7.7244716502 60.4049188678 0 0 0
20 1 6 -1.14 -23.8472315137 11.1090662464 39.6666841432 0 0 0
21 1 6 -1.14 -24.0801552096 12.2663138575 37.1373038279 0 0 0
22 1 6 -1.14 -22.9535534624 6.7804219793 37.4669355499 0 0 0
23 1 6 -1.14 -21.6261122692 6.0254587653 35.3003354408 0 0 0
24 1 6 -1.14 -23.0207761646 8.2134513543 35.3764875193 0 0 0
25 1 6 -1.14 -24.8417577966 9.5597315713 33.6317610312 0 0 0
26 1 6 -1.14 -24.1237251831 13.089052086 31.7148569887 0 0 0
27 1 6 -1.14 -24.3835444228 4.8742215752 29.0497154368 0 0 0
28 1 6 -1.14 -24.0645733934 13.7619210967 29.264920116 0 0 0
29 1 6 -1.14 -24.2920987621 6.3245183534 25.5827202921 0 0 0
30 1 6 -1.14 -21.3731751756 6.1962037372 25.8226327726 0 0 0
31 1 6 -1.14 -23.8473196637 14.2147388379 21.8418651742 0 0 0
32 1 6 -1.14 -24.9221727639 16.6238381191 21.1279172814 0 0 0
33 1 6 -1.14 -23.0103227132 8.9531304913 19.3163689903 0 0 0
34 1 7 -1.0 -24.2560242947 11.1543809104 56.9900623338 0 0 0
35 1 4 0.29 -24.9986814649 11.6654153403 56.4949997365 0 0 0
36 1 7 -1.0 -24.6888509894 17.835533685 50.3543498292 0 0 0
37 1 4 0.29 -23.7893256629 18.1359328225 49.9791225005 0 0 0
38 1 7 -1.0 -23.3026118107 10.1888966229 46.030700276 0 0 0
39 1 4 0.29 -22.5325741684 10.7214806375 45.5501741153 0 0 0
40 1 7 -1.0 -23.4650754335 7.5239807897 45.6828518561 0 0 0
41 1 4 0.29 -23.5035254813 7.2437537869 46.6960700362 0 0 0
42 1 7 -1.0 -23.9866304148 9.0196694344 43.6529648872 0 0 0
43 1 4 0.29 -24.4680116706 8.9640233309 42.6799328962 0 0 0
44 1 7 -1.0 -23.7936151488 10.9069079969 29.9676689847 0 0 0
45 1 4 0.29 -23.5635890016 9.8649476742 30.0034535905 0 0 0
46 1 7 -1.0 -22.3126611598 8.358587689 29.9429288344 0 0 0
47 1 4 0.29 -22.5245348036 7.4159667849 29.8310384618 0 0 0
48 1 7 -1.0 -23.6893248497 18.0466810819 27.1855038683 0 0 0
49 1 4 0.29 -23.8206233381 18.0904078085 26.1811121265 0 0 0
50 1 7 -1.0 -21.0114679238 12.8658238991 23.9528919357 0 0 0
51 1 4 0.29 -21.4206785694 12.6933986708 24.8780094288 0 0 0
52 1 7 -1.0 -22.9909285029 12.6618952231 26.1116613253 0 0 0
53 1 4 0.29 -23.1284924053 11.7130771017 25.8234565427 0 0 0
54 1 7 -1.0 -23.1705191726 10.0440113326 23.1851046107 0 0 0
55 1 4 0.29 -22.8319483072 10.3723238466 24.0619607622 0 0 0
56 1 7 -1.0 -23.7753159254 19.1737184132 22.2230913967 0 0 0
57 1 4 0.29 -23.8539584692 18.2685357896 22.6192306862 0 0 0
58 1 7 -1.0 -19.5848183453 9.2119967982 22.0659819918 0 0 0
59 1 4 0.29 -19.0088204298 9.2425656613 22.9495198754 0 0 0
60 1 7 -1.0 -22.6358387529 6.3784454282 20.1643311274 0 0 0
61 1 4 0.29 -21.9833941872 5.682198978 20.6043728963 0 0 0
62 1 7 -1.0 -20.5394990352 7.8635335534 19.3777539944 0 0 0
63 1 4 0.29 -19.9736658851 7.0229482773 19.2541427361 0 0 0
64 1 5 -0.82 -21.9116464123 11.9374262341 41.2771756575 0 0 0
65 1 3 0.41 -22.7483724932 11.666924342 40.7098613909 0 0 0
66 1 3 0.41 -22.5162973629 12.0210990442 42.1514161458 0 0 0
67 1 5 -0.82 -20.5967269774 9.8647353529 24.7912564587 0 0 0
68 1 3 0.41 -20.6172108701 10.5277841271 24.0884863832 0 0 0
69 1 3 0.41 -20.2859409811 10.4227047172 25.5843146015 0 0 0
70 1 5 -0.82 -23.6698331433 13.1098249242 18.8749909973 0 0 0
71 1 3 0.41 -23.4495189029 14.1121132117 19.0727470784 0 0 0
72 1 3 0.41 -24.5548737257 13.1134386459 19.2378526822 0 0 0
73 1 2 2.2896396396 -24.3774401489 -17.6551017727 67.0468175308 0 0 0
74 1 2 2.2896396396 -24.2276227544 0.6079369463 66.2715111478 0 0 0
75 1 6 -1.14 -18.0541226258 -14.6310335519 67.2978840864 0 0 0
76 1 8 1.72 -17.1380158092 -14.6197447586 66.020109987 0 0 0
77 1 8 1.72 -16.7073346865 -17.4784123862 65.127437653 0 0 0
78 1 8 1.72 -22.2486175682 -16.2078901711 64.6304503335 0 0 0
79 1 8 1.72 -22.2699963137 -19.0361526915 64.5729460036 0 0 0
80 1 8 1.72 -23.0274841208 -3.7494302297 62.4885738205 0 0 0
81 1 8 1.72 -20.9371391876 -12.2341498755 61.4967987385 0 0 0
82 1 8 1.72 -19.4056161088 -9.3068046784 61.4575667378 0 0 0
83 1 8 1.72 -23.9629494228 -6.0533353408 60.7445865313 0 0 0
84 1 8 1.72 -19.9133645898 -17.5485893457 60.7783291757 0 0 0
85 1 8 1.72 -18.2437564779 -15.1510013578 60.7925789887 0 0 0
86 1 8 1.72 -23.5306072379 3.6475281363 60.2083299935 0 0 0
87 1 8 1.72 -22.2036441765 -16.9805551188 58.7026809223 0 0 0
88 1 8 1.72 -20.5470089273 -4.8263105409 58.0143018726 0 0 0
89 1 8 1.72 -19.679237147 -13.5640673653 54.967133143 0 0 0
90 1 8 1.72 -23.9896182989 -13.2129151109 53.8338919701 0 0 0
91 1 8 1.72 -23.6463144534 -3.7401413659 54.9390711992 0 0 0
92 1 8 1.72 -21.9579535046 -18.8675792317 52.4331434917 0 0 0
93 1 8 1.72 -20.3555406857 -17.0442812663 50.8790461451 0 0 0
94 1 8 1.72 -20.5132295436 -8.5892824768 48.9886857457 0 0 0
95 1 8 1.72 -20.4719035634 -5.7682796788 48.2329616657 0 0 0
96 1 8 1.72 -24.0920575338 -1.330189865 48.2344497879 0 0 0
97 1 8 1.72 -16.1918193197 -14.6693325077 45.7046427399 0 0 0
98 1 8 1.72 -22.5938802958 2.7541460195 48.6087300197 0 0 0
99 1 8 1.72 -22.7964873785 -16.5494463816 44.9003991993 0 0 0
100 1 8 1.72 -22.1287643841 -13.7982016048 45.3532988933 0 0 0
101 1 8 1.72 -22.4374205489 0.3779887597 46.4920875922 0 0 0
102 1 8 1.72 -15.0086622297 -17.4426780082 39.3656820489 0 0 0
103 1 8 1.72 -24.1431267153 -20.6034343829 38.5048408282 0 0 0
104 1 8 1.72 -22.6315987617 -15.3736044127 39.6202034589 0 0 0
105 1 8 1.72 -23.557009254 -17.7464378988 37.8280249512 0 0 0
106 1 8 1.72 -17.3383937241 -12.752953715 40.8060147891 0 0 0
107 1 8 1.72 -23.9728901995 3.8856643423 37.8832584903 0 0 0
108 1 8 1.72 -17.5777029201 -15.8713028544 40.283577488 0 0 0
109 1 8 1.72 -24.6346210894 0.8403127734 38.3401631819 0 0 0
110 1 8 1.72 -20.6208812148 -10.6690049582 36.6949497705 0 0 0
111 1 8 1.72 -19.6459610825 -2.5204782619 37.6265474148 0 0 0
112 1 8 1.72 -16.7502376786 -12.5895915661 38.3948464103 0 0 0
113 1 8 1.72 -21.0562079645 -7.9182963405 36.4646373183 0 0 0
114 1 8 1.72 -19.929101256 -5.170585617 36.1992249279 0 0 0
115 1 8 1.72 -21.5174650475 2.138492232 33.0689237768 0 0 0
116 1 8 1.72 -18.0212599978 -15.3597571467 33.9830448933 0 0 0
117 1 8 1.72 -21.2244411547 -18.6904083953 32.7315398321 0 0 0
118 1 8 1.72 -22.113158328 -0.8093597081 32.8948697 0 0 0
119 1 8 1.72 -23.9476162959 -5.9294620353 32.8398346913 0 0 0
120 1 8 1.72 -15.3809137818 -11.1771860863 30.7388484715 0 0 0
121 1 8 1.72 -19.8092388711 -12.8280900236 28.9867836198 0 0 0
122 1 8 1.72 -20.3396275889 -3.434944052 28.6539483815 0 0 0
123 1 8 1.72 -22.8486662471 -18.0192511809 26.6421532562 0 0 0
124 1 8 1.72 -24.8324772588 -4.5537814155 27.6014110681 0 0 0
125 1 8 1.72 -24.359236557 -0.0568412096 26.2963246022 0 0 0
126 1 8 1.72 -19.6294978477 -18.0824638453 26.8723666711 0 0 0
127 1 8 1.72 -23.5035412973 3.0492505798 26.1053037436 0 0 0
128 1 8 1.72 -17.3705207192 -16.1944181711 25.9248237543 0 0 0
129 1 8 1.72 -16.3579266224 -8.5233178107 21.1273349684 0 0 0
130 1 8 1.72 -23.0611358512 -7.8163707417 22.8667333002 0 0 0
131 1 8 1.72 -24.6138324316 -17.3314934846 20.6470095475 0 0 0
132 1 8 1.72 -18.1483881052 -6.92164692 22.648840467 0 0 0
133 1 8 1.72 -21.3052659646 -3.342979533 23.1404361954 0 0 0
134 1 8 1.72 -20.6872257782 -0.5987750152 22.2512368175 0 0 0
135 1 8 1.72 -14.1595206412 -16.0620299176 19.7256175036 0 0 0
136 1 8 1.72 -19.4873209815 3.1990907004 21.3342390368 0 0 0
137 1 8 1.72 -24.9101415763 -14.7213388453 19.8005090732 0 0 0
138 1 8 1.72 -23.5752871668 -10.6654210142 22.2138625412 0 0 0
139 1 8 1.72 -18.8283873562 -15.6759279342 18.8961444876 0 0 0
140 1 8 1.72 -18.6047746264 -12.6862580563 19.9760020081 0 0 0
141 1 8 1.72 -18.860131303 0.4483779029 21.2318698378 0 0 0
142 1 1 1.43 -24.685298436 -7.3254495538 63.2909768984 0 0 0
143 1 1 1.43 -24.6359632249 -20.3970261588 64.400467201 0 0 0
144 1 1 1.43 -19.5352240887 -18.684054385 64.1922956538 0 0 0
145 1 1 1.43 -22.9435264972 -13.430088246 63.2910243927 0 0 0
146 1 1 1.43 -19.3701558134 -15.325748918 63.420867225 0 0 0
147 1 1 1.43 -18.7672535137 -12.2641645308 63.602389991 0 0 0
148 1 1 1.43 -22.6153455741 -9.4957283643 61.4321765981 0 0 0
149 1 1 1.43 -24.7106092182 -1.4349168159 63.4677590834 0 0 0
150 1 1 1.43 -20.8326144293 -6.1395229084 61.5107143559 0 0 0
151 1 1 1.43 -23.9336654107 2.0375184 62.5502578518 0 0 0
152 1 1 1.43 -16.1555638366 -17.665583195 62.2657814795 0 0 0
153 1 1 1.43 -21.6372091956 -15.134771432 60.9926724455 0 0 0
154 1 1 1.43 -22.2642723025 -19.2132707693 61.5798808366 0 0 0
155 1 1 1.43 -23.0269112584 -2.7577672873 59.7870052215 0 0 0
156 1 1 1.43 -18.5907218755 -12.3050763203 59.5308095167 0 0 0
157 1 1 1.43 -21.6869380673 -13.192899599 57.9598786502 0 0 0
158 1 1 1.43 -24.7315882732 -8.6353710719 58.4567237112 0 0 0
159 1 1 1.43 -19.97243713 -7.7895815038 58.3222196023 0 0 0
160 1 1 1.43 -23.2555093729 -5.5244957161 57.2023223967 0 0 0
161 1 1 1.43 -19.3650436374 -15.5038968989 57.6179965023 0 0 0
162 1 1 1.43 -23.3947007063 -19.6803991762 55.4724875099 0 0 0
163 1 1 1.43 -18.677360913 -10.9864743691 54.3948616745 0 0 0
164 1 1 1.43 -21.4449050568 -2.397325254 56.6014848542 0 0 0
165 1 1 1.43 -22.2966587015 -10.5653783491 55.1274086028 0 0 0
166 1 1 1.43 -20.2895791186 -5.3626071044 55.0302065306 0 0 0
167 1 1 1.43 -23.6426110256 -0.0602916068 54.5955800539 0 0 0
168 1 1 1.43 -20.9274559569 -12.9642554688 52.0745032645 0 0 0
169 1 1 1.43 -22.9008147907 -16.263708757 53.2925676216 0 0 0
170 1 1 1.43 -23.4189710154 -10.4326003681 51.5148009979 0 0 0
171 1 1 1.43 -23.4733205477 2.3531107415 52.0890143637 0 0 0
172 1 1 1.43 -19.1696881902 -6.9152504828 52.0262083811 0 0 0
173 1 1 1.43 -22.0459210665 -19.8616699778 49.2682552628 0 0 0
174 1 1 1.43 -18.0261458528 -10.0875540285 49.641467981 0 0 0
175 1 1 1.43 -17.0903039895 -17.5004483952 52.7693139461 0 0 0
176 1 1 1.43 -19.5795652513 -16.0946208547 46.3419365485 0 0 0
177 1 1 1.43 -22.136851287 -3.2250276149 49.4523311071 0 0 0
178 1 1 1.43 -21.3016214761 -0.1327450966 50.5058465186 0 0 0
179 1 2 2.2896396396 -23.381880837 -7.7759571202 48.2816598896 0 0 0
180 1 2 2.2896396396 -22.9790900861 -11.3318633187 47.6293097988 0 0 0
181 1 2 2.2896396396 -18.0441237353 -7.5453410594 46.5480950573 0 0 0
182 1 2 2.2896396396 -24.1687653979 -15.2738654544 48.0050793971 0 0 0
183 1 2 2.2896396396 -18.9402175802 -12.6916816453 46.5604880091 0 0 0
184 1 2 2.2896396396 -20.5034768172 -4.1179285136 45.7802736058 0 0 0
185 1 2 2.2896396396 -21.2859803687 -19.1171091453 44.6301211562 0 0 0
186 1 2 2.2896396396 -23.3873583994 -13.5014942657 42.6014348878 0 0 0
187 1 2 2.2896396396 -23.0368381826 -1.7270231894 39.2712565792 0 0 0
188 1 1 1.43 -18.9139782892 -6.369697756 38.7532189624 0 0 0
189 1 1 1.43 -19.7304265032 -17.5373160801 39.5788966015 0 0 0
190 1 1 1.43 -24.1714405515 -8.2940574323 38.2142098127 0 0 0
191 1 1 1.43 -19.4412490183 -13.9988960681 38.4308579374 0 0 0
192 1 1 1.43 -19.2495082631 -10.0978952366 39.1959486795 0 0 0
193 1 1 1.43 -24.405706636 -14.9832852569 37.2462992094 0 0 0
194 1 1 1.43 -23.1798823435 -11.902391571 37.9390784206 0 0 0
195 1 1 1.43 -21.6876076041 1.6394974324 36.7861054239 0 0 0
196 1 1 1.43 -21.7210074812 -2.4449008383 35.4377000943 0 0 0
197 1 1 1.43 -23.2783034265 -5.5510831149 35.8594114652 0 0 0
198 1 1 1.43 -16.869310255 -16.0435776951 37.0761041557 0 0 0
199 1 1 1.43 -23.5923843669 -20.5210079296 34.8736872926 0 0 0
200 1 1 1.43 -23.405267541 -17.1836054362 34.2516251063 0 0 0
201 1 1 1.43 -23.0904375313 4.1480746413 35.1666597928 0 0 0
202 1 1 1.43 -18.6858734952 -18.5186120485 35.8697990347 0 0 0
203 1 1 1.43 -24.1655561724 -0.2289229706 35.6178642856 0 0 0
204 1 1 1.43 -22.147675556 -12.697367399 34.9300744516 0 0 0
205 1 1 1.43 -19.6684115337 0.1875160439 34.8119951851 0 0 0
206 1 1 1.43 -15.4952193795 -13.3574692944 35.9363740194 0 0 0
207 1 1 1.43 -17.5925411713 -12.1087016215 33.1168958578 0 0 0
208 1 1 1.43 -20.5859325303 -6.1852329798 33.5228047092 0 0 0
209 1 1 1.43 -22.9242583998 -8.8838327184 34.4903117755 0 0 0
210 1 1 1.43 -20.3250399571 -2.7395980609 31.563206563 0 0 0
211 1 1 1.43 -24.378611536 0.4460136881 32.427149643 0 0 0
212 1 1 1.43 -23.1345277284 -17.9353699286 30.0076545937 0 0 0
213 1 1 1.43 -15.0405089581 -15.4872471729 33.5037362129 0 0 0
214 1 1 1.43 -24.1237375219 -12.3753679914 30.8890703289 0 0 0
215 1 1 1.43 -20.9955565302 -15.6293594491 31.563641938 0 0 0
216 1 1 1.43 -16.6295863832 -8.4742681674 31.42000457 0 0 0
217 1 1 1.43 -22.3348525385 3.5867121354 29.3193904584 0 0 0
218 1 1 1.43 -17.6571090034 -10.5847101739 28.1179870242 0 0 0
219 1 1 1.43 -22.9404266188 -2.0036717689 29.3511200713 0 0 0
220 1 1 1.43 -21.0551256588 -9.9577315374 29.8216920962 0 0 0
221 1 1 1.43 -17.8521398245 -4.9805277424 29.5099765053 0 0 0
222 1 1 1.43 -21.9277427694 -5.8803563214 28.980451103 0 0 0
223 1 1 1.43 -20.8934284278 -0.4509955036 26.5404148326 0 0 0
224 1 1 1.43 -21.7279945579 -15.3175352862 27.6319013749 0 0 0
225 1 1 1.43 -14.9178337501 -17.476095392 27.9624765969 0 0 0
226 1 1 1.43 -24.3489238901 -7.2870691068 26.2656933608 0 0 0
227 1 1 1.43 -20.9653150833 -11.584870346 26.5019294862 0 0 0
228 1 1 1.43 -15.6561270204 -9.1552483215 24.4786363551 0 0 0
229 1 1 1.43 -22.8523444484 -3.1607412024 26.0667136042 0 0 0
230 1 1 1.43 -24.876649 -14.8715187149 23.1941257122 0 0 0
231 1 1 1.43 -20.8210715065 -7.0892508077 24.7363708228 0 0 0
232 1 1 1.43 -17.5582515785 -18.9937301105 25.2182386532 0 0 0
233 1 1 1.43 -24.0667648921 -4.0875106903 22.1430825461 0 0 0
234 1 1 1.43 -14.5127996749 -17.930035474 24.4799609021 0 0 0
235 1 1 1.43 -16.6620209005 -14.763126791 21.2873743864 0 0 0
236 1 1 1.43 -23.9957300996 -0.9313105277 23.5167658886 0 0 0
237 1 1 1.43 -17.821753879 -1.9777166364 22.9133995012 0 0 0
238 1 2 2.2896396396 -22.5195064274 2.2058676893 23.0104049808 0 0 0
239 1 2 2.2896396396 -23.2128257756 -18.7969460566 22.8701370436 0 0 0
240 1 2 2.2896396396 -21.2291978635 -6.1880506233 20.7678388014 0 0 0
241 1 2 2.2896396396 -16.53827465 -18.6310478243 20.4301221256 0 0 0
242 1 2 2.2896396396 -20.0931702148 -9.8566924483 21.5565818792 0 0 0
243 1 2 2.2896396396 -21.7108304047 -16.038651658 20.7462442141 0 0 0
244 1 2 2.2896396396 -20.8266168765 -12.9271050284 22.8837286123 0 0 0
245 1 2 2.2896396396 -15.1612169187 -12.7718085666 18.617599241 0 0 0
246 1 2 2.2896396396 -20.1247046511 -20.0310674823 22.0157775829 0 0 0
247 1 2 2.2896396396 -24.0329918945 -10.6508889054 18.7265231695 0 0 0
248 1 2 2.2896396396 -24.3455883864 -10.4900052648 65.1043651283 0 0 0
249 1 6 -1.14 -22.9608497985 -19.326423414 66.0083356055 0 0 0
250 1 6 -1.14 -23.84130572 3.132592846 64.6073409138 0 0 0
251 1 6 -1.14 -21.4260313867 -17.6580515073 64.6714218867 0 0 0
252 1 6 -1.14 -24.4627258696 -3.7655071171 63.1828158803 0 0 0
253 1 6 -1.14 -17.8580462043 -14.1628733261 64.6946799316 0 0 0
254 1 6 -1.14 -24.8798610604 -12.4091025762 63.7886214785 0 0 0
255 1 6 -1.14 -17.69543174 -17.1704133679 63.8508355079 0 0 0
256 1 6 -1.14 -19.5025481019 -8.6991172378 62.9393109106 0 0 0
257 1 6 -1.14 -22.0984481847 -15.6309604082 63.117778833 0 0 0
258 1 6 -1.14 -23.7752731468 -16.4991297958 65.032276477 0 0 0
259 1 6 -1.14 -22.4359202264 -11.7891328003 61.7374532533 0 0 0
260 1 6 -1.14 -23.5071421326 -18.7211607356 63.4669946119 0 0 0
261 1 6 -1.14 -21.7977415528 -4.5234980756 63.0446673811 0 0 0
262 1 6 -1.14 -20.6868534484 -13.320732502 62.6806146731 0 0 0
263 1 6 -1.14 -23.1405992815 -7.176578789 61.5413300858 0 0 0
264 1 6 -1.14 -24.3847532311 -9.6076261174 63.0065974901 0 0 0
265 1 6 -1.14 -22.9852460073 -0.7568359348 64.7558000047 0 0 0
266 1 6 -1.14 -19.861641759 -10.9098364932 61.5462834117 0 0 0
267 1 6 -1.14 -22.7106242488 -2.2437649071 62.2465941265 0 0 0
268 1 6 -1.14 -23.2840265379 -4.6231385522 60.9855220447 0 0 0
269 1 6 -1.14 -19.8990664844 -18.4639894215 62.0196419807 0 0 0
270 1 6 -1.14 -20.4577645995 -8.410486577 60.587052211 0 0 0
271 1 6 -1.14 -18.0229825345 -13.9344310828 61.9390888589 0 0 0
272 1 6 -1.14 -20.8210009017 -13.0448348678 60.0921503141 0 0 0
273 1 6 -1.14 -24.7598271163 -9.5343282749 60.5288357618 0 0 0
274 1 6 -1.14 -21.4496136805 -17.375938048 60.2434943446 0 0 0
275 1 6 -1.14 -24.7197559133 3.8432569056 61.3295732463 0 0 0
276 1 6 -1.14 -22.476890258 2.5140726641 60.7045115018 0 0 0
277 1 6 -1.14 -24.0054098759 -6.4052473147 59.1727495697 0 0 0
278 1 6 -1.14 -19.5298468107 -15.9850190812 61.3032674304 0 0 0
279 1 6 -1.14 -21.5258306394 -15.5222232764 58.5001510179 0 0 0
280 1 6 -1.14 -18.4160043199 -14.5261197879 59.3888633762 0 0 0
281 1 6 -1.14 -16.8906730921 -16.0023759972 60.8437976006 0 0 0
282 1 6 -1.14 -19.8806194222 -5.4463443466 59.2909817336 0 0 0
283 1 6 -1.14 -20.0507789902 -13.751676963 56.4753620829 0 0 0
284 1 6 -1.14 -21.8387582514 -3.9811104595 58.2799596917 0 0 0
285 1 6 -1.14 -24.6547584973 -21.0491784141 56.8023697894 0 0 0
286 1 6 -1.14 -21.058456385 -6.1614644955 57.1097714504 0 0 0
287 1 6 -1.14 -20.5564971667 -12.3457234309 54.2953642723 0 0 0
288 1 6 -1.14 -24.7824699043 -4.4895614929 55.8951164415 0 0 0
289 1 6 -1.14 -18.1095824861 -13.1760067237 54.6667692599 0 0 0
290 1 6 -1.14 -23.5859600746 -17.342993918 55.1418211405 0 0 0
291 1 6 -1.14 -23.7572054073 -2.2084526187 55.3832813843 0 0 0
292 1 6 -1.14 -23.7845107223 -11.5899109484 53.5133138141 0 0 0
293 1 6 -1.14 -22.24240471 -4.2759786039 55.3680078749 0 0 0
294 1 6 -1.14 -23.487901154 -19.2958671991 52.7817822404 0 0 0
295 1 6 -1.14 -21.2259405444 -0.6562276683 54.9305203953 0 0 0
296 1 6 -1.14 -22.8805319601 -14.0344493866 52.8664690721 0 0 0
297 1 6 -1.14 -24.2192261869 -4.1988335757 53.4656272148 0 0 0
298 1 6 -1.14 -22.3196045539 0.4048523951 52.7810898546 0 0 0
299 1 6 -1.14 -19.135500438 -17.7491845736 51.6645827873 0 0 0
300 1 6 -1.14 -21.7578385171 -17.5155592356 51.5603992765 0 0 0
301 1 6 -1.14 -21.2544233479 -20.0704780256 51.447574283 0 0 0
302 1 6 -1.14 -19.5671464855 -8.327452022 50.2632149191 0 0 0
303 1 6 -1.14 -22.4031771996 2.2177066706 50.1566870646 0 0 0
304 1 6 -1.14 -19.5092445751 -8.9260421044 47.7951839329 0 0 0
305 1 6 -1.14 -21.2488921752 -7.1825393642 48.7504319206 0 0 0
306 1 6 -1.14 -22.9593489801 -1.1198310776 49.3330862252 0 0 0
307 1 6 -1.14 -24.4361286889 -9.7384099157 48.8884510963 0 0 0
308 1 6 -1.14 -20.2099014771 -2.0970560075 49.9678267548 0 0 0
309 1 6 -1.14 -21.3995096154 -17.039207646 45.4999175559 0 0 0
310 1 6 -1.14 -24.1266048673 3.0827547548 48.3593187191 0 0 0
311 1 6 -1.14 -24.3423544926 -3.0117152478 48.1477522488 0 0 0
312 1 6 -1.14 -19.7684381889 -6.1099821184 46.8828900662 0 0 0
313 1 6 -1.14 -17.4985072733 -11.2470636162 47.7837563825 0 0 0
314 1 6 -1.14 -21.5515383134 -4.6448634007 47.8253562976 0 0 0
315 1 6 -1.14 -20.5739771827 -14.0634427109 45.6250734225 0 0 0
316 1 6 -1.14 -23.3559979946 -19.7280480545 45.6366863699 0 0 0
317 1 6 -1.14 -17.691151366 -14.6189812028 46.2245078515 0 0 0
318 1 6 -1.14 -23.1432460974 -13.6202478072 46.6180883167 0 0 0
319 1 6 -1.14 -22.1496795558 1.4875610144 47.6231518676 0 0 0
320 1 6 -1.14 -23.5636199735 -0.7859407802 46.7749884937 0 0 0
321 1 6 -1.14 -24.0136701737 -16.6519722569 45.9110589608 0 0 0
322 1 6 -1.14 -22.6742530999 -15.0267187344 44.348551309 0 0 0
323 1 6 -1.14 -23.1878874865 -17.6922562957 43.7791051925 0 0 0
324 1 6 -1.14 -21.0792824176 -0.3522857086 45.9725799844 0 0 0
325 1 6 -1.14 -24.5841937863 -19.1355034055 38.1122843687 0 0 0
326 1 6 -1.14 -23.7445291442 4.870407927 39.1106406469 0 0 0
327 1 6 -1.14 -18.3311813341 -16.9417226957 41.1995175614 0 0 0
328 1 6 -1.14 -24.9705470345 0.1614932512 39.7774899913 0 0 0
329 1 6 -1.14 -23.5253438938 -16.4663974704 38.8046730211 0 0 0
330 1 6 -1.14 -22.1519725923 -10.6991664507 35.9985548697 0 0 0
331 1 6 -1.14 -17.7326575914 -14.2994162348 40.7995472287 0 0 0
332 1 6 -1.14 -24.5901444999 2.4399079553 38.3087687278 0 0 0
333 1 6 -1.14 -21.057740913 -15.5180086814 39.2187589414 0 0 0
334 1 6 -1.14 -21.1987044892 -2.2727264228 38.0452287018 0 0 0
335 1 6 -1.14 -20.7105638977 -11.8441784761 37.8070220226 0 0 0
336 1 6 -1.14 -19.4918718231 -18.9380666249 37.8364855901 0 0 0
337 1 6 -1.14 -24.1612879229 -17.1460303072 36.452599959 0 0 0
338 1 6 -1.14 -15.8131166169 -12.617781401 40.105562876 0 0 0
339 1 6 -1.14 -18.0237768892 -12.0868851612 39.2762216902 0 0 0
340 1 6 -1.14 -24.85132031 4.5449451673 36.7390628024 0 0 0
341 1 6 -1.14 -23.0791515223 -13.9757889963 38.9416697219 0 0 0
342 1 6 -1.14 -17.9265009025 -8.1947553289 39.586432076 0 0 0
343 1 6 -1.14 -20.2841865448 -6.5389335387 36.9393909008 0 0 0
344 1 6 -1.14 -18.2127164468 -16.0485643948 38.8209438533 0 0 0
345 1 6 -1.14 -22.5094789455 3.6043650484 37.2827683142 0 0 0
346 1 6 -1.14 -23.1921860821 0.1932077803 37.950982814 0 0 0
347 1 6 -1.14 -22.6703092189 -7.6970729491 36.6300957455 0 0 0
348 1 6 -1.14 -23.8392645077 -3.0982504274 35.9162537941 0 0 0
349 1 6 -1.14 -20.4694629922 -9.1740821616 37.3786204641 0 0 0
350 1 6 -1.14 -23.9448836342 -12.9989922624 36.2143973237 0 0 0
351 1 6 -1.14 -21.8250577798 -0.1609598673 35.579349286 0 0 0
352 1 6 -1.14 -21.2846798024 -4.6314255323 35.4156107157 0 0 0
353 1 6 -1.14 -16.0460403128 -11.4605337899 37.5761825607 0 0 0
354 1 6 -1.14 -19.3875046102 -1.7537221692 36.1635447926 0 0 0
355 1 6 -1.14 -19.4178509101 -4.1186489776 37.3169222564 0 0 0
356 1 6 -1.14 -14.9194385656 -16.9464256681 37.9058142827 0 0 0
357 1 6 -1.14 -24.5694657632 1.7422194467 34.4924843676 0 0 0
358 1 6 -1.14 -21.4414668761 2.4172451753 34.6422691257 0 0 0
359 1 6 -1.14 -17.0463675778 -13.8089931657 37.5749620653 0 0 0
360 1 6 -1.14 -20.771787909 -8.0829514773 34.8992102623 0 0 0
361 1 6 -1.14 -17.7893934349 -16.4816258983 35.0215207181 0 0 0
362 1 6 -1.14 -13.5919973724 -17.7013888821 35.7392141736 0 0 0
363 1 6 -1.14 -23.4602619917 -1.3461178498 33.6998652952 0 0 0
364 1 6 -1.14 -18.9017848467 -5.2663400963 34.9094927763 0 0 0
365 1 6 -1.14 -24.9142801031 -5.1011111496 33.9477019438 0 0 0
366 1 6 -1.14 -22.0746336891 -19.0227673866 34.0949994855 0 0 0
367 1 6 -1.14 -14.9866612678 -15.5133962931 35.8153662521 0 0 0
368 1 6 -1.14 -16.8076428998 -14.1671160761 34.070639764 0 0 0
369 1 6 -1.14 -22.1821866385 0.7380179654 32.770189394 0 0 0
370 1 6 -1.14 -20.722596632 -1.4600714404 33.436207084 0 0 0
371 1 6 -1.14 -22.9002018539 -6.6503260457 33.8135840149 0 0 0
372 1 6 -1.14 -16.0896102863 -10.6377955614 32.1537357215 0 0 0
373 1 6 -1.14 -18.7049667142 -4.180286099 32.3313285423 0 0 0
374 1 6 -1.14 -22.3477603926 -1.5224239644 31.4612570193 0 0 0
375 1 6 -1.14 -22.2836414293 -17.4979372322 32.0771246499 0 0 0
376 1 6 -1.14 -16.349429526 -18.8526260722 29.4885941696 0 0 0
377 1 6 -1.14 -16.0304584966 -9.9649265507 29.7037988488 0 0 0
378 1 6 -1.14 -21.5892346858 -3.7970514226 29.709583526 0 0 0
379 1 6 -1.14 -23.6638702327 -17.0219116233 27.5766236985 0 0 0
380 1 6 -1.14 -21.204049363 5.4584051407 28.8521943371 0 0 0
381 1 6 -1.14 -21.5489817635 -16.4368890202 29.5509692206 0 0 0
382 1 6 -1.14 -21.0319681923 -2.5962976809 27.4875218599 0 0 0
383 1 6 -1.14 -24.5274667528 -3.506145577 28.835941919 0 0 0
384 1 6 -1.14 -19.7724308652 -11.168781619 28.4870435439 0 0 0
385 1 6 -1.14 -19.1755051491 -2.8224254985 29.5372860729 0 0 0
386 1 6 -1.14 -21.219090568 -17.6398869944 26.8340765131 0 0 0
387 1 6 -1.14 -20.5471302873 -13.4445549172 27.7132813553 0 0 0
388 1 6 -1.14 -23.1568200783 -19.5829974975 26.5848752918 0 0 0
389 1 6 -1.14 -22.2924782663 3.4156315342 27.0554255972 0 0 0
390 1 6 -1.14 -23.3358925022 -5.2548772012 27.2874191924 0 0 0
391 1 6 -1.14 -23.0474844465 -0.904850395 25.883017697 0 0 0
392 1 6 -1.14 -19.7935302052 -4.9304956835 28.2594471664 0 0 0
393 1 6 -1.14 -23.8324452946 1.538279795 25.9041464006 0 0 0
394 1 6 -1.14 -24.9507282433 3.6778066798 26.8288744158 0 0 0
395 1 6 -1.14 -16.2579838653 -17.402329294 26.0215990249 0 0 0
396 1 6 -1.14 -13.3390602788 -17.5306439102 26.2615115054 0 0 0
397 1 6 -1.14 -18.7650735136 -17.1501625348 25.9055962961 0 0 0
398 1 6 -1.14 -19.5149574759 -19.6519746515 26.3451766767 0 0 0
399 1 6 -1.14 -15.8132047669 -9.5121088095 22.280743907 0 0 0
400 1 6 -1.14 -23.4537713815 3.6854806833 24.5611661951 0 0 0
401 1 6 -1.14 -23.0732165906 -7.3669402996 24.4235092502 0 0 0
402 1 6 -1.14 -24.938585871 -20.1943270243 23.7787005684 0 0 0
403 1 6 -1.14 -23.4765837557 -6.6233156079 21.7612142599 0 0 0
404 1 6 -1.14 -23.6332840606 -16.6380902733 21.9727310458 0 0 0
405 1 6 -1.14 -21.7559370829 -4.2877785158 21.8826807304 0 0 0
406 1 6 -1.14 -22.783307868 -2.8941919921 23.7692886799 0 0 0
407 1 6 -1.14 -16.8880578671 -7.1030095283 21.5667960142 0 0 0
408 1 6 -1.14 -19.3310552872 0.3862888372 22.827967592 0 0 0
409 1 6 -1.14 -21.4831539651 -8.0423654173 22.4619045994 0 0 0
410 1 6 -1.14 -22.0323732379 -0.0244278151 22.7412747276 0 0 0
411 1 6 -1.14 -24.6911665896 1.2818166031 23.0293475332 0 0 0
412 1 6 -1.14 -23.8645646833 -9.0765619056 22.4056304034 0 0 0
413 1 6 -1.14 -17.7709241059 -16.2431653598 19.9658987671 0 0 0
414 1 6 -1.14 -21.0056705795 3.0873558582 21.5072043899 0 0 0
415 1 6 -1.14 -20.4214648161 -2.0683599033 22.7576457503 0 0 0
416 1 6 -1.14 -23.5234123779 -17.9376699801 19.7022717637 0 0 0
417 1 6 -1.14 -22.058071448 -11.0009868472 22.1596429764 0 0 0
418 1 6 -1.14 -24.2796339495 3.2880269004 21.5134559734 0 0 0
419 1 6 -1.14 -19.1586101902 -6.0190889982 21.873535172 0 0 0
420 1 6 -1.14 -17.0115766389 -12.7570480607 20.29557851 0 0 0
421 1 6 -1.14 -21.3536573774 -18.1049023104 21.6757320953 0 0 0
422 1 6 -1.14 -22.5162189481 -20.648667576 21.4610643117 0 0 0
423 1 6 -1.14 -14.9762078164 -14.7737171561 19.7552477231 0 0 0
424 1 6 -1.14 -19.5440175555 -12.1885041156 21.1361495872 0 0 0
425 1 6 -1.14 -23.4155959118 -15.0069234839 19.2940015684 0 0 0
426 1 6 -1.14 -20.2851154889 -0.3245059838 20.6884610229 0 0 0
427 1 6 -1.14 -20.2888875601 -16.356834556 19.0740076503 0 0 0
428 1 6 -1.14 -24.3646245269 -11.2536730631 20.8989202922 0 0 0
429 1 6 -1.14 -18.9792042257 -14.0333147014 19.2236298711 0 0 0
430 1 7 -1.0 -21.4154279038 -15.0527321093 65.5743977816 0 0 0
431 1 4 0.29 -21.9365743567 -15.3859032073 66.4998755821 0 0 0
432 1 7 -1.0 -22.7785791447 -11.8832029124 66.1061704914 0 0 0
433 1 4 0.29 -21.7564898065 -11.9264111054 65.9842107071 0 0 0
434 1 7 -1.0 -22.4592422087 -9.0998530951 65.3417065495 0 0 0
435 1 4 0.29 -22.3665954136 -8.1016792313 65.5071270223 0 0 0
436 1 7 -1.0 -24.3828470698 -7.2526175777 67.3859255023 0 0 0
437 1 4 0.29 -23.3801641524 -7.3181979157 67.1406739585 0 0 0
438 1 7 -1.0 -24.6671519257 -14.9872093021 61.5443397238 0 0 0
439 1 4 0.29 -24.9508517544 -15.6294097584 60.8689059449 0 0 0
440 1 7 -1.0 -23.8482688413 -16.8540523304 58.9538603331 0 0 0
441 1 4 0.29 -24.7081419115 -16.340358459 58.6394585728 0 0 0
442 1 7 -1.0 -23.888524275 -19.6777810437 58.9002469067 0 0 0
443 1 4 0.29 -23.7921915613 -18.63202234 58.9172357982 0 0 0
444 1 7 -1.0 -24.2751012526 -0.1236966199 60.5897105567 0 0 0
445 1 4 0.29 -23.7620812937 0.0694725082 59.6748900719 0 0 0
446 1 7 -1.0 -21.9343717058 -18.0268672279 57.5327926153 0 0 0
447 1 4 0.29 -22.2660062258 -17.7928690657 56.511044487 0 0 0
448 1 7 -1.0 -19.3755450759 -10.6371031741 57.2518901704 0 0 0
449 1 4 0.29 -18.5351508203 -10.059953825 57.1525877398 0 0 0
450 1 7 -1.0 -24.1146379462 3.4523317323 58.7806377875 0 0 0
451 1 4 0.29 -24.1114192894 3.4386434192 57.704178844 0 0 0
452 1 7 -1.0 -18.8504416684 -18.0118879347 59.5472181588 0 0 0
453 1 4 0.29 -17.8984961035 -17.9358966319 59.2302242981 0 0 0
454 1 7 -1.0 -21.9828969615 -10.0709146597 58.2175744417 0 0 0
455 1 4 0.29 -21.0088388144 -10.2471331111 57.9652263724 0 0 0
456 1 7 -1.0 -16.2219093979 -12.572466737 57.4289410666 0 0 0
457 1 4 0.29 -16.9645665681 -12.0614323071 56.9338784693 0 0 0
458 1 7 -1.0 -23.7861393391 -8.0254962465 55.4974575482 0 0 0
459 1 4 0.29 -24.4529601767 -8.8216766219 55.5386135734 0 0 0
460 1 7 -1.0 -22.9068226661 -0.1755117992 58.16018767 0 0 0
461 1 4 0.29 -23.6463688764 0.3213030951 57.6383477102 0 0 0
462 1 7 -1.0 -23.7166074876 -13.3028104714 55.5143549578 0 0 0
463 1 4 0.29 -24.5119524613 -13.5365465188 56.0898035231 0 0 0
464 1 7 -1.0 -19.9148024325 -15.0344718978 54.0971294213 0 0 0
465 1 4 0.29 -19.8808929146 -15.8504003311 53.4446534825 0 0 0
466 1 7 -1.0 -20.2569299481 -15.3507993121 50.7650194172 0 0 0
467 1 4 0.29 -19.2403338213 -14.982929281 50.7484319936 0 0 0
468 1 7 -1.0 -17.937910635 -17.4501883593 55.977691744 0 0 0
469 1 4 0.29 -18.8513683708 -17.7599148729 55.5942870215 0 0 0
470 1 7 -1.0 -23.013216256 3.3429445079 56.1463044549 0 0 0
471 1 4 0.29 -22.2685447351 3.4567654563 55.417503594 0 0 0
472 1 7 -1.0 -19.5088455686 -8.1957391238 55.015706107 0 0 0
473 1 4 0.29 -18.8847403188 -7.8566645532 55.6939132489 0 0 0
474 1 7 -1.0 -21.0874954639 -18.7103169308 53.8077359332 0 0 0
475 1 4 0.29 -20.8464439486 -18.6643024159 54.8126106905 0 0 0
476 1 7 -1.0 -24.9933081197 -8.2046237803 52.7499212745 0 0 0
477 1 4 0.29 -24.5038968775 -8.3784714826 53.6534668865 0 0 0
478 1 7 -1.0 -16.6547360926 -5.8913139624 50.793228562 0 0 0
479 1 4 0.29 -15.7552107661 -5.5909148249 50.4180012333 0 0 0
480 1 7 -1.0 -20.2898018048 -17.4921037977 49.2809756842 0 0 0
481 1 4 0.29 -19.4388183953 -17.7182664282 48.8256576006 0 0 0
482 1 7 -1.0 -20.74640178 -10.0317099721 52.3128439959 0 0 0
483 1 4 0.29 -20.4637033917 -9.1764776984 51.7152728502 0 0 0
484 1 7 -1.0 -22.0433267008 -6.8295165641 52.8895974308 0 0 0
485 1 4 0.29 -22.680210874 -7.3156729687 53.5005183747 0 0 0
486 1 7 -1.0 -17.293487535 -14.8255742612 51.1967257706 0 0 0
487 1 4 0.29 -17.7843707579 -15.6175000852 50.7661632945 0 0 0
488 1 7 -1.0 -24.1417074903 -14.7522544693 50.2787965301 0 0 0
489 1 4 0.29 -23.9704073211 -14.7168778242 51.2556552741 0 0 0
490 1 7 -1.0 -23.8191424377 -17.349670695 49.1074043237 0 0 0
491 1 4 0.29 -23.5272146538 -17.1007379049 50.0617250964 0 0 0
492 1 7 -1.0 -24.8523702851 -0.6180909448 51.3728260715 0 0 0
493 1 4 0.29 -23.8691516196 -0.7540902677 50.9537098852 0 0 0
494 1 7 -1.0 -20.8649237145 -12.1063170803 47.8196037449 0 0 0
495 1 4 0.29 -20.5994124172 -12.8560248636 48.4656158107 0 0 0
496 1 7 -1.0 -24.506548762 -5.7205262291 49.0575559125 0 0 0
497 1 4 0.29 -24.0716426712 -5.4363038485 49.9179745695 0 0 0
498 1 7 -1.0 -18.8934038231 -13.7611631933 48.6621050126 0 0 0
499 1 4 0.29 -19.029844405 -14.3476414665 49.4775572227 0 0 0
500 1 7 -1.0 -17.1152274283 -17.5523975175 48.0809300775 0 0 0
501 1 4 0.29 -16.7358574279 -16.6656795327 48.4754605478 0 0 0
502 1 7 -1.0 -24.9052888549 -19.7853593581 48.2273169191 0 0 0
503 1 4 0.29 -24.6771375083 -18.7954081492 48.4510104481 0 0 0
504 1 7 -1.0 -22.8239750159 -12.5048056726 49.5951303024 0 0 0
505 1 4 0.29 -23.0002762779 -13.4115326698 50.023169197 0 0 0
506 1 7 -1.0 -19.5321314659 -5.1758238083 49.4598222714 0 0 0
507 1 4 0.29 -18.6739920127 -4.6516222013 49.6880323885 0 0 0
508 1 7 -1.0 -15.2684969139 -13.5379510245 46.4695790088 0 0 0
509 1 4 0.29 -14.4984592716 -13.0053670099 45.9890528481 0 0 0
510 1 7 -1.0 -21.5963487143 -9.8787439801 49.2213398142 0 0 0
511 1 4 0.29 -21.0926644657 -10.7578999637 49.39045717 0 0 0
512 1 7 -1.0 -15.4309605367 -16.2028668577 46.1217305889 0 0 0
513 1 4 0.29 -15.4694105845 -16.4830938605 47.134948769 0 0 0
514 1 7 -1.0 -15.952515518 -14.707178213 44.09184362 0 0 0
515 1 4 0.29 -16.4338967738 -14.7628243165 43.118811629 0 0 0
516 1 7 -1.0 -24.0470949982 -6.5266281969 46.4757222923 0 0 0
517 1 4 0.29 -24.9049881094 -6.0272753643 46.6912564076 0 0 0
518 1 7 -1.0 -22.6670579809 -9.2572524296 46.6349235957 0 0 0
519 1 4 0.29 -22.5319118378 -8.6621539658 45.6986495135 0 0 0
520 1 7 -1.0 -19.7195623824 -19.4308038975 46.2617236312 0 0 0
521 1 4 0.29 -20.0449060007 -19.851830129 47.1043856954 0 0 0
522 1 7 -1.0 -18.7028254649 -7.5060921629 44.4116013777 0 0 0
523 1 4 0.29 -19.3285223698 -8.0442755247 43.7388438159 0 0 0
524 1 7 -1.0 -22.3154185677 -12.2614443208 44.4268779897 0 0 0
525 1 4 0.29 -21.9172635441 -11.4703623762 43.7982611428 0 0 0
526 1 7 -1.0 -23.0901483574 1.3497632866 45.0254994077 0 0 0
527 1 4 0.29 -22.7361246931 2.3116629665 45.1498419194 0 0 0
528 1 7 -1.0 -19.4507688875 -19.0050145179 43.2888872822 0 0 0
529 1 4 0.29 -18.7705445329 -18.5036207782 42.7219645712 0 0 0
530 1 7 -1.0 -17.1365084757 -3.5263450242 42.468127993 0 0 0
531 1 4 0.29 -17.8732718802 -2.9907661457 41.8902101906 0 0 0
532 1 7 -1.0 -21.5319844821 -12.73950375 41.6223441737 0 0 0
533 1 4 0.29 -20.6430325238 -13.2519694344 41.2198153884 0 0 0
534 1 7 -1.0 -22.1223749021 -0.5724039999 41.0573364034 0 0 0
535 1 4 0.29 -21.3654046215 -0.6548192224 41.7488394176 0 0 0
536 1 7 -1.0 -22.9822635652 -15.4448955388 41.3239162697 0 0 0
537 1 4 0.29 -22.5297274963 -16.2035160925 41.8798415732 0 0 0
538 1 7 -1.0 -17.9018642129 -11.771311294 41.9480751437 0 0 0
539 1 4 0.29 -18.12382229 -10.905885784 42.4374717588 0 0 0
540 1 7 -1.0 -24.9757263899 -12.7620937368 44.1358554791 0 0 0
541 1 4 0.29 -24.6263757014 -12.6447276262 45.0752588728 0 0 0
542 1 7 -1.0 -21.9852653341 -6.757713515 42.3469409518 0 0 0
543 1 4 0.29 -22.6570187319 -7.316453266 42.8866379062 0 0 0
544 1 7 -1.0 -22.8808283645 -3.8382902239 40.3322754609 0 0 0
545 1 4 0.29 -22.4270803303 -4.3296108268 41.1673960157 0 0 0
546 1 7 -1.0 -22.0684257409 -18.5446349612 37.8060208738 0 0 0
547 1 4 0.29 -21.0536209405 -18.9111191922 37.6810520011 0 0 0
548 1 7 -1.0 -21.2547746566 -15.3586375153 35.6288218173 0 0 0
549 1 4 0.29 -20.9810923682 -16.1972809599 36.2003554478 0 0 0
550 1 7 -1.0 -19.4705440864 -11.0465214079 35.57423088 0 0 0
551 1 4 0.29 -18.9763537995 -10.2492784854 35.1079918277 0 0 0
552 1 7 -1.0 -18.6114506871 -8.8848888967 33.3218624133 0 0 0
553 1 4 0.29 -19.4566992536 -8.9804156295 33.9967201658 0 0 0
554 1 7 -1.0 -19.7787050561 -17.9747866717 33.0442128736 0 0 0
555 1 4 0.29 -18.9428091318 -17.5044655597 32.8472493531 0 0 0
556 1 7 -1.0 -19.9875134735 2.2664578553 32.4371126031 0 0 0
557 1 4 0.29 -20.0180868436 1.588428285 31.5916057771 0 0 0
558 1 7 -1.0 -20.4602834814 -11.4538193737 32.6611313691 0 0 0
559 1 4 0.29 -20.01371945 -10.7719992531 33.3765276203 0 0 0
560 1 7 -1.0 -19.4201566393 -14.556339465 33.8072809694 0 0 0
561 1 4 0.29 -20.1072443546 -14.7134850391 34.5326163376 0 0 0
562 1 7 -1.0 -22.3196394578 3.4311154167 32.2433786825 0 0 0
563 1 4 0.29 -21.5270487664 4.0632626529 32.5330162892 0 0 0
564 1 7 -1.0 -23.2853513177 -9.3615745852 31.5493259917 0 0 0
565 1 4 0.29 -23.8831696207 -8.423254832 31.501085927 0 0 0
566 1 7 -1.0 -16.9201488046 -9.1605501937 36.4528197831 0 0 0
567 1 4 0.29 -17.8042766497 -9.078057 35.9851050777 0 0 0
568 1 7 -1.0 -20.2285094029 4.8582208963 33.3717317602 0 0 0
569 1 4 0.29 -20.0197714989 3.888826031 33.1488896591 0 0 0
570 1 7 -1.0 -17.750082094 -16.1019380425 32.2473815439 0 0 0
571 1 4 0.29 -17.2932180113 -15.8308598264 31.3122297856 0 0 0
572 1 7 -1.0 -16.9837569938 -8.0561284197 27.0949218625 0 0 0
573 1 4 0.29 -16.3641688566 -7.2684679875 27.4911977028 0 0 0
574 1 7 -1.0 -23.4355269537 -21.9409864979 32.20519669 0 0 0
575 1 4 0.29 -22.5558375225 -21.5426424453 31.9965721742 0 0 0
576 1 7 -1.0 -23.2700247423 -4.8055859518 31.8180022012 0 0 0
577 1 4 0.29 -22.7514938587 -4.2333511556 31.0810194973 0 0 0
578 1 7 -1.0 -19.8539320261 -7.5462753624 30.8297848692 0 0 0
579 1 4 0.29 -19.574097392 -8.1725741096 31.5926839478 0 0 0
580 1 7 -1.0 -23.4739488525 -14.3512236004 32.9585439506 0 0 0
581 1 4 0.29 -24.3539521436 -14.9280848748 33.0655647931 0 0 0
582 1 7 -1.0 -24.9621728211 -10.9557219123 33.4250506767 0 0 0
583 1 4 0.29 -24.5248126643 -10.4871191736 32.567816338 0 0 0
584 1 7 -1.0 -24.5572465489 -15.3185397187 30.2003471976 0 0 0
585 1 4 0.29 -24.1345636347 -15.1426531156 31.1330294736 0 0 0
586 1 7 -1.0 -19.9946599736 0.1515796036 30.6708572024 0 0 0
587 1 4 0.29 -20.7695318043 0.2868222105 31.349737827 0 0 0
588 1 7 -1.0 -18.2941492542 -13.3873608779 29.3941797191 0 0 0
589 1 4 0.29 -17.3358110319 -13.4171497004 29.8917309715 0 0 0
590 1 7 -1.0 -20.7783115276 -12.8771456159 30.3997531877 0 0 0
591 1 4 0.29 -20.7928377482 -12.4538245414 31.4673284715 0 0 0
592 1 7 -1.0 -15.759500252 -12.8199396505 30.4065477175 0 0 0
593 1 4 0.29 -15.5294741048 -13.8618999732 30.4423323233 0 0 0
594 1 7 -1.0 -23.9065283294 1.0457965808 29.7055703791 0 0 0
595 1 4 0.29 -24.6945844931 1.4206645507 29.1892497646 0 0 0
596 1 7 -1.0 -17.1377590495 -15.1631495378 27.142689564 0 0 0
597 1 4 0.29 -17.4653707948 -14.6270227045 27.9466087434 0 0 0
598 1 7 -1.0 -14.278546263 -15.3682599584 30.3818075672 0 0 0
599 1 4 0.29 -14.4904199068 -16.3108808625 30.2699171946 0 0 0
600 1 7 -1.0 -23.2779840131 -11.6180434245 28.1501046699 0 0 0
601 1 4 0.29 -23.8142578811 -11.0139752357 27.5519488564 0 0 0
602 1 7 -1.0 -23.7076320046 -8.3046139161 29.1094447397 0 0 0
603 1 4 0.29 -23.7278283427 -9.1163944504 29.8555342487 0 0 0
604 1 7 -1.0 -19.1064227888 1.7455990545 28.8257164201 0 0 0
605 1 4 0.29 -19.3487384976 1.0513767876 29.6692679717 0 0 0
606 1 7 -1.0 -24.4548433574 -13.9086007854 25.9123967525 0 0 0
607 1 4 0.29 -24.094408635 -13.0394940911 26.203635988 0 0 0
608 1 7 -1.0 -17.8758459317 -11.0784314482 25.3527615682 0 0 0
609 1 4 0.29 -16.9612301846 -11.6487380432 25.4226813845 0 0 0
610 1 7 -1.0 -18.7959176829 -18.3235459855 28.4197305014 0 0 0
611 1 4 0.29 -19.1340545919 -17.8408290891 29.3319967815 0 0 0
612 1 7 -1.0 -21.5149022488 -8.6975698905 27.1503501105 0 0 0
613 1 4 0.29 -22.3929345959 -8.762657942 27.7452213192 0 0 0
614 1 7 -1.0 -15.6552099529 -5.6801665655 27.6243826011 0 0 0
615 1 4 0.29 -15.7865084412 -5.6364398389 26.6199908593 0 0 0
616 1 7 -1.0 -24.9851989668 -0.3223598007 27.787640305 0 0 0
617 1 4 0.29 -24.5978050257 0.2274484212 28.5709741152 0 0 0
618 1 7 -1.0 -17.2673955259 -15.466416377 24.4331288969 0 0 0
619 1 4 0.29 -16.5584645618 -14.6954264546 24.5160217492 0 0 0
620 1 7 -1.0 -18.664609446 -8.4528892411 22.9217691876 0 0 0
621 1 4 0.29 -18.6180448872 -8.8811597592 23.8971539864 0 0 0
622 1 7 -1.0 -23.2088529157 -17.56578873 24.8838649331 0 0 0
623 1 4 0.29 -22.9717533593 -16.5654298719 24.9878967817 0 0 0
624 1 7 -1.0 -17.5756788401 -6.3650354128 24.0423190047 0 0 0
625 1 4 0.29 -17.4565233675 -6.3019453376 25.0915174964 0 0 0
626 1 7 -1.0 -12.977353027 -10.8610237483 24.3917706685 0 0 0
627 1 4 0.29 -13.3865636725 -11.0334489766 25.3168881616 0 0 0
628 1 7 -1.0 -22.3248349762 -13.8887436323 21.5706157644 0 0 0
629 1 4 0.29 -23.1785401717 -13.2991831695 21.2857070245 0 0 0
630 1 7 -1.0 -22.2360487958 -13.5420542192 24.5337413728 0 0 0
631 1 4 0.29 -23.1962956079 -13.6715541896 25.0166912179 0 0 0
632 1 7 -1.0 -20.8293770868 2.3204261073 24.5810572367 0 0 0
633 1 4 0.29 -21.0952200076 2.4993787068 25.6037584767 0 0 0
634 1 7 -1.0 -14.956813606 -11.0649524243 26.5505400581 0 0 0
635 1 4 0.29 -15.0943775085 -12.0137705457 26.2623352755 0 0 0
636 1 7 -1.0 -20.5339633469 -4.2248017923 24.321748859 0 0 0
637 1 4 0.29 -19.5507342954 -4.2433719016 24.605404414 0 0 0
638 1 7 -1.0 -15.1364042758 -13.6828363148 23.6239833435 0 0 0
639 1 4 0.29 -14.7978334104 -13.3545238008 24.500839495 0 0 0
640 1 7 -1.0 -16.8489324075 -17.6823048749 22.4741458451 0 0 0
641 1 4 0.29 -17.3419355513 -16.9674442476 23.0601670117 0 0 0
642 1 7 -1.0 -21.2298228924 -19.7954930042 23.9983528219 0 0 0
643 1 4 0.29 -20.8673432591 -19.2136142141 24.8193526585 0 0 0
644 1 7 -1.0 -19.8680774921 -10.7306446407 23.6744383506 0 0 0
645 1 4 0.29 -18.987485479 -10.8013297465 24.2995318115 0 0 0
646 1 7 -1.0 -15.7412010286 -4.5531292342 22.6619701295 0 0 0
647 1 4 0.29 -15.8198435724 -5.4583118578 23.058109419 0 0 0
648 1 7 -1.0 -24.3982832284 -11.6691189554 23.4069260426 0 0 0
649 1 4 0.29 -24.2994658556 -12.2382812149 24.2344878651 0 0 0
650 1 7 -1.0 -11.5507034484 -14.5148508492 22.5048607246 0 0 0
651 1 4 0.29 -10.974705533 -14.4842819861 23.3883986082 0 0 0
652 1 7 -1.0 -20.1623128252 -15.2096254686 22.2687712728 0 0 0
653 1 4 0.29 -19.3620670789 -15.8568932281 22.5283547196 0 0 0
654 1 7 -1.0 -18.8380128003 -18.9456116841 20.337629631 0 0 0
655 1 4 0.29 -19.268587763 -18.1261822796 19.9345095321 0 0 0
656 1 7 -1.0 -17.8846892979 -9.3796030011 20.4052832351 0 0 0
657 1 4 0.29 -18.355769416 -8.5828078595 19.8911273709 0 0 0
658 1 7 -1.0 -14.6017238561 -17.3484022191 20.6032098602 0 0 0
659 1 4 0.29 -13.9492792904 -18.0446486694 21.0432516291 0 0 0
660 1 7 -1.0 -12.5053841384 -15.863314094 19.8166327272 0 0 0
661 1 4 0.29 -11.9395509883 -16.7038993701 19.6930214689 0 0 0
662 1 7 -1.0 -20.064440296 -4.8171114245 19.3531752813 0 0 0
663 1 4 0.29 -20.4093504208 -3.7739928819 19.411730458 0 0 0
664 1 7 -1.0 -20.2803268584 -7.9483574504 19.8352464927 0 0 0
665 1 4 0.29 -20.1545499275 -7.7525993953 18.8667480263 0 0 0
666 1 7 -1.0 -21.9861028477 -9.9156247024 19.0780189736 0 0 0
667 1 4 0.29 -21.7412015914 -8.9243782271 19.3595090191 0 0 0
668 1 5 -0.82 -20.1997761219 -10.5376024036 64.8223557121 0 0 0
669 1 3 0.41 -21.1528791912 -10.1282344434 65.1233957227 0 0 0
670 1 3 0.41 -20.0052027467 -9.7554508433 64.0639146531 0 0 0
671 1 5 -0.82 -23.1004804046 -6.1525062327 64.6653935038 0 0 0
672 1 3 0.41 -22.610280062 -5.5015130768 64.0571690066 0 0 0
673 1 3 0.41 -23.2209087743 -5.4940041611 65.4274020177 0 0 0
674 1 5 -0.82 -21.2288300418 1.9664587255 57.51755322 0 0 0
675 1 3 0.41 -21.918045197 1.317767616 57.7893767376 0 0 0
676 1 3 0.41 -22.0322817429 2.6649632409 57.0815960401 0 0 0
677 1 5 -0.82 -19.1075745925 -12.0631274954 50.7459520137 0 0 0
678 1 3 0.41 -18.8536800525 -12.7154286522 49.9666865322 0 0 0
679 1 3 0.41 -18.1969198452 -12.121436615 51.3228400579 0 0 0
680 1 5 -0.82 -22.4636432703 -4.5435929184 51.465717923 0 0 0
681 1 3 0.41 -22.2777877441 -5.3884412028 52.0619584426 0 0 0
682 1 3 0.41 -23.1484436185 -4.3556822458 52.2202942962 0 0 0
683 1 5 -0.82 -23.2834972339 -7.8487859107 50.688184844 0 0 0
684 1 3 0.41 -22.6902006569 -7.3521786849 51.3426774309 0 0 0
685 1 3 0.41 -24.07802401 -7.9058477347 51.48953184 0 0 0
686 1 5 -0.82 -23.8260822704 5.8593943734 50.2755459666 0 0 0
687 1 3 0.41 -22.7728833219 5.76391773 50.1280635453 0 0 0
688 1 3 0.41 -24.3610616808 5.7906857917 49.3547699036 0 0 0
689 1 5 -0.82 -21.8390776562 -15.3778293076 48.4092301021 0 0 0
690 1 3 0.41 -21.2538787737 -15.1111754171 49.2632612563 0 0 0
691 1 3 0.41 -21.4949054137 -16.3410906164 48.7263183614 0 0 0
692 1 5 -0.82 -19.675581893 -10.7047263828 45.8250152963 0 0 0
693 1 3 0.41 -19.7109138598 -9.991550913 46.6231924119 0 0 0
694 1 3 0.41 -20.256851528 -10.3232483599 45.0852895299 0 0 0
695 1 5 -0.82 -22.5108399552 -3.0668809042 45.7152371236 0 0 0
696 1 3 0.41 -23.1210171423 -2.194570727 45.775687273 0 0 0
697 1 3 0.41 -23.0029261066 -3.535753886 46.4405719116 0 0 0
698 1 5 -0.82 -23.0750306036 4.5741460718 45.8142263307 0 0 0
699 1 3 0.41 -22.4387994007 4.33588844 46.5928247907 0 0 0
700 1 3 0.41 -22.9492790015 5.6252500622 45.688548374 0 0 0
701 1 5 -0.82 -17.6662323445 -17.5700709582 45.3273535668 0 0 0
702 1 3 0.41 -16.7028489808 -17.0847867769 45.4131669952 0 0 0
703 1 3 0.41 -18.0562081823 -17.1087005891 44.484562326 0 0 0
704 1 5 -0.82 -21.8749806929 -5.6895556988 44.796666041 0 0 0
705 1 3 0.41 -22.6989913865 -5.8739990935 45.3439046511 0 0 0
706 1 3 0.41 -21.9999742351 -6.2683121345 43.9910601795 0 0 0
707 1 5 -0.82 -17.9473372134 -12.3141639799 44.5248316233 0 0 0
708 1 3 0.41 -16.9740120806 -12.1852090607 44.3794705034 0 0 0
709 1 3 0.41 -18.1740262332 -12.2013610846 43.4742159872 0 0 0
710 1 5 -0.82 -19.6701632448 -5.0361530219 42.7150224744 0 0 0
711 1 3 0.41 -19.7969477294 -4.3843919505 42.0099931289 0 0 0
712 1 3 0.41 -20.5355772621 -5.6317273595 42.5688518127 0 0 0
713 1 5 -0.82 -21.1367886663 -9.2382096155 43.7675360093 0 0 0
714 1 3 0.41 -21.3721720957 -8.333910244 43.3157028018 0 0 0
715 1 3 0.41 -22.2428117157 -9.3858810848 43.8927745707 0 0 0
716 1 5 -0.82 -24.8477666986 1.5866553042 42.0261295255 0 0 0
717 1 3 0.41 -24.7222346508 1.1009318005 41.0532357948 0 0 0
718 1 3 0.41 -24.9724893879 2.4694539902 41.4983802548 0 0 0
719 1 5 -0.82 -21.9108385629 2.2737316263 40.7045563506 0 0 0
720 1 3 0.41 -21.9154810884 1.2254305446 40.6519299581 0 0 0
721 1 3 0.41 -22.8034925258 2.1599998991 41.2550096361 0 0 0
722 1 5 -0.82 -23.6930141684 -9.4137704163 43.7087644059 0 0 0
723 1 3 0.41 -24.5247033715 -8.7802596007 43.6846853308 0 0 0
724 1 3 0.41 -24.0893664403 -10.2588927634 43.2049809059 0 0 0
725 1 5 -0.82 -19.0685214513 -15.9879378868 43.6311181338 0 0 0
726 1 3 0.41 -19.1806548033 -14.9619210464 43.5689199443 0 0 0
727 1 3 0.41 -18.984832909 -16.2617665958 42.60747609 0 0 0
728 1 5 -0.82 -23.8988994052 -0.8148622286 43.2422693665 0 0 0
729 1 3 0.41 -23.2694683771 -0.6975573451 42.3970066828 0 0 0
730 1 3 0.41 -24.2075841592 -1.8081096528 43.1315139797 0 0 0
731 1 5 -0.82 -23.2388068845 -10.072838882 39.7179485621 0 0 0
732 1 3 0.41 -23.7300051977 -10.5159462112 40.614102784 0 0 0
733 1 3 0.41 -22.4075653578 -10.2002801228 40.3838310153 0 0 0
734 1 5 -0.82 -13.8775315155 -11.7894214133 41.7160543903 0 0 0
735 1 3 0.41 -14.7142575964 -12.0599233054 41.1487401237 0 0 0
736 1 3 0.41 -14.4821824661 -11.7057486032 42.5902948786 0 0 0
737 1 5 -0.82 -20.7327816779 -10.2533125894 41.0617165981 0 0 0
738 1 3 0.41 -21.0294289071 -11.2463070848 41.2618932928 0 0 0
739 1 3 0.41 -20.6872055625 -10.1188081929 42.0641609835 0 0 0
740 1 5 -0.82 -23.1197050069 -6.9504135052 39.9178866946 0 0 0
741 1 3 0.41 -22.613676543 -7.1418579304 40.8155743605 0 0 0
742 1 3 0.41 -23.1014539785 -5.9641188338 40.0259468131 0 0 0
743 1 5 -0.82 -18.605083787 -1.0600099029 41.0882441222 0 0 0
744 1 3 0.41 -18.5751264231 -1.548502012 40.2144696544 0 0 0
745 1 3 0.41 -19.1910192873 -0.1977971734 40.8193980236 0 0 0
746 1 5 -0.82 -21.7044252713 -0.1023592199 28.6906764977 0 0 0
747 1 3 0.41 -20.9900620806 0.0654040703 29.5644418751 0 0 0
748 1 3 0.41 -22.5481539652 0.4823004421 29.1091657282 0 0 0
749 1 5 -0.82 -12.5626120806 -13.8621122945 25.2301351915 0 0 0
750 1 3 0.41 -12.5830959733 -13.1990635203 24.527365116 0 0 0
751 1 3 0.41 -12.2518260843 -13.3041429302 26.0231933343 0 0 0
752 1 5 -0.82 -17.4142343071 -3.5843280075 24.8205910345 0 0 0
753 1 3 0.41 -17.2136723261 -4.6120754137 24.7002227844 0 0 0
754 1 3 0.41 -16.5597655866 -3.3924101199 25.4456559019 0 0 0
755 1 5 -0.82 -19.274551866 -6.6798510011 26.3928136056 0 0 0
756 1 3 0.41 -18.3230279338 -7.1951359885 26.5529258579 0 0 0
757 1 3 0.41 -19.3705124062 -5.8854571141 27.1331411893 0 0 0
758 1 5 -0.82 -21.8384072745 7.8219635583 23.0011731529 0 0 0
759 1 3 0.41 -22.3658009809 8.8511201461 23.1378613304 0 0 0
760 1 3 0.41 -21.1184576211 8.3612811137 22.4089265612 0 0 0
761 1 5 -0.82 -19.1818151802 -13.3799208681 24.5177723801 0 0 0
762 1 3 0.41 -18.5939774582 -12.5509644493 24.9368132409 0 0 0
763 1 3 0.41 -18.7524533621 -14.2435304238 24.9052032155 0 0 0
764 1 5 -0.82 -23.7252288441 -2.9396541833 19.9478720471 0 0 0
765 1 3 0.41 -22.7684966834 -2.6665079473 19.8284515239 0 0 0
766 1 3 0.41 -24.0829988258 -2.3408638532 19.1530207781 0 0 0
767 1 5 -0.82 -15.6357182464 -10.6170227232 19.3138697301 0 0 0
768 1 3 0.41 -15.4154040061 -9.6147344357 19.5116258112 0 0 0
769 1 3 0.41 -16.5207588289 -10.6134090015 19.676731415 0 0 0
770 1 5 -0.82 -18.3668728156 -3.6374848775 21.2598281457 0 0 0
771 1 3 0.41 -19.1689267979 -3.638811933 20.5677455495 0 0 0
772 1 3 0.41 -18.8654046082 -4.5952009761 21.6358020456 0 0 0
773 1 5 -0.82 -20.9826077341 -2.205350098 18.910874118 0 0 0
774 1 3 0.41 -20.7295890071 -1.37100897 19.5560331131 0 0 0
775 1 3 0.41 -21.3486731663 -1.704614849 18.1446169322 0 0 0
776 1 5 -0.82 -22.9740649183 3.696559592 19.0076303901 0 0 0
777 1 3 0.41 -22.302600073 3.2888615169 19.7077109816 0 0 0
778 1 3 0.41 -22.6550696479 3.6355519189 18.0228932395 0 0 0
779 1 5 -0.82 -22.5348064323 -6.4836910054 18.7798515164 0 0 0
780 1 3 0.41 -21.8317681765 -6.6015372108 18.037980499 0 0 0
781 1 3 0.41 -23.4114534598 -7.0011026641 18.3622864571 0 0 0
782 1 5 -0.82 -17.6860719643 -5.8781448355 18.936966205 0 0 0
783 1 3 0.41 -18.6721375729 -5.422503662 18.8881002234 0 0 0
784 1 3 0.41 -17.9114776564 -6.7929788783 18.3539040203 0 0 0
785 1 5 -0.82 -21.5027963841 -19.1170963191 17.9088888062 0 0 0
786 1 3 0.41 -22.0880697222 -18.7572040289 18.6502470566 0 0 0
787 1 3 0.41 -21.0818650787 -19.9357494519 18.3013246342 0 0 0
788 1 5 -0.82 -22.9377131593 -12.5664354484 18.0542959068 0 0 0
789 1 3 0.41 -22.9675235734 -13.4613356985 18.6323768485 0 0 0
790 1 3 0.41 -22.051978709 -12.8635728261 17.5732424131 0 0 0
791 1 5 -0.82 -18.7987348846 -11.3059047986 18.5745846328 0 0 0
792 1 3 0.41 -18.9058791631 -11.3810791995 17.4779121207 0 0 0
793 1 3 0.41 -18.3283210873 -10.4047060969 18.886715942 0 0 0
794 1 5 -0.82 -23.7886474578 -23.5761586087 18.5476187768 0 0 0
795 1 3 0.41 -23.2776611979 -23.4829920574 19.5323326032 0 0 0
796 1 3 0.41 -23.8691443118 -24.4724448623 18.9495178473 0 0 0
797 1 5 -0.82 -23.8701179878 -20.6499181471 18.9441105899 0 0 0
798 1 3 0.41 -23.2851618527 -20.7290711192 19.8038552409 0 0 0
799 1 3 0.41 -23.8649468878 -19.6009995422 19.129932801 0 0 0
800 1 5 -0.82 -19.8984957052 1.0028946564 18.3237696751 0 0 0
801 1 3 0.41 -20.200305654 0.167051841 18.9236717017 0 0 0
802 1 3 0.41 -19.6548188378 1.6239108822 19.1291955062 0 0 0
803 1 2 2.2896396396 -16.1935078576 -23.1189107011 66.7103898806 0 0 0
804 1 6 -1.14 -17.4474948109 -21.2768959981 66.8869924434 0 0 0
805 1 8 1.72 -17.4021667357 -20.3307626667 65.6408370724 0 0 0
806 1 8 1.72 -18.5425315255 -22.5044862934 63.9181579593 0 0 0
807 1 8 1.72 -20.0817937601 -24.8836313888 64.4760273444 0 0 0
808 1 8 1.72 -21.8034295586 -21.883392432 60.5954837874 0 0 0
809 1 8 1.72 -17.835954211 -23.3721205378 60.8340063609 0 0 0
810 1 8 1.72 -15.4964923411 -20.0793195111 60.6472087263 0 0 0
811 1 8 1.72 -20.368607826 -21.6042728576 55.261170901 0 0 0
812 1 8 1.72 -23.722052135 -24.684353726 52.4331538717 0 0 0
813 1 8 1.72 -17.8420626256 -23.2080130831 52.4879201826 0 0 0
814 1 8 1.72 -21.6179829801 -22.7458803192 48.9150553355 0 0 0
815 1 8 1.72 -14.559765399 -20.9727016279 49.0476087525 0 0 0
816 1 8 1.72 -14.4033056521 -23.3488588877 46.930966325 0 0 0
817 1 8 1.72 -15.9387753027 -19.8411833051 38.3221372231 0 0 0
818 1 8 1.72 -16.6005061926 -22.886534874 38.7790419147 0 0 0
819 1 8 1.72 -22.2044431494 -22.5116172912 37.1336507089 0 0 0
820 1 8 1.72 -17.6243374655 -21.0456595579 34.3525496295 0 0 0
821 1 8 1.72 -13.4833501507 -21.5883554154 33.5078025096 0 0 0
822 1 8 1.72 -24.6735807072 -22.6787503014 32.7885437021 0 0 0
823 1 8 1.72 -14.0790434312 -24.5362073555 33.3337484328 0 0 0
824 1 8 1.72 -19.0538581845 -24.7576901937 32.8885817137 0 0 0
825 1 8 1.72 -17.5878317292 -19.5489842279 28.7210124933 0 0 0
826 1 8 1.72 -20.9159766328 -23.9133815272 27.0378532328 0 0 0
827 1 8 1.72 -16.3251216602 -23.7836888569 26.735203335 0 0 0
828 1 8 1.72 -15.4694264004 -20.6775970676 26.5441824764 0 0 0
829 1 8 1.72 -17.3695721126 -21.3681201908 22.5311801389 0 0 0
830 1 8 1.72 -12.6531108814 -24.3256226626 22.6901155503 0 0 0
831 1 8 1.72 -22.3203689557 -22.1956450625 21.8809889519 0 0 0
832 1 8 1.72 -22.7226287039 -24.9016426066 21.1677046261 0 0 0
833 1 8 1.72 -11.4532060847 -20.527756947 21.7731177696 0 0 0
834 1 8 1.72 -19.5048724899 -22.9964232856 21.1435054016 0 0 0
835 1 8 1.72 -10.8260164062 -23.2784697445 21.6707485706 0 0 0
836 1 1 1.43 -21.9760799784 -22.6728486165 63.6189238029 0 0 0
837 1 1 1.43 -15.8995505139 -21.6893292474 62.9891365846 0 0 0
838 1 1 1.43 -18.8586918955 -20.476436329 61.5473056123 0 0 0
839 1 1 1.43 -24.4414050561 -22.9705458637 60.473564964 0 0 0
840 1 1 1.43 -20.6292141656 -24.2319554647 58.8610513088 0 0 0
841 1 1 1.43 -20.9810531915 -20.6043889075 57.8957903289 0 0 0
842 1 1 1.43 -23.4363372547 -23.1489390643 56.7411733545 0 0 0
843 1 1 1.43 -17.6146963013 -20.7097100183 55.1037736542 0 0 0
844 1 1 1.43 -15.6084961288 -23.7871392542 55.0344587867 0 0 0
845 1 1 1.43 -19.0413090256 -20.0786184924 52.0852097832 0 0 0
846 1 1 1.43 -15.4392056508 -21.3737369059 52.5278930965 0 0 0
847 1 1 1.43 -24.622948821 -21.9051739216 51.3019981732 0 0 0
848 1 1 1.43 -21.060939929 -22.5542392222 51.8799983414 0 0 0
849 1 1 1.43 -24.6788232668 -24.185226991 49.068398271 0 0 0
850 1 1 1.43 -13.2675065793 -23.859592744 50.9447252514 0 0 0
851 1 2 2.2896396396 -17.8779502024 -22.1509294908 49.0666601154 0 0 0
852 1 2 2.2896396396 -17.4863723335 -19.4926680801 46.9024223628 0 0 0
853 1 2 2.2896396396 -22.9842218048 -22.01675014 45.838100661 0 0 0
854 1 2 2.2896396396 -17.1078131012 -22.8509700773 44.7401535629 0 0 0
855 1 1 1.43 -19.4719504161 -24.6909517277 37.6059917197 0 0 0
856 1 1 1.43 -18.7368631578 -21.0825064562 37.6257968931 0 0 0
857 1 1 1.43 -13.6534927073 -22.087350215 37.2249841567 0 0 0
858 1 1 1.43 -24.3807060354 -23.7276609148 35.7588614559 0 0 0
859 1 1 1.43 -15.0563226345 -19.5787730061 35.6055385256 0 0 0
860 1 1 1.43 -16.1314412756 -23.955770618 36.0567430184 0 0 0
861 1 1 1.43 -20.2546759613 -22.85934781 34.7913309981 0 0 0
862 1 1 1.43 -11.6342966369 -23.5393316035 35.2508739179 0 0 0
863 1 1 1.43 -16.3444966392 -23.2808339593 32.8660283759 0 0 0
864 1 1 1.43 -17.4386396985 -19.4440293786 31.8677853775 0 0 0
865 1 1 1.43 -19.1016071019 -22.2858823361 30.943973708 0 0 0
866 1 1 1.43 -14.3007376417 -20.140135512 29.7582691912 0 0 0
867 1 1 1.43 -24.6320326689 -24.4812112053 26.9801109082 0 0 0
868 1 1 1.43 -12.859313531 -24.177843151 26.9792935655 0 0 0
869 1 1 1.43 -21.2794340669 -20.9080743778 26.8624493195 0 0 0
870 1 1 1.43 -18.2845839919 -22.1385236012 25.2072669018 0 0 0
871 1 1 1.43 -21.4087529041 -23.5841844726 24.1995955371 0 0 0
872 1 1 1.43 -15.9616152027 -24.6581581751 23.9556446214 0 0 0
873 1 2 2.2896396396 -14.4853915306 -21.5209799581 23.4492837136 0 0 0
874 1 2 2.2896396396 -20.765817431 -24.4202689582 18.1933049681 0 0 0
875 1 6 -1.14 -23.8393798542 -22.5087329746 65.1272689866 0 0 0
876 1 6 -1.14 -17.5771814174 -18.7893099596 65.8334239723 0 0 0
877 1 6 -1.14 -15.8071908232 -20.5942548014 65.0462196466 0 0 0
878 1 6 -1.14 -19.8075689727 -23.325806174 64.3268705327 0 0 0
879 1 6 -1.14 -21.4113630901 -20.1070247313 63.8891935684 0 0 0
880 1 6 -1.14 -18.4116653733 -20.7206738105 64.4396582983 0 0 0
881 1 6 -1.14 -17.2333557781 -23.0642663422 64.5896644619 0 0 0
882 1 6 -1.14 -24.1898960184 -23.952959694 62.775336268 0 0 0
883 1 6 -1.14 -14.9511311105 -24.4836835822 65.1946787375 0 0 0
884 1 6 -1.14 -20.9780437097 -22.9723192028 61.4789851155 0 0 0
885 1 6 -1.14 -18.1822351348 -22.4459164397 62.2927069247 0 0 0
886 1 6 -1.14 -23.0144961007 -21.4322363688 61.6169862876 0 0 0
887 1 6 -1.14 -16.6856410165 -19.8835907418 61.7684519791 0 0 0
888 1 6 -1.14 -14.4427753611 -21.2127749833 61.1433902346 0 0 0
889 1 6 -1.14 -20.9253074639 -20.555711386 60.2695705287 0 0 0
890 1 6 -1.14 -24.4317106664 -24.5150465578 58.8061037481 0 0 0
891 1 6 -1.14 -18.8621570684 -24.6199011858 60.6166468059 0 0 0
892 1 6 -1.14 -22.2447478319 -22.4678116521 59.1083663008 0 0 0
893 1 6 -1.14 -22.2656724398 -24.9442180926 57.3119910418 0 0 0
894 1 6 -1.14 -19.5031517463 -20.4832750253 56.1565029226 0 0 0
895 1 6 -1.14 -21.8954904716 -21.3301280094 55.9057039046 0 0 0
896 1 6 -1.14 -17.0479241125 -19.7395903649 53.189383998 0 0 0
897 1 6 -1.14 -13.1918256476 -24.3830753157 55.3693991281 0 0 0
898 1 6 -1.14 -17.1771614879 -22.6078296606 53.8070412554 0 0 0
899 1 6 -1.14 -19.3034010824 -23.8478828176 52.5893170437 0 0 0
900 1 6 -1.14 -19.9833975309 -21.4874730901 53.7813902317 0 0 0
901 1 6 -1.14 -14.2854896571 -23.3219952523 53.2199685874 0 0 0
902 1 6 -1.14 -24.9065809045 -24.202568034 51.4506369924 0 0 0
903 1 6 -1.14 -22.3376048119 -24.4683334055 51.613755726 0 0 0
904 1 6 -1.14 -17.9066000665 -21.9572145801 51.4017833133 0 0 0
905 1 6 -1.14 -24.8199898044 -22.8628647865 47.1603202155 0 0 0
906 1 6 -1.14 -22.6475793938 -22.0494139715 50.0444448044 0 0 0
907 1 6 -1.14 -14.3690623028 -21.5091409767 50.5955657974 0 0 0
908 1 6 -1.14 -14.9252340833 -24.846678725 49.771964958 0 0 0
909 1 6 -1.14 -17.4862753054 -24.362169355 48.9118815042 0 0 0
910 1 6 -1.14 -20.1086196407 -22.9355496111 49.5560953895 0 0 0
911 1 6 -1.14 -21.7555218891 -21.6468949371 47.6960101469 0 0 0
912 1 6 -1.14 -16.0924899705 -20.6440928926 48.7981974519 0 0 0
913 1 6 -1.14 -17.6438156093 -21.8493872972 46.785271756 0 0 0
914 1 6 -1.14 -24.792328816 -22.4470351419 44.6068924188 0 0 0
915 1 6 -1.14 -14.115564659 -22.239286633 48.0620306004 0 0 0
916 1 6 -1.14 -22.2745900266 -24.0772354941 48.2894191622 0 0 0
917 1 6 -1.14 -15.5295050767 -24.5127884276 47.2138672265 0 0 0
918 1 6 -1.14 -13.0451675208 -24.079133356 46.4114587172 0 0 0
919 1 6 -1.14 -22.7381744542 -24.3719062726 45.7530288413 0 0 0
920 1 6 -1.14 -21.3354165794 -21.334976438 44.480314806 0 0 0
921 1 6 -1.14 -15.7104142474 -18.8564397204 39.5495193797 0 0 0
922 1 6 -1.14 -16.9364321377 -23.5653543961 40.2163687241 0 0 0
923 1 6 -1.14 -23.0362520049 -21.4324911406 37.902338923 0 0 0
924 1 6 -1.14 -16.5560296031 -21.2869396921 38.7476474606 0 0 0
925 1 6 -1.14 -22.7794546925 -24.0710334353 37.4888115187 0 0 0
926 1 6 -1.14 -16.8172054132 -19.1819024801 37.1779415352 0 0 0
927 1 6 -1.14 -17.6617114595 -23.2828458236 37.6429172422 0 0 0
928 1 6 -1.14 -14.4753640487 -20.122482599 37.721647047 0 0 0
929 1 6 -1.14 -15.1580711853 -23.5336398671 38.3898615468 0 0 0
930 1 6 -1.14 -20.5893968281 -22.5902976112 37.3328339081 0 0 0
931 1 6 -1.14 -22.4948856368 -22.3565580062 35.5159375878 0 0 0
932 1 6 -1.14 -20.8609480309 -24.868308298 35.718071949 0 0 0
933 1 6 -1.14 -13.790942883 -23.8878075147 36.0182280188 0 0 0
934 1 6 -1.14 -16.5353508663 -21.9846282007 34.9313631004 0 0 0
935 1 6 -1.14 -13.4073519792 -21.3096024721 35.0811478585 0 0 0
936 1 6 -1.14 -19.0007814481 -20.9712402425 35.1701633928 0 0 0
937 1 6 -1.14 -17.0495672121 -19.5307445018 34.2280739985 0 0 0
938 1 6 -1.14 -24.4076182047 -24.069997437 33.5036389488 0 0 0
939 1 6 -1.14 -18.0936319877 -24.2020881303 34.1203668026 0 0 0
940 1 6 -1.14 -20.5587389831 -24.193550383 32.8651616241 0 0 0
941 1 6 -1.14 -14.1480717417 -22.988829682 33.2090681268 0 0 0
942 1 6 -1.14 -17.9272788271 -21.5217263401 32.801635275 0 0 0
943 1 6 -1.14 -18.2465858109 -24.4244675981 31.5865075541 0 0 0
944 1 6 -1.14 -18.1329019459 -20.6769943774 29.7008452424 0 0 0
945 1 6 -1.14 -13.1699344662 -18.2684425067 29.2910730699 0 0 0
946 1 6 -1.14 -14.2583633695 -20.3112161132 27.49430433 0 0 0
947 1 6 -1.14 -15.0133695497 -24.6316980424 26.3218964298 0 0 0
948 1 6 -1.14 -15.7983303977 -22.1885678524 26.3430251334 0 0 0
949 1 6 -1.14 -16.9166133465 -20.0490409676 27.2677531487 0 0 0
950 1 6 -1.14 -22.4089102342 -23.9285640391 26.3428967484 0 0 0
951 1 6 -1.14 -20.2033773322 -22.7662970105 26.1043927152 0 0 0
952 1 6 -1.14 -17.4381894856 -24.1608838406 25.607314034 0 0 0
953 1 6 -1.14 -15.4196564847 -20.0413669641 25.0000449279 0 0 0
954 1 6 -1.14 -23.1918340253 -22.4038004416 23.2263709216 0 0 0
955 1 6 -1.14 -20.7533246096 -22.3568626574 22.2467857704 0 0 0
956 1 6 -1.14 -11.2969403904 -23.3405588102 23.2668463248 0 0 0
957 1 6 -1.14 -13.9982583411 -23.7512754625 23.1801534604 0 0 0
958 1 6 -1.14 -16.6570516927 -22.4450310443 23.468226266 0 0 0
959 1 6 -1.14 -18.3128371207 -20.4578483273 23.5748233577 0 0 0
960 1 6 -1.14 -12.9715556827 -20.6394917892 21.9460831227 0 0 0
961 1 6 -1.14 -22.7795338369 -23.3167221191 20.8031116175 0 0 0
962 1 6 -1.14 -16.2455190527 -20.438820747 21.9523347062 0 0 0
963 1 6 -1.14 -19.117515199 -24.4069063231 21.6892877046 0 0 0
964 1 6 -1.14 -18.3991221171 -21.7621391604 21.4056333013 0 0 0
965 1 6 -1.14 -12.2510005921 -24.0513536312 21.1273397557 0 0 0
966 1 6 -1.14 -20.1567565819 -22.9178284315 19.7071441247 0 0 0
967 1 7 -1.0 -16.2409863558 -23.8505442673 61.0285892895 0 0 0
968 1 4 0.29 -15.7279663969 -23.6573751392 60.1137688047 0 0 0
969 1 7 -1.0 -17.8887190281 -22.4021020049 59.4281222955 0 0 0
970 1 4 0.29 -17.1034376578 -21.6449411042 59.0522856167 0 0 0
971 1 7 -1.0 -16.0805230494 -20.2745159151 59.2195165203 0 0 0
972 1 4 0.29 -16.0773043926 -20.2882042282 58.1430575768 0 0 0
973 1 7 -1.0 -14.8727077693 -23.9023594466 58.5990664028 0 0 0
974 1 4 0.29 -15.6122539796 -23.4055445523 58.077226443 0 0 0
975 1 7 -1.0 -19.7530229139 -23.1229296805 56.1114659238 0 0 0
976 1 4 0.29 -20.017481216 -23.8771052546 55.4569615343 0 0 0
977 1 7 -1.0 -23.6011173867 -23.497201076 53.7275002392 0 0 0
978 1 4 0.29 -22.6781141257 -23.7596176829 54.1206183626 0 0 0
979 1 7 -1.0 -14.9791013592 -20.3839031395 56.5851831877 0 0 0
980 1 4 0.29 -14.2344298383 -20.2700821911 55.8563823268 0 0 0
981 1 7 -1.0 -21.0943682624 -24.8544036938 54.3255256944 0 0 0
982 1 4 0.29 -21.2942669818 -24.6001557482 55.303365997 0 0 0
983 1 7 -1.0 -16.8182553882 -24.3449385922 51.8117048043 0 0 0
984 1 4 0.29 -15.8350367228 -24.4809379151 51.392588618 0 0 0
985 1 7 -1.0 -18.9666576598 -20.0994735068 48.8958662736 0 0 0
986 1 4 0.29 -19.3723698014 -19.4529437614 49.4559687082 0 0 0
987 1 7 -1.0 -15.0560334606 -22.3770843608 45.4643781405 0 0 0
988 1 4 0.29 -14.7020097963 -21.4151846809 45.5887206522 0 0 0
989 1 7 -1.0 -14.0882600053 -24.2992516473 41.4962151362 0 0 0
990 1 4 0.29 -13.3312897247 -24.3816668698 42.1877181504 0 0 0
991 1 7 -1.0 -11.9533985767 -21.4603897921 32.8759913359 0 0 0
992 1 4 0.29 -11.9839719467 -22.1384193624 32.0304845099 0 0 0
993 1 7 -1.0 -14.285524561 -20.2957322307 32.6822574153 0 0 0
994 1 4 0.29 -13.4929338696 -19.6635849945 32.971895022 0 0 0
995 1 7 -1.0 -12.1943945061 -18.8686267511 33.810610493 0 0 0
996 1 4 0.29 -11.9856566021 -19.8380216164 33.5877683919 0 0 0
997 1 7 -1.0 -20.9302410529 -19.9529856881 31.750769638 0 0 0
998 1 4 0.29 -21.4171878405 -20.4719269191 31.0534242927 0 0 0
999 1 7 -1.0 -11.9605450768 -23.5752680438 31.1097359352 0 0 0
1000 1 4 0.29 -12.7354169074 -23.4400254369 31.7886165598 0 0 0
1001 1 7 -1.0 -15.8724134326 -22.6810510666 30.144449112 0 0 0
1002 1 4 0.29 -16.6604695962 -22.3061830967 29.6281284974 0 0 0
1003 1 7 -1.0 -22.4130219861 -21.3771157643 29.6557283914 0 0 0
1004 1 4 0.29 -22.7582829702 -21.642532242 30.574547796 0 0 0
1005 1 7 -1.0 -20.938341158 -23.3433891906 28.5781878506 0 0 0
1006 1 4 0.29 -21.6386080844 -22.6324443991 28.935988893 0 0 0
1007 1 7 -1.0 -11.072307892 -21.9812485929 29.2645951529 0 0 0
1008 1 4 0.29 -11.3146236007 -22.6754708598 30.1081467045 0 0 0
1009 1 7 -1.0 -16.95108407 -24.0492074481 28.2265190378 0 0 0
1010 1 4 0.29 -16.5636901289 -23.4993992262 29.009852848 0 0 0
1011 1 7 -1.0 -12.79526219 -21.4064215401 25.0199359695 0 0 0
1012 1 4 0.29 -13.0611051108 -21.2274689406 26.0426372095 0 0 0
1013 1 7 -1.0 -24.8116554182 -24.7426891363 24.2319232475 0 0 0
1014 1 4 0.29 -23.8951446347 -24.9556656851 23.6062691509 0 0 0
1015 1 5 -0.82 -13.1947151449 -21.7603889219 57.9564319528 0 0 0
1016 1 3 0.41 -13.8839303002 -22.4090800314 58.2282554704 0 0 0
1017 1 3 0.41 -13.9981668461 -21.0618844065 57.5204747729 0 0 0
1018 1 5 -0.82 -17.1554093848 -23.0105209618 56.6777505646 0 0 0
1019 1 3 0.41 -17.3734682645 -22.7676147237 57.6854862939 0 0 0
1020 1 3 0.41 -18.156506947 -23.2299074725 56.3779011157 0 0 0
1021 1 5 -0.82 -15.7919673735 -17.867453274 50.7144246994 0 0 0
1022 1 3 0.41 -14.7387684251 -17.9629299174 50.5669422781 0 0 0
1023 1 3 0.41 -16.326946784 -17.9361618557 49.7936486364 0 0 0
1024 1 5 -0.82 -15.0409157068 -19.1527015756 46.2531050635 0 0 0
1025 1 3 0.41 -14.4046845039 -19.3909592074 47.0317035235 0 0 0
1026 1 3 0.41 -14.9151641047 -18.1015975852 46.1274271068 0 0 0
1027 1 5 -0.82 -17.3137598204 -20.136779655 44.5127545325 0 0 0
1028 1 3 0.41 -18.2415117661 -19.6966659737 44.2348047395 0 0 0
1029 1 3 0.41 -16.8580208198 -19.4840266088 43.8486276373 0 0 0
1030 1 5 -0.82 -16.8136518018 -22.1401923432 42.4650082583 0 0 0
1031 1 3 0.41 -16.688119754 -22.6259158469 41.4921145276 0 0 0
1032 1 3 0.41 -16.9383744911 -21.2573936572 41.9372589876 0 0 0
1033 1 5 -0.82 -13.8767236661 -21.4531160211 41.1434350834 0 0 0
1034 1 3 0.41 -13.8813661916 -22.5014171028 41.0908086909 0 0 0
1035 1 3 0.41 -14.7693776289 -21.5668477482 41.6938883689 0 0 0
1036 1 5 -0.82 -19.2729367661 -22.9781699727 44.0362629129 0 0 0
1037 1 3 0.41 -20.1387878434 -22.2772588702 44.0628740117 0 0 0
1038 1 3 0.41 -19.7439701036 -23.882359611 43.8414119585 0 0 0
1039 1 5 -0.82 -16.6465202683 -18.9996319014 42.0232723634 0 0 0
1040 1 3 0.41 -17.2566675263 -18.124413128 41.9699702419 0 0 0
1041 1 3 0.41 -16.4555706807 -19.0278536552 40.9533711114 0 0 0
1042 1 5 -0.82 -24.0299704851 -23.5991730078 29.1252407887 0 0 0
1043 1 3 0.41 -23.5790694811 -22.8143241166 29.4624216893 0 0 0
1044 1 3 0.41 -23.1014982677 -24.0552528232 29.078927554 0 0 0
1045 1 5 -0.82 -13.6703103745 -23.8292068673 29.1295552305 0 0 0
1046 1 3 0.41 -12.9559471837 -23.6614435771 30.0033206079 0 0 0
1047 1 3 0.41 -14.5140390684 -23.2445472052 29.5480444611 0 0 0
1048 1 5 -0.82 -13.8042923777 -15.9048840891 23.4400518857 0 0 0
1049 1 3 0.41 -14.3316860841 -14.8757275013 23.5767400632 0 0 0
1050 1 3 0.41 -13.0843427242 -15.3655665337 22.8478052941 0 0 0
1051 1 5 -0.82 -14.9399500215 -20.0302880554 19.4465091229 0 0 0
1052 1 3 0.41 -14.2684851761 -20.4379861305 20.1465897144 0 0 0
1053 1 3 0.41 -14.6209547511 -20.0912957285 18.4617719723 0 0 0
1054 1 5 -0.82 -11.8643808084 -22.723952991 18.7626484079 0 0 0
1055 1 3 0.41 -12.1661907572 -23.5597958064 19.3625504345 0 0 0
1056 1 3 0.41 -11.620703941 -22.1029367652 19.568074239 0 0 0
1057 1 2 2.2896396396 -15.1148413902 10.9250968906 67.3671095015 0 0 0
1058 1 5 -0.82 -19.0004619701 16.2540270145 67.3105596204 0 0 0
1059 1 3 0.41 -18.1487549534 16.1785994717 66.6384397407 0 0 0
1060 1 3 0.41 -19.5546390879 16.8755219859 66.6349542703 0 0 0
1061 1 5 -0.82 -21.048996677 22.1216878152 66.0176147665 0 0 0
1062 1 3 0.41 -21.1568428456 22.1988380595 66.9988277404 0 0 0
1063 1 3 0.41 -20.2754715597 22.8791601637 65.870316871 0 0 0
1064 1 8 1.72 -11.0852506791 14.7118742758 64.8918106154 0 0 0
1065 1 8 1.72 -12.9255053061 10.5598785475 64.3774582977 0 0 0
1066 1 8 1.72 0.1496405405 13.9596827628 66.9504052106 0 0 0
1067 1 8 1.72 -16.9435272082 11.9506167981 64.9637930054 0 0 0
1068 1 8 1.72 -5.9660573148 15.3599619242 66.1702407113 0 0 0
1069 1 8 1.72 5.6891866503 19.7543567549 67.1648834999 0 0 0
1070 1 8 1.72 5.6678079048 16.9260942346 67.10737917 0 0 0
1071 1 8 1.72 -18.0078196294 9.2878109023 65.6689076635 0 0 0
1072 1 8 1.72 -8.0825407473 13.7950386564 65.0548570733 0 0 0
1073 1 8 1.72 -4.3034735367 21.2165245032 65.9901498851 0 0 0
1074 1 8 1.72 1.5406335615 23.9493149564 66.0629065568 0 0 0
1075 1 8 1.72 -3.6939374772 24.491646419 65.8369475565 0 0 0
1076 1 8 1.72 -22.1233229321 14.3826603831 64.3287321023 0 0 0
1077 1 8 1.72 -24.9943247794 21.7965029219 63.0202527058 0 0 0
1078 1 8 1.72 -20.6671419601 17.2312933373 64.2054193071 0 0 0
1079 1 8 1.72 -16.435233375 15.987514092 63.8853289818 0 0 0
1080 1 8 1.72 -11.2216854198 19.9983102258 64.7829734235 0 0 0
1081 1 8 1.72 -14.0111887401 23.8776329693 63.6118392777 0 0 0
1082 1 8 1.72 -18.6008577884 23.880806406 63.674525932 0 0 0
1083 1 8 1.72 7.000665031 23.7280970506 64.0312319049 0 0 0
1084 1 8 1.72 -9.6324351976 22.7653199322 64.1172977666 0 0 0
1085 1 8 1.72 -15.5004359249 18.6417762015 62.791840629 0 0 0
1086 1 8 1.72 -19.3085205534 21.0731315927 62.8684042824 0 0 0
1087 1 8 1.72 -15.3018374123 10.9181198252 62.5607136032 0 0 0
1088 1 8 1.72 8.0244396288 18.4136575804 63.3127623421 0 0 0
1089 1 8 1.72 -2.4852504476 13.7691295177 62.3724321619 0 0 0
1090 1 8 1.72 -2.1474414391 16.742820126 62.8191279139 0 0 0
1091 1 8 1.72 -21.5191705745 8.6931614448 61.7630291955 0 0 0
1092 1 8 1.72 -14.7958605965 13.0216267844 60.6577745224 0 0 0
1093 1 8 1.72 -9.6404061724 12.0160798414 60.7897734067 0 0 0
1094 1 8 1.72 9.6940477407 20.8112455683 63.327012155 0 0 0
1095 1 8 1.72 -19.0231949773 11.1532502547 59.9339957193 0 0 0
1096 1 8 1.72 5.734160042 18.9816918072 61.2371140887 0 0 0
1097 1 8 1.72 2.7742252516 15.7537815032 60.6051660025 0 0 0
1098 1 8 1.72 -22.6423003465 24.8322367418 59.1306585298 0 0 0
1099 1 8 1.72 -6.1480255309 14.6669133815 60.0931790361 0 0 0
1100 1 8 1.72 -23.0865491611 20.5235419513 57.8609205024 0 0 0
1101 1 8 1.72 -17.434748877 23.0201166803 58.6887280471 0 0 0
1102 1 8 1.72 8.2585670715 22.3981795608 57.5015663094 0 0 0
1103 1 8 1.72 -20.5564247293 15.0407522978 56.2217423241 0 0 0
1104 1 8 1.72 3.9481859196 22.7493318152 56.3683251365 0 0 0
1105 1 8 1.72 -10.6961845237 21.0511798519 55.5875056898 0 0 0
1106 1 8 1.72 -22.9782874731 10.2326846054 56.6188371399 0 0 0
1107 1 8 1.72 -16.3274578781 15.678609686 53.5515572602 0 0 0
1108 1 8 1.72 -12.6732897638 11.8824578244 56.0416104265 0 0 0
1109 1 8 1.72 2.7760962328 16.8631470061 55.4420448189 0 0 0
1110 1 8 1.72 -19.197273237 8.0773868413 53.5272931756 0 0 0
1111 1 8 1.72 -4.7066995185 20.2945029635 56.515281818 0 0 0
1112 1 8 1.72 -18.7635301247 24.1573243483 52.8875387742 0 0 0
1113 1 8 1.72 -5.4548451148 11.9058157396 54.2041889248 0 0 0
1114 1 8 1.72 -15.9339907527 10.8266439556 52.7932946127 0 0 0
1115 1 8 1.72 -24.8881888483 22.2156715525 54.1334631087 0 0 0
1116 1 8 1.72 5.9798507139 17.0946676944 54.9675766581 0 0 0
1117 1 8 1.72 -3.6252305156 14.2897910996 53.8906063767 0 0 0
1118 1 8 1.72 7.5822635329 18.9179656598 53.4134793115 0 0 0
1119 1 8 1.72 -13.2367574531 13.6978055161 50.1386767329 0 0 0
1120 1 8 1.72 -10.3971823296 22.8560378129 50.1767126446 0 0 0
1121 1 8 1.72 -21.9046046555 19.1238478943 47.696979245 0 0 0
1122 1 8 1.72 -12.4804205927 16.5004066293 49.4337369627 0 0 0
1123 1 8 1.72 -20.922559804 23.5669970363 49.1752094493 0 0 0
1124 1 8 1.72 -0.9160436619 16.799933215 51.0641036037 0 0 0
1125 1 8 1.72 -17.3058815766 18.7250585684 48.5569575517 0 0 0
1126 1 8 1.72 -18.0563753923 14.4436870382 47.131525652 0 0 0
1127 1 8 1.72 -8.5896743891 11.3640444492 47.542508358 0 0 0
1128 1 8 1.72 11.7459848988 21.2929144184 48.2390759063 0 0 0
1129 1 8 1.72 0.3353779619 19.4083230611 49.4105940862 0 0 0
1130 1 8 1.72 -18.6574376066 11.543477148 47.2006878998 0 0 0
1131 1 8 1.72 -4.9220638262 23.7683744875 48.0064134572 0 0 0
1132 1 8 1.72 -6.1259293705 18.1575383244 50.7370517202 0 0 0
1133 1 8 1.72 -16.4321204975 21.4784541313 48.0097450416 0 0 0
1134 1 8 1.72 -24.5772089178 13.6573295606 46.7550611613 0 0 0
1135 1 8 1.72 -6.4068757283 15.8181025174 49.1471281267 0 0 0
1136 1 8 1.72 -11.5924349709 20.4039764018 48.8035438754 0 0 0
1137 1 8 1.72 1.5521992974 23.8409053774 49.8170852284 0 0 0
1138 1 8 1.72 -22.7548868711 17.1542152363 45.4562125766 0 0 0
1139 1 8 1.72 5.1413168401 19.4128005445 47.4348323657 0 0 0
1140 1 8 1.72 5.8090398345 22.1640453212 47.8877320597 0 0 0
1141 1 8 1.72 12.9291419889 18.5195689179 41.9001152153 0 0 0
1142 1 8 1.72 3.7946775033 15.3588125432 41.0392739946 0 0 0
1143 1 8 1.72 -8.0137137551 14.7943566386 39.8941979539 0 0 0
1144 1 8 1.72 -17.8304655849 11.1667472957 41.5394530093 0 0 0
1145 1 8 1.72 5.3062054569 20.5886425134 42.1546366253 0 0 0
1146 1 8 1.72 -7.3430387673 13.0033751475 37.6952303905 0 0 0
1147 1 8 1.72 -19.0557093805 9.1229730627 39.6249987921 0 0 0
1148 1 8 1.72 4.3807949646 18.2158090273 40.3624581175 0 0 0
1149 1 8 1.72 -13.0184283435 14.0791557476 39.4758533654 0 0 0
1150 1 8 1.72 0.0759310682 18.0992913772 41.6660158584 0 0 0
1151 1 8 1.72 10.5994104945 23.2092932111 43.3404479555 0 0 0
1152 1 8 1.72 10.3601012985 20.0909440717 42.8180106544 0 0 0
1153 1 8 1.72 -14.2283156141 11.3911540053 39.1768951117 0 0 0
1154 1 8 1.72 -2.034564537 16.38821032 40.6851392709 0 0 0
1155 1 8 1.72 0.1605518357 22.6905058885 40.2228561291 0 0 0
1156 1 8 1.72 -18.3922863264 17.2515282532 39.1678083459 0 0 0
1157 1 8 1.72 -19.9115331755 22.7633915828 39.4745747716 0 0 0
1158 1 8 1.72 -16.5845112594 19.8094716951 38.4360950485 0 0 0
1159 1 8 1.72 -22.2960877631 21.6414879884 37.6845768591 0 0 0
1160 1 8 1.72 -12.2378269735 17.8287111504 38.8648510903 0 0 0
1161 1 8 1.72 -7.1216633721 20.7761065836 39.8631568349 0 0 0
1162 1 8 1.72 -15.2863988657 24.8848040558 37.9948884473 0 0 0
1163 1 8 1.72 11.18756654 23.37265536 40.9292795766 0 0 0
1164 1 8 1.72 -23.6581526591 13.7694134303 36.4015588479 0 0 0
1165 1 8 1.72 -5.7172992174 22.3076930072 37.8032991454 0 0 0
1166 1 8 1.72 -11.390121046 20.7109469917 37.8633869535 0 0 0
1167 1 8 1.72 -4.8724866437 24.8396176969 36.8398004439 0 0 0
1168 1 8 1.72 -16.3936956482 22.2715366065 36.865856827 0 0 0
1169 1 8 1.72 -12.3560182372 10.757713869 36.7522406029 0 0 0
1170 1 8 1.72 -21.95722361 7.2973941435 36.2655873183 0 0 0
1171 1 8 1.72 1.1137078078 14.7077232331 37.0526715883 0 0 0
1172 1 8 1.72 1.486138559 17.3795814347 36.0826820577 0 0 0
1173 1 8 1.72 -16.5805243588 7.6381933131 33.5862486022 0 0 0
1174 1 8 1.72 -10.0880337834 12.7542324403 35.9935363872 0 0 0
1175 1 8 1.72 -5.9162776385 12.5698922793 35.2133493305 0 0 0
1176 1 8 1.72 -20.5698360049 9.6525695865 36.9884330207 0 0 0
1177 1 8 1.72 -20.4729732727 6.2904889381 34.1546194522 0 0 0
1178 1 8 1.72 -14.5605645165 12.3240847939 33.9324771261 0 0 0
1179 1 8 1.72 9.9165442207 20.6024897794 36.5174780597 0 0 0
1180 1 8 1.72 6.7133630638 17.2718385308 35.2659729985 0 0 0
1181 1 8 1.72 -2.8614064961 15.3801279145 33.8353491034 0 0 0
1182 1 8 1.72 -24.2587782719 23.2224919809 32.5109646014 0 0 0
1183 1 8 1.72 -20.2353662292 21.643354299 33.04263915 0 0 0
1184 1 8 1.72 -13.6197917824 23.1097977219 33.3354748533 0 0 0
1185 1 8 1.72 12.5568904367 24.7850608398 33.2732816379 0 0 0
1186 1 8 1.72 -18.1610734517 15.9763205417 32.8119234813 0 0 0
1187 1 8 1.72 8.1285653475 23.1341569025 31.5212167862 0 0 0
1188 1 8 1.72 -6.6238703914 22.4160478821 29.7219175434 0 0 0
1189 1 8 1.72 -18.2464826289 10.7855861098 31.439890551 0 0 0
1190 1 8 1.72 -14.0040732444 8.9366500514 27.9774651133 0 0 0
1191 1 8 1.72 -13.4474813336 15.2585255014 29.4804462433 0 0 0
1192 1 8 1.72 -7.1195664964 13.6860138193 29.6461382635 0 0 0
1193 1 8 1.72 5.0891379714 17.9429957452 29.1765864226 0 0 0
1194 1 8 1.72 -16.2635515755 8.0284502465 26.2310739599 0 0 0
1195 1 8 1.72 -1.091514977 20.7048622358 30.5359247712 0 0 0
1196 1 8 1.72 -2.3564907507 14.7266688609 28.5298538597 0 0 0
1197 1 8 1.72 -12.3466469729 11.2853048595 27.4913939964 0 0 0
1198 1 8 1.72 -20.9594469567 23.6357102922 27.5304923684 0 0 0
1199 1 8 1.72 8.3083063709 17.8797830808 29.4067998375 0 0 0
1200 1 8 1.72 -0.5739517137 16.7309293983 28.4553064389 0 0 0
1201 1 8 1.72 10.5672834993 19.7678287549 28.4592569206 0 0 0
1202 1 8 1.72 -10.2480000331 14.7489049106 25.5140318391 0 0 0
1203 1 8 1.72 -6.8652768712 23.2752640452 24.1686516934 0 0 0
1204 1 8 1.72 -18.9660980872 20.5311910678 23.8676786148 0 0 0
1205 1 8 1.72 -9.0966055766 17.3404839844 25.6334688854 0 0 0
1206 1 8 1.72 -17.221732926 24.7957188926 22.3895500098 0 0 0
1207 1 8 1.72 3.3239717869 18.6307534414 23.1814427139 0 0 0
1208 1 8 1.72 -13.6832608088 19.1559554364 23.4794116814 0 0 0
1209 1 8 1.72 -12.4899587859 9.3438139781 23.5898931267 0 0 0
1210 1 8 1.72 -15.0265696881 14.437691503 23.5845708082 0 0 0
1211 1 8 1.72 -4.3362230214 11.7832220198 24.4879152585 0 0 0
1212 1 8 1.72 13.7782835774 19.9002170085 22.26005067 0 0 0
1213 1 8 1.72 3.0276626423 21.2409080808 22.3349422395 0 0 0
1214 1 8 1.72 -14.3227258844 11.8055801065 23.2114089567 0 0 0
1215 1 8 1.72 -23.5646555717 23.564991801 23.3656519127 0 0 0
1216 1 8 1.72 -1.7825055921 23.6200470759 23.5445011159 0 0 0
1217 1 8 1.72 -2.1120581641 17.7882606247 23.0996059893 0 0 0
1218 1 8 1.72 -12.7921393787 21.5817368774 22.2609812295 0 0 0
1219 1 8 1.72 -20.0417297855 12.629700796 19.5474922255 0 0 0
1220 1 8 1.72 -2.4172367735 15.178647224 22.1365318203 0 0 0
1221 1 8 1.72 -7.3812470043 20.6750808017 22.1430450212 0 0 0
1222 1 8 1.72 -19.5405082906 19.2698494232 21.1910454337 0 0 0
1223 1 8 1.72 9.1094168623 20.2863189919 21.430577654 0 0 0
1224 1 8 1.72 9.3330295921 23.2759888697 22.5104351745 0 0 0
1225 1 1 1.43 -10.561370336 17.472514248 67.0459652258 0 0 0
1226 1 1 1.43 -21.4097631805 19.9467781768 64.8505030675 0 0 0
1227 1 1 1.43 -6.2123391287 11.700453472 66.4221087586 0 0 0
1228 1 1 1.43 -9.3127853815 10.5844923639 64.0816320424 0 0 0
1229 1 1 1.43 -12.1165090183 22.7061393401 65.339477691 0 0 0
1230 1 1 1.43 -14.9450938855 20.7326900827 65.8793280023 0 0 0
1231 1 1 1.43 3.3018409936 15.5652207672 66.9349003674 0 0 0
1232 1 1 1.43 -9.8603059288 17.4551686488 63.6362892398 0 0 0
1233 1 1 1.43 2.5707478627 18.7893644971 66.0380650547 0 0 0
1234 1 1 1.43 -15.1901016581 8.6617375558 64.6486899055 0 0 0
1235 1 1 1.43 8.4025801298 17.278192541 66.7267288202 0 0 0
1236 1 1 1.43 -14.3573511269 13.5368583254 64.5543193717 0 0 0
1237 1 1 1.43 4.9942777214 22.53215868 65.8254575591 0 0 0
1238 1 1 1.43 8.5676484052 20.6364980081 65.9553003913 0 0 0
1239 1 1 1.43 -3.0510776948 14.0443505434 65.280211303 0 0 0
1240 1 1 1.43 -13.4679852743 17.5691888419 64.6411858957 0 0 0
1241 1 1 1.43 -1.6046495019 18.6052407144 65.237978426 0 0 0
1242 1 1 1.43 -1.5467435789 22.3636942 66.2491487716 0 0 0
1243 1 1 1.43 -18.9819474539 14.6170748741 64.1446468151 0 0 0
1244 1 1 1.43 9.1705507048 23.6980823953 66.1368231574 0 0 0
1245 1 1 1.43 -17.8579992776 18.3893717941 64.8682591316 0 0 0
1246 1 1 1.43 -20.0955945368 11.0754825434 63.7567683719 0 0 0
1247 1 1 1.43 -7.9793863709 20.286433534 65.5436655549 0 0 0
1248 1 1 1.43 -21.9011721702 23.4810827622 62.7009469384 0 0 0
1249 1 1 1.43 -6.351762634 23.2844675756 65.0297978675 0 0 0
1250 1 1 1.43 -22.4014276366 20.3246006408 61.3603729367 0 0 0
1251 1 1 1.43 -23.3246824028 16.8627473666 62.1861755208 0 0 0
1252 1 1 1.43 -17.5210519749 12.790074654 61.6895900972 0 0 0
1253 1 1 1.43 11.7822403819 18.2966637311 64.8002146459 0 0 0
1254 1 1 1.43 -11.9757764393 11.5862531394 62.0521886336 0 0 0
1255 1 1 1.43 6.300595023 20.8274754941 63.5271056118 0 0 0
1256 1 1 1.43 0.1353342057 14.8663381746 63.9871585209 0 0 0
1257 1 1 1.43 0.7048440973 17.9366395653 61.8034830044 0 0 0
1258 1 1 1.43 5.6735319161 16.7489761568 64.1143140029 0 0 0
1259 1 1 1.43 -5.0856922249 16.1849880214 62.8940141339 0 0 0
1260 1 1 1.43 -16.384016195 22.0067449384 62.0007071792 0 0 0
1261 1 1 1.43 -18.1513527274 9.1974928463 62.1660993753 0 0 0
1262 1 1 1.43 -4.2267033181 19.8306750337 63.3967930822 0 0 0
1263 1 1 1.43 0.9941703079 22.8827774597 63.4130137664 0 0 0
1264 1 1 1.43 -7.563185902 17.3002814122 59.5681625913 0 0 0
1265 1 1 1.43 -12.0139595986 14.2249985006 59.0985716952 0 0 0
1266 1 1 1.43 -24.0681729541 9.5393836292 62.5344952718 0 0 0
1267 1 1 1.43 -18.7008510891 17.4229123105 61.2654466561 0 0 0
1268 1 1 1.43 -5.9567679246 12.508295468 63.0284186521 0 0 0
1269 1 1 1.43 -21.4644296494 12.2778291142 61.3480865086 0 0 0
1270 1 1 1.43 -12.447380293 19.0974704651 61.4549601639 0 0 0
1271 1 1 1.43 -14.7255007997 15.7264085966 61.5858295118 0 0 0
1272 1 1 1.43 -24.8182801208 22.9714649715 60.2535421302 0 0 0
1273 1 1 1.43 9.347082343 23.6571706057 62.065242683 0 0 0
1274 1 1 1.43 6.2508661512 22.7693473271 60.4943118166 0 0 0
1275 1 1 1.43 -14.3433311362 23.5400570232 59.9707263109 0 0 0
1276 1 1 1.43 -7.8092794005 22.6962127686 61.8720274005 0 0 0
1277 1 1 1.43 -0.6462813481 22.0149579623 59.9880583953 0 0 0
1278 1 1 1.43 -10.6329480151 22.1972868443 58.4073190956 0 0 0
1279 1 1 1.43 -16.6739985989 20.0659389227 58.7644772367 0 0 0
1280 1 1 1.43 -23.1473281208 17.6594621088 57.4169317261 0 0 0
1281 1 1 1.43 -17.783533774 14.4309531528 58.6202515647 0 0 0
1282 1 1 1.43 -21.482300351 13.1154664271 58.0308620055 0 0 0
1283 1 1 1.43 -20.7088607735 9.3828866157 58.2478169978 0 0 0
1284 1 1 1.43 1.1113034402 15.2365935347 58.316050868 0 0 0
1285 1 1 1.43 8.5727605811 20.4583500272 60.1524296687 0 0 0
1286 1 1 1.43 -8.25881278 13.6724185183 58.2232925528 0 0 0
1287 1 1 1.43 -23.0889713162 7.1726396601 58.9871619327 0 0 0
1288 1 1 1.43 -15.8894998067 11.4515248374 58.2960754688 0 0 0
1289 1 1 1.43 -12.6470673328 10.8370274594 59.0530902486 0 0 0
1290 1 1 1.43 -20.3381800955 21.9056458908 58.6466275179 0 0 0
1291 1 1 1.43 -3.9593912177 17.3476693544 58.5043888526 0 0 0
1292 1 1 1.43 -19.151242443 7.3315370187 60.0150786507 0 0 0
1293 1 1 1.43 -5.1437969319 21.0330703616 59.3149541982 0 0 0
1294 1 1 1.43 -21.2779051754 11.6280237332 54.7218314731 0 0 0
1295 1 1 1.43 -20.0981256931 18.3464106653 56.4413487211 0 0 0
1296 1 1 1.43 4.5431035122 16.2818477498 58.0069206763 0 0 0
1297 1 1 1.43 9.2604433055 24.9757725569 56.9292948409 0 0 0
1298 1 1 1.43 -4.5479579251 13.2729105185 57.1530460002 0 0 0
1299 1 1 1.43 -23.874835302 23.9724228045 56.2949321229 0 0 0
1300 1 1 1.43 -16.5456832042 18.9630354347 54.0593429006 0 0 0
1301 1 1 1.43 -24.1356921176 9.6791829132 53.1790497066 0 0 0
1302 1 1 1.43 -9.8731495051 24.4288425974 56.2369675508 0 0 0
1303 1 1 1.43 2.1381242889 18.632045287 58.2775414627 0 0 0
1304 1 1 1.43 -12.8148507782 19.0051832667 56.5480850559 0 0 0
1305 1 1 1.43 -7.6637143675 20.8803950811 56.1347121878 0 0 0
1306 1 1 1.43 1.8490477566 24.927715213 55.8414942634 0 0 0
1307 1 1 1.43 -22.372472707 20.8817730989 55.0106434645 0 0 0
1308 1 1 1.43 -17.6186447537 22.4059228772 55.6268738825 0 0 0
1309 1 1 1.43 -23.046039249 15.2569115365 54.7367427694 0 0 0
1310 1 1 1.43 -5.6760735612 23.8246857895 56.8409564337 0 0 0
1311 1 1 1.43 -19.167363822 20.9683227917 50.9146127516 0 0 0
1312 1 1 1.43 -22.6285455792 7.5120134169 55.2541073743 0 0 0
1313 1 1 1.43 -13.8918743116 9.3009335792 55.2371536355 0 0 0
1314 1 1 1.43 7.0103482616 22.9979914572 54.6089364309 0 0 0
1315 1 1 1.43 5.0369894278 19.698538169 55.8270007879 0 0 0
1316 1 1 1.43 -13.6734761181 9.3461204393 51.6788249434 0 0 0
1317 1 1 1.43 -13.2060712512 22.8011571886 55.8619004595 0 0 0
1318 1 1 1.43 -2.0393611171 22.6154156759 56.0064802808 0 0 0
1319 1 1 1.43 -20.022086101 17.1630350393 47.5079374267 0 0 0
1320 1 1 1.43 -15.7101179104 13.25623796 51.4804030268 0 0 0
1321 1 1 1.43 -12.4255053339 12.5006871704 52.6660605952 0 0 0
1322 1 1 1.43 -24.8386793637 18.8261384326 53.2256725123 0 0 0
1323 1 1 1.43 0.0089948099 14.6765937776 53.7198136055 0 0 0
1324 1 1 1.43 -11.6017688705 23.4697112722 52.7505716021 0 0 0
1325 1 1 1.43 -23.317677775 23.2673007654 52.0009043262 0 0 0
1326 1 1 1.43 -13.3044622155 16.0888448174 52.9898573443 0 0 0
1327 1 1 1.43 -21.7557677552 7.6060171218 51.4373959176 0 0 0
1328 1 1 1.43 -6.4016611073 17.6920885314 54.2680343263 0 0 0
1329 1 1 1.43 -19.1913753995 15.6966307107 51.5851839388 0 0 0
1330 1 1 1.43 -18.4233184149 9.7743209416 50.4519318671 0 0 0
1331 1 1 1.43 -4.4119392372 24.6441390537 53.3587638363 0 0 0
1332 1 1 1.43 1.2534675439 18.5685048275 52.2653197402 0 0 0
1333 1 1 1.43 -6.5503879945 14.8811448064 52.0193672342 0 0 0
1334 1 1 1.43 -4.3426764112 20.6976008126 53.7643059375 0 0 0
1335 1 1 1.43 -15.0502018477 18.0463042948 50.898572108 0 0 0
1336 1 1 1.43 -11.1478305886 20.0195339724 52.4520631258 0 0 0
1337 1 1 1.43 -18.0790088785 24.0316442963 50.1211363744 0 0 0
1338 1 1 1.43 1.1622060679 23.0622891614 52.5706555129 0 0 0
1339 1 1 1.43 5.8918831521 16.1005769483 51.8026884292 0 0 0
1340 1 1 1.43 -23.1792932619 15.8450088221 48.8301871476 0 0 0
1341 1 1 1.43 10.8475002291 18.4617985309 55.3037471125 0 0 0
1342 1 1 1.43 -7.293415308 24.8095238132 50.3292936265 0 0 0
1343 1 1 1.43 8.3582389672 19.8676260713 48.8763697148 0 0 0
1344 1 1 1.43 -15.8182221894 10.7474671067 49.1274176124 0 0 0
1345 1 1 1.43 -11.7270654779 10.9713558786 49.4202953798 0 0 0
1346 1 1 1.43 -23.9305559359 22.0716609613 48.9080171061 0 0 0
1347 1 1 1.43 -19.2164378449 21.324114147 47.3466745145 0 0 0
1348 1 2 2.2896396396 1.3966524394 14.6381261192 50.2344490026 0 0 0
1349 1 2 2.2896396396 -2.7998491704 14.3125873959 50.8936557994 0 0 0
1350 1 2 2.2896396396 -14.7878218903 15.7282468037 47.6801828144 0 0 0
1351 1 2 2.2896396396 -22.2450856273 11.0496775647 47.9052679949 0 0 0
1352 1 2 2.2896396396 -9.7749363804 14.0867975891 49.6461097019 0 0 0
1353 1 2 2.2896396396 -24.6066813272 19.9155644747 46.5215439504 0 0 0
1354 1 2 2.2896396396 -21.0682997603 13.6971609535 45.8267456434 0 0 0
1355 1 2 2.2896396396 4.9587141324 24.6303836073 50.1637429652 0 0 0
1356 1 2 2.2896396396 -1.7861768967 22.7274084539 48.9203517129 0 0 0
1357 1 2 2.2896396396 -7.3194928989 21.3932992054 49.4336428561 0 0 0
1358 1 2 2.2896396396 -13.4738139936 22.9917820515 49.7645285067 0 0 0
1359 1 2 2.2896396396 -9.3284436925 17.6931540967 49.9978065112 0 0 0
1360 1 2 2.2896396396 -2.6387728801 19.2095440553 50.2827451155 0 0 0
1361 1 2 2.2896396396 -5.0280857589 12.2755490462 48.805747183 0 0 0
1362 1 2 2.2896396396 -16.902228746 17.1279059735 45.1205341629 0 0 0
1363 1 2 2.2896396396 -14.0124796228 19.2243780158 47.228750836 0 0 0
1364 1 2 2.2896396396 2.7529759544 17.4970767914 47.5017969622 0 0 0
1365 1 2 2.2896396396 3.7690388206 20.6883814717 50.5395125635 0 0 0
1366 1 2 2.2896396396 8.9975866384 23.2705652808 49.0949211755 0 0 0
1367 1 2 2.2896396396 -16.81083837 24.457770932 45.8964281675 0 0 0
1368 1 2 2.2896396396 -19.8829643525 9.7928992959 44.272649969 0 0 0
1369 1 2 2.2896396396 -11.1580049597 20.3131582901 44.9523743255 0 0 0
1370 1 2 2.2896396396 0.8262460762 23.2830881712 46.3502581759 0 0 0
1371 1 2 2.2896396396 -5.0979482779 14.8778248579 45.5750158769 0 0 0
1372 1 2 2.2896396396 6.6518238499 16.8451377807 47.1645543226 0 0 0
1373 1 2 2.2896396396 -12.2503230283 9.6314738632 41.3596923961 0 0 0
1374 1 2 2.2896396396 -20.0882902941 13.3188991158 41.4811320601 0 0 0
1375 1 2 2.2896396396 -4.7915150703 17.3681615077 42.8043607264 0 0 0
1376 1 2 2.2896396396 4.5504458192 22.4607526603 45.1358680542 0 0 0
1377 1 2 2.2896396396 -7.0764774099 20.4604906819 42.9633725711 0 0 0
1378 1 2 2.2896396396 -16.9695709979 22.6831071044 40.1345051309 0 0 0
1379 1 2 2.2896396396 -0.8515634366 14.099798657 39.2581771702 0 0 0
1380 1 2 2.2896396396 -23.3927281443 19.6778657457 40.4584870893 0 0 0
1381 1 2 2.2896396396 -4.5417240984 14.0463619901 39.7216319441 0 0 0
1382 1 1 1.43 -7.1019937646 24.5223350731 39.1747115085 0 0 0
1383 1 1 1.43 -9.9670404683 22.258060141 39.9447953923 0 0 0
1384 1 1 1.43 8.2073777153 18.424930846 42.1133297678 0 0 0
1385 1 1 1.43 -6.0439700183 17.4583011433 38.5732948072 0 0 0
1386 1 1 1.43 8.4965552002 21.963350858 40.9652911038 0 0 0
1387 1 1 1.43 -10.7193067189 12.48335639 38.87246247 0 0 0
1388 1 1 1.43 -22.1126532993 12.290884931 38.6307852246 0 0 0
1389 1 1 1.43 -9.9471366497 15.7078060522 37.9779052664 0 0 0
1390 1 1 1.43 -17.9491231959 11.4364459169 38.542753436 0 0 0
1391 1 1 1.43 1.6199838648 17.4627285241 38.9389502619 0 0 0
1392 1 1 1.43 -9.0652031967 18.449569781 40.1044062049 0 0 0
1393 1 1 1.43 3.5320975825 20.9789616692 39.7807323758 0 0 0
1394 1 1 1.43 4.757921875 24.0598553551 40.473511587 0 0 0
1395 1 1 1.43 -14.9851890825 16.910633206 38.6707289011 0 0 0
1396 1 1 1.43 -20.3283440793 14.7736253682 37.5721536181 0 0 0
1397 1 1 1.43 -23.9078138246 16.4103923703 38.3541336202 0 0 0
1398 1 1 1.43 -13.7490291339 20.404332645 39.915859623 0 0 0
1399 1 1 1.43 -16.3977406607 14.0882768469 39.8572232223 0 0 0
1400 1 1 1.43 -3.7198561212 21.4778107267 40.4853188765 0 0 0
1401 1 1 1.43 -18.5642277298 24.9266957236 37.00443491 0 0 0
1402 1 1 1.43 -2.1629837388 23.8683397678 38.5719589115 0 0 0
1403 1 1 1.43 -19.4649787574 21.4502888231 36.4398534494 0 0 0
1404 1 1 1.43 -20.8932418725 18.6607073802 37.4062472927 0 0 0
1405 1 1 1.43 -12.3807879466 15.1634495698 36.1441826432 0 0 0
1406 1 1 1.43 -18.3162946116 8.2628709543 36.5908207517 0 0 0
1407 1 1 1.43 11.0684939636 19.918669231 39.6105373221 0 0 0
1408 1 1 1.43 4.3454198517 15.4412389965 37.408120459 0 0 0
1409 1 1 1.43 4.5325366775 18.7786414899 36.7860582727 0 0 0
1410 1 1 1.43 9.2519307234 17.4436348776 38.4042322011 0 0 0
1411 1 1 1.43 -1.3149783566 17.1203791288 36.0517527563 0 0 0
1412 1 1 1.43 -12.4631728802 23.251454158 36.7397617575 0 0 0
1413 1 1 1.43 -15.0736789826 9.6478183899 35.8658598401 0 0 0
1414 1 1 1.43 -0.3485224068 20.1732946472 38.3757646536 0 0 0
1415 1 1 1.43 5.7901286626 23.264879527 37.464507618 0 0 0
1416 1 1 1.43 -4.8098899161 15.3151840752 35.9620781322 0 0 0
1417 1 1 1.43 -8.4361497171 14.4985629609 34.3345512893 0 0 0
1418 1 1 1.43 -17.8135191559 11.2416932763 35.1405003002 0 0 0
1419 1 1 1.43 -17.7673499049 17.6250893773 36.3855355361 0 0 0
1420 1 1 1.43 -2.3169447413 13.0927567516 36.2126135684 0 0 0
1421 1 1 1.43 -14.7950611946 13.0492130458 36.9131369309 0 0 0
1422 1 1 1.43 -7.8961910734 20.3126640722 36.8951656264 0 0 0
1423 1 1 1.43 -13.4063391034 18.912746721 36.377996199 0 0 0
1424 1 1 1.43 -22.1352323731 23.7807546171 34.9307182339 0 0 0
1425 1 1 1.43 -22.9081313817 20.2530312134 34.6239251734 0 0 0
1426 1 1 1.43 12.4425848391 22.6047776316 38.4708071858 0 0 0
1427 1 1 1.43 10.3452630473 23.8535453045 35.6513290242 0 0 0
1428 1 1 1.43 -9.2606598126 24.7982193125 35.4434907342 0 0 0
1429 1 1 1.43 -3.9283188649 22.0936926891 35.7007916553 0 0 0
1430 1 1 1.43 1.8941030469 23.0730436482 37.8548280853 0 0 0
1431 1 1 1.43 -7.5672348522 22.5057632252 32.4341400496 0 0 0
1432 1 1 1.43 -11.6445107854 20.777783949 33.9009598888 0 0 0
1433 1 1 1.43 -19.244054331 18.9875039912 33.5642489386 0 0 0
1434 1 1 1.43 -14.5475931123 15.1603282031 33.1856748576 0 0 0
1435 1 1 1.43 -20.6458814045 13.633670134 32.0638783436 0 0 0
1436 1 1 1.43 -15.442033461 10.3818997949 32.0987951696 0 0 0
1437 1 1 1.43 4.8032764901 18.0268769975 32.5420877601 0 0 0
1438 1 1 1.43 12.8972952604 20.4749997531 36.0381693793 0 0 0
1439 1 1 1.43 -4.6115510865 13.3800463768 32.4624304527 0 0 0
1440 1 1 1.43 -5.8004787413 17.6910422873 33.5258337622 0 0 0
1441 1 1 1.43 -19.3609332957 9.1194433127 33.6442355798 0 0 0
1442 1 1 1.43 -11.5395385011 11.2287240449 33.8826677842 0 0 0
1443 1 1 1.43 -8.1916645521 11.6825717489 32.6461798943 0 0 0
1444 1 1 1.43 -16.9382986963 22.6729886884 33.4578989617 0 0 0
1445 1 1 1.43 0.5197204681 20.8489989081 33.777817911 0 0 0
1446 1 1 1.43 3.8140666966 23.5868789347 33.4235034953 0 0 0
1447 1 1 1.43 -17.1319318384 13.3963104984 31.0284561495 0 0 0
1448 1 1 1.43 -11.0418417511 24.6036140293 32.9289348154 0 0 0
1449 1 1 1.43 -22.5836696528 20.7851747223 31.4795397269 0 0 0
1450 1 1 1.43 -16.3170613471 18.0672324583 31.7890309136 0 0 0
1451 1 1 1.43 6.9422476883 20.332887477 34.0980751044 0 0 0
1452 1 1 1.43 -0.9421756479 15.0875335304 31.6895390352 0 0 0
1453 1 1 1.43 -21.3095296861 24.3942836295 30.9860319397 0 0 0
1454 1 1 1.43 -12.2655264815 17.8828490734 31.0600546011 0 0 0
1455 1 1 1.43 -20.7426947919 10.8749751434 30.0855759312 0 0 0
1456 1 1 1.43 2.1359894126 20.0523604081 30.2002597322 0 0 0
1457 1 1 1.43 -7.8902093692 19.3987964825 30.3266814044 0 0 0
1458 1 1 1.43 -4.1917993594 20.8489231655 30.4424908295 0 0 0
1459 1 1 1.43 -18.9338566751 22.1814839913 30.1909509273 0 0 0
1460 1 1 1.43 -13.1804777506 21.8327590623 30.7174045435 0 0 0
1461 1 1 1.43 -19.7727389411 16.8271218204 30.2427473657 0 0 0
1462 1 1 1.43 -2.9929214785 23.9781056081 30.4407127132 0 0 0
1463 1 1 1.43 -14.5592198928 22.616181077 27.6508039284 0 0 0
1464 1 1 1.43 -19.5669856491 7.2092405797 31.0425600462 0 0 0
1465 1 1 1.43 -9.4642447968 12.7463487754 27.6348964313 0 0 0
1466 1 1 1.43 -21.8557767432 14.229104037 28.2894577465 0 0 0
1467 1 1 1.43 6.2098096606 20.6447116399 30.1663345413 0 0 0
1468 1 1 1.43 13.0199704685 18.4861515341 30.4969097633 0 0 0
1469 1 1 1.43 -9.4097896965 24.1998768012 29.4821364317 0 0 0
1470 1 1 1.43 0.4378247495 23.1113895223 29.6610968041 0 0 0
1471 1 1 1.43 6.9724891352 24.3773765801 29.0363626526 0 0 0
1472 1 1 1.43 -17.2374293407 19.835416182 26.087718539 0 0 0
1473 1 1 1.43 -12.9651578461 13.8755215944 26.0954281561 0 0 0
1474 1 1 1.43 -7.3326179382 15.4591013604 26.8646024489 0 0 0
1475 1 1 1.43 -21.2331171092 20.0288836425 26.5734757916 0 0 0
1476 1 1 1.43 2.6431999632 15.6656271882 28.7032645099 0 0 0
1477 1 1 1.43 -4.804765146 22.9875596401 26.9730669565 0 0 0
1478 1 1 1.43 -17.9038234557 24.9165617271 25.9362404421 0 0 0
1479 1 1 1.43 -10.1025352892 15.6946800778 28.8500930227 0 0 0
1480 1 1 1.43 -19.9537272441 7.5875033158 24.7737984175 0 0 0
1481 1 1 1.43 -1.928790911 18.427914263 31.9456359821 0 0 0
1482 1 1 1.43 -15.0307961709 16.6758789181 27.3531024864 0 0 0
1483 1 1 1.43 -15.5492861105 11.2193532368 25.8728867146 0 0 0
1484 1 1 1.43 -23.5879668018 22.8235437547 26.6142363763 0 0 0
1485 1 1 1.43 3.0611552185 21.0907282112 25.7285588786 0 0 0
1486 1 1 1.43 -2.9482664121 16.6943214366 25.7168702196 0 0 0
1487 1 1 1.43 -1.400277988 19.7432614022 27.7686330224 0 0 0
1488 1 1 1.43 -11.4613637727 18.9953084607 26.5567273474 0 0 0
1489 1 1 1.43 -7.2527947559 20.1575979165 25.6650175208 0 0 0
1490 1 1 1.43 10.3795526401 16.9685168156 27.7526718196 0 0 0
1491 1 1 1.43 -22.3100427898 12.7581979497 21.2876797358 0 0 0
1492 1 1 1.43 -19.1832140408 17.5457834754 23.6186093751 0 0 0
1493 1 1 1.43 13.4250045436 18.032211452 27.0143940685 0 0 0
1494 1 1 1.43 11.275783318 21.1991201351 23.8218075528 0 0 0
1495 1 1 1.43 -11.0394751826 11.7594645497 24.1186997955 0 0 0
1496 1 1 1.43 -9.4104775424 9.9116271685 26.1783146309 0 0 0
1497 1 1 1.43 -20.4155008988 23.8072944882 23.9545466543 0 0 0
1498 1 1 1.43 -16.0063479924 21.979720999 22.7761937379 0 0 0
1499 1 2 2.2896396396 4.7249784429 17.1653008694 25.40457021 0 0 0
1500 1 2 2.2896396396 0.8030590982 16.7501488749 25.5649459675 0 0 0
1501 1 2 2.2896396396 -11.8766625442 16.2430074874 23.2517555604 0 0 0
1502 1 2 2.2896396396 -18.8858989595 9.3583756523 19.9264506759 0 0 0
1503 1 2 2.2896396396 -5.5165898014 13.4684270873 22.0607166258 0 0 0
1504 1 2 2.2896396396 -22.1588562986 20.3135418104 23.3557264553 0 0 0
1505 1 2 2.2896396396 11.3995295685 17.3311991017 22.964555292 0 0 0
1506 1 2 2.2896396396 -17.0565470399 12.1484597229 21.6893086522 0 0 0
1507 1 2 2.2896396396 1.5645377175 24.0863649709 24.4001391335 0 0 0
1508 1 2 2.2896396396 -4.8378200479 22.7014018619 21.9249718946 0 0 0
1509 1 2 2.2896396396 -10.3454326308 23.8043638816 24.4677186657 0 0 0
1510 1 2 2.2896396396 -5.9028119334 17.5986969893 23.6376274914 0 0 0
1511 1 2 2.2896396396 0.0883443787 20.7755752591 22.2647488128 0 0 0
1512 1 2 2.2896396396 -1.5013246696 13.4156352815 25.1792478807 0 0 0
1513 1 2 2.2896396396 -21.1957949095 16.2785652481 20.3035015599 0 0 0
1514 1 2 2.2896396396 -14.9047176124 16.7051606817 21.0028122987 0 0 0
1515 1 2 2.2896396396 -10.1878996598 19.8901392822 23.3336495522 0 0 0
1516 1 2 2.2896396396 6.2269738139 19.9235952681 23.2806773805 0 0 0
1517 1 2 2.2896396396 7.111187342 23.0351418977 25.4181617787 0 0 0
1518 1 2 2.2896396396 12.7765872999 23.1904383594 21.1520324073 0 0 0
1519 1 2 2.2896396396 -13.6768796858 24.9235619555 21.2527374509 0 0 0
1520 1 2 2.2896396396 -24.468018729 18.7653795932 20.178147021 0 0 0
1521 1 2 2.2896396396 7.8130995675 15.9311794438 24.5502107493 0 0 0
1522 1 2 2.2896396396 -23.3840235062 23.1835903208 20.1694232416 0 0 0
1523 1 2 2.2896396396 -15.4000983795 8.1577819622 20.4808093695 0 0 0
1524 1 2 2.2896396396 -21.3256407759 20.3123777229 19.1481860246 0 0 0
1525 1 2 2.2896396396 -13.1643341724 12.7625763673 19.9188852198 0 0 0
1526 1 2 2.2896396396 -10.264518008 20.7216577498 19.8247159386 0 0 0
1527 1 2 2.2896396396 -0.7017188512 14.3761939712 18.9799807076 0 0 0
1528 1 2 2.2896396396 7.5668426129 18.7346499545 19.3505923964 0 0 0
1529 1 2 2.2896396396 -11.5665845735 12.105132836 66.6569663208 0 0 0
1530 1 2 2.2896396396 -24.5668631267 12.5646755779 66.2153271066 0 0 0
1531 1 2 2.2896396396 2.7506077712 13.9841933049 20.2228445085 0 0 0
1532 1 6 -1.14 3.5799242746 14.1273040892 18.1398299449 0 0 0
1533 1 6 -1.14 -9.1234937095 11.9234195217 18.03358818 0 0 0
1534 1 6 -1.14 -9.9179227211 10.6599105623 66.4578895021 0 0 0
1535 1 6 -1.14 -24.4584509565 7.6377303379 65.497304872 0 0 0
1536 1 6 -1.14 -12.352589037 13.9953420841 65.5411322802 0 0 0
1537 1 6 -1.14 13.890160136 21.7587181753 19.6016589521 0 0 0
1538 1 6 -1.14 -7.752711374 12.3582230882 64.5770269774 0 0 0
1539 1 6 -1.14 0.7395881934 15.4580864226 66.7693660366 0 0 0
1540 1 6 -1.14 -16.81959775 10.4223178384 65.6500160728 0 0 0
1541 1 6 -1.14 -7.0176810704 14.1134576687 66.2982138689 0 0 0
1542 1 6 -1.14 6.5117728319 18.3041954187 67.2058550531 0 0 0
1543 1 6 -1.14 -11.2154431489 16.3197807315 65.1552538211 0 0 0
1544 1 6 -1.14 -17.2710312057 16.2257971137 65.2338052303 0 0 0
1545 1 6 -1.14 -3.9758414263 22.8573982045 66.0818251886 0 0 0
1546 1 6 -1.14 10.0797580142 21.7993736 67.229113098 0 0 0
1547 1 6 -1.14 3.0579431581 23.5531443498 66.3230546449 0 0 0
1548 1 6 -1.14 -13.6242236554 11.3337784739 65.6549873793 0 0 0
1549 1 6 -1.14 10.2423724785 18.7918335582 66.3852686743 0 0 0
1550 1 6 -1.14 -16.0590361516 12.7542173969 65.9581672668 0 0 0
1551 1 6 -1.14 -20.2488724711 18.0037712357 65.5586744741 0 0 0
1552 1 6 -1.14 -14.3640486169 22.7809626634 64.664037326 0 0 0
1553 1 6 -1.14 -4.2295600414 12.9726483788 67.0713498717 0 0 0
1554 1 6 -1.14 -0.7914607716 13.5085924595 65.7417355059 0 0 0
1555 1 6 -1.14 5.8393560338 20.3312865179 65.6522119994 0 0 0
1556 1 6 -1.14 -12.4956109945 20.4243001411 65.6450006211 0 0 0
1557 1 6 -1.14 0.3652366431 18.1878225964 66.3837979622 0 0 0
1558 1 6 -1.14 -18.4471281956 12.4341544336 64.6934085377 0 0 0
1559 1 6 -1.14 5.5018839921 24.1731141258 64.2718864197 0 0 0
1560 1 6 -1.14 -5.0342726166 14.9962016744 64.8680607912 0 0 0
1561 1 6 -1.14 -21.0098567089 15.6379513635 64.6718665761 0 0 0
1562 1 6 -1.14 -14.8439186826 15.7457113965 64.1802013226 0 0 0
1563 1 6 -1.14 4.4306620859 17.2410861905 66.0014277783 0 0 0
1564 1 6 -1.14 -18.794516304 9.5141971472 64.3101260629 0 0 0
1565 1 6 -1.14 -3.0214203598 20.5157051334 65.2732984544 0 0 0
1566 1 6 -1.14 7.2509507702 22.641514424 65.2150478395 0 0 0
1567 1 6 -1.14 1.605881388 24.8136901985 64.4172158694 0 0 0
1568 1 6 -1.14 -10.0744490713 23.7929525522 65.3009924738 0 0 0
1569 1 6 -1.14 -2.0939937982 24.6623601418 65.8146611987 0 0 0
1570 1 6 -1.14 -10.0921337987 19.1536394335 65.5932034271 0 0 0
1571 1 6 -1.14 -5.6574944594 21.0723743797 65.2113862721 0 0 0
1572 1 6 -1.14 -19.3014460582 17.0062577702 63.4171530426 0 0 0
1573 1 6 -1.14 -23.6423532813 22.0306500874 62.1460150883 0 0 0
1574 1 6 -1.14 -21.1389712884 13.3028459218 63.4800068252 0 0 0
1575 1 6 -1.14 -10.5850750608 21.4681732879 64.401296543 0 0 0
1576 1 6 -1.14 -15.3807440778 19.0581404058 64.3421400773 0 0 0
1577 1 6 -1.14 0.5148467334 22.869971146 65.6881791151 0 0 0
1578 1 6 -1.14 -24.3727415891 18.9875467992 61.1970342828 0 0 0
1579 1 6 -1.14 -15.8467788714 19.8211661947 61.8401841657 0 0 0
1580 1 6 -1.14 -4.5702032137 24.8457340777 64.5009340539 0 0 0
1581 1 6 -1.14 -18.468420247 22.4452399511 62.8834098264 0 0 0
1582 1 6 -1.14 -23.281854168 15.0718667424 63.4588128609 0 0 0
1583 1 6 -1.14 -16.5339180311 17.3364166324 62.8853082567 0 0 0
1584 1 6 -1.14 -16.9496110809 14.7634850753 63.0156224465 0 0 0
1585 1 6 -1.14 -17.3058427709 24.7991001827 63.4415502431 0 0 0
1586 1 6 -1.14 -19.8611916191 24.6121199828 62.821281495 0 0 0
1587 1 6 -1.14 -8.0963503207 22.1507807233 64.1230611935 0 0 0
1588 1 6 -1.14 -16.2487114859 11.8256031213 63.5103755517 0 0 0
1589 1 6 -1.14 8.0387377341 17.4982575045 64.5540751471 0 0 0
1590 1 6 -1.14 -14.8759747281 23.7947996495 62.1859087139 0 0 0
1591 1 6 -1.14 -14.0171590699 13.5109809292 61.9418896592 0 0 0
1592 1 6 -1.14 -20.9884241387 21.3731972118 62.931170648 0 0 0
1593 1 6 -1.14 -12.4584729038 23.9031561179 63.3115762708 0 0 0
1594 1 6 -1.14 -3.5503282431 12.826037105 63.230921304 0 0 0
1595 1 6 -1.14 -21.7884807175 18.0485166305 63.4739116995 0 0 0
1596 1 6 -1.14 -21.8927260156 10.1870992681 62.2218275276 0 0 0
1597 1 6 -1.14 -19.016166162 20.2429920461 64.2093907476 0 0 0
1598 1 6 -1.14 -0.740290895 17.1194777583 63.4742272764 0 0 0
1599 1 6 -1.14 9.914821684 22.0278158433 64.4735220253 0 0 0
1600 1 6 -1.14 7.1168033168 22.9174120583 62.6265834805 0 0 0
1601 1 6 -1.14 -11.4974105959 11.3949051928 64.280121146 0 0 0
1602 1 6 -1.14 -13.8655899871 10.9677169035 63.1580649613 0 0 0
1603 1 6 -1.14 -11.7348032859 18.9597852525 63.6170361621 0 0 0
1604 1 6 -1.14 -19.1654043849 11.1953333836 61.6247713044 0 0 0
1605 1 6 -1.14 -3.2610530265 17.7414717566 63.5981053958 0 0 0
1606 1 6 -1.14 -22.6144571194 7.7712340938 62.4452473553 0 0 0
1607 1 6 -1.14 6.4881905381 18.5863088781 62.777927511 0 0 0
1608 1 6 -1.14 -9.8582952668 10.6779322012 61.7625446081 0 0 0
1609 1 6 -1.14 -5.9507108923 14.3860988627 61.6525117365 0 0 0
1610 1 6 -1.14 -22.1223042202 24.3468728514 60.6057753182 0 0 0
1611 1 6 -1.14 -9.7343574355 23.5319130621 62.686678896 0 0 0
1612 1 6 -1.14 -20.0648805531 8.1328428017 61.9841824399 0 0 0
1613 1 6 -1.14 -14.0791386806 17.8749503913 62.3636560144 0 0 0
1614 1 6 -1.14 -15.5132074431 11.5906396621 61.1587784783 0 0 0
1615 1 6 -1.14 -15.906350189 14.0916476666 60.2210369078 0 0 0
1616 1 6 -1.14 1.9237683194 17.0446200031 59.9902473668 0 0 0
1617 1 6 -1.14 -2.4566048222 15.2577732038 63.2834494338 0 0 0
1618 1 6 -1.14 -12.5346336675 9.6489991568 60.9039381901 0 0 0
1619 1 6 -1.14 -8.6133681356 11.7454547536 59.5890397604 0 0 0
1620 1 6 -1.14 -22.5215276787 21.1405811396 59.2451325041 0 0 0
1621 1 6 -1.14 -17.7908731152 12.0871505196 59.4905229781 0 0 0
1622 1 6 -1.14 -15.8526832408 9.425005075 62.5657273353 0 0 0
1623 1 6 -1.14 8.4079574079 19.9772278449 63.8377005968 0 0 0
1624 1 6 -1.14 6.4119735791 20.4400236497 61.0345841843 0 0 0
1625 1 6 -1.14 -21.7465105382 8.5760055933 60.1136903345 0 0 0
1626 1 6 -1.14 -13.8280021942 12.6254230273 59.4421876706 0 0 0
1627 1 6 -1.14 9.5217998987 21.4361271382 61.9232965426 0 0 0
1628 1 6 -1.14 -18.7293986394 23.6267013204 59.2891925075 0 0 0
1629 1 6 -1.14 11.0471311264 19.9598709289 63.378230767 0 0 0
1630 1 6 -1.14 -5.2388970653 15.996871561 59.6770531646 0 0 0
1631 1 6 -1.14 -16.331416803 22.4746272698 59.7083286171 0 0 0
1632 1 6 -1.14 -18.9082394597 9.6042544167 59.6596171779 0 0 0
1633 1 6 -1.14 -20.4091381687 11.6132765535 59.3728202335 0 0 0
1634 1 6 -1.14 -7.7223008321 15.0827674333 59.9100365799 0 0 0
1635 1 6 -1.14 -11.1006240586 12.4210282492 60.1172863296 0 0 0
1636 1 6 -1.14 -5.9859140305 13.3517219487 59.128521218 0 0 0
1637 1 6 -1.14 7.8870252283 22.2105699631 59.0097952493 0 0 0
1638 1 6 -1.14 -23.9802349324 24.3053562482 58.5875648832 0 0 0
1639 1 6 -1.14 -13.3861948931 23.8514243871 57.9615958544 0 0 0
1640 1 6 -1.14 -24.3276955797 19.5028052458 57.9495857294 0 0 0
1641 1 6 -1.14 3.2830457213 14.913068512 59.3368029558 0 0 0
1642 1 6 -1.14 -21.9432963371 19.6606233382 57.041522909 0 0 0
1643 1 6 -1.14 -18.1050402796 21.5474808415 57.9566905849 0 0 0
1644 1 6 -1.14 -10.8606475344 24.4416978365 58.2763305968 0 0 0
1645 1 6 -1.14 -23.5574637169 21.722742633 56.8624987592 0 0 0
1646 1 6 -1.14 -16.9030906805 23.873579855 57.3627841393 0 0 0
1647 1 6 -1.14 -19.6981973777 14.5756235143 57.4190132237 0 0 0
1648 1 6 -1.14 -21.5584033658 16.3672487054 56.5314777311 0 0 0
1649 1 6 -1.14 -9.6660505757 22.0779650345 56.2446627716 0 0 0
1650 1 6 -1.14 -21.638393389 11.0391613461 56.9075839161 0 0 0
1651 1 6 -1.14 -11.9203528274 21.0147948333 56.8417175554 0 0 0
1652 1 6 -1.14 7.3813070519 23.6165234952 56.8297974387 0 0 0
1653 1 6 -1.14 -21.6858421536 13.8856482099 55.9204120531 0 0 0
1654 1 6 -1.14 -16.0396447017 8.5666609999 55.4317360997 0 0 0
1655 1 6 -1.14 2.4802671457 16.5753716492 57.0334344292 0 0 0
1656 1 6 -1.14 -5.6099002176 21.5761004163 57.078253843 0 0 0
1657 1 6 -1.14 9.8282217325 22.7862402023 57.2012024263 0 0 0
1658 1 6 -1.14 -17.8176966296 24.1792501124 54.2712058478 0 0 0
1659 1 6 -1.14 4.3518441439 18.619253008 57.6762543069 0 0 0
1660 1 6 -1.14 -4.4655245913 19.3504646861 57.8008373511 0 0 0
1661 1 6 -1.14 -13.7497386593 10.9918080768 56.9669278976 0 0 0
1662 1 6 -1.14 -22.7583615122 8.7609512593 57.239748012 0 0 0
1663 1 6 -1.14 4.1532934962 24.3723359777 56.0477469805 0 0 0
1664 1 6 -1.14 -15.6535317466 9.2570737204 53.0424371514 0 0 0
1665 1 6 -1.14 4.4499030645 16.666379727 55.3162154068 0 0 0
1666 1 6 -1.14 5.0572722585 21.9277975395 55.4009022385 0 0 0
1667 1 6 -1.14 -11.5743970903 21.7031282043 54.3328110651 0 0 0
1668 1 6 -1.14 -22.8167836289 9.8411431654 54.9117223196 0 0 0
1669 1 6 -1.14 2.016240839 15.7290342188 54.5914012862 0 0 0
1670 1 6 -1.14 -15.4676802676 16.9414154138 53.0640822883 0 0 0
1671 1 6 -1.14 -11.8524882986 24.4934600836 54.9660289031 0 0 0
1672 1 6 -1.14 -24.6906602475 20.6134571845 54.5542306411 0 0 0
1673 1 6 -1.14 -12.544069116 11.0919184582 54.7017463048 0 0 0
1674 1 6 -1.14 -5.5486685808 19.6267790891 55.3237191338 0 0 0
1675 1 6 -1.14 -18.5747981471 22.8786523516 51.9589170043 0 0 0
1676 1 6 -1.14 -23.3909841738 22.8930059943 54.2219989181 0 0 0
1677 1 6 -1.14 -4.1095208267 12.8218966113 54.2124653743 0 0 0
1678 1 6 -1.14 -14.4693441418 11.3819560217 52.3383700181 0 0 0
1679 1 6 -1.14 -3.7807349429 24.241239359 55.5237371638 0 0 0
1680 1 6 -1.14 -17.0763649726 14.9489219289 52.3207495704 0 0 0
1681 1 6 -1.14 -19.6220831001 8.7764772589 52.0981504679 0 0 0
1682 1 6 -1.14 -3.4503964562 20.9672968045 55.7851652382 0 0 0
1683 1 6 -1.14 8.8023037805 18.2130623524 54.1990159537 0 0 0
1684 1 6 -1.14 -23.4630376979 7.5455526747 53.129656172 0 0 0
1685 1 6 -1.14 6.1799657014 18.4466876904 54.0948324429 0 0 0
1686 1 6 -1.14 -11.7265223377 10.4463860317 51.6212652179 0 0 0
1687 1 6 -1.14 6.6833808706 15.8917689005 53.9820074494 0 0 0
1688 1 6 -1.14 -16.8106217034 11.1600406139 51.4484708672 0 0 0
1689 1 6 -1.14 -13.5855358515 14.1612666553 51.6355695307 0 0 0
1690 1 6 -1.14 -2.1338055754 13.99466808 53.1375446703 0 0 0
1691 1 6 -1.14 -10.4994774274 21.9870994134 51.4795449007 0 0 0
1692 1 6 -1.14 -4.4372556739 14.8294079037 52.5962003849 0 0 0
1693 1 6 -1.14 -22.1358772426 17.8511348468 48.6584707848 0 0 0
1694 1 6 -1.14 -4.1023634957 12.4064293365 51.0453352089 0 0 0
1695 1 6 -1.14 -12.9697237358 16.989909365 50.8833438267 0 0 0
1696 1 6 -1.14 -11.5243848842 24.0566872835 50.4435574146 0 0 0
1697 1 6 -1.14 0.0594576806 16.6147448162 52.3402928031 0 0 0
1698 1 6 -1.14 -15.6102537691 18.4193510536 48.6774285982 0 0 0
1699 1 6 -1.14 -19.6642387484 22.4496557722 49.3258877939 0 0 0
1700 1 6 -1.14 -22.7591633194 20.3948907068 47.9091050154 0 0 0
1701 1 6 -1.14 -20.3163128031 19.378018826 47.5534750933 0 0 0
1702 1 6 -1.14 -14.339285242 12.58771862 49.7220740605 0 0 0
1703 1 6 -1.14 -22.3364304681 23.3194832665 49.9734273471 0 0 0
1704 1 6 -1.14 -8.8395145306 23.1024675819 49.7457384875 0 0 0
1705 1 6 -1.14 1.5538373528 19.6946099359 50.3405033047 0 0 0
1706 1 6 -1.14 -13.1066946863 14.9636487634 49.1582189051 0 0 0
1707 1 6 -1.14 -11.7291042454 13.0386847251 50.1888922876 0 0 0
1708 1 6 -1.14 -17.9799440554 11.0786198125 48.5653235537 0 0 0
1709 1 6 -1.14 -17.7726083096 18.0174406228 47.1343737002 0 0 0
1710 1 6 -1.14 -6.6344886506 17.3186847381 51.9732113866 0 0 0
1711 1 6 -1.14 -21.2713416916 11.6071474844 44.8899392598 0 0 0
1712 1 6 -1.14 -24.8425496082 14.9463151655 47.7084617195 0 0 0
1713 1 6 -1.14 -3.945321174 22.5233508174 47.7580305065 0 0 0
1714 1 6 -1.14 -13.1356934876 17.4148309085 48.2432585983 0 0 0
1715 1 6 -1.14 -6.1858594556 23.3485821705 48.8464053375 0 0 0
1716 1 6 -1.14 -20.1793293069 24.9355173228 49.5699225442 0 0 0
1717 1 6 -1.14 1.1839698948 24.9160592699 51.0488475304 0 0 0
1718 1 6 -1.14 -20.2576067128 12.1253366876 47.3710542442 0 0 0
1719 1 6 -1.14 -19.3850579127 15.114029066 46.4836685418 0 0 0
1720 1 6 -1.14 -5.7580919289 14.461548378 49.7684987417 0 0 0
1721 1 6 -1.14 -11.1729290905 21.9885481608 48.9857613345 0 0 0
1722 1 6 -1.14 6.5382946031 18.92303928 48.0343507223 0 0 0
1723 1 6 -1.14 -0.5308965418 18.1762162044 50.2446454392 0 0 0
1724 1 6 -1.14 -8.0001144316 15.8567632904 49.5540505321 0 0 0
1725 1 6 -1.14 -16.4237684202 8.7168911341 49.9190640336 0 0 0
1726 1 6 -1.14 -17.4159256267 22.6787532897 47.4217959861 0 0 0
1727 1 6 -1.14 -13.45467123 9.6368322237 49.3053900038 0 0 0
1728 1 6 -1.14 -17.5635715092 20.3495376503 48.5129926223 0 0 0
1729 1 6 -1.14 -15.6022274166 20.8107307929 46.8408206027 0 0 0
1730 1 6 -1.14 -22.4932756094 18.5961707444 46.1810873355 0 0 0
1731 1 6 -1.14 -10.942360322 19.4844745291 49.9248945759 0 0 0
1732 1 6 -1.14 -3.1620031669 13.8264101935 48.6887924901 0 0 0
1733 1 6 -1.14 -4.1051407541 24.8877910247 48.8087337545 0 0 0
1734 1 6 -1.14 -0.7993371854 15.3754221906 50.2853077919 0 0 0
1735 1 6 -1.14 -10.9295160363 16.2895969315 49.3165461534 0 0 0
1736 1 6 -1.14 -7.4891669501 19.0468056988 50.137574332 0 0 0
1737 1 6 -1.14 -16.8072701633 15.2888275169 46.588240647 0 0 0
1738 1 6 -1.14 -22.116538293 16.015865358 46.4007652992 0 0 0
1739 1 6 -1.14 -17.8509408725 12.9097516325 46.6991562415 0 0 0
1740 1 6 -1.14 10.4392969452 24.7151833098 50.3181895489 0 0 0
1741 1 6 -1.14 2.194148069 22.5509579566 50.5194070503 0 0 0
1742 1 6 -1.14 -23.0453171616 13.1367086349 46.9054464952 0 0 0
1743 1 6 -1.14 7.3638270359 21.8988042152 48.1595065889 0 0 0
1744 1 6 -1.14 -14.8936969377 17.3804858972 46.1892591855 0 0 0
1745 1 6 -1.14 4.581806224 16.2341988715 48.1711195363 0 0 0
1746 1 6 -1.14 -9.7928484202 11.8956457747 48.4405847387 0 0 0
1747 1 6 -1.14 10.2466528525 21.3432657233 48.7589410179 0 0 0
1748 1 6 -1.14 -0.7873260264 20.507619965 49.1527535872 0 0 0
1749 1 6 -1.14 4.7945581211 22.3419991189 49.1525214831 0 0 0
1750 1 6 -1.14 -24.2065639075 16.980096862 44.8997403464 0 0 0
1751 1 6 -1.14 0.7679200767 18.8217786992 48.0299337406 0 0 0
1752 1 6 -1.14 -5.6707465224 17.1385087913 49.5878810144 0 0 0
1753 1 6 -1.14 3.9241340449 19.3102746692 48.4454921272 0 0 0
1754 1 6 -1.14 -18.6877168719 10.4311861912 46.108939776 0 0 0
1755 1 6 -1.14 0.5032510649 23.358106464 48.6593172193 0 0 0
1756 1 6 -1.14 -11.7084925101 20.0264910483 47.2031045696 0 0 0
1757 1 6 -1.14 5.2635511187 20.9355281917 46.8829844754 0 0 0
1758 1 6 -1.14 4.749916732 18.2699906303 46.3135383588 0 0 0
1759 1 6 -1.14 -24.9785597966 22.2312547471 46.3812555384 0 0 0
1760 1 6 -1.14 -18.5374753491 7.9477731209 44.3710552064 0 0 0
1761 1 6 -1.14 -5.9259206173 16.8529904149 44.7404669208 0 0 0
1762 1 6 -1.14 3.3536104322 16.8267435206 40.6467175351 0 0 0
1763 1 6 -1.14 -6.8980855196 11.5387884021 38.3019656911 0 0 0
1764 1 6 -1.14 -19.3989243186 7.6721557209 40.0053051509 0 0 0
1765 1 6 -1.14 -4.8436800892 11.8280954805 39.9663634081 0 0 0
1766 1 6 -1.14 0.1383714356 13.7713624331 41.2630350072 0 0 0
1767 1 6 -1.14 -19.2187421624 11.3019348492 42.5122482735 0 0 0
1768 1 6 -1.14 9.6066228844 19.0205242304 43.7339507277 0 0 0
1769 1 6 -1.14 -13.1490567726 12.4646787929 39.555901587 0 0 0
1770 1 6 -1.14 -6.8372460618 14.026185022 39.0748632055 0 0 0
1771 1 6 -1.14 -18.1926552753 10.0691026014 40.4174318868 0 0 0
1772 1 6 -1.14 -2.5653566203 14.8892272076 40.7635886914 0 0 0
1773 1 6 -1.14 4.4124603247 19.4958494557 41.3391061875 0 0 0
1774 1 6 -1.14 -10.5588859976 10.5575820241 40.0118691497 0 0 0
1775 1 6 -1.14 -0.7403258954 16.7837186142 41.5967368847 0 0 0
1776 1 6 -1.14 10.2051466272 21.6628306912 43.3339803951 0 0 0
1777 1 6 -1.14 6.8800633056 20.4442382447 41.7531921077 0 0 0
1778 1 6 -1.14 -20.9324114037 23.4243639039 40.4846313401 0 0 0
1779 1 6 -1.14 -8.1776149971 16.3264924568 39.3108283243 0 0 0
1780 1 6 -1.14 -13.3059301978 18.0565976309 40.0896195696 0 0 0
1781 1 6 -1.14 -23.4069616442 21.0501624233 38.584282937 0 0 0
1782 1 6 -1.14 0.5278512965 24.1247130767 39.5310504282 0 0 0
1783 1 6 -1.14 -2.7830599307 13.4671059266 38.363125901 0 0 0
1784 1 6 -1.14 -17.7820932273 12.5767469393 40.7510477018 0 0 0
1785 1 6 -1.14 -13.9929173088 10.1162804985 39.9828948738 0 0 0
1786 1 6 -1.14 7.2272403208 24.1180684499 40.341455189 0 0 0
1787 1 6 -1.14 8.4459323954 17.0241803012 40.3709187564 0 0 0
1788 1 6 -1.14 -9.3536214259 14.0800127945 39.4740240972 0 0 0
1789 1 6 -1.14 -19.5605061361 9.8101077318 38.2562413114 0 0 0
1790 1 6 -1.14 -11.9370815733 14.3325735628 38.3536999805 0 0 0
1791 1 6 -1.14 -16.1814178329 20.5074114399 39.8643154217 0 0 0
1792 1 6 -1.14 -9.4062483308 24.4441263776 39.5153742395 0 0 0
1793 1 6 -1.14 -21.4503698064 6.1320929466 39.4972787666 0 0 0
1794 1 6 -1.14 1.1562129766 15.1056171432 38.6646558708 0 0 0
1795 1 6 -1.14 3.7765162956 18.8162166189 38.9870331254 0 0 0
1796 1 6 -1.14 12.1246876016 23.3444655251 42.6399960424 0 0 0
1797 1 6 -1.14 9.9140273293 23.8753617649 41.8106548566 0 0 0
1798 1 6 -1.14 -8.5426318448 20.6593867123 40.731852273 0 0 0
1799 1 6 -1.14 4.8586526962 21.9864579298 41.4761028883 0 0 0
1800 1 6 -1.14 -14.4181219774 14.5969547056 38.9088058068 0 0 0
1801 1 6 -1.14 -20.7262546636 22.009941857 38.3286735525 0 0 0
1802 1 6 -1.14 0.3716752384 18.7414659068 40.2585908865 0 0 0
1803 1 6 -1.14 -17.7154021198 18.5722013544 38.5457597195 0 0 0
1804 1 6 -1.14 -10.8328076168 17.34459709 39.2544215128 0 0 0
1805 1 6 -1.14 9.7250877717 19.9136825312 41.3553770196 0 0 0
1806 1 6 -1.14 -15.666160097 12.0856233547 38.9336646903 0 0 0
1807 1 6 -1.14 1.2815474489 21.6499351122 39.4873727267 0 0 0
1808 1 6 -1.14 -20.0685650115 12.903385806 39.2083238871 0 0 0
1809 1 6 -1.14 -4.6491977285 15.7616140346 38.1879852024 0 0 0
1810 1 6 -1.14 -5.9508274083 23.6480933245 36.9298555971 0 0 0
1811 1 6 -1.14 -5.9221413178 20.906371508 40.9263485906 0 0 0
1812 1 6 -1.14 -1.2561218248 22.1474823584 39.5024033744 0 0 0
1813 1 6 -1.14 -15.183747702 19.0693172067 37.9040393868 0 0 0
1814 1 6 -1.14 -18.6555626439 23.4712284078 38.8478343228 0 0 0
1815 1 6 -1.14 -22.5849413076 18.2915270126 38.7897456835 0 0 0
1816 1 6 -1.14 -17.1332164145 16.2716159119 39.3493154763 0 0 0
1817 1 6 -1.14 -7.0721699179 22.0506490042 38.7996080361 0 0 0
1818 1 6 -1.14 -9.8498026603 20.7067439405 38.2080610032 0 0 0
1819 1 6 -1.14 3.9929205843 22.9632546637 38.7488304901 0 0 0
1820 1 6 -1.14 -21.7407949843 20.5257016913 36.5433425611 0 0 0
1821 1 6 -1.14 -12.2001197787 21.9546242731 38.6171246172 0 0 0
1822 1 6 -1.14 -15.8486287572 23.3258031993 38.0261376847 0 0 0
1823 1 6 -1.14 -16.9856930348 10.1630394084 36.9467611077 0 0 0
1824 1 6 -1.14 -19.4341409115 16.7921641631 37.9362743866 0 0 0
1825 1 6 -1.14 -12.1644171119 19.4521973053 38.3489644193 0 0 0
1826 1 6 -1.14 -12.8261875355 17.0181166785 37.5584060429 0 0 0
1827 1 6 -1.14 -13.9523252579 24.9116066943 37.1197879633 0 0 0
1828 1 6 -1.14 11.8917639058 24.5017131362 40.1106157271 0 0 0
1829 1 6 -1.14 -22.7727614685 23.0113949233 36.9828324336 0 0 0
1830 1 6 -1.14 -4.5292324299 22.7669747159 38.7492249275 0 0 0
1831 1 6 -1.14 -24.7199447967 21.0444142078 35.7582038502 0 0 0
1832 1 6 -1.14 -13.8227423171 11.0212388949 37.4596339756 0 0 0
1833 1 6 -1.14 13.0183656529 19.0158212579 40.4402474491 0 0 0
1834 1 6 -1.14 -10.7312192039 24.6000382557 37.2326252481 0 0 0
1835 1 6 -1.14 -8.9329003808 12.5256499677 37.1171282679 0 0 0
1836 1 6 -1.14 -17.5359571948 23.0159464748 35.9745083082 0 0 0
1837 1 6 -1.14 -0.0137461965 13.5022392946 36.9746108609 0 0 0
1838 1 6 -1.14 -19.2860402136 19.263815308 35.8650149089 0 0 0
1839 1 6 -1.14 -17.2257478349 8.6954671607 34.6380385951 0 0 0
1840 1 6 -1.14 -17.1716670192 20.9491340077 37.5410585239 0 0 0
1841 1 6 -1.14 2.8463779155 17.2217004706 36.9319953404 0 0 0
1842 1 6 -1.14 -22.6368352223 14.4838207841 37.4839620902 0 0 0
1843 1 6 -1.14 -20.7547839625 8.0462539524 36.8446240139 0 0 0
1844 1 6 -1.14 10.8914366407 22.1532537604 40.1093952317 0 0 0
1845 1 6 -1.14 -6.1201654661 11.1558245836 35.6351260221 0 0 0
1846 1 6 -1.14 -11.4195161509 9.8759528665 37.7409392112 0 0 0
1847 1 6 -1.14 -7.1997255797 19.3783977148 39.0269733094 0 0 0
1848 1 6 -1.14 -15.5750176204 11.6659740115 35.0485155943 0 0 0
1849 1 6 -1.14 0.4154847088 18.3358690353 37.1443304831 0 0 0
1850 1 6 -1.14 -17.6452057268 7.1928984652 32.4830177151 0 0 0
1851 1 6 -1.14 10.1484107836 19.4806210278 37.5559538845 0 0 0
1852 1 6 -1.14 -6.678605647 13.5830573158 36.3712412197 0 0 0
1853 1 6 -1.14 2.5821390446 14.1352942055 36.5594715295 0 0 0
1854 1 6 -1.14 14.3458068461 18.260858044 38.27364734 0 0 0
1855 1 6 -1.14 -2.6429491414 15.31617933 35.3956951781 0 0 0
1856 1 6 -1.14 -5.6318851474 21.0898272259 36.8323275639 0 0 0
1857 1 6 -1.14 -3.4212735936 24.1238641681 36.6581055208 0 0 0
1858 1 6 -1.14 -15.2970211193 8.333018641 32.9722532677 0 0 0
1859 1 6 -1.14 -19.2171997756 6.788075319 34.938809408 0 0 0
1860 1 6 -1.14 -11.9137830908 20.847805086 36.2151721764 0 0 0
1861 1 6 -1.14 -11.5308373517 12.1439867316 36.3476266156 0 0 0
1862 1 6 -1.14 -10.1816703352 14.4424787227 35.9865641744 0 0 0
1863 1 6 -1.14 5.8631705294 16.9394795395 36.6294326519 0 0 0
1864 1 6 -1.14 0.6631815628 15.9575742053 36.194264666 0 0 0
1865 1 6 -1.14 -4.3797209248 13.0661333817 35.2522922123 0 0 0
1866 1 6 -1.14 -20.4054143768 22.2902258729 34.5148822933 0 0 0
1867 1 6 -1.14 -13.8014362618 13.5478184696 34.7349521546 0 0 0
1868 1 6 -1.14 -12.6215769508 9.9396427475 35.4110125318 0 0 0
1869 1 6 -1.14 12.9511429508 20.448850633 38.3497994185 0 0 0
1870 1 6 -1.14 -20.9243284821 7.4715230956 33.0390395801 0 0 0
1871 1 6 -1.14 11.1301613187 21.7951308499 36.6050729304 0 0 0
1872 1 6 -1.14 -17.6896488386 10.8400789472 32.9119867313 0 0 0
1873 1 6 -1.14 -9.5893404791 12.2993800415 34.4594236424 0 0 0
1874 1 6 -1.14 -21.9487426325 10.4915139604 37.1386056416 0 0 0
1875 1 6 -1.14 -23.2772798205 22.2442295462 33.3453041672 0 0 0
1876 1 6 -1.14 -14.94819869 23.6530935883 33.9309543586 0 0 0
1877 1 6 -1.14 -24.5989484005 24.6375883847 33.2758819057 0 0 0
1878 1 6 -1.14 -19.6800296425 9.9992479087 35.6838649178 0 0 0
1879 1 6 -1.14 -2.0720381958 16.6316391339 33.2055669084 0 0 0
1880 1 6 -1.14 -12.4352936029 23.2660066073 34.439311338 0 0 0
1881 1 6 -1.14 -13.7346825898 11.2219420583 33.1670046389 0 0 0
1882 1 6 -1.14 -15.4561400784 13.0342993894 32.7135688357 0 0 0
1883 1 6 -1.14 -24.4197991184 19.3250136376 33.1111915187 0 0 0
1884 1 6 -1.14 -4.4543565403 15.7088811502 33.5837296415 0 0 0
1885 1 6 -1.14 -6.6039023509 13.0796764373 33.8682433649 0 0 0
1886 1 6 -1.14 -2.4496322284 14.1002859816 32.921518702 0 0 0
1887 1 6 -1.14 -8.650015711 24.4680298862 33.081843486 0 0 0
1888 1 6 -1.14 -21.0168204755 20.2154202702 33.0503874226 0 0 0
1889 1 6 -1.14 5.6541627893 18.4643096939 34.6115578163 0 0 0
1890 1 6 -1.14 -18.650140687 21.3109252929 32.6948521605 0 0 0
1891 1 6 -1.14 -13.6411199014 21.4772758871 32.9796618633 0 0 0
1892 1 6 -1.14 -23.7031046496 23.4336731526 30.9608333958 0 0 0
1893 1 6 -1.14 -20.7645405273 22.3902676383 31.6928739433 0 0 0
1894 1 6 -1.14 -12.9926535282 23.7667757845 31.942119821 0 0 0
1895 1 6 -1.14 11.5883746925 17.1096208539 32.023027336 0 0 0
1896 1 6 -1.14 -16.6433340544 15.9355321588 32.7370705691 0 0 0
1897 1 6 -1.14 -18.4866931657 17.502062967 32.097712452 0 0 0
1898 1 6 -1.14 -5.1260908504 22.9199856775 29.4527486706 0 0 0
1899 1 6 -1.14 -24.5417351456 20.113339333 30.5363750591 0 0 0
1900 1 6 -1.14 0.0349613177 13.1614352501 31.3509584179 0 0 0
1901 1 6 -1.14 -16.988801621 10.9812125682 30.4753017288 0 0 0
1902 1 6 -1.14 -6.4850226227 21.1896440543 30.816496607 0 0 0
1903 1 6 -1.14 -18.9083328949 15.0176739113 31.6729365842 0 0 0
1904 1 6 -1.14 4.2739339859 18.9403353027 30.1110568649 0 0 0
1905 1 6 -1.14 -1.9094757354 22.062707615 30.737368501 0 0 0
1906 1 6 -1.14 -21.8792535394 12.8601932938 30.142638917 0 0 0
1907 1 6 -1.14 -14.0909961993 24.6264930915 28.4698468484 0 0 0
1908 1 6 -1.14 6.3888224551 19.5253579059 32.085402387 0 0 0
1909 1 6 -1.14 -0.3279707325 20.2000033928 31.8653482016 0 0 0
1910 1 6 -1.14 -7.269549807 12.3955247457 30.577907319 0 0 0
1911 1 6 -1.14 -9.0164925923 10.7219103506 28.3530830743 0 0 0
1912 1 6 -1.14 -19.2239426452 9.518658967 31.2325185916 0 0 0
1913 1 6 -1.14 8.1653733533 24.7934653071 31.0214767103 0 0 0
1914 1 6 -1.14 -12.427617301 9.6600138703 27.7336011064 0 0 0
1915 1 6 -1.14 -22.3638286056 24.5835648733 27.7299582394 0 0 0
1916 1 6 -1.14 6.7187136505 18.3223599316 29.3685096795 0 0 0
1917 1 6 -1.14 7.3906739313 22.5176920088 30.2477145216 0 0 0
1918 1 6 -1.14 -7.476750867 23.5549253572 30.3914692546 0 0 0
1919 1 6 -1.14 -19.2120929828 12.0885725372 31.1842151845 0 0 0
1920 1 6 -1.14 4.7809841402 16.3792494286 29.1193084581 0 0 0
1921 1 6 -1.14 -12.3693201343 16.5185705879 29.3059808433 0 0 0
1922 1 6 -1.14 -21.5659870022 22.1862647455 27.3307238035 0 0 0
1923 1 6 -1.14 -8.2904268103 14.27088301 28.6565338609 0 0 0
1924 1 6 -1.14 -2.2436368638 19.6622014393 29.9759421446 0 0 0
1925 1 6 -1.14 -15.5684247635 24.461570785 26.3162980416 0 0 0
1926 1 6 -1.14 -2.0678358249 13.2757662558 29.0960268604 0 0 0
1927 1 6 -1.14 -20.2200322278 23.6431113115 28.9953379541 0 0 0
1928 1 6 -1.14 -14.9744251374 9.0737372473 26.6604254089 0 0 0
1929 1 6 -1.14 -1.3718597102 15.693738982 29.3678728741 0 0 0
1930 1 6 -1.14 -11.1555312677 11.6379524465 26.5002991977 0 0 0
1931 1 6 -1.14 -0.9451457843 24.8857960833 30.0590348281 0 0 0
1932 1 6 -1.14 -2.0147702071 14.7901287385 26.9747513617 0 0 0
1933 1 6 -1.14 -13.8875305416 14.814461354 27.976126898 0 0 0
1934 1 6 -1.14 0.0984903702 20.8895817064 29.3683505245 0 0 0
1935 1 6 -1.14 -23.071702554 20.8950186775 25.4246935226 0 0 0
1936 1 6 -1.14 11.6798203533 18.559917632 28.5560321913 0 0 0
1937 1 6 -1.14 14.5987439398 18.4316030158 28.7959446718 0 0 0
1938 1 6 -1.14 9.172730705 18.8120843912 28.4400294624 0 0 0
1939 1 6 -1.14 8.4228467426 16.3102722746 28.8796098431 0 0 0
1940 1 6 -1.14 -13.6733408705 11.9048002191 26.7908930937 0 0 0
1941 1 6 -1.14 -10.9645484856 14.6168528121 26.9824470418 0 0 0
1942 1 6 -1.14 -20.1433025046 24.2270317515 26.2823664564 0 0 0
1943 1 6 -1.14 -11.3850149218 9.3262859507 24.8664210312 0 0 0
1944 1 6 -1.14 0.6265292799 15.9529461256 27.6887601137 0 0 0
1945 1 6 -1.14 -22.5824897254 23.6687336711 24.6461546576 0 0 0
1946 1 6 -1.14 -6.5793538618 22.3727122889 25.4921888932 0 0 0
1947 1 6 -1.14 -1.395817873 17.5133707044 27.3376508304 0 0 0
1948 1 6 -1.14 -19.3289241466 19.447145772 25.1117454788 0 0 0
1949 1 6 -1.14 2.9992183476 15.7679199017 26.3131337348 0 0 0
1950 1 6 -1.14 -9.0860855358 17.0041992638 27.2484488832 0 0 0
1951 1 6 -1.14 -8.1007858152 24.2993229735 24.2780080412 0 0 0
1952 1 6 -1.14 4.3045201579 19.3241566527 24.5071642122 0 0 0
1953 1 6 -1.14 -12.1712684201 19.3916061579 24.3167736577 0 0 0
1954 1 6 -1.14 -15.5892378522 24.4206403352 22.6003521085 0 0 0
1955 1 6 -1.14 -20.2365962223 21.4269394504 23.8569919139 0 0 0
1956 1 6 -1.14 -17.5195636886 21.232617002 24.2421199665 0 0 0
1957 1 6 -1.14 -11.2111184224 13.9998467316 24.4364445864 0 0 0
1958 1 6 -1.14 -18.0485662102 24.4082822952 23.7004756757 0 0 0
1959 1 6 -1.14 -23.1664739106 15.432458301 19.6810688684 0 0 0
1960 1 6 -1.14 -5.5535599221 24.1223094652 23.682790332 0 0 0
1961 1 6 -1.14 2.7879338672 22.0764913606 23.6624028147 0 0 0
1962 1 6 -1.14 -10.1774170883 16.3105347579 25.0133311563 0 0 0
1963 1 6 -1.14 -8.795171314 14.1233104099 25.7733813231 0 0 0
1964 1 6 -1.14 -13.0307560652 10.8888421505 23.5240988214 0 0 0
1965 1 6 -1.14 -13.4218776027 17.9370596119 22.4277224201 0 0 0
1966 1 6 -1.14 -1.1293283815 17.3944428309 24.323825306 0 0 0
1967 1 6 -1.14 -16.7617877022 10.1998049012 20.566473719 0 0 0
1968 1 6 -1.14 -23.3893435944 22.1632684704 22.5097525369 0 0 0
1969 1 6 -1.14 -20.6272469463 13.9533797041 20.3751086379 0 0 0
1970 1 6 -1.14 -0.200015687 22.9731879138 23.1622771677 0 0 0
1971 1 6 -1.14 -9.5481561455 18.873661859 25.3776926472 0 0 0
1972 1 6 -1.14 -2.7951807414 23.7567321518 22.2396707513 0 0 0
1973 1 6 -1.14 -15.6767882486 10.9609243061 23.580993667 0 0 0
1974 1 6 -1.14 -16.1946547115 14.049940917 22.6344176685 0 0 0
1975 1 6 -1.14 -2.5227487028 14.8143496199 23.6809547992 0 0 0
1976 1 6 -1.14 -7.0403190192 22.1994193514 22.9301770231 0 0 0
1977 1 6 -1.14 10.1668801127 19.7190815662 22.5003319335 0 0 0
1978 1 6 -1.14 2.3752320676 19.7969874754 22.7554986667 0 0 0
1979 1 6 -1.14 -3.7120061335 14.7390903665 21.3391914305 0 0 0
1980 1 6 -1.14 -11.3901192665 9.2499127346 22.3356708748 0 0 0
1981 1 6 -1.14 -13.5663030154 22.6346175298 21.2846689826 0 0 0
1982 1 6 -1.14 -9.0580248184 10.7215624549 23.8759110916 0 0 0
1983 1 6 -1.14 -14.0516139192 20.6203853067 22.8802594927 0 0 0
1984 1 6 -1.14 -11.6977020759 20.6719320945 21.52820459 0 0 0
1985 1 6 -1.14 -18.7756159745 19.6109997372 22.5795940823 0 0 0
1986 1 6 -1.14 -22.2433093924 18.2622068139 19.4685562887 0 0 0
1987 1 6 -1.14 -7.274223912 19.5870342884 23.4005902154 0 0 0
1988 1 6 -1.14 0.5323895923 14.5345873815 25.0671818508 0 0 0
1989 1 6 -1.14 4.4143918407 18.0245769459 22.2367049301 0 0 0
1990 1 6 -1.14 -7.5778790349 17.2529102906 25.2174588899 0 0 0
1991 1 6 -1.14 -3.6288063933 17.399081971 23.6551758755 0 0 0
1992 1 6 -1.14 -13.9898171001 15.3552371941 22.7522602758 0 0 0
1993 1 6 -1.14 -19.5300724785 17.6269975344 21.2176128411 0 0 0
1994 1 6 -1.14 -14.3073636738 13.1182506403 24.1669082845 0 0 0
1995 1 6 -1.14 -21.410881294 11.6486016256 19.5032436484 0 0 0
1996 1 6 -1.14 5.8797327706 24.9612600788 24.6940761428 0 0 0
1997 1 6 -1.14 -19.0086466647 11.7607786748 20.3606084622 0 0 0
1998 1 6 -1.14 10.9262275796 23.2051988654 22.8300116764 0 0 0
1999 1 6 -1.14 -10.4483713411 17.8499000484 22.4191560837 0 0 0
2000 1 6 -1.14 6.5841468412 17.8573446156 24.2101652617 0 0 0
2001 1 6 -1.14 -3.8151557778 12.2375755426 23.0136036904 0 0 0
2002 1 6 -1.14 5.4215852704 15.31357935 23.995497478 0 0 0
2003 1 6 -1.14 12.9615964022 21.18852977 22.2896808895 0 0 0
2004 1 6 -1.14 -23.3644548093 24.6590798105 22.1482661909 0 0 0
2005 1 6 -1.14 2.0342930853 21.7911536601 21.1990769005 0 0 0
2006 1 6 -1.14 8.3937866631 23.7737428105 23.6705827536 0 0 0
2007 1 6 -1.14 -19.1760698882 19.8686479213 19.7375196774 0 0 0
2008 1 6 -1.14 4.5222083068 20.9553234421 21.8284347347 0 0 0
2009 1 6 -1.14 -1.8450461115 16.6649073236 21.8633816205 0 0 0
2010 1 6 -1.14 7.6489166584 19.6054123701 21.6084408167 0 0 0
2011 1 6 -1.14 -14.4762757519 12.2102498723 21.6425651412 0 0 0
2012 1 6 -1.14 3.5731796916 24.708573863 23.4333534586 0 0 0
2013 1 6 -1.14 -8.8276451271 20.6814971037 21.6433973702 0 0 0
2014 1 6 -1.14 -23.5696588734 20.8490457266 19.7524993101 0 0 0
2015 1 6 -1.14 8.9585999928 21.9289322247 21.7580630375 0 0 0
2016 1 6 -1.14 -20.9925458509 19.9825028705 21.456734742 0 0 0
2017 1 6 -1.14 9.4867538569 19.9307107906 19.9201853052 0 0 0
2018 1 6 -1.14 -21.2015616729 22.5657806923 19.5764984146 0 0 0
2019 1 6 -1.14 -12.306786723 10.751733142 19.0376226324 0 0 0
2020 1 7 -1.0 -22.6808677097 13.6970681017 65.6874355659 0 0 0
2021 1 4 0.29 -22.0507840193 13.5895259281 66.541942194 0 0 0
2022 1 7 -1.0 -18.9060132658 23.6103993232 65.306368194 0 0 0
2023 1 4 0.29 -18.5963250909 23.8960719661 66.2273972838 0 0 0
2024 1 7 -1.0 -6.8206929212 16.7333743206 66.0157669993 0 0 0
2025 1 4 0.29 -6.9739099659 17.2212970545 65.0923516847 0 0 0
2026 1 7 -1.0 -9.6943576854 13.9102689517 65.6603708449 0 0 0
2027 1 4 0.29 -9.6225090411 13.7735994702 66.6970329461 0 0 0
2028 1 7 -1.0 -8.0418609312 15.0120624431 63.8415360069 0 0 0
2029 1 4 0.29 -8.5927184081 14.8347845966 62.9942120269 0 0 0
2030 1 7 -1.0 2.3773462785 16.607900021 63.9149144028 0 0 0
2031 1 4 0.29 3.0046612246 16.4553254224 63.100906485 0 0 0
2032 1 7 -1.0 -19.02718321 9.5792036609 66.9548928963 0 0 0
2033 1 4 0.29 -19.9976059812 9.7994766501 67.2617359133 0 0 0
2034 1 7 -1.0 -9.157875472 13.323162906 61.6956869399 0 0 0
2035 1 4 0.29 -8.465056841 14.0263539297 61.3746296782 0 0 0
2036 1 7 -1.0 3.2706522929 20.975037624 64.0787728902 0 0 0
2037 1 4 0.29 2.9869524641 20.3328371676 63.4033391112 0 0 0
2038 1 7 -1.0 4.0895353772 19.1081945957 61.4882934995 0 0 0
2039 1 4 0.29 3.2296623071 19.6218884671 61.1738917392 0 0 0
2040 1 7 -1.0 -23.7825968096 10.3769351238 65.8059006254 0 0 0
2041 1 4 0.29 -22.8364155032 10.2130436685 66.2680125598 0 0 0
2042 1 7 -1.0 -10.8952460888 14.47310833 63.3050842035 0 0 0
2043 1 4 0.29 -10.2697128858 14.1363667527 62.5824653646 0 0 0
2044 1 7 -1.0 -0.6785990355 20.6341098805 62.844000351 0 0 0
2045 1 4 0.29 -1.4533053275 20.667086816 62.1425690935 0 0 0
2046 1 7 -1.0 -6.9730292928 18.2132650783 63.5909659833 0 0 0
2047 1 4 0.29 -6.8664486956 18.7332943287 62.62504182 0 0 0
2048 1 7 -1.0 -1.2096773491 24.6231996838 62.2896811172 0 0 0
2049 1 4 0.29 -2.01793821 24.0601397005 62.2693840576 0 0 0
2050 1 7 -1.0 -19.7366106734 14.7006188391 60.8898141153 0 0 0
2051 1 4 0.29 -20.6882231339 14.816856174 60.6913344827 0 0 0
2052 1 7 -1.0 -2.6383145357 20.035763652 60.8876504013 0 0 0
2053 1 4 0.29 -2.2166736194 19.3123653158 60.3740429961 0 0 0
2054 1 7 -1.0 -4.8281589623 22.4023375477 61.8892153167 0 0 0
2055 1 4 0.29 -4.1530276061 22.7299495771 61.1041370741 0 0 0
2056 1 7 -1.0 -11.973914103 21.8808272805 60.7576284874 0 0 0
2057 1 4 0.29 -11.8391536683 22.3894900531 61.6567961451 0 0 0
2058 1 7 -1.0 1.6920082053 23.7251466825 60.6092169613 0 0 0
2059 1 4 0.29 2.3045597684 23.3987741669 59.8591668587 0 0 0
2060 1 7 -1.0 4.0492799435 16.2844658823 61.4346800731 0 0 0
2061 1 4 0.29 4.1456126573 17.3302245861 61.4516689646 0 0 0
2062 1 7 -1.0 -16.6271233594 17.0966991931 59.4078726827 0 0 0
2063 1 4 0.29 -15.8249643313 16.6864659036 58.8770394285 0 0 0
2064 1 7 -1.0 -18.9998868197 20.2794868678 61.4671773829 0 0 0
2065 1 4 0.29 -19.4357059496 19.9098265467 60.5806190125 0 0 0
2066 1 7 -1.0 -22.7584185356 14.7633635596 60.1885130151 0 0 0
2067 1 4 0.29 -23.5196963864 15.2127104795 59.6606062166 0 0 0
2068 1 7 -1.0 6.0034325128 17.9353796981 60.0672257817 0 0 0
2069 1 4 0.29 5.6717979927 18.1693778604 59.0454776534 0 0 0
2070 1 7 -1.0 -8.3726431892 20.1360568038 58.834461144 0 0 0
2071 1 4 0.29 -8.7414465435 20.1979896825 59.9030059566 0 0 0
2072 1 7 -1.0 -2.1097009637 16.844429837 61.2378627002 0 0 0
2073 1 4 0.29 -1.6619868007 17.2269544829 60.318374983 0 0 0
2074 1 7 -1.0 -9.4793642081 20.3107898592 61.1366785962 0 0 0
2075 1 4 0.29 -10.379642775 20.8380452879 61.0002229497 0 0 0
2076 1 7 -1.0 -24.2073476102 12.2571490624 60.9693882616 0 0 0
2077 1 4 0.29 -23.8986706605 13.2942447279 61.0592147738 0 0 0
2078 1 7 -1.0 -21.6937139904 17.5585004274 59.88643894 0 0 0
2079 1 4 0.29 -21.6590159351 16.5110366456 59.8960396407 0 0 0
2080 1 7 -1.0 -6.7065262211 19.6653835567 61.4625374974 0 0 0
2081 1 4 0.29 -7.8213841838 19.909880314 61.3006334166 0 0 0
2082 1 7 -1.0 -3.3390815292 23.4835197647 59.6727763283 0 0 0
2083 1 4 0.29 -3.738249836 24.352226888 59.4058403477 0 0 0
2084 1 7 -1.0 -21.429980917 24.6305683299 58.0408207857 0 0 0
2085 1 4 0.29 -21.1041716358 24.1913035599 57.1843167342 0 0 0
2086 1 7 -1.0 -7.7609232665 22.8011113248 59.0725374395 0 0 0
2087 1 4 0.29 -7.9011229008 21.716715822 59.1934754654 0 0 0
2088 1 7 -1.0 9.0873625501 17.9503589914 62.0816513252 0 0 0
2089 1 4 0.29 10.039308115 18.0263502942 61.7646574645 0 0 0
2090 1 7 -1.0 -10.5691597256 16.5846608772 60.5725175143 0 0 0
2091 1 4 0.29 -10.0009347027 15.8549083439 60.7624340477 0 0 0
2092 1 7 -1.0 -14.1400129009 18.4277104528 59.0033824522 0 0 0
2093 1 4 0.29 -15.0140807471 17.9497010367 58.9847870788 0 0 0
2094 1 7 -1.0 -2.7516363487 14.2007806609 60.8385047061 0 0 0
2095 1 4 0.29 -2.8627577993 15.2168247687 60.6957856585 0 0 0
2096 1 7 -1.0 11.7158948206 23.389780189 59.963374233 0 0 0
2097 1 4 0.29 10.9732376505 23.900814619 59.4683116357 0 0 0
2098 1 7 -1.0 -20.4960410572 23.3826349564 55.944423816 0 0 0
2099 1 4 0.29 -20.3862018156 23.6914746091 54.9378731574 0 0 0
2100 1 7 -1.0 -14.8625993041 15.7299958183 57.0817845505 0 0 0
2101 1 4 0.29 -15.5893420265 16.4778069022 56.8757041974 0 0 0
2102 1 7 -1.0 1.8164914014 20.6295609026 60.5358375885 0 0 0
2103 1 4 0.29 2.393674766 21.4253558387 60.7193309779 0 0 0
2104 1 7 -1.0 -8.2180408656 17.8489540227 56.6179325694 0 0 0
2105 1 4 0.29 -8.8820201761 18.4411632861 57.2084094524 0 0 0
2106 1 7 -1.0 -1.2724426937 24.3741204127 58.2914746536 0 0 0
2107 1 4 0.29 -2.1464264266 24.0504908037 58.8605348167 0 0 0
2108 1 7 -1.0 -0.9880858768 17.912448535 58.9465854354 0 0 0
2109 1 4 0.29 -0.9691372836 18.9393608795 58.8398877288 0 0 0
2110 1 7 -1.0 -19.7524663179 19.1589916564 59.2165684498 0 0 0
2111 1 4 0.29 -20.6387049772 18.5633171676 59.364451109 0 0 0
2112 1 7 -1.0 4.2211967309 22.6594364547 58.0487881242 0 0 0
2113 1 4 0.29 3.4258517572 22.4257004072 58.6242366895 0 0 0
2114 1 7 -1.0 -1.6482096955 15.5505892968 57.0543859573 0 0 0
2115 1 4 0.29 -1.3373202201 16.4491664839 57.3513599576 0 0 0
2116 1 7 -1.0 2.4211301574 22.1185535781 56.2041231529 0 0 0
2117 1 4 0.29 1.5661106318 21.6588023772 56.6251726135 0 0 0
2118 1 7 -1.0 8.0230017861 20.9277750282 56.6315625877 0 0 0
2119 1 4 0.29 8.0569113039 20.111846595 55.9790866489 0 0 0
2120 1 7 -1.0 7.6808742705 20.611447614 53.2994525836 0 0 0
2121 1 4 0.29 8.6974703972 20.9793176451 53.28286516 0 0 0
2122 1 7 -1.0 -19.2633560243 20.2493186817 54.4374720902 0 0 0
2123 1 4 0.29 -19.2882322716 19.7991851629 53.536995213 0 0 0
2124 1 7 -1.0 9.9998935836 18.5120585668 58.5121249104 0 0 0
2125 1 4 0.29 9.0864358477 18.2023320532 58.1287201879 0 0 0
2126 1 7 -1.0 -9.6799085059 15.3344229453 51.7464976002 0 0 0
2127 1 4 0.29 -10.3677645229 15.0045877175 52.4987996936 0 0 0
2128 1 7 -1.0 -17.4115272208 16.2468588878 54.6569443725 0 0 0
2129 1 4 0.29 -17.3563553005 16.5840440677 55.6536433938 0 0 0
2130 1 7 -1.0 -6.5315712956 15.4415960504 56.7179543694 0 0 0
2131 1 4 0.29 -7.2998186284 16.1215231223 56.8933476338 0 0 0
2132 1 7 -1.0 -13.1939758652 13.4560557352 55.8821094687 0 0 0
2133 1 4 0.29 -13.6373455356 14.2653007078 56.3998031666 0 0 0
2134 1 7 -1.0 -15.2397198525 20.7175445491 56.218428182 0 0 0
2135 1 4 0.29 -15.3487671712 21.3005064203 55.3254067675 0 0 0
2136 1 7 -1.0 -9.412397148 13.8630813426 55.320177252 0 0 0
2137 1 4 0.29 -9.9832091732 14.6572881725 55.8282771325 0 0 0
2138 1 7 -1.0 -6.7181385268 12.8074737289 54.8463868738 0 0 0
2139 1 4 0.29 -7.5829337229 13.3510917183 54.9879367005 0 0 0
2140 1 7 -1.0 -0.1192907129 20.724855994 57.2268886131 0 0 0
2141 1 4 0.29 -0.1914985882 19.7807101831 56.6897248893 0 0 0
2142 1 7 -1.0 -15.2584397094 22.3664273176 53.9350756476 0 0 0
2143 1 4 0.29 -14.8095172161 21.9808058726 53.0881829911 0 0 0
2144 1 7 -1.0 -20.3850818039 24.2427455429 53.3339988185 0 0 0
2145 1 4 0.29 -21.0856484707 23.6582769786 53.7567074294 0 0 0
2146 1 7 -1.0 -24.5562060487 12.1052586681 51.5771326795 0 0 0
2147 1 4 0.29 -23.606071534 11.8535158874 51.3216703398 0 0 0
2148 1 7 -1.0 -15.4049334007 14.4841962609 54.3164151691 0 0 0
2149 1 4 0.29 -14.8403518681 13.8104468126 54.8476165331 0 0 0
2150 1 7 -1.0 -2.1173735342 22.7432798986 52.873894048 0 0 0
2151 1 4 0.29 -1.5403186126 21.8250699375 52.9155567573 0 0 0
2152 1 7 -1.0 6.8503087547 17.2519299953 56.3421690996 0 0 0
2153 1 4 0.29 7.09136027 17.2979445102 57.3470438569 0 0 0
2154 1 7 -1.0 -17.3724845993 17.9096866367 56.7397619838 0 0 0
2155 1 4 0.29 -17.046620783 17.6345898297 57.6269055373 0 0 0
2156 1 7 -1.0 -22.0797578004 18.0860927224 54.0757412097 0 0 0
2157 1 4 0.29 -21.5318514553 18.4614146505 53.2490043617 0 0 0
2158 1 7 -1.0 -10.1567905147 19.5289355333 55.1867950678 0 0 0
2159 1 4 0.29 -9.484714107 18.8366363423 55.2622351087 0 0 0
2160 1 7 -1.0 -16.4795632222 11.7041757603 54.1160026067 0 0 0
2161 1 4 0.29 -16.0841465494 12.6258552254 54.4949692891 0 0 0
2162 1 7 -1.0 -20.893490738 13.2177850052 51.9475527457 0 0 0
2163 1 4 0.29 -20.1811673959 12.5143781928 51.9281761824 0 0 0
2164 1 7 -1.0 -19.7781401641 15.4037622052 54.8221804829 0 0 0
2165 1 4 0.29 -18.839930293 15.814259784 54.6837559007 0 0 0
2166 1 7 -1.0 -10.9644098022 15.7914261623 56.6574139216 0 0 0
2167 1 4 0.29 -9.9469795775 16.0475558887 56.6503806264 0 0 0
2168 1 7 -1.0 -8.0894309988 19.8766545812 53.1094971011 0 0 0
2169 1 4 0.29 -8.2310204105 20.8600258959 53.0815142904 0 0 0
2170 1 7 -1.0 -16.3390809483 20.6842169504 51.2854102294 0 0 0
2171 1 4 0.29 -16.4351696843 21.67300733 51.5057145132 0 0 0
2172 1 7 -1.0 7.6480024137 18.4701431284 51.8154088506 0 0 0
2173 1 4 0.29 8.4989858233 18.2439804978 51.360090767 0 0 0
2174 1 7 -1.0 -19.3884622026 9.1777482185 54.7351582767 0 0 0
2175 1 4 0.29 -18.7450785614 9.5159374895 55.5412609508 0 0 0
2176 1 7 -1.0 -0.0903538315 20.6422718534 53.9261948867 0 0 0
2177 1 4 0.29 -0.0591865644 20.5896021174 54.9000374898 0 0 0
2178 1 7 -1.0 -3.59440687 15.3307981125 55.1203572074 0 0 0
2179 1 4 0.29 -2.7200650218 15.5414748355 55.6826131195 0 0 0
2180 1 7 -1.0 -19.1787292267 18.4973346759 52.3624136822 0 0 0
2181 1 4 0.29 -20.0504507756 18.5931087078 52.8789669356 0 0 0
2182 1 7 -1.0 -11.1341381838 12.1764695578 56.6441795245 0 0 0
2183 1 4 0.29 -10.4250565103 12.7796094369 56.2665904243 0 0 0
2184 1 7 -1.0 -13.743199255 19.3898640994 53.4499962663 0 0 0
2185 1 4 0.29 -13.926927801 20.3971815585 53.5213524586 0 0 0
2186 1 7 -1.0 2.2424946811 18.4274977888 55.0550344127 0 0 0
2187 1 4 0.29 1.8292745396 19.2724625964 54.9280225434 0 0 0
2188 1 7 -1.0 -22.0609980893 20.6772870561 51.8346077261 0 0 0
2189 1 4 0.29 -22.0541805128 20.1158682887 50.9886421841 0 0 0
2190 1 7 -1.0 -0.6832898141 24.6643561534 54.5940845457 0 0 0
2191 1 4 0.29 -1.1436749149 24.0896559604 53.8585353778 0 0 0
2192 1 7 -1.0 10.6443166836 21.1366726648 53.731158937 0 0 0
2193 1 4 0.29 10.1534334607 20.3447468408 53.3005964608 0 0 0
2194 1 7 -1.0 -3.2152208688 21.4570087237 50.3560630785 0 0 0
2195 1 4 0.29 -3.9963108388 21.982293726 50.7132319189 0 0 0
2196 1 7 -1.0 -22.2325166515 12.1529501716 49.9752263091 0 0 0
2197 1 4 0.29 -21.7420738984 12.6391626919 50.7868222842 0 0 0
2198 1 7 -1.0 -8.6910453544 24.0394133682 53.1185488346 0 0 0
2199 1 4 0.29 -8.1434113749 23.1109852149 52.7712919331 0 0 0
2200 1 7 -1.0 3.7960967282 21.2099924568 52.8132296965 0 0 0
2201 1 4 0.29 3.9673968975 21.2453691019 53.7900884405 0 0 0
2202 1 7 -1.0 -6.2589136561 21.6681209498 51.368811877 0 0 0
2203 1 4 0.29 -6.3723220462 21.94537618 52.3556986506 0 0 0
2204 1 7 -1.0 4.1186617808 18.612576231 51.6418374901 0 0 0
2205 1 4 0.29 4.4105895647 18.8615090211 52.5961582628 0 0 0
2206 1 7 -1.0 -7.2214369085 11.8400392584 48.4215162443 0 0 0
2207 1 4 0.29 -7.696125511 12.0160883824 49.3102529352 0 0 0
2208 1 7 -1.0 -18.1077995116 18.1028183678 49.8161777275 0 0 0
2209 1 4 0.29 -18.7197239415 18.163872367 50.659899322 0 0 0
2210 1 7 -1.0 7.072880504 23.8559298458 50.3540369113 0 0 0
2211 1 4 0.29 7.3383918013 23.1062220625 51.0000489771 0 0 0
2212 1 7 -1.0 -6.4618949158 22.6777008772 54.1340300105 0 0 0
2213 1 4 0.29 -7.3483002874 23.1463491792 54.0345392184 0 0 0
2214 1 7 -1.0 -13.8165361111 21.6143193725 51.5611245386 0 0 0
2215 1 4 0.29 -14.7541253386 21.0926313781 51.5915603638 0 0 0
2216 1 7 -1.0 -15.6294495109 22.1486643825 49.3494655257 0 0 0
2217 1 4 0.29 -15.7581922433 21.3510108571 50.1563702947 0 0 0
2218 1 7 -1.0 -21.0943311904 9.2427460825 48.685383532 0 0 0
2219 1 4 0.29 -20.7314119021 8.2698384279 48.8636555294 0 0 0
2220 1 7 -1.0 -16.1101882485 15.3225283684 49.4354612557 0 0 0
2221 1 4 0.29 -17.0254490318 14.883802348 49.4094534408 0 0 0
2222 1 7 -1.0 9.0444003954 22.2010837328 51.196538179 0 0 0
2223 1 4 0.29 8.9079598136 21.6146054596 52.0119903891 0 0 0
2224 1 7 -1.0 -8.3025640359 12.7633917841 50.8545094276 0 0 0
2225 1 4 0.29 -7.5775258986 12.0531808121 51.1634915461 0 0 0
2226 1 7 -1.0 10.8225767902 18.4098494085 50.6153632439 0 0 0
2227 1 4 0.29 11.2019467906 19.2965673934 51.0098937142 0 0 0
2228 1 7 -1.0 -18.5998626626 14.3177816422 48.820846697 0 0 0
2229 1 4 0.29 -18.3709280571 13.5225677263 49.2907759806 0 0 0
2230 1 7 -1.0 3.0325153637 16.1768875679 50.7617500855 0 0 0
2231 1 4 0.29 3.2606667103 17.1668387769 50.9854436145 0 0 0
2232 1 7 -1.0 5.1138292027 23.4574412535 52.1295634688 0 0 0
2233 1 4 0.29 4.9375279407 22.5507142562 52.5576023634 0 0 0
2234 1 7 -1.0 -1.6056516191 24.246238235 50.6351693041 0 0 0
2235 1 4 0.29 -1.9019936474 23.8864918119 51.597796625 0 0 0
2236 1 7 -1.0 -13.3434139407 20.4873996079 49.2356714938 0 0 0
2237 1 4 0.29 -13.6355533258 20.5230224884 50.2132232871 0 0 0
2238 1 7 -1.0 -8.4982491927 12.1890441156 46.1231509168 0 0 0
2239 1 4 0.29 -9.0528709719 11.945047148 45.2673542669 0 0 0
2240 1 7 -1.0 12.6693073046 22.4242959016 49.0040121751 0 0 0
2241 1 4 0.29 13.439344947 22.9568799161 48.5234860145 0 0 0
2242 1 7 -1.0 -2.1526714066 19.2690760471 52.4202902259 0 0 0
2243 1 4 0.29 -1.4123864502 19.5991691303 53.1819969176 0 0 0
2244 1 7 -1.0 1.22202272 16.1251737993 48.47402864 0 0 0
2245 1 4 0.29 0.3756050553 16.6796609729 48.4774839127 0 0 0
2246 1 7 -1.0 -2.7449722554 16.8953776986 51.1864156337 0 0 0
2247 1 4 0.29 -3.496277986 17.0994372521 51.9770170426 0 0 0
2248 1 7 -1.0 12.5068436819 19.7593800683 48.6561637553 0 0 0
2249 1 4 0.29 12.468393634 19.4791530655 49.6693819354 0 0 0
2250 1 7 -1.0 11.9852887006 21.255068713 46.6262767864 0 0 0
2251 1 4 0.29 11.5039074448 21.1994226096 45.6532447954 0 0 0
2252 1 7 -1.0 -21.3719042677 23.6647667871 47.4768924482 0 0 0
2253 1 4 0.29 -21.7822383332 24.5803523691 47.3159778612 0 0 0
2254 1 7 -1.0 -4.8735296486 19.243845542 50.9958149699 0 0 0
2255 1 4 0.29 -5.2769206085 20.1918847522 50.9298701906 0 0 0
2256 1 7 -1.0 -5.5903446523 24.4234468101 46.3781903821 0 0 0
2257 1 4 0.29 -6.5806123051 24.2191542672 46.2624193313 0 0 0
2258 1 7 -1.0 -6.2418255951 15.5894330116 47.4456263511 0 0 0
2259 1 4 0.29 -7.1791723952 16.0939007043 47.1949677687 0 0 0
2260 1 7 -1.0 -8.176657257 20.745446164 47.4015900151 0 0 0
2261 1 4 0.29 -8.9448559942 21.2347288116 47.0276136421 0 0 0
2262 1 7 -1.0 -15.5347141525 22.8334277655 44.6487775813 0 0 0
2263 1 4 0.29 -15.5112847023 21.895974554 45.2091404896 0 0 0
2264 1 7 -1.0 8.2182418361 16.5314430286 48.7961567976 0 0 0
2265 1 4 0.29 7.8928982178 16.1104167971 49.6388188618 0 0 0
2266 1 7 -1.0 -21.6389229871 17.2709354909 43.952880785 0 0 0
2267 1 4 0.29 -21.5879908428 16.8256131722 43.0138673973 0 0 0
2268 1 7 -1.0 -1.4363243828 23.2910426029 46.5839591192 0 0 0
2269 1 4 0.29 -2.4398458237 23.1548163105 46.2668187742 0 0 0
2270 1 7 -1.0 -4.9812222072 12.7931806266 46.5243744774 0 0 0
2271 1 4 0.29 -4.3053104908 12.0911822531 46.0707211221 0 0 0
2272 1 7 -1.0 5.6223856508 23.7008026052 46.9613111561 0 0 0
2273 1 4 0.29 6.0205406744 24.4918845499 46.3326943092 0 0 0
2274 1 7 -1.0 -13.4736360464 19.4822465681 45.0292687344 0 0 0
2275 1 4 0.29 -14.0416391188 18.7086033621 44.6474995171 0 0 0
2276 1 7 -1.0 -4.0784951206 15.2099873042 43.6055015136 0 0 0
2277 1 4 0.29 -4.0270377061 14.6219005001 42.7650479004 0 0 0
2278 1 7 -1.0 -13.2106139165 8.1763095108 42.9488718849 0 0 0
2279 1 4 0.29 -13.9559517324 8.4619793236 43.6473209179 0 0 0
2280 1 7 -1.0 -20.9466881136 14.08392055 43.5304043325 0 0 0
2281 1 4 0.29 -21.6267827677 14.7366714633 43.0859599738 0 0 0
2282 1 7 -1.0 3.489512838 24.4466561972 44.0635394977 0 0 0
2283 1 4 0.29 2.8927616396 23.6726501064 43.7874227161 0 0 0
2284 1 7 -1.0 8.487035331 16.9572324082 45.8233204486 0 0 0
2285 1 4 0.29 9.1672596857 17.4586261479 45.2563977376 0 0 0
2286 1 7 -1.0 -18.7318692801 15.1302725351 41.8485236033 0 0 0
2287 1 4 0.29 -18.2432104557 15.7914297271 41.3266888573 0 0 0
2288 1 7 -1.0 -18.9904229634 21.4454121644 40.5221528946 0 0 0
2289 1 4 0.29 -18.8977057826 20.7095788006 41.2649625415 0 0 0
2290 1 7 -1.0 -23.4488068721 18.0122184671 42.1043806872 0 0 0
2291 1 4 0.29 -22.7527010742 17.5239630599 42.7455119105 0 0 0
2292 1 7 -1.0 -23.9469610923 24.4702129302 41.761432615 0 0 0
2293 1 4 0.29 -24.8460986192 24.0013922097 41.6860219719 0 0 0
2294 1 7 -1.0 -7.7187528176 14.7038896555 41.538118111 0 0 0
2295 1 4 0.29 -8.6032282794 14.7339795774 42.0349978415 0 0 0
2296 1 7 -1.0 6.4058197364 23.222743176 44.1567773401 0 0 0
2297 1 4 0.29 7.2947716947 22.7102774916 43.7542485548 0 0 0
2298 1 7 -1.0 -16.5487739696 10.8932511782 42.5593451779 0 0 0
2299 1 4 0.29 -16.2364592863 10.0319833015 42.9486517413 0 0 0
2300 1 7 -1.0 4.9555406534 20.5173513873 43.8583494361 0 0 0
2301 1 4 0.29 5.4080767222 19.7587308336 44.4142747396 0 0 0
2302 1 7 -1.0 -4.9272113369 19.6466012332 43.4842429563 0 0 0
2303 1 4 0.29 -4.3636092983 20.4729561906 43.8349744775 0 0 0
2304 1 7 -1.0 0.4785126046 18.7417469495 43.0406657432 0 0 0
2305 1 4 0.29 1.195744836 18.8676365835 43.8733935968 0 0 0
2306 1 7 -1.0 -7.7678882828 22.6212139692 43.1515397539 0 0 0
2307 1 4 0.29 -7.3388990981 23.0924837912 43.9546596102 0 0 0
2308 1 7 -1.0 -12.7329251119 14.7030450622 40.9777393803 0 0 0
2309 1 4 0.29 -12.6375852737 14.4702317658 41.9114763296 0 0 0
2310 1 7 -1.0 -6.9369243509 18.2387322723 42.2546539937 0 0 0
2311 1 4 0.29 -7.4569455624 17.3884420345 42.5230208691 0 0 0
2312 1 7 -1.0 2.3979040689 21.8349920177 44.448878191 0 0 0
2313 1 4 0.29 2.042207266 21.4151726985 43.5334942873 0 0 0
2314 1 7 -1.0 -5.4203891325 15.6874412038 41.2271890313 0 0 0
2315 1 4 0.29 -6.39581346 15.3140664434 41.4453656204 0 0 0
2316 1 7 -1.0 -8.9748849137 19.7340914223 44.046832433 0 0 0
2317 1 4 0.29 -8.8267883535 18.8397078795 44.451572125 0 0 0
2318 1 7 -1.0 2.9620778286 23.2001531893 46.6702886455 0 0 0
2319 1 4 0.29 3.3114285171 23.3175192998 47.6096920391 0 0 0
2320 1 7 -1.0 -21.705895662 14.8677407785 40.7201934602 0 0 0
2321 1 4 0.29 -22.1893304925 15.7615074818 40.896583346 0 0 0
2322 1 7 -1.0 0.2105135512 22.319621002 41.7681043131 0 0 0
2323 1 4 0.29 0.2918473512 21.4096696838 42.3562216811 0 0 0
2324 1 7 -1.0 -12.5650795138 11.3533918652 42.7481710574 0 0 0
2325 1 4 0.29 -13.5155440692 11.661660195 42.3992533429 0 0 0
2326 1 7 -1.0 -11.4413241098 20.5199069899 42.6358397729 0 0 0
2327 1 4 0.29 -10.6624630234 20.5442506808 41.9647962121 0 0 0
2328 1 7 -1.0 -19.2023385672 17.4914167313 40.555431821 0 0 0
2329 1 4 0.29 -19.5746258833 16.7306507161 41.151721448 0 0 0
2330 1 7 -1.0 -3.1727641468 17.4434854608 41.0795000303 0 0 0
2331 1 4 0.29 -3.0796902532 18.1408831475 40.2751506624 0 0 0
2332 1 7 -1.0 -1.4875347779 16.4114146815 39.0493553127 0 0 0
2333 1 4 0.29 -1.6172584833 17.3325235793 38.6272793479 0 0 0
2334 1 7 -1.0 5.8693784777 17.4176119649 40.3404540402 0 0 0
2335 1 4 0.29 6.884183278 17.0511277338 40.2154851675 0 0 0
2336 1 7 -1.0 -7.3748245354 17.0597669423 36.0052895322 0 0 0
2337 1 4 0.29 -8.3797288031 17.3911537334 35.8513232971 0 0 0
2338 1 7 -1.0 6.6830295619 20.6036094108 38.1632549837 0 0 0
2339 1 4 0.29 6.9567118504 19.7649659662 38.7347886142 0 0 0
2340 1 7 -1.0 -19.9943156673 13.3933793694 34.9294544806 0 0 0
2341 1 4 0.29 -20.9914271036 13.6181308686 34.7485925447 0 0 0
2342 1 7 -1.0 -10.0820948682 17.9948349374 35.6836894195 0 0 0
2343 1 4 0.29 -10.1336361259 17.3610258632 34.9524344016 0 0 0
2344 1 7 -1.0 -1.5143350798 23.7095237886 33.7353085902 0 0 0
2345 1 4 0.29 -0.5407189462 23.8972172919 33.9681948627 0 0 0
2346 1 7 -1.0 -2.9716046782 19.0296937376 38.9105901995 0 0 0
2347 1 4 0.29 -3.4415896903 18.9694930837 37.9596352962 0 0 0
2348 1 7 -1.0 -15.5525329528 15.7453878004 36.0543709379 0 0 0
2349 1 4 0.29 -16.1839651131 14.9080350039 36.2224032926 0 0 0
2350 1 7 -1.0 2.1926316048 20.4607909745 36.3287675597 0 0 0
2351 1 4 0.29 1.4822083497 19.6991922449 36.4174349984 0 0 0
2352 1 7 -1.0 -22.157684988 17.4470436804 35.0500959508 0 0 0
2353 1 4 0.29 -21.5413333577 16.7850329582 34.6022637835 0 0 0
2354 1 7 -1.0 1.034106966 23.4375607395 32.5480780117 0 0 0
2355 1 4 0.29 0.0239289395 23.2047650119 32.5390542343 0 0 0
2356 1 7 -1.0 -8.899092841 21.8457097909 34.8632951881 0 0 0
2357 1 4 0.29 -8.8409250054 20.9325900213 34.3353964492 0 0 0
2358 1 7 -1.0 8.1590991625 17.9874602544 35.57864604 0 0 0
2359 1 4 0.29 8.9949950867 18.4577813664 35.3816825195 0 0 0
2360 1 7 -1.0 -22.8514681184 13.3827504997 34.9644382319 0 0 0
2361 1 4 0.29 -22.6694914068 12.8489828894 34.1256806623 0 0 0
2362 1 7 -1.0 -13.9604842079 18.0777319498 33.6384334235 0 0 0
2363 1 4 0.29 -14.767218524 18.7451574636 33.8350643753 0 0 0
2364 1 7 -1.0 -15.2170916121 21.5470611146 35.946910299 0 0 0
2365 1 4 0.29 -14.7635618422 21.2487595756 35.0707057032 0 0 0
2366 1 7 -1.0 -18.8707331648 15.9752607667 34.3951689219 0 0 0
2367 1 4 0.29 -19.1731563016 15.0021324768 34.762001836 0 0 0
2368 1 7 -1.0 8.5176475793 21.405907461 36.3417141358 0 0 0
2369 1 4 0.29 7.8305598639 21.248761887 37.067049504 0 0 0
2370 1 7 -1.0 -4.1428079398 18.3478769733 35.9112969179 0 0 0
2371 1 4 0.29 -4.4657012008 19.3654179207 36.0328310343 0 0 0
2372 1 7 -1.0 1.4126139381 18.0179882995 34.6450731108 0 0 0
2373 1 4 0.29 1.4538815957 17.7108531205 33.7185073833 0 0 0
2374 1 7 -1.0 -4.8533807389 17.9116429652 30.8329950816 0 0 0
2375 1 4 0.29 -4.5178569044 18.0207378658 29.8844500335 0 0 0
2376 1 7 -1.0 -17.6309031929 13.8543386621 36.6931078442 0 0 0
2377 1 4 0.29 -18.1033619119 14.1129068255 35.8363770135 0 0 0
2378 1 7 -1.0 -16.4686561025 19.5190059348 34.3746847378 0 0 0
2379 1 4 0.29 -16.4010072788 20.0615893672 35.3578830486 0 0 0
2380 1 7 -1.0 -0.5254240671 22.785677162 36.2891597211 0 0 0
2381 1 4 0.29 -0.7848272883 22.9945394462 35.2966152904 0 0 0
2382 1 7 -1.0 -4.5560112416 23.0776734466 32.871874741 0 0 0
2383 1 4 0.29 -4.0923452527 22.0860004688 33.0545409708 0 0 0
2384 1 7 -1.0 10.1877221246 19.8603088835 34.7818147103 0 0 0
2385 1 4 0.29 10.6445862072 20.1313870997 33.846662952 0 0 0
2386 1 7 -1.0 -8.2523915941 19.3826677486 33.2799453211 0 0 0
2387 1 4 0.29 -8.6485774503 18.9141207407 34.0747023509 0 0 0
2388 1 7 -1.0 -11.3501818994 16.0100502271 33.3528523804 0 0 0
2389 1 4 0.29 -11.1877371851 15.2067438477 32.7384214507 0 0 0
2390 1 7 -1.0 4.5022772648 14.0212604282 34.7396298564 0 0 0
2391 1 4 0.29 5.3819666961 14.4196044808 34.5310053406 0 0 0
2392 1 7 -1.0 -21.75000995 10.8787898473 33.0303359423 0 0 0
2393 1 4 0.29 -21.2127137978 11.3989582818 33.7521443315 0 0 0
2394 1 7 -1.0 -10.1906657768 13.9959434376 31.6094105189 0 0 0
2395 1 4 0.29 -10.06139455 15.0570406616 31.7507076312 0 0 0
2396 1 7 -1.0 4.4638553661 21.6110233256 35.492977117 0 0 0
2397 1 4 0.29 3.583852075 21.0341620513 35.5999979595 0 0 0
2398 1 7 -1.0 -4.1668471873 20.3780127927 33.3326173244 0 0 0
2399 1 4 0.29 -3.5960183602 20.0128186322 34.1277991734 0 0 0
2400 1 7 -1.0 3.3805576696 20.6437072074 32.734780364 0 0 0
2401 1 4 0.29 3.8032405838 20.8195938105 33.66746264 0 0 0
2402 1 7 -1.0 -21.9639900938 16.1909317642 32.0668528162 0 0 0
2403 1 4 0.29 -22.2437762806 17.0241938497 32.5768716567 0 0 0
2404 1 7 -1.0 -17.7331936735 18.8658487494 29.0474263572 0 0 0
2405 1 4 0.29 -16.9109141529 19.4712927276 29.2696247721 0 0 0
2406 1 7 -1.0 9.6436549643 22.5748860482 31.9286128855 0 0 0
2407 1 4 0.29 10.6019931866 22.5450972257 32.4261641379 0 0 0
2408 1 7 -1.0 1.9654792307 16.8055921189 31.5763856309 0 0 0
2409 1 4 0.29 1.5253306984 16.320138601 32.3874385713 0 0 0
2410 1 7 -1.0 7.159492691 23.0851013102 32.9341863541 0 0 0
2411 1 4 0.29 7.1449664703 23.5084223846 34.0017616379 0 0 0
2412 1 7 -1.0 12.1783039665 23.1423072756 32.9409808839 0 0 0
2413 1 4 0.29 12.4083301138 22.1003469528 32.9767654897 0 0 0
2414 1 7 -1.0 10.800045169 20.7990973883 29.6771227304 0 0 0
2415 1 4 0.29 10.4724334237 21.3352242216 30.4810419098 0 0 0
2416 1 7 -1.0 -16.0303732386 22.881342432 30.5168535783 0 0 0
2417 1 4 0.29 -16.1185488212 23.751481278 30.017397789 0 0 0
2418 1 7 -1.0 13.6592579556 20.5939869676 32.9162407336 0 0 0
2419 1 4 0.29 13.4473843118 19.6513660636 32.804350361 0 0 0
2420 1 7 -1.0 -4.7320676654 20.15125741 27.6531122893 0 0 0
2421 1 4 0.29 -4.9906362954 19.2415539562 28.0605191011 0 0 0
2422 1 7 -1.0 -14.772761696 15.9176093688 30.2484715664 0 0 0
2423 1 4 0.29 -15.8793783631 15.8890575113 29.9934961265 0 0 0
2424 1 7 -1.0 -1.9756762772 19.844036883 35.0350422591 0 0 0
2425 1 4 0.29 -2.9905812689 19.5069499674 35.214843134 0 0 0
2426 1 7 -1.0 -6.4442478862 15.011534641 30.4958019062 0 0 0
2427 1 4 0.29 -5.752460836 15.68740573 30.2028437929 0 0 0
2428 1 7 -1.0 -10.2668787665 21.8937625662 31.2868576751 0 0 0
2429 1 4 0.29 -10.2512210521 21.1413733573 30.5244029993 0 0 0
2430 1 7 -1.0 -5.128316556 17.5321353414 27.581719156 0 0 0
2431 1 4 0.29 -4.8414099817 16.7650195973 28.1265523194 0 0 0
2432 1 7 -1.0 -3.9323130825 15.2637259004 28.8627622396 0 0 0
2433 1 4 0.29 -4.120548399 16.1511598748 29.4621197722 0 0 0
2434 1 7 -1.0 4.6598202055 24.3442035016 30.6845378363 0 0 0
2435 1 4 0.29 4.1235463375 24.9482716903 30.0863820228 0 0 0
2436 1 7 -1.0 -11.6723064797 22.2477316851 28.1795731363 0 0 0
2437 1 4 0.29 -10.8139541216 22.4694763818 27.5854111455 0 0 0
2438 1 7 -1.0 -20.1883349034 11.5074158082 26.9046442224 0 0 0
2439 1 4 0.29 -21.0597078086 11.8453274801 26.4033974244 0 0 0
2440 1 7 -1.0 -12.8087119435 14.1375420717 30.4610250708 0 0 0
2441 1 4 0.29 -11.9397490394 13.7649645762 30.9975104999 0 0 0
2442 1 7 -1.0 3.4829608611 22.0536461406 28.4468299189 0 0 0
2443 1 4 0.29 3.8433955836 22.922752835 28.7380691544 0 0 0
2444 1 7 -1.0 10.0619582868 24.8838154779 27.8871947346 0 0 0
2445 1 4 0.29 10.976574034 24.3135088828 27.9571145509 0 0 0
2446 1 7 -1.0 9.1418865356 17.6387009405 30.9541636678 0 0 0
2447 1 4 0.29 8.8037496266 18.121417837 31.8664299479 0 0 0
2448 1 7 -1.0 -14.3470306959 19.6813607441 26.9867000009 0 0 0
2449 1 4 0.29 -14.4955033743 19.2957950722 26.0229037558 0 0 0
2450 1 7 -1.0 -20.5302295145 19.5600486273 29.4125293858 0 0 0
2451 1 4 0.29 -19.5330663071 19.4055832656 29.3902560663 0 0 0
2452 1 7 -1.0 -22.0847265895 18.3580231288 24.3575824157 0 0 0
2453 1 4 0.29 -22.0627807941 17.5519509635 25.0915096647 0 0 0
2454 1 7 -1.0 -7.300085209 21.8284418429 28.3328582643 0 0 0
2455 1 4 0.29 -7.5557942383 22.2547824718 27.4095372557 0 0 0
2456 1 7 -1.0 -12.0221537638 12.0016587578 29.0238200927 0 0 0
2457 1 4 0.29 -12.3658609962 12.7835642088 29.6117009044 0 0 0
2458 1 7 -1.0 -17.1708033646 16.1865503135 29.2933128254 0 0 0
2459 1 4 0.29 -17.2166671582 17.1452739086 29.5509043854 0 0 0
2460 1 7 -1.0 -18.3505718224 15.1571945145 26.3244964956 0 0 0
2461 1 4 0.29 -19.1823577796 15.8025169189 26.240867406 0 0 0
2462 1 7 -1.0 -9.3289068309 17.0243255239 31.6138114472 0 0 0
2463 1 4 0.29 -9.8991379552 16.6428934916 32.3563850018 0 0 0
2464 1 7 -1.0 -1.9244176866 22.9913773938 27.4352032232 0 0 0
2465 1 4 0.29 -2.1417431714 22.8699865045 26.3612922074 0 0 0
2466 1 7 -1.0 -12.4175545003 23.5054057344 25.7281505679 0 0 0
2467 1 4 0.29 -12.1207548671 23.1026737166 26.6084868221 0 0 0
2468 1 7 -1.0 10.6704086926 20.495830549 26.9675620632 0 0 0
2469 1 4 0.29 11.3793396567 21.2668204715 27.0504549155 0 0 0
2470 1 7 -1.0 -17.5877153241 8.8950835547 25.7492899592 0 0 0
2471 1 4 0.29 -18.0784729391 9.7159244544 26.0698516896 0 0 0
2472 1 7 -1.0 1.4770006328 18.7958011428 26.2168869819 0 0 0
2473 1 4 0.29 0.8693512965 19.4336748537 25.5911924653 0 0 0
2474 1 7 -1.0 0.1804322489 17.7362905389 29.6843214719 0 0 0
2475 1 4 0.29 0.7587274772 17.3252641103 30.4631747913 0 0 0
2476 1 7 -1.0 -14.4297022847 19.2490749476 29.8356283686 0 0 0
2477 1 4 0.29 -14.6516268123 19.2119908201 28.8630245205 0 0 0
2478 1 7 -1.0 -5.8630410629 13.2667525587 28.5627159589 0 0 0
2479 1 4 0.29 -4.9291746764 13.7047375581 28.7648067596 0 0 0
2480 1 7 -1.0 -10.634004919 19.8772464518 29.4060544423 0 0 0
2481 1 4 0.29 -10.683365549 20.7025850695 28.7412765846 0 0 0
2482 1 7 -1.0 4.7289513028 18.3964581961 27.4182980995 0 0 0
2483 1 4 0.29 4.9660508593 19.3968170542 27.5223299481 0 0 0
2484 1 7 -1.0 -17.4717326705 22.2364396782 27.728882547 0 0 0
2485 1 4 0.29 -18.2593105222 22.8119508686 27.5796244927 0 0 0
2486 1 7 -1.0 0.7365953201 23.0147234932 26.2089074792 0 0 0
2487 1 4 0.29 -0.1764611641 22.943915485 26.7199146546 0 0 0
2488 1 7 -1.0 -20.687849256 16.4299499468 26.0081144418 0 0 0
2489 1 4 0.29 -20.9450195177 16.0147654183 25.0889223093 0 0 0
2490 1 7 -1.0 -7.028201966 24.9196992334 27.2394831896 0 0 0
2491 1 4 0.29 -6.9835156026 24.3797012178 26.384317262 0 0 0
2492 1 7 -1.0 5.6129692424 22.0735032938 24.1050489308 0 0 0
2493 1 4 0.29 4.7592640469 22.6630637566 23.8201401909 0 0 0
2494 1 7 -1.0 -2.7706618462 20.0749760137 25.1832699837 0 0 0
2495 1 4 0.29 -1.7411916275 20.1411423127 24.9078644852 0 0 0
2496 1 7 -1.0 5.7017554227 22.4201927069 27.0681745392 0 0 0
2497 1 4 0.29 4.7415086107 22.2906927365 27.5511243843 0 0 0
2498 1 7 -1.0 -5.8740427718 12.6894515133 24.6478600143 0 0 0
2499 1 4 0.29 -6.9496562438 12.5981534078 24.6906396083 0 0 0
2500 1 7 -1.0 -14.925470962 18.6639435986 24.4595115561 0 0 0
2501 1 4 0.29 -15.7137691342 18.0777375422 24.1772141188 0 0 0
2502 1 7 -1.0 12.9809906125 24.8972945018 29.0849732245 0 0 0
2503 1 4 0.29 12.8434267101 23.9484763803 28.7967684419 0 0 0
2504 1 7 -1.0 -2.4815023979 22.7097372041 24.7412970293 0 0 0
2505 1 4 0.29 -2.6612253687 21.7326404301 24.9214471958 0 0 0
2506 1 7 -1.0 -9.6762918077 23.6181249523 26.7164044826 0 0 0
2507 1 4 0.29 -8.7996919716 24.1091729452 26.5998185314 0 0 0
2508 1 7 -1.0 -12.0650546162 22.3828435721 23.4581478444 0 0 0
2509 1 4 0.29 -12.4931416639 22.7690059569 24.3551094331 0 0 0
2510 1 7 -1.0 -17.4967222698 7.451076803 19.8800239315 0 0 0
2511 1 4 0.29 -17.9985926356 6.5268941115 20.0958494503 0 0 0
2512 1 7 -1.0 -13.1146751929 16.5501010101 25.0561059199 0 0 0
2513 1 4 0.29 -13.9058530226 17.1572759433 24.7441953836 0 0 0
2514 1 7 -1.0 12.8013999428 22.2794106112 26.1584165099 0 0 0
2515 1 4 0.29 13.1399708081 22.6077231253 27.0352726614 0 0 0
2516 1 7 -1.0 -6.165618743 15.2585148823 23.3863733653 0 0 0
2517 1 4 0.29 -6.5829012007 14.7409895901 24.2228251245 0 0 0
2518 1 7 -1.0 11.088871811 18.2799420512 25.0085790115 0 0 0
2519 1 4 0.29 10.5958686673 18.9948026784 25.5946001781 0 0 0
2520 1 7 -1.0 -15.7648449517 15.280750515 24.9695819566 0 0 0
2521 1 4 0.29 -16.57461165 15.0945474059 25.6673931972 0 0 0
2522 1 7 -1.0 -21.8147192566 16.3512463326 22.4604466397 0 0 0
2523 1 4 0.29 -22.0191147833 16.9916963195 23.1913913095 0 0 0
2524 1 7 -1.0 6.7079813262 16.1667539219 26.5327859883 0 0 0
2525 1 4 0.29 7.0704609595 16.748632712 27.3537858249 0 0 0
2526 1 7 -1.0 3.5395209902 24.2931279707 25.941359209 0 0 0
2527 1 4 0.29 3.6383383629 23.7239657111 26.7689210315 0 0 0
2528 1 7 -1.0 -9.6984140244 21.6692921084 24.7624849076 0 0 0
2529 1 4 0.29 -9.5725992313 21.7871125239 25.7760709762 0 0 0
2530 1 7 -1.0 -3.376933842 12.3612066554 25.692364708 0 0 0
2531 1 4 0.29 -3.6293714653 12.2014448947 26.7186576097 0 0 0
2532 1 7 -1.0 16.3871007701 21.4473960769 25.039293891 0 0 0
2533 1 4 0.29 16.9630986856 21.47796494 25.9228317746 0 0 0
2534 1 7 -1.0 0.018781517 20.4612229925 24.4993146795 0 0 0
2535 1 4 0.29 -0.1331670873 21.3376197525 25.1907963672 0 0 0
2536 1 7 -1.0 7.7754913934 20.7526214574 24.8032044392 0 0 0
2537 1 4 0.29 8.5757371397 20.105353698 25.062787886 0 0 0
2538 1 7 -1.0 2.6713996158 17.3209906004 24.0670956262 0 0 0
2539 1 4 0.29 1.9791133744 16.9085447603 23.354129034 0 0 0
2540 1 7 -1.0 9.0997914183 17.016635242 22.8720627974 0 0 0
2541 1 4 0.29 8.6692164556 17.8360646465 22.4689426985 0 0 0
2542 1 7 -1.0 13.3360803624 18.6138447069 23.1376430266 0 0 0
2543 1 4 0.29 13.9885249281 17.9175982567 23.5776847954 0 0 0
2544 1 7 -1.0 15.4324200801 20.098932832 22.3510658936 0 0 0
2545 1 4 0.29 15.9982532303 19.258347556 22.2274546353 0 0 0
2546 1 7 -1.0 -17.7642629671 23.7848716322 21.0486920824 0 0 0
2547 1 4 0.29 -17.9217207931 23.250696262 20.1715458909 0 0 0
2548 1 7 -1.0 -1.944291447 19.3893919592 22.3769975186 0 0 0
2549 1 4 0.29 -2.2651933591 19.3279766253 21.4003052436 0 0 0
2550 1 7 -1.0 -0.9477796634 21.6676270953 20.4243852653 0 0 0
2551 1 4 0.29 -0.7302320804 21.2327346133 19.5367665968 0 0 0
2552 1 7 -1.0 -1.0653227326 14.2009022189 21.2391114547 0 0 0
2553 1 4 0.29 -0.7628347662 13.4191684112 21.8755207705 0 0 0
2554 1 7 -1.0 -19.5402545016 13.0433838244 18.0131545903 0 0 0
2555 1 4 0.29 -18.5325519063 12.642696578 17.748465587 0 0 0
2556 1 7 -1.0 -6.1379240883 20.6004120674 21.0171439166 0 0 0
2557 1 4 0.29 -5.9485827346 20.4369425967 20.0838943291 0 0 0
2558 1 5 -0.82 -23.8998586778 19.422520831 65.3907688225 0 0 0
2559 1 3 0.41 -24.466230579 19.9908475567 64.6392808313 0 0 0
2560 1 3 0.41 -24.3737148288 18.5652345162 65.0107233727 0 0 0
2561 1 5 -0.82 -21.9194354722 16.3941150722 67.0928878454 0 0 0
2562 1 3 0.41 -21.1878868437 17.0929029426 67.015196534 0 0 0
2563 1 3 0.41 -21.5859666377 15.8861904987 66.2751398078 0 0 0
2564 1 5 -0.82 -17.2217531991 21.2991702029 65.8152568482 0 0 0
2565 1 3 0.41 -17.991874706 21.0808490554 65.1553440497 0 0 0
2566 1 3 0.41 -17.5661343768 22.216234055 66.0955204523 0 0 0
2567 1 5 -0.82 -21.7592668638 7.2155530339 66.2157662167 0 0 0
2568 1 3 0.41 -21.9035253524 6.2154205441 66.3230348783 0 0 0
2569 1 3 0.41 -22.7012824624 7.3325503996 65.7369580608 0 0 0
2570 1 5 -0.82 -13.6090369951 15.866296383 59.429803363 0 0 0
2571 1 3 0.41 -14.1766664524 15.8418692689 58.5333909828 0 0 0
2572 1 3 0.41 -13.680298666 16.9670091338 59.2165661978 0 0 0
2573 1 5 -0.82 -16.3414141204 13.4213035527 56.8792932187 0 0 0
2574 1 3 0.41 -15.53791476 14.1302869587 56.7944708108 0 0 0
2575 1 3 0.41 -16.5633383409 13.5501504113 55.9370259665 0 0 0
2576 1 5 -0.82 -2.4572862217 13.2337208295 58.3075234138 0 0 0
2577 1 3 0.41 -2.0184787643 14.0927161451 57.7964709008 0 0 0
2578 1 3 0.41 -2.3832461185 13.5496180089 59.3686965583 0 0 0
2579 1 5 -0.82 -13.072715696 16.9208604584 55.4984057035 0 0 0
2580 1 3 0.41 -13.7625767701 16.2998447012 55.9865841834 0 0 0
2581 1 3 0.41 -12.2099210614 16.413212463 55.9026028901 0 0 0
2582 1 5 -0.82 -17.257142917 10.6285509441 56.5115660441 0 0 0
2583 1 3 0.41 -16.9614296132 9.6003941048 56.1861430339 0 0 0
2584 1 3 0.41 -17.1934620679 11.0438424609 55.5278403562 0 0 0
2585 1 5 -0.82 -9.7188602064 12.0559096633 53.4374670359 0 0 0
2586 1 3 0.41 -9.0753201812 12.1411050054 52.6007057798 0 0 0
2587 1 3 0.41 -9.4153556461 12.7493482694 54.2942771731 0 0 0
2588 1 5 -0.82 -22.9699532832 13.1292285872 53.5551145898 0 0 0
2589 1 3 0.41 -22.1305267731 13.3001625618 52.8117959648 0 0 0
2590 1 3 0.41 -23.6752902199 12.8001204562 52.779209423 0 0 0
2591 1 5 -0.82 8.830229626 23.8991194307 53.2803851801 0 0 0
2592 1 3 0.41 9.0841241661 23.2468182739 52.5011196986 0 0 0
2593 1 3 0.41 9.7408843733 23.840810311 53.8572732243 0 0 0
2594 1 5 -0.82 -11.5760930066 14.5324073226 53.9528276444 0 0 0
2595 1 3 0.41 -12.109636663 14.129554023 54.8063005731 0 0 0
2596 1 3 0.41 -10.7677453938 14.3700471476 54.5810148817 0 0 0
2597 1 5 -0.82 -19.1557602987 12.7353933499 54.3597243452 0 0 0
2598 1 3 0.41 -19.0571078971 13.7080158796 54.6283040347 0 0 0
2599 1 3 0.41 -18.1914249777 12.4873413273 54.0696407149 0 0 0
2600 1 5 -0.82 -21.9149285884 10.08020708 51.8887686102 0 0 0
2601 1 3 0.41 -20.8782847957 9.9532439254 52.0420665635 0 0 0
2602 1 3 0.41 -21.9179436127 10.8530012069 51.2396395695 0 0 0
2603 1 5 -0.82 -21.1159358929 14.9184166272 49.7186691255 0 0 0
2604 1 3 0.41 -21.3806696242 13.9977118329 50.1134286246 0 0 0
2605 1 3 0.41 -20.23980798 14.5659301979 49.3474330864 0 0 0
2606 1 5 -0.82 -7.6003070212 15.5358460469 54.0699553924 0 0 0
2607 1 3 0.41 -7.2607081677 15.4008990625 54.9845957485 0 0 0
2608 1 3 0.41 -8.5189194752 15.0722548124 54.3176586088 0 0 0
2609 1 5 -0.82 -24.2264501836 14.5175176854 50.5649169418 0 0 0
2610 1 3 0.41 -24.0909874082 13.5054504325 51.0630716141 0 0 0
2611 1 3 0.41 -24.3926173651 15.180610884 51.4032037913 0 0 0
2612 1 5 -0.82 -9.6686682694 18.0408555237 52.2233307942 0 0 0
2613 1 3 0.41 -9.2990011729 17.1186169713 52.5914662873 0 0 0
2614 1 3 0.41 -8.9423402145 18.8179490157 52.5853465711 0 0 0
2615 1 5 -0.82 6.0987265624 20.5844176185 50.9436632685 0 0 0
2616 1 3 0.41 6.6839254448 20.851071509 51.7976944227 0 0 0
2617 1 3 0.41 6.4428988049 19.6211563096 51.2607515278 0 0 0
2618 1 5 -0.82 -13.4065850765 23.2165804545 47.4923376648 0 0 0
2619 1 3 0.41 -12.9141734088 23.2781187325 46.582012671 0 0 0
2620 1 3 0.41 -14.1647750886 24.0979473838 47.4842543174 0 0 0
2621 1 5 -0.82 -23.6868597469 20.6000913484 44.3581362226 0 0 0
2622 1 3 0.41 -24.3694853354 20.6087148771 43.4425572489 0 0 0
2623 1 3 0.41 -22.7134345423 20.7057864515 43.9969341303 0 0 0
2624 1 5 -0.82 -18.9468952805 16.9882161972 43.9850595939 0 0 0
2625 1 3 0.41 -20.0423465882 17.183495672 44.0810100344 0 0 0
2626 1 3 0.41 -19.0952793056 16.4691933635 43.0789482576 0 0 0
2627 1 5 -0.82 -23.1098581217 23.3678362829 45.0748512428 0 0 0
2628 1 3 0.41 -23.8460868631 22.7042583066 45.5144931825 0 0 0
2629 1 3 0.41 -22.4272259259 23.35313244 45.8436399405 0 0 0
2630 1 5 -0.82 0.341225373 15.2673121368 44.5348828015 0 0 0
2631 1 3 0.41 -0.1087629799 15.2856420351 43.5972470923 0 0 0
2632 1 3 0.41 -0.2555796911 14.5989257121 44.8561216436 0 0 0
2633 1 5 -0.82 -14.040233945 14.0545431529 46.271848008 0 0 0
2634 1 3 0.41 -13.23321854 13.4626415251 45.9741255301 0 0 0
2635 1 3 0.41 -14.6666342931 13.6064418473 45.5313084411 0 0 0
2636 1 5 -0.82 -21.019864242 8.573097982 45.7469421961 0 0 0
2637 1 3 0.41 -21.9825418586 8.2037754658 45.625910889 0 0 0
2638 1 3 0.41 -20.839564877 8.271210771 46.7167849904 0 0 0
2639 1 5 -0.82 -10.2943255274 14.6915152913 44.8129432423 0 0 0
2640 1 3 0.41 -11.0602651628 14.0160335758 45.2017599617 0 0 0
2641 1 3 0.41 -10.3422683928 14.4009878537 43.7645472759 0 0 0
2642 1 5 -0.82 -9.4069435548 14.6432282496 47.373570113 0 0 0
2643 1 3 0.41 -9.7268003808 15.2329031303 46.7099775268 0 0 0
2644 1 3 0.41 -9.131916284 13.7429398629 46.8713534829 0 0 0
2645 1 5 -0.82 -16.9946803509 19.6004198536 44.8681128542 0 0 0
2646 1 3 0.41 -16.4159140155 20.0343113037 45.6165805048 0 0 0
2647 1 3 0.41 -17.6219644544 20.3617076849 44.7362645139 0 0 0
2648 1 5 -0.82 -16.5450775252 15.1195932362 43.6401596992 0 0 0
2649 1 3 0.41 -16.2539652628 14.3576370662 44.2054954095 0 0 0
2650 1 3 0.41 -17.2271502358 14.7673588006 43.0148488544 0 0 0
2651 1 5 -0.82 -10.8155986348 10.3106269206 44.5901270621 0 0 0
2652 1 3 0.41 -11.5862723982 10.7309828583 43.9988385726 0 0 0
2653 1 3 0.41 -10.3878291395 9.8279032895 43.7641967172 0 0 0
2654 1 5 -0.82 -5.3734961399 20.4521932375 48.0980012751 0 0 0
2655 1 3 0.41 -4.5828606797 21.2566735238 47.8988549521 0 0 0
2656 1 3 0.41 -5.3973666204 19.9085737451 47.2197173151 0 0 0
2657 1 5 -0.82 -15.3947528472 17.7172507812 43.4331437469 0 0 0
2658 1 3 0.41 -14.4541062275 17.7389984097 42.9953798302 0 0 0
2659 1 3 0.41 -15.8286131875 18.1974214097 42.5907015514 0 0 0
2660 1 5 -0.82 -3.5367974015 18.2729654903 48.4852580294 0 0 0
2661 1 3 0.41 -4.4532814694 17.8006401018 48.8130529312 0 0 0
2662 1 3 0.41 -3.824323305 18.3821925546 47.504445118 0 0 0
2663 1 5 -0.82 10.2715718741 18.3921759679 47.8617867332 0 0 0
2664 1 3 0.41 11.2349552378 18.8774601491 47.9476001615 0 0 0
2665 1 3 0.41 9.8815960363 18.853546337 47.0189954923 0 0 0
2666 1 5 -0.82 -9.0091826436 18.2168733004 47.7525548897 0 0 0
2667 1 3 0.41 -9.0358560521 17.6949825786 46.8355214061 0 0 0
2668 1 3 0.41 -8.6255336913 19.1675193065 47.4833260806 0 0 0
2669 1 5 -0.82 -20.0569562245 23.3087984949 43.231498189 0 0 0
2670 1 3 0.41 -20.6826398688 24.0820234425 43.5214042174 0 0 0
2671 1 3 0.41 -20.6866480758 23.0965347497 42.4156173033 0 0 0
2672 1 5 -0.82 2.6363566378 15.781760476 45.9076530631 0 0 0
2673 1 3 0.41 2.8986630964 14.7946291392 46.2464277305 0 0 0
2674 1 3 0.41 1.952714068 15.4269097845 45.3358331118 0 0 0
2675 1 5 -0.82 -15.6960182463 12.7391722823 44.5649522557 0 0 0
2676 1 3 0.41 -16.2611683559 12.2884013002 45.3607317265 0 0 0
2677 1 3 0.41 -16.022049628 12.1384656118 43.7414132376 0 0 0
2678 1 5 -0.82 0.6210467238 21.1301374215 46.5371704477 0 0 0
2679 1 3 0.41 0.5587139356 20.3223437357 47.224155255 0 0 0
2680 1 3 0.41 1.3562972529 20.8592941437 45.8901865606 0 0 0
2681 1 5 -0.82 -12.4728214242 22.35912477 44.7796741076 0 0 0
2682 1 3 0.41 -12.0922797174 23.3177308037 44.7140685178 0 0 0
2683 1 3 0.41 -13.4683767735 22.4820193263 44.9014498519 0 0 0
2684 1 5 -0.82 -19.0859565887 21.5204319618 44.9255527791 0 0 0
2685 1 3 0.41 -19.8362719512 20.8070250293 44.7564226186 0 0 0
2686 1 3 0.41 -19.4354558848 22.3247632201 44.3196422239 0 0 0
2687 1 5 -0.82 9.9904670051 23.6480829461 47.0592647897 0 0 0
2688 1 3 0.41 10.9637921379 23.7770378654 46.9139036698 0 0 0
2689 1 3 0.41 9.7637779854 23.7608858415 46.0086491536 0 0 0
2690 1 5 -0.82 -21.0217930197 19.9749732277 44.329742968 0 0 0
2691 1 3 0.41 -21.6243766596 19.5447516776 45.0749132997 0 0 0
2692 1 3 0.41 -20.7952237464 19.0692347548 43.8454571491 0 0 0
2693 1 5 -0.82 -3.3635077715 15.6800051369 46.7154110532 0 0 0
2694 1 3 0.41 -2.5510176037 16.4050225205 46.8494532502 0 0 0
2695 1 3 0.41 -3.0824602264 14.9775905944 47.5076215076 0 0 0
2696 1 5 -0.82 -10.5352742959 13.2803937474 42.6203672139 0 0 0
2697 1 3 0.41 -11.0831495566 12.4358421536 42.4175022205 0 0 0
2698 1 3 0.41 -10.717315274 13.8988359472 41.81552418 0 0 0
2699 1 5 -0.82 -8.5490881676 16.9501490439 45.1305813783 0 0 0
2700 1 3 0.41 -8.7001892584 15.9843052599 44.8029447956 0 0 0
2701 1 3 0.41 -7.4953983553 16.9767501689 45.0320539715 0 0 0
2702 1 5 -0.82 -17.2596142609 7.4677469058 42.1500822501 0 0 0
2703 1 3 0.41 -17.7075420866 7.6526590057 43.0885186563 0 0 0
2704 1 3 0.41 -18.0784784273 7.3837328408 41.4446078892 0 0 0
2705 1 5 -0.82 -5.081801601 18.8007426428 46.3311855399 0 0 0
2706 1 3 0.41 -5.5762342089 17.9476922871 46.0351293556 0 0 0
2707 1 3 0.41 -4.9639770317 18.9590561559 45.2820185342 0 0 0
2708 1 5 -0.82 -6.5118341338 21.1902108075 45.1846653575 0 0 0
2709 1 3 0.41 -5.446492026 21.4029971191 45.2800935736 0 0 0
2710 1 3 0.41 -6.9603269639 21.0951045047 46.0736216214 0 0 0
2711 1 5 -0.82 -9.8276887757 22.0743087476 45.5367632543 0 0 0
2712 1 3 0.41 -9.6962472553 22.883878623 46.1897994814 0 0 0
2713 1 3 0.41 -8.97178273 22.2993808161 45.0420061825 0 0 0
2714 1 5 -0.82 -21.3190805988 8.6034476502 42.8235693932 0 0 0
2715 1 3 0.41 -22.3925402664 8.6634131777 42.9922419357 0 0 0
2716 1 3 0.41 -21.2165453917 7.8620913356 42.1915753859 0 0 0
2717 1 5 -0.82 -4.5647984361 24.6493076181 43.7449588403 0 0 0
2718 1 3 0.41 -3.8673609076 23.9352023482 44.0138094834 0 0 0
2719 1 3 0.41 -4.792316563 24.5829195231 44.8130387608 0 0 0
2720 1 5 -0.82 -2.8247651222 17.7504347282 43.9096588686 0 0 0
2721 1 3 0.41 -1.9428302718 17.4955861742 43.4862494441 0 0 0
2722 1 3 0.41 -2.3897890216 17.9280069967 44.8300755156 0 0 0
2723 1 5 -0.82 -0.9717329869 17.6570432089 46.3290843858 0 0 0
2724 1 3 0.41 -0.3481512656 18.0602522716 47.138028221 0 0 0
2725 1 3 0.41 -0.245089848 17.1038826994 45.8621281156 0 0 0
2726 1 5 -0.82 -7.0085093706 13.9517798746 44.6138166123 0 0 0
2727 1 3 0.41 -7.4019418963 14.1002295835 43.6294321277 0 0 0
2728 1 3 0.41 -7.750976514 13.2414453932 44.9786784875 0 0 0
2729 1 5 -0.82 -3.8242936493 21.5386992079 45.207896941 0 0 0
2730 1 3 0.41 -3.8259150137 21.8353065657 46.1969261752 0 0 0
2731 1 3 0.41 -2.8505259688 21.028172466 45.0877968143 0 0 0
2732 1 5 -0.82 -23.4603345968 12.1470569414 43.4775999558 0 0 0
2733 1 3 0.41 -23.8484987327 13.0350762085 44.032107031 0 0 0
2734 1 3 0.41 -22.54243085 11.979606251 43.9666660934 0 0 0
2735 1 5 -0.82 -16.9753185918 18.9888384317 41.7482777082 0 0 0
2736 1 3 0.41 -16.681735827 19.7205838625 40.9626133582 0 0 0
2737 1 3 0.41 -17.7572209654 18.5817323972 41.3134785731 0 0 0
2738 1 5 -0.82 -11.0470848381 17.9958234535 44.6836747759 0 0 0
2739 1 3 0.41 -10.1531175884 17.4611659906 45.033820495 0 0 0
2740 1 3 0.41 -11.6289512974 17.2508740066 44.3122529675 0 0 0
2741 1 5 -0.82 2.4493233302 18.8907597257 45.3329969644 0 0 0
2742 1 3 0.41 2.5931302694 19.5319294362 44.5706269167 0 0 0
2743 1 3 0.41 3.4958247486 18.7626483098 45.5422013425 0 0 0
2744 1 5 -0.82 -12.1754944552 12.5415815699 45.2057016205 0 0 0
2745 1 3 0.41 -12.5811982567 12.4237583565 44.2578373143 0 0 0
2746 1 3 0.41 -11.5539645111 11.6260959722 45.2543036704 0 0 0
2747 1 5 -0.82 8.8692827673 19.9743090392 46.1655513002 0 0 0
2748 1 3 0.41 8.7571494152 21.0003258797 46.1033531107 0 0 0
2749 1 3 0.41 8.9529713095 19.7004803303 45.1419092564 0 0 0
2750 1 5 -0.82 -1.2863668309 20.4814129389 44.519638218 0 0 0
2751 1 3 0.41 -0.6345365638 19.8529518774 44.0431179334 0 0 0
2752 1 3 0.41 -0.6881123522 20.4644576182 45.3234060057 0 0 0
2753 1 5 -0.82 -14.082576656 20.2296387811 42.33475725 0 0 0
2754 1 3 0.41 -14.3178841443 20.083763821 43.3596844149 0 0 0
2755 1 3 0.41 -13.0533599956 20.3765731051 42.4306818478 0 0 0
2756 1 5 -0.82 -14.5612493107 22.894122276 40.7992142084 0 0 0
2757 1 3 0.41 -14.4778052041 23.3660790233 41.6736224757 0 0 0
2758 1 3 0.41 -13.6767341023 23.2782777248 40.4222948064 0 0 0
2759 1 5 -0.82 0.2502373663 23.8414150718 44.2025581501 0 0 0
2760 1 3 0.41 0.3818121569 23.4224613458 43.2525011819 0 0 0
2761 1 3 0.41 -0.1981903091 24.7174583294 43.7402451574 0 0 0
2762 1 5 -0.82 -16.7583897335 22.0541941649 42.2859905388 0 0 0
2763 1 3 0.41 -16.1422868642 22.2589383798 43.1064891828 0 0 0
2764 1 3 0.41 -17.2539142929 21.3533788558 42.8134318768 0 0 0
2765 1 5 -0.82 -17.6578446608 24.518085861 43.7306963617 0 0 0
2766 1 3 0.41 -18.5605313 24.1099058703 43.4888401338 0 0 0
2767 1 3 0.41 -17.2380717336 24.5970821165 42.7321210913 0 0 0
2768 1 5 -0.82 -22.7505309632 21.8043638695 41.4660509165 0 0 0
2769 1 3 0.41 -23.2553484115 22.597221637 41.9470137661 0 0 0
2770 1 3 0.41 -22.0208284184 22.3267563711 40.9145253378 0 0 0
2771 1 5 -0.82 -6.2800876058 24.1010789261 41.4213588601 0 0 0
2772 1 3 0.41 -5.4857145398 24.4543301596 41.8846901792 0 0 0
2773 1 3 0.41 -6.8506814342 23.8432137675 42.256464231 0 0 0
2774 1 5 -0.82 14.060272703 24.1728255127 44.2504875567 0 0 0
2775 1 3 0.41 13.2235466221 23.9023236206 43.6831732901 0 0 0
2776 1 3 0.41 13.4556217525 24.2564983228 45.124728045 0 0 0
2777 1 5 -0.82 -22.9506439637 24.8579669911 38.7973008976 0 0 0
2778 1 3 0.41 -22.7581026333 24.0813800578 38.0565861382 0 0 0
2779 1 3 0.41 -24.0169112656 24.9005748973 38.6349726277 0 0 0
2780 1 5 -0.82 -12.7727510214 17.185005645 42.5111794838 0 0 0
2781 1 3 0.41 -12.7109558467 16.2515160192 42.1608793048 0 0 0
2782 1 3 0.41 -13.1284594962 17.6409289201 41.6003950284 0 0 0
2783 1 5 -0.82 -21.1403199547 19.5431925094 40.8813070026 0 0 0
2784 1 3 0.41 -20.4657982827 18.7167826178 41.0040199394 0 0 0
2785 1 3 0.41 -20.4151187627 20.2953032435 40.7596466747 0 0 0
2786 1 5 -0.82 -10.0928775583 17.6415546678 42.0403909292 0 0 0
2787 1 3 0.41 -10.3322879494 17.8486507261 43.0647603943 0 0 0
2788 1 3 0.41 -10.9470097101 17.2851902235 41.6379556202 0 0 0
2789 1 5 -0.82 -2.4380423302 21.6202022933 42.2736575377 0 0 0
2790 1 3 0.41 -1.428618354 21.7441511167 42.2303175247 0 0 0
2791 1 3 0.41 -2.3451953231 21.1655352138 43.2479052896 0 0 0
2792 1 5 -0.82 -11.728795698 23.147870901 41.545186437 0 0 0
2793 1 3 0.41 -11.7203123819 22.2261567488 42.1852642786 0 0 0
2794 1 3 0.41 -12.2082262278 23.9384923387 42.0775683069 0 0 0
2795 1 5 -0.82 -15.3944816335 7.9714353908 39.8309308113 0 0 0
2796 1 3 0.41 -15.0001583681 8.930004495 39.9067304601 0 0 0
2797 1 3 0.41 -16.0484207644 8.1137321966 40.6508766637 0 0 0
2798 1 5 -0.82 -11.064451143 18.8185622849 32.895522736 0 0 0
2799 1 3 0.41 -10.0236256329 18.6476104141 32.7195729085 0 0 0
2800 1 3 0.41 -11.319308195 17.9120742262 33.4847008677 0 0 0
2801 1 5 -0.82 -10.7786934384 11.4342577522 31.476956477 0 0 0
2802 1 3 0.41 -11.3754909677 11.6122114061 30.656851794 0 0 0
2803 1 3 0.41 -10.3606335947 12.476918955 31.5167818408 0 0 0
2804 1 5 -0.82 0.3972467421 15.0066640868 33.6253796404 0 0 0
2805 1 3 0.41 0.3949944341 15.4417672255 34.6185499454 0 0 0
2806 1 3 0.41 1.1274796562 14.3172177571 33.9298555941 0 0 0
2807 1 5 -0.82 -7.2322238341 15.9098719922 32.7963385337 0 0 0
2808 1 3 0.41 -8.016626901 16.3197216808 32.2563045639 0 0 0
2809 1 3 0.41 -6.8581949673 15.4531194442 31.9022741764 0 0 0
2810 1 5 -0.82 -15.9449377695 13.1779931645 29.0202720082 0 0 0
2811 1 3 0.41 -15.1631919891 13.6011730391 28.5828090522 0 0 0
2812 1 3 0.41 -15.4832321934 12.2750700208 29.0580385939 0 0 0
2813 1 5 -0.82 -5.1746680247 14.9683824999 26.2614499577 0 0 0
2814 1 3 0.41 -5.0694893382 14.1583231653 25.6640283746 0 0 0
2815 1 3 0.41 -4.8421865128 14.610274387 27.1089265302 0 0 0
2816 1 5 -0.82 -21.8764536392 16.5644088904 28.3156008735 0 0 0
2817 1 3 0.41 -21.4435056762 16.6701314938 27.343581709 0 0 0
2818 1 3 0.41 -22.6198440378 17.1231381301 27.892608752 0 0 0
2819 1 5 -0.82 15.375192138 22.1001346316 27.7645683579 0 0 0
2820 1 3 0.41 15.3547082453 22.7631834058 27.0617982823 0 0 0
2821 1 3 0.41 15.6859781343 22.6581039959 28.5576265007 0 0 0
2822 1 5 -0.82 -7.4178164427 18.6866100969 28.206179337 0 0 0
2823 1 3 0.41 -8.0862230208 17.9692998781 27.8055041819 0 0 0
2824 1 3 0.41 -6.4860763411 18.1510518764 27.954624989 0 0 0
2825 1 5 -0.82 -19.5198242554 14.7228963145 28.645636953 0 0 0
2826 1 3 0.41 -19.1553128237 14.8518180627 27.6847912753 0 0 0
2827 1 3 0.41 -18.5060608317 14.9027026238 28.9372677813 0 0 0
2828 1 5 -0.82 -17.6941191804 12.4266505625 26.1318336024 0 0 0
2829 1 3 0.41 -17.9630347815 13.4482138119 26.2491025811 0 0 0
2830 1 3 0.41 -18.5798346298 11.9263628592 26.5727899575 0 0 0
2831 1 5 -0.82 -18.3730771579 12.1600816408 23.5842545623 0 0 0
2832 1 3 0.41 -19.3827636055 12.2435573503 23.6798625535 0 0 0
2833 1 3 0.41 -18.2025594604 12.1233744569 24.6370402496 0 0 0
2834 1 5 -0.82 -17.1545095065 17.4846739477 26.6247358511 0 0 0
2835 1 3 0.41 -17.584552445 17.6171388076 27.7178942935 0 0 0
2836 1 3 0.41 -17.7792086648 16.5616297093 26.577391914 0 0 0
2837 1 5 -0.82 -5.2363519178 18.8777604882 25.2797668173 0 0 0
2838 1 3 0.41 -4.3744038665 19.5283679968 25.2733864956 0 0 0
2839 1 3 0.41 -5.1499798832 18.667778191 26.3614319639 0 0 0
2840 1 5 -0.82 -19.1421985427 15.0404945951 23.6685675373 0 0 0
2841 1 3 0.41 -19.76407791 14.2877591817 23.6402955135 0 0 0
2842 1 3 0.41 -18.7161097105 14.661495388 24.6305099926 0 0 0
2843 1 5 -0.82 -3.9954625799 20.9386290951 23.0889774715 0 0 0
2844 1 3 0.41 -3.4924270664 20.7051689864 24.0278219883 0 0 0
2845 1 3 0.41 -3.1547053851 20.3919320952 22.7208309321 0 0 0
2846 1 5 -0.82 8.7559890384 22.582326058 27.0522055465 0 0 0
2847 1 3 0.41 9.3438267603 23.4112824768 27.4712464073 0 0 0
2848 1 3 0.41 9.1853508565 21.7187165023 27.4396363819 0 0 0
2849 1 5 -0.82 -9.9013790297 23.8858449307 22.1527631432 0 0 0
2850 1 3 0.41 -8.8660566542 24.0772441505 22.0286506254 0 0 0
2851 1 3 0.41 -10.2977527246 24.3009932991 21.28390814 0 0 0
2852 1 5 -0.82 -20.4660081224 23.8740967961 21.5313771916 0 0 0
2853 1 3 0.41 -20.6399570205 23.4008534923 20.6221766977 0 0 0
2854 1 3 0.41 -19.4580607388 23.8122749782 21.4026282403 0 0 0
2855 1 5 -0.82 -16.0876696296 18.833631806 20.8663201993 0 0 0
2856 1 3 0.41 -17.1273378421 18.8741676316 20.7687520134 0 0 0
2857 1 3 0.41 -15.8845849803 19.8756630793 20.6687293662 0 0 0
2858 1 5 -0.82 0.7459764798 16.677254695 22.1438028037 0 0 0
2859 1 3 0.41 -0.287885361 16.6044471985 22.1226707848 0 0 0
2860 1 3 0.41 0.8986806349 16.0787232802 21.3102588213 0 0 0
2861 1 5 -0.82 -10.6840490793 15.1667657909 21.6214604254 0 0 0
2862 1 3 0.41 -9.9818937669 15.7397851298 21.0178887047 0 0 0
2863 1 3 0.41 -10.3891612098 14.2810957793 21.3444751211 0 0 0
2864 1 5 -0.82 -13.3537319345 8.8574581815 20.4454851529 0 0 0
2865 1 3 0.41 -12.5867435488 8.8967614578 21.159108623 0 0 0
2866 1 3 0.41 -12.8157360816 9.6117162136 19.8570196362 0 0 0
2867 1 5 -0.82 -6.8654003951 14.5855303693 20.4529034745 0 0 0
2868 1 3 0.41 -6.6850395566 14.2989398308 19.4426593527 0 0 0
2869 1 3 0.41 -7.1272647062 15.5841527907 20.2149919353 0 0 0
2870 1 5 -0.82 -7.4341110595 12.2612809456 22.374996066 0 0 0
2871 1 3 0.41 -8.048088073 11.6829625342 22.9989981721 0 0 0
2872 1 3 0.41 -8.123811368 12.5047214849 21.5776244543 0 0 0
2873 1 5 -0.82 -13.7381895705 17.8311315447 19.3586302096 0 0 0
2874 1 3 0.41 -14.0094455183 18.8296925103 19.0343750342 0 0 0
2875 1 3 0.41 -12.9670918557 17.4816640481 18.7219033494 0 0 0
2876 1 5 -0.82 -16.826968722 13.5496234197 19.8010662311 0 0 0
2877 1 3 0.41 -17.1662131419 13.1810497069 18.8184550571 0 0 0
2878 1 3 0.41 -16.7515358761 14.5464875571 19.5815598472 0 0 0
2879 1 5 -0.82 -3.098257283 10.3463075786 21.0479892441 0 0 0
2880 1 3 0.41 -3.4035282412 11.0900958497 21.6252251449 0 0 0
2881 1 3 0.41 -3.2560040836 9.6917217006 21.8276639707 0 0 0
2882 1 5 -0.82 -3.5611640214 21.8814126765 19.9246303869 0 0 0
2883 1 3 0.41 -2.5456265106 21.6018260644 19.9640287657 0 0 0
2884 1 3 0.41 -3.6694820761 21.9669104221 18.9062618389 0 0 0
2885 1 5 -0.82 -16.9072348982 16.4400504943 22.0957452985 0 0 0
2886 1 3 0.41 -16.7142414794 15.4094080393 22.3965092383 0 0 0
2887 1 3 0.41 -17.8915641629 16.2146092361 21.9907464721 0 0 0
2888 1 5 -0.82 0.15197804 19.0485973229 20.6081328916 0 0 0
2889 1 3 0.41 -0.1437921422 18.878897402 19.5468194267 0 0 0
2890 1 3 0.41 0.3619205639 18.1300346231 20.9071861161 0 0 0
2891 1 5 -0.82 -5.9176062155 17.6937162825 21.2369068641 0 0 0
2892 1 3 0.41 -6.5823787909 17.3904982168 20.3917698234 0 0 0
2893 1 3 0.41 -5.3085844627 18.1902207821 20.6581136195 0 0 0
2894 1 5 -0.82 -19.7595623709 23.722830874 17.8370439622 0 0 0
2895 1 3 0.41 -18.8395071964 23.3213747539 18.0742981796 0 0 0
2896 1 3 0.41 -20.3446367417 23.2054037434 18.6282551302 0 0 0
2897 1 5 -0.82 6.4350078345 16.845150607 20.4433219726 0 0 0
2898 1 3 0.41 5.8497344964 17.2050428971 21.1846802229 0 0 0
2899 1 3 0.41 6.8559391398 16.0264974741 20.8357578006 0 0 0
2900 1 5 -0.82 -11.4889406801 12.1952728216 21.3608556058 0 0 0
2901 1 3 0.41 -10.4587817892 12.3460005828 20.8961016771 0 0 0
2902 1 3 0.41 -11.5167778523 11.1522047541 21.4603006798 0 0 0
2903 1 5 -0.82 1.8780927638 24.2981056336 20.76222136 0 0 0
2904 1 3 0.41 1.9168430411 23.2074747609 20.8995918283 0 0 0
2905 1 3 0.41 0.845069502 24.2744373912 20.4911656231 0 0 0
2906 1 5 -0.82 -13.4087057016 22.9853808515 18.1059783205 0 0 0
2907 1 3 0.41 -13.6423108681 22.0186284276 18.2735623848 0 0 0
2908 1 3 0.41 -12.4277983714 23.0937810065 18.5985025408 0 0 0
2909 1 5 -0.82 5.0000910592 23.3958114777 20.5887290732 0 0 0
2910 1 3 0.41 4.9702806451 22.5009112275 21.1668100149 0 0 0
2911 1 3 0.41 5.8858255096 23.0986741 20.1076755795 0 0 0
2912 1 5 -0.82 -15.6571727919 21.2962094079 20.2936559728 0 0 0
2913 1 3 0.41 -14.7952354346 21.7764305699 20.4626021065 0 0 0
2914 1 3 0.41 -14.9750038285 20.7928407694 19.5509493567 0 0 0
2915 1 5 -0.82 10.989278502 22.7646582784 19.9355234306 0 0 0
2916 1 3 0.41 10.1970422035 22.2905161133 20.4716448635 0 0 0
2917 1 3 0.41 10.7314256577 22.3597953246 18.9755804477 0 0 0
2918 1 5 -0.82 -17.589930116 22.1591145354 18.6971166678 0 0 0
2919 1 3 0.41 -18.0568301088 21.2836827596 18.8472780814 0 0 0
2920 1 3 0.41 -16.7615519166 22.004200706 19.3725495785 0 0 0
2921 1 5 -0.82 -3.1131734189 17.7903466279 19.7722806269 0 0 0
2922 1 3 0.41 -2.4677909857 17.2794717427 20.4296000808 0 0 0
2923 1 3 0.41 -2.2725768428 18.2323231079 19.2696433815 0 0 0
2924 1 5 -0.82 -10.0921060791 15.7446100822 18.6320768604 0 0 0
2925 1 3 0.41 -10.5325468646 14.7266021798 18.3495204822 0 0 0
2926 1 3 0.41 -10.8165245821 16.4039170805 18.3217283849 0 0 0
2927 1 5 -0.82 -5.4690648683 12.3092348689 20.1026745681 0 0 0
2928 1 3 0.41 -5.7276362512 12.8598601139 19.2739721545 0 0 0
2929 1 3 0.41 -5.2429378248 11.4683636965 19.3998127298 0 0 0
2930 1 5 -0.82 -9.2309049699 13.0456996882 20.5071840098 0 0 0
2931 1 3 0.41 -8.505892568 13.7538090795 20.3073545722 0 0 0
2932 1 3 0.41 -9.1565301128 12.6304311245 19.4786885212 0 0 0
2933 1 5 -0.82 -5.9403142449 23.9228514745 20.2817010217 0 0 0
2934 1 3 0.41 -6.76255281 24.5252512872 19.9427497489 0 0 0
2935 1 3 0.41 -5.6518012252 23.7628978957 19.3082491861 0 0 0
2936 1 5 -0.82 -14.744337146 12.3103293028 18.3944511651 0 0 0
2937 1 3 0.41 -15.7028186022 12.3448101012 18.0483368905 0 0 0
2938 1 3 0.41 -14.5698340417 11.4499942221 17.7718528052 0 0 0
2939 1 5 -0.82 -0.7976796409 24.3735662599 20.3785063577 0 0 0
2940 1 3 0.41 -0.6888514021 23.3757841621 20.0638629186 0 0 0
2941 1 3 0.41 -1.6986606933 24.2008385215 21.0626658883 0 0 0
2942 1 5 -0.82 4.1491567608 12.3860883173 21.0820519432 0 0 0
2943 1 3 0.41 4.6601430207 12.4792548687 22.0667657696 0 0 0
2944 1 3 0.41 4.0686599067 11.4898020637 21.4839510137 0 0 0
2945 1 5 -0.82 4.0676862308 15.312328779 21.4785437562 0 0 0
2946 1 3 0.41 4.6526423658 15.2331758068 22.3382884073 0 0 0
2947 1 3 0.41 4.0728573308 16.3612473838 21.6643659674 0 0 0
2948 1 5 -0.82 -2.9938272684 14.4205720292 18.9783669964 0 0 0
2949 1 3 0.41 -3.3008944875 14.6937899944 19.9797105009 0 0 0
2950 1 3 0.41 -3.8122739111 14.9292986113 18.5451367254 0 0 0
2951 1 5 -0.82 -16.384238164 16.3842747524 19.2864051661 0 0 0
2952 1 3 0.41 -15.6897345607 16.4724005817 18.4878462276 0 0 0
2953 1 3 0.41 -17.1637112633 16.4584427158 18.660528459 0 0 0
2954 1 5 -0.82 -9.856816989 18.4975966006 19.9206465221 0 0 0
2955 1 3 0.41 -8.8221793979 18.0959562081 19.9142335157 0 0 0
2956 1 3 0.41 -10.1267340754 18.1200859467 20.890366345 0 0 0
2957 1 5 -0.82 5.4747712144 19.7555200129 19.6963838566 0 0 0
2958 1 3 0.41 4.7086741393 19.1238799244 19.474122501 0 0 0
2959 1 3 0.41 5.109396379 20.4131362149 20.4810827319 0 0 0
2960 1 5 -0.82 -20.0157633111 16.559422067 18.2668376947 0 0 0
2961 1 3 0.41 -20.458923004 15.8924320307 17.6606479453 0 0 0
2962 1 3 0.41 -19.1632442815 16.7418802959 17.6854915972 0 0 0
2963 1 5 -0.82 11.0152858047 17.571212358 20.7197915124 0 0 0
2964 1 3 0.41 10.8737067951 18.567255763 20.4641903927 0 0 0
2965 1 3 0.41 10.6344663276 17.2249627846 19.7993634251 0 0 0
2966 1 5 -0.82 7.2417816246 22.6761359599 19.6058199991 0 0 0
2967 1 3 0.41 8.0474065899 23.0340874494 19.0916538696 0 0 0
2968 1 3 0.41 7.8397119086 22.4210858148 20.4575844989 0 0 0
2969 1 5 -0.82 2.8314521846 21.7366581788 18.2099755914 0 0 0
2970 1 3 0.41 2.5391268875 21.9038968636 19.2007111772 0 0 0
2971 1 3 0.41 3.5674342907 21.0532317858 18.4428094248 0 0 0
2972 1 5 -0.82 -11.4919785112 20.2763705927 17.8921888365 0 0 0
2973 1 3 0.41 -12.5387763573 20.2516716336 18.1815452206 0 0 0
2974 1 3 0.41 -11.4508485229 19.2611918909 17.6854146947 0 0 0
2975 1 8 1.72 14.8062669526 21.7700069686 18.3238848526 0 0 0
2976 1 6 -1.14 8.9834329632 17.0633283132 18.3121104711 0 0 0
2977 1 6 -1.14 6.2134481812 17.6989313256 17.7697246475 0 0 0
2978 1 7 -1.0 3.4524271336 17.428352072 18.4206889849 0 0 0
2979 1 4 0.29 3.2403362025 17.7374376052 19.3969653018 0 0 0
2980 1 7 -1.0 10.528854858 21.3370196179 17.8781726472 0 0 0
2981 1 4 0.29 10.0077084051 21.0038485199 18.8036504477 0 0 0
2982 1 7 -1.0 -11.536863762 13.3982556618 18.4265953539 0 0 0
2983 1 4 0.29 -11.6447864087 13.8691333595 17.5340312545 0 0 0
2984 1 7 -1.0 -7.5627557595 16.9032625758 19.446852799 0 0 0
2985 1 4 0.29 -8.3803157053 16.6585084256 18.9058351448 0 0 0
2986 1 7 -1.0 9.1657036171 24.5065488148 18.4099453571 0 0 0
2987 1 4 0.29 10.1877929553 24.4633406218 18.2879855727 0 0 0
2988 1 7 -1.0 -0.8938041199 18.5439466231 18.30269705 0 0 0
2989 1 4 0.29 -1.08718036 19.2683930811 17.6303818498 0 0 0
2990 1 7 -1.0 -6.3481042106 13.746223284 17.9578527068 0 0 0
2991 1 4 0.29 -5.8020772652 14.6315755678 17.9304778537 0 0 0
2992 1 7 -1.0 1.2151402546 15.5591495722 19.6896546553 0 0 0
2993 1 4 0.29 1.642406835 16.3223128698 19.1551368665 0 0 0
2994 1 7 -1.0 -13.9305991086 14.9648137352 19.783307516 0 0 0
2995 1 4 0.29 -13.5368206818 15.3972329286 18.8922121286 0 0 0
2996 1 7 -1.0 -10.8216913533 22.8725942093 19.2119075786 0 0 0
2997 1 4 0.29 -11.177568734 23.8587364196 19.1753078102 0 0 0
2998 1 7 -1.0 -14.0805741568 20.1907931021 18.4608011378 0 0 0
2999 1 4 0.29 -14.7691065277 20.1715403386 17.7083222435 0 0 0
3000 1 2 2.2896396396 -20.4293886318 2.6916667639 66.7916692857 0 0 0
3001 1 6 -1.14 -18.9496021462 1.1304764131 67.3753282303 0 0 0
3002 1 5 -0.82 -8.0434842202 4.6261636749 66.9681389658 0 0 0
3003 1 3 0.41 -7.2517022606 4.5846658338 66.2960680393 0 0 0
3004 1 3 0.41 -8.7981662937 5.3058617326 66.5250367534 0 0 0
3005 1 5 -0.82 -13.0148817802 -1.6051598322 66.4564934994 0 0 0
3006 1 3 0.41 -13.1227279488 -1.5280095879 67.4377064732 0 0 0
3007 1 3 0.41 -12.2413566629 -0.8476874837 66.3091956038 0 0 0
3008 1 8 1.72 -15.9024548414 7.3769019706 66.8478043944 0 0 0
3009 1 8 1.72 -8.8797063901 9.5471872973 66.992574974 0 0 0
3010 1 8 1.72 -22.6158834959 4.1822224905 64.5274700784 0 0 0
3011 1 8 1.72 -3.0511357823 -9.0149733716 65.3306893482 0 0 0
3012 1 8 1.72 -4.8913904093 -13.1669690999 64.8163370305 0 0 0
3013 1 8 1.72 8.1837554373 -9.7671648846 67.3892839434 0 0 0
3014 1 8 1.72 -8.9094123114 -11.7762308493 65.4026717382 0 0 0
3015 1 8 1.72 2.068057582 -8.3668857232 66.6091194441 0 0 0
3016 1 8 1.72 9.3952726931 13.4577606326 66.4525911257 0 0 0
3017 1 8 1.72 -9.9737047326 -14.4390367451 66.1077863963 0 0 0
3018 1 8 1.72 7.8560104584 11.0786155373 67.0104605108 0 0 0
3019 1 8 1.72 -0.0484258505 -9.931808991 65.4937358061 0 0 0
3020 1 8 1.72 -3.372710935 10.005684027 65.4486317428 0 0 0
3021 1 8 1.72 -14.7535081436 5.4024077128 64.7683401918 0 0 0
3022 1 8 1.72 -15.3001521155 2.6205462235 65.0124712593 0 0 0
3023 1 8 1.72 -20.6542617204 2.53748393 63.1255644574 0 0 0
3024 1 8 1.72 -9.2734295129 7.4038283266 65.1258722902 0 0 0
3025 1 8 1.72 2.1357512674 12.1444855109 65.5613441197 0 0 0
3026 1 8 1.72 3.7306413601 -2.5103231442 66.4290286179 0 0 0
3027 1 8 1.72 -3.4737165864 7.0430636594 65.2375420942 0 0 0
3028 1 8 1.72 -21.6888190161 0.2346389665 64.6481917191 0 0 0
3029 1 8 1.72 9.5747484583 0.222467309 66.5017852896 0 0 0
3030 1 8 1.72 4.3401774197 0.7647987716 66.2758262893 0 0 0
3031 1 8 1.72 -10.0839362019 4.5419123529 64.3646663798 0 0 0
3032 1 8 1.72 -14.0892080352 -9.3441872643 64.7676108351 0 0 0
3033 1 8 1.72 -16.9602098826 -1.9303447255 63.4591314386 0 0 0
3034 1 8 1.72 5.9001542516 7.5072265213 65.5237287274 0 0 0
3035 1 8 1.72 1.526769224 9.065985712 65.0014533298 0 0 0
3036 1 8 1.72 5.0705856771 4.6446069432 65.3592917298 0 0 0
3037 1 8 1.72 -12.6330270633 -6.4955543101 64.6442980399 0 0 0
3038 1 8 1.72 -17.4759525812 -4.7953640312 62.8292992887 0 0 0
3039 1 8 1.72 -8.4011184782 -7.7393335554 64.3242077146 0 0 0
3040 1 8 1.72 -5.431187186 3.0345352113 64.3234994295 0 0 0
3041 1 8 1.72 12.9444349946 8.485969049 65.4618857196 0 0 0
3042 1 8 1.72 -3.187570523 -3.7285374216 65.2218521563 0 0 0
3043 1 8 1.72 -5.9770738432 0.1507853219 64.0507180105 0 0 0
3044 1 8 1.72 -10.5667428915 0.1539587586 64.1134046648 0 0 0
3045 1 8 1.72 15.0347799278 0.0012494032 64.4701106377 0 0 0
3046 1 8 1.72 10.4394147988 2.5139186787 64.8214546549 0 0 0
3047 1 8 1.72 0.7826001064 4.9510842756 64.3090744142 0 0 0
3048 1 8 1.72 16.5663030065 2.9285946003 64.430878637 0 0 0
3049 1 8 1.72 -1.5983203008 -0.9615277152 64.5561764994 0 0 0
3050 1 8 1.72 12.0089696925 6.1820639379 63.7178984305 0 0 0
3051 1 8 1.72 -7.4663210281 -5.0850714459 63.2307193618 0 0 0
3052 1 8 1.72 0.3597583472 2.2355671254 63.297550763 0 0 0
3053 1 8 1.72 -11.2744056566 -2.6537160547 63.3072830152 0 0 0
3054 1 8 1.72 -7.2677225155 -12.8087278222 62.999592336 0 0 0
3055 1 8 1.72 16.0585545256 -5.313190067 63.7516410749 0 0 0
3056 1 8 1.72 5.5488644492 -9.9577181297 62.8113108947 0 0 0
3057 1 8 1.72 6.13437466 14.078854494 63.1299169538 0 0 0
3058 1 8 1.72 5.8866734577 -6.9840275214 63.2580066467 0 0 0
3059 1 8 1.72 -13.4850556777 -15.0336862026 62.2019079283 0 0 0
3060 1 8 1.72 -6.7617456996 -10.705220863 61.0966532552 0 0 0
3061 1 8 1.72 -6.212492746 9.4961186607 61.9138077208 0 0 0
3062 1 8 1.72 -18.017257412 5.5689679322 61.8023473376 0 0 0
3063 1 8 1.72 -12.1040558476 8.1208526158 60.487428146 0 0 0
3064 1 8 1.72 -1.6062912756 -11.710767806 61.2286521395 0 0 0
3065 1 8 1.72 17.7281626375 -2.9156020791 63.7658908878 0 0 0
3066 1 8 1.72 10.1018500075 12.5901263883 63.3684395272 0 0 0
3067 1 8 1.72 -0.6978070192 11.9385179983 61.4935795158 0 0 0
3068 1 8 1.72 12.4413118774 15.882927415 63.1816418927 0 0 0
3069 1 8 1.72 -18.5809903084 1.5817838668 60.8072042977 0 0 0
3070 1 8 1.72 -13.562931905 3.8427171735 59.7393360163 0 0 0
3071 1 8 1.72 -10.9890800805 -12.5735973927 60.3728744521 0 0 0
3072 1 8 1.72 13.7682749388 -4.7451558402 61.6759928215 0 0 0
3073 1 8 1.72 10.8083401484 -7.9730661442 61.0440447353 0 0 0
3074 1 8 1.72 -7.2806823442 5.7905032655 60.4542090196 0 0 0
3075 1 8 1.72 9.3166431283 9.857670377 62.3611462465 0 0 0
3076 1 8 1.72 -2.000824798 8.1136091109 60.1492513035 0 0 0
3077 1 8 1.72 4.8022493745 10.5284524481 61.0946843135 0 0 0
3078 1 8 1.72 3.7677599133 7.4577065344 60.6712737018 0 0 0
3079 1 8 1.72 -14.6081854497 1.1053890945 59.5695372626 0 0 0
3080 1 8 1.72 1.8860893659 -9.0599342658 60.5320577689 0 0 0
3081 1 8 1.72 -19.4289980625 -1.297016491 59.4478908896 0 0 0
3082 1 8 1.72 -2.5971410284 5.0130505409 60.1200715316 0 0 0
3083 1 8 1.72 -8.3624805265 3.055471422 59.732173724 0 0 0
3084 1 8 1.72 7.9010421661 5.4148032004 61.0412241265 0 0 0
3085 1 8 1.72 -15.0524342643 -3.2033056961 58.2997992352 0 0 0
3086 1 8 1.72 -4.2706615666 1.3162514981 59.0448524712 0 0 0
3087 1 8 1.72 -9.4006339802 -0.7067309671 59.1276067799 0 0 0
3088 1 8 1.72 3.302736149 3.3024917605 59.5176453187 0 0 0
3089 1 8 1.72 15.4249101881 7.4090887378 60.9876137718 0 0 0
3090 1 8 1.72 16.2926819683 -1.3286680866 57.9404450422 0 0 0
3091 1 8 1.72 -12.5223098325 -8.6860953496 56.6606210569 0 0 0
3092 1 8 1.72 11.9823008164 -0.9775158322 56.8072038693 0 0 0
3093 1 8 1.72 -2.6620696269 -2.6756677954 56.0263844227 0 0 0
3094 1 8 1.72 0.1229446527 2.744416333 56.2619046675 0 0 0
3095 1 8 1.72 -5.7883505961 10.190624514 56.554605327 0 0 0
3096 1 8 1.72 12.325604662 8.4952579127 57.9123830984 0 0 0
3097 1 8 1.72 7.5691963925 14.3579740684 57.7956040674 0 0 0
3098 1 8 1.72 -14.9441725763 -13.494163042 57.0577158728 0 0 0
3099 1 8 1.72 -16.233494103 8.0243085254 53.8912506637 0 0 0
3100 1 8 1.72 -8.2933429813 -8.0482379614 53.990435993 0 0 0
3101 1 8 1.72 -4.639174867 -11.844389823 56.4804891593 0 0 0
3102 1 8 1.72 10.8102111297 -6.8637006413 55.8809235517 0 0 0
3103 1 8 1.72 -11.1631583402 -15.6494608061 53.9661719084 0 0 0
3104 1 8 1.72 3.3274153783 -3.4323446839 56.9541605508 0 0 0
3105 1 8 1.72 -2.3316362663 9.0698821279 52.8833439793 0 0 0
3106 1 8 1.72 -10.7294152278 0.4304767009 53.326417507 0 0 0
3107 1 8 1.72 -4.8925800576 1.8184365296 54.7732253141 0 0 0
3108 1 8 1.72 7.1072649726 6.8281189053 55.6129541039 0 0 0
3109 1 8 1.72 -3.2011881609 6.5425609765 54.3107477517 0 0 0
3110 1 8 1.72 -8.5179204109 7.3868430668 54.6891234267 0 0 0
3111 1 8 1.72 2.5792697821 -11.8210319078 54.6430676576 0 0 0
3112 1 8 1.72 -7.8998758559 -12.9002036918 53.2321733455 0 0 0
3113 1 8 1.72 -8.8654591929 4.33129021 53.9748452754 0 0 0
3114 1 8 1.72 -16.8540739515 -1.5111760949 54.5723418415 0 0 0
3115 1 8 1.72 4.2157520835 11.2778932001 54.967587038 0 0 0
3116 1 8 1.72 3.1677809331 8.2999765188 55.0683203978 0 0 0
3117 1 8 1.72 -14.8971664657 5.8176763043 52.6168779831 0 0 0
3118 1 8 1.72 8.2047880164 10.7319894109 55.9654646815 0 0 0
3119 1 8 1.72 -15.1424814155 2.8796198998 53.0671775403 0 0 0
3120 1 8 1.72 -20.9084630272 0.079955248 53.528546602 0 0 0
3121 1 8 1.72 -20.2753110033 3.0545731748 53.6944366567 0 0 0
3122 1 8 1.72 14.0139656107 -6.632179953 55.4064553909 0 0 0
3123 1 8 1.72 10.0957415929 12.7542338429 55.022353349 0 0 0
3124 1 8 1.72 4.4088843813 -9.4370565478 54.3294851095 0 0 0
3125 1 8 1.72 15.6163784297 -4.8088819876 53.8523580443 0 0 0
3126 1 8 1.72 -5.2026425563 -10.0290421313 50.5775554657 0 0 0
3127 1 8 1.72 15.4586895718 3.6461168019 51.9619976449 0 0 0
3128 1 8 1.72 -2.3630674327 -0.8708098345 50.6155913774 0 0 0
3129 1 8 1.72 10.0866526307 2.2393427068 52.4992139483 0 0 0
3130 1 8 1.72 -13.8704897587 -4.6029997531 48.1358579778 0 0 0
3131 1 8 1.72 -5.8112869836 8.7643626466 50.2118168722 0 0 0
3132 1 8 1.72 -1.280748528 3.643011637 50.715376536 0 0 0
3133 1 8 1.72 -4.538345792 11.0260487004 51.7029693985 0 0 0
3134 1 8 1.72 -4.4463056959 -7.2264410181 49.8726156955 0 0 0
3135 1 8 1.72 -12.8884449072 -0.1598506111 49.6140881821 0 0 0
3136 1 8 1.72 0.2394628161 6.2731576341 49.9581665703 0 0 0
3137 1 8 1.72 7.1180712349 -6.9269144324 51.5029823365 0 0 0
3138 1 8 1.72 -6.5085291815 5.0755221394 49.9175829936 0 0 0
3139 1 8 1.72 -12.2813209803 2.6426376669 49.4448588705 0 0 0
3140 1 8 1.72 15.500015552 6.4671195999 51.2062735649 0 0 0
3141 1 8 1.72 -7.3130453024 2.1247827495 49.2456443855 0 0 0
3142 1 8 1.72 -9.2717666798 -5.001789079 48.9958362845 0 0 0
3143 1 8 1.72 5.171075508 5.7031619399 51.0339328639 0 0 0
3144 1 8 1.72 10.5339136436 8.1025633382 51.4914237647 0 0 0
3145 1 8 1.72 -16.1257957873 7.1416503547 49.8478318426 0 0 0
3146 1 8 1.72 -10.0222604955 -9.2831606092 47.5704043848 0 0 0
3147 1 8 1.72 3.5927394332 2.2377463523 50.4044475746 0 0 0
3148 1 8 1.72 5.3165529996 9.1084298876 51.284806386 0 0 0
3149 1 8 1.72 6.3198212385 13.2163666069 51.4494885019 0 0 0
3150 1 8 1.72 -0.5555594923 -12.3628031982 47.9813870908 0 0 0
3151 1 8 1.72 -8.1512463806 8.3575855092 48.052427583 0 0 0
3152 1 8 1.72 -17.5557254443 4.7189122918 49.0339528654 0 0 0
3153 1 8 1.72 11.8798615816 10.9052094137 51.2077616871 0 0 0
3154 1 8 1.72 2.310911865 12.6579568326 48.1751558984 0 0 0
3155 1 8 1.72 -10.3849142457 6.3638004594 49.2462492353 0 0 0
3156 1 8 1.72 19.7800997956 -2.433933229 48.6779546391 0 0 0
3157 1 8 1.72 1.2460116047 9.9695279445 48.5640894547 0 0 0
3158 1 8 1.72 13.3780388196 14.9895452982 51.5820419189 0 0 0
3159 1 8 1.72 -20.436788822 5.1715936075 48.8474084424 0 0 0
3160 1 8 1.72 -18.2607640788 0.6774320642 49.5888463228 0 0 0
3161 1 8 1.72 8.3694928587 -4.3185245863 49.849472819 0 0 0
3162 1 8 1.72 -10.6233227097 -12.1833704994 47.6395666326 0 0 0
3163 1 8 1.72 -19.0963278962 -2.0975350234 48.7465945078 0 0 0
3164 1 8 1.72 3.1120510706 0.0415268401 48.44529219 0 0 0
3165 1 8 1.72 1.9081855263 -5.5693093229 51.1759304531 0 0 0
3166 1 8 1.72 -8.3980056007 -2.248393516 48.4486237744 0 0 0
3167 1 8 1.72 -16.543094021 -10.0695180868 47.1939398941 0 0 0
3168 1 8 1.72 1.6272391685 -7.90874513 49.5860068595 0 0 0
3169 1 8 1.72 -3.5583200741 -3.3228712456 49.2424226082 0 0 0
3170 1 8 1.72 9.5863141942 0.11405773 50.2559639612 0 0 0
3171 1 8 1.72 -14.7207719743 -6.5726324111 45.8950913094 0 0 0
3172 1 8 1.72 -4.7281093077 6.8355259203 48.3927773059 0 0 0
3173 1 8 1.72 13.1754317369 -4.3140471029 47.8737110985 0 0 0
3174 1 8 1.72 13.8431547313 -1.5628023261 48.3266107925 0 0 0
3175 1 8 1.72 -10.3227312744 3.8605840623 47.5530216524 0 0 0
3176 1 8 1.72 2.0750686374 7.1092366841 47.5907319895 0 0 0
3177 1 8 1.72 6.0194748511 10.921050989 49.5428135218 0 0 0
3178 1 8 1.72 13.5344985664 12.6133880384 49.4653994914 0 0 0
3179 1 8 1.72 -17.3545541276 2.6658507658 47.365939752 0 0 0
3180 1 8 1.72 1.6412030314 13.2395294581 41.4611158628 0 0 0
3181 1 8 1.72 20.9632568857 -5.2072787295 42.3389939481 0 0 0
3182 1 8 1.72 11.8287924001 -8.3680351042 41.4781527274 0 0 0
3183 1 8 1.72 -10.6026689415 9.3081227235 38.9562943961 0 0 0
3184 1 8 1.72 -6.2825720903 11.1131355686 39.7321968045 0 0 0
3185 1 8 1.72 -19.9798629025 6.2301269421 40.1251811785 0 0 0
3186 1 8 1.72 0.0204011417 -8.9324910088 40.3330766867 0 0 0
3187 1 8 1.72 -9.7963506881 -12.5601003516 41.9783317421 0 0 0
3188 1 8 1.72 13.3403203537 -3.138205134 42.5935153581 0 0 0
3189 1 8 1.72 0.6910761295 -10.7234724999 38.1341091233 0 0 0
3190 1 8 1.72 -11.0215944837 -14.6038745847 40.0638775249 0 0 0
3191 1 8 1.72 12.4149098614 -5.5110386201 40.8013368503 0 0 0
3192 1 8 1.72 -4.9843134467 -9.6476918998 39.9147320982 0 0 0
3193 1 8 1.72 8.110045965 -5.6275562702 42.1048945912 0 0 0
3194 1 8 1.72 18.6335253913 -0.5175544363 43.7793266883 0 0 0
3195 1 8 1.72 11.9990289158 16.121063621 40.8565703895 0 0 0
3196 1 8 1.72 18.3942161953 -3.6359035757 43.2568893872 0 0 0
3197 1 8 1.72 -6.1942007173 -12.3356936421 39.6157738445 0 0 0
3198 1 8 1.72 11.337298026 13.0757120521 41.3134750811 0 0 0
3199 1 8 1.72 5.9995503599 -7.3386373274 41.1240180037 0 0 0
3200 1 8 1.72 1.0075712925 11.1902671993 39.4949252912 0 0 0
3201 1 8 1.72 -11.363418871 6.6058765433 38.9644791398 0 0 0
3202 1 8 1.72 -12.0856798712 3.7680811203 39.3874877217 0 0 0
3203 1 8 1.72 -17.6399689132 5.1154054335 38.4706310113 0 0 0
3204 1 8 1.72 -5.6487693414 8.4892880608 38.6755424906 0 0 0
3205 1 8 1.72 5.7333610691 13.4506296348 39.6680838753 0 0 0
3206 1 8 1.72 8.1946667325 -1.0363417589 40.661734862 0 0 0
3207 1 8 1.72 0.1454060826 8.5120860368 39.8350762403 0 0 0
3208 1 8 1.72 -18.2888253315 2.1688794525 37.3825916275 0 0 0
3209 1 8 1.72 15.3510379006 1.5663943205 39.6682616697 0 0 0
3210 1 8 1.72 9.1699172192 1.9892535459 40.1120598509 0 0 0
3211 1 8 1.72 -6.1048143406 5.4160235978 38.6928451711 0 0 0
3212 1 8 1.72 -10.3581714296 -6.4753193942 39.6066870787 0 0 0
3213 1 8 1.72 -11.8774182787 -0.9634560646 39.9134535044 0 0 0
3214 1 8 1.72 10.8192466981 8.8018425828 39.8948862006 0 0 0
3215 1 8 1.72 5.797866538 10.5912308727 39.1125370496 0 0 0
3216 1 8 1.72 9.5186544624 6.2529157058 40.323379932 0 0 0
3217 1 8 1.72 -8.5503963626 -3.9173759523 38.8749737813 0 0 0
3218 1 8 1.72 -14.2619728663 -2.085359659 38.1234555919 0 0 0
3219 1 8 1.72 -4.2037120767 -5.898136497 39.3037298232 0 0 0
3220 1 8 1.72 -1.391871472 4.4965537197 38.5573239777 0 0 0
3221 1 8 1.72 16.3259580329 9.7149210167 40.599859314 0 0 0
3222 1 8 1.72 0.9124515247 -2.9507410638 40.3020355677 0 0 0
3223 1 8 1.72 -1.6502793728 1.6139976429 38.6871347635 0 0 0
3224 1 8 1.72 -7.2522839689 1.1579564084 38.4337671801 0 0 0
3225 1 8 1.72 19.2216814368 -0.3541922874 41.3681583094 0 0 0
3226 1 8 1.72 14.9157111509 4.3171029382 39.4379492175 0 0 0
3227 1 8 1.72 4.3323775234 6.541319312 39.2142958228 0 0 0
3228 1 8 1.72 -15.6240377623 -9.9574342171 36.8404375807 0 0 0
3229 1 8 1.72 2.3168156795 -1.4191546402 38.2421778782 0 0 0
3230 1 8 1.72 16.0428178593 7.0648136617 39.1725368271 0 0 0
3231 1 8 1.72 -3.3560061492 -3.0159006557 38.3022656863 0 0 0
3232 1 8 1.72 3.1616282531 1.1127700495 37.2786791767 0 0 0
3233 1 8 1.72 -8.3595807514 -1.4553110409 37.3047355598 0 0 0
3234 1 8 1.72 -4.3219033403 -12.9691337784 37.1911193357 0 0 0
3235 1 8 1.72 -13.9231087132 -16.4294535039 36.7044660511 0 0 0
3236 1 8 1.72 9.1478227046 -9.0191244143 37.4915503212 0 0 0
3237 1 8 1.72 10.313466753 14.9165873681 36.8869827959 0 0 0
3238 1 8 1.72 9.5202534558 -6.3472662127 36.5215607906 0 0 0
3239 1 8 1.72 -8.546409462 -16.0886543343 34.025127335 0 0 0
3240 1 8 1.72 -2.0539188866 -10.9726152071 36.43241512 0 0 0
3241 1 8 1.72 -1.9278591175 10.3597224129 35.4034347632 0 0 0
3242 1 8 1.72 -14.7142936547 6.2123911762 35.2214113269 0 0 0
3243 1 8 1.72 -9.0311929759 8.5333287728 34.4678770087 0 0 0
3244 1 8 1.72 2.1178372583 -11.1569553681 35.6522280633 0 0 0
3245 1 8 1.72 -12.5357211081 -14.0742780609 37.4273117535 0 0 0
3246 1 8 1.72 14.4544540679 14.3738915107 36.042235676 0 0 0
3247 1 8 1.72 3.2642235113 13.2834966247 35.3229768685 0 0 0
3248 1 8 1.72 -12.4388583759 -17.4363587093 34.593498185 0 0 0
3249 1 8 1.72 -16.7791711886 2.0479643715 34.83188108 0 0 0
3250 1 8 1.72 -10.6567702126 4.7766724621 34.1770359203 0 0 0
3251 1 8 1.72 -6.5264496197 -11.4027628535 34.3713558589 0 0 0
3252 1 8 1.72 17.9506591175 -3.124357868 36.9563567925 0 0 0
3253 1 8 1.72 14.7474779606 -6.4550091166 35.7048517313 0 0 0
3254 1 8 1.72 -3.287497595 6.6383518806 34.4593974695 0 0 0
3255 1 8 1.72 13.8587607873 11.4260395706 35.8681815992 0 0 0
3256 1 8 1.72 2.5952836918 8.8721126199 34.2118574538 0 0 0
3257 1 8 1.72 8.8839460341 11.2045567324 35.4230148801 0 0 0
3258 1 8 1.72 7.8854204705 8.2048347246 35.2408225194 0 0 0
3259 1 8 1.72 -12.0129405959 1.9387982303 34.4581414253 0 0 0
3260 1 8 1.72 5.1727084007 -8.3467197329 34.2742278362 0 0 0
3261 1 8 1.72 -16.224663375 -0.5043556665 32.9498433342 0 0 0
3262 1 8 1.72 1.7900492157 5.9303809321 34.7449221691 0 0 0
3263 1 8 1.72 -4.0661510824 3.485299053 34.4880311666 0 0 0
3264 1 8 1.72 12.0243028194 6.3059372433 35.8131465905 0 0 0
3265 1 8 1.72 -12.2012513324 -2.0834933484 33.4815178828 0 0 0
3266 1 8 1.72 3.4875500724e-04 2.332350168 33.588186255 0 0 0
3267 1 8 1.72 -5.5856768856 -0.6170499255 33.7743535861 0 0 0
3268 1 8 1.72 6.798521121 4.3692191461 34.6913891276 0 0 0
3269 1 8 1.72 -17.1838867883 -4.6714450503 32.1894893194 0 0 0
3270 1 8 1.72 20.5910053335 1.0582131924 33.7121603707 0 0 0
3271 1 8 1.72 -10.1269585549 -7.7505271057 33.2508022141 0 0 0
3272 1 8 1.72 16.1626802443 -0.5926907449 31.960095519 0 0 0
3273 1 8 1.72 1.4102445054 -1.3107997653 30.1607962762 0 0 0
3274 1 8 1.72 4.0023208484 3.4227548515 30.2473202593 0 0 0
3275 1 8 1.72 -2.7142014482 11.7081265772 29.4889312587 0 0 0
3276 1 8 1.72 15.6322915265 8.8004552266 31.6272602807 0 0 0
3277 1 8 1.72 10.3499724893 16.4132626982 31.2554456597 0 0 0
3278 1 8 1.72 -10.2123677321 -12.9412615376 31.8787692838 0 0 0
3279 1 8 1.72 -5.9699583476 -14.790197596 28.4163438461 0 0 0
3280 1 8 1.72 -5.4133664368 -8.468322146 29.9193249761 0 0 0
3281 1 8 1.72 0.9145484004 -10.0408338281 30.0850169963 0 0 0
3282 1 8 1.72 13.1232528682 -5.7838519022 29.6154651554 0 0 0
3283 1 8 1.72 -8.2294366787 -15.6983974009 26.6699526927 0 0 0
3284 1 8 1.72 6.9425999198 -3.0219854116 30.974803504 0 0 0
3285 1 8 1.72 -0.176731781 9.963911392 30.2853814553 0 0 0
3286 1 8 1.72 -7.369858635 1.5020679549 28.2066786632 0 0 0
3287 1 8 1.72 -1.84071807 3.0166223172 31.3355928854 0 0 0
3288 1 8 1.72 11.1394418565 7.6816178632 30.5747229673 0 0 0
3289 1 8 1.72 0.8203921163 7.3564631657 29.7880964785 0 0 0
3290 1 8 1.72 -4.4689733023 7.7600715041 29.1428107246 0 0 0
3291 1 8 1.72 5.6776241461 -9.0001787865 28.9687325925 0 0 0
3292 1 8 1.72 -4.3125320761 -12.4415427879 27.9302727292 0 0 0
3293 1 8 1.72 -4.8379398314 5.0460717568 29.0036404377 0 0 0
3294 1 8 1.72 -12.9253320599 -0.0911373552 27.9693711012 0 0 0
3295 1 8 1.72 7.0218275858 12.0488653988 29.5722863992 0 0 0
3296 1 8 1.72 6.9183275764 9.3475845153 30.2012469823 0 0 0
3297 1 8 1.72 -10.0758949715 6.2579127064 28.2313188378 0 0 0
3298 1 8 1.72 11.6126825583 12.1785580691 29.2696365014 0 0 0
3299 1 8 1.72 -11.113834993 4.1051062604 27.169081051 0 0 0
3300 1 8 1.72 -18.0960190892 0.9714690336 27.7373182403 0 0 0
3301 1 8 1.72 -17.0693756867 3.6013525835 27.133202739 0 0 0
3302 1 8 1.72 16.3424212677 -5.8470645666 29.8456785703 0 0 0
3303 1 8 1.72 12.4683778181 15.2846498584 29.0786156428 0 0 0
3304 1 8 1.72 7.4601631831 -6.9959182491 28.8941851717 0 0 0
3305 1 8 1.72 18.6013983961 -3.9590188925 28.8981356535 0 0 0
3306 1 8 1.72 -2.2138851363 -8.9779427368 25.9529105719 0 0 0
3307 1 8 1.72 19.613992493 3.7120814679 24.1006468676 0 0 0
3308 1 8 1.72 1.1688380256 -0.4515836022 24.6075304262 0 0 0
3309 1 8 1.72 12.9107832642 4.4190285369 25.8400451994 0 0 0
3310 1 8 1.72 -10.9319831904 -3.1956565796 24.3065573476 0 0 0
3311 1 8 1.72 -0.9031760012 8.6320442319 25.372416066 0 0 0
3312 1 8 1.72 3.3510630681 5.3206750925 25.7074502754 0 0 0
3313 1 8 1.72 0.4834211628 11.3501577157 24.9884639301 0 0 0
3314 1 8 1.72 -1.0624906798 -6.386363663 26.0723476182 0 0 0
3315 1 8 1.72 -9.1876180292 1.0688712452 22.8284287426 0 0 0
3316 1 8 1.72 4.2695765693 7.6475348522 24.7077241519 0 0 0
3317 1 8 1.72 11.3580866837 -5.096094206 23.6203214467 0 0 0
3318 1 8 1.72 -2.1887280555 5.0956335434 23.6091932169 0 0 0
3319 1 8 1.72 -9.4438242391 4.0656137096 22.3241590595 0 0 0
3320 1 8 1.72 17.8235310101 5.3137523587 25.6221523662 0 0 0
3321 1 8 1.72 -3.8087099439 2.9010879787 24.4655148932 0 0 0
3322 1 8 1.72 -5.6491459119 -4.570892211 23.9182904142 0 0 0
3323 1 8 1.72 8.5820087274 7.4414065614 25.4578283245 0 0 0
3324 1 8 1.72 14.6666531507 8.8924197457 26.1137480946 0 0 0
3325 1 8 1.72 -4.4558438891 -14.3830336693 24.0287718595 0 0 0
3326 1 8 1.72 -6.9924547913 -9.2891561444 24.0234495411 0 0 0
3327 1 8 1.72 7.3103906003 2.8095441395 24.9062966332 0 0 0
3328 1 8 1.72 8.8487087477 10.3636735109 25.2678733651 0 0 0
3329 1 8 1.72 10.5682321059 14.5941267353 25.0656133053 0 0 0
3330 1 8 1.72 3.6978918755 -11.9436256276 24.9267939913 0 0 0
3331 1 8 1.72 -3.5280395061 8.8722200168 24.407215935 0 0 0
3332 1 8 1.72 -14.2280162498 6.9263617211 24.3705873478 0 0 0
3333 1 8 1.72 15.2846933372 11.6366242634 25.2245487167 0 0 0
3334 1 8 1.72 5.6174352629 13.7666018635 24.4154221183 0 0 0
3335 1 8 1.72 -6.054888937 6.9938888628 24.0365250758 0 0 0
3336 1 8 1.72 21.8123984742 -3.8266306389 22.6989294028 0 0 0
3337 1 8 1.72 5.2151755147 11.0606043195 23.7021377925 0 0 0
3338 1 8 1.72 16.4845981338 15.4344899791 24.3075509359 0 0 0
3339 1 8 1.72 -18.4097854393 5.0714241178 22.264636257 0 0 0
3340 1 8 1.72 -15.0333672023 2.4734406452 23.030408492 0 0 0
3341 1 8 1.72 11.0617775391 -2.4859395666 22.7738209723 0 0 0
3342 1 8 1.72 -6.2886109876 -11.9212675409 23.6502876895 0 0 0
3343 1 8 1.72 -15.5305406749 -0.1618558464 23.8045306455 0 0 0
3344 1 8 1.72 6.2516093048 -0.1068005715 23.9833798487 0 0 0
3345 1 8 1.72 5.9220567327 -5.9385870227 23.5384847221 0 0 0
3346 1 8 1.72 -4.7580244818 -2.14511077 22.6998599623 0 0 0
3347 1 8 1.72 -12.0076148887 -11.0971468514 19.9863709583 0 0 0
3348 1 8 1.72 5.6168781233 -8.5482004234 22.5754105531 0 0 0
3349 1 8 1.72 0.6528678925 -3.0517668457 22.581923754 0 0 0
3350 1 8 1.72 12.3966319486 1.5699782645 25.1871744404 0 0 0
3351 1 8 1.72 -11.5063933938 -4.4569982242 21.6299241665 0 0 0
3352 1 8 1.72 -1.7190361166 7.6333977923 22.6558841222 0 0 0
3353 1 8 1.72 17.1435317591 -3.4405286555 21.8694563868 0 0 0
3354 1 8 1.72 17.3671444889 -0.4508587777 22.9493139073 0 0 0
3355 1 8 1.72 -6.8361538882 4.4743456537 22.8600377449 0 0 0
3356 1 8 1.72 6.9680347709 8.9620164896 23.4674126051 0 0 0
3357 1 8 1.72 8.4329317287 12.9658236405 23.677938568 0 0 0
3358 1 8 1.72 17.1117878123 12.6837771815 24.205181737 0 0 0
3359 1 8 1.72 -15.1322440816 5.0669344566 22.0154239333 0 0 0
3360 1 1 1.43 -16.9716244821 0.4184004992 66.7112969493 0 0 0
3361 1 1 1.43 8.467767043 3.803449231 18.5299591542 0 0 0
3362 1 1 1.43 -4.408297989 4.2429793133 66.9098619625 0 0 0
3363 1 1 1.43 -8.4023423914 2.3843858865 65.5402443798 0 0 0
3364 1 1 1.43 -0.8171366121 6.5912964605 66.2256243906 0 0 0
3365 1 1 1.43 -13.3756482837 -3.7800694706 65.2893818003 0 0 0
3366 1 1 1.43 1.8217757681 -12.0263941754 66.8609874914 0 0 0
3367 1 1 1.43 3.2277132966 6.638038948 67.0244165013 0 0 0
3368 1 1 1.43 -17.4864771861 -8.5679329699 63.9916465511 0 0 0
3369 1 1 1.43 -1.2786704847 -13.1423552835 64.5205107752 0 0 0
3370 1 1 1.43 11.2866206794 4.9099497249 66.2642887976 0 0 0
3371 1 1 1.43 -4.0823941215 -1.0207083073 65.7783564238 0 0 0
3372 1 1 1.43 -1.6420350867 2.2782954959 65.3658457247 0 0 0
3373 1 1 1.43 -6.9109789887 -2.9941575647 66.3182067351 0 0 0
3374 1 1 1.43 11.3359558904 -8.1616268802 67.3737791002 0 0 0
3375 1 1 1.43 7.6512923624 2.2346880331 65.5060711556 0 0 0
3376 1 1 1.43 -1.826191032 -6.2716789986 64.0751679727 0 0 0
3377 1 1 1.43 10.6048627595 -4.9374831503 66.4769437875 0 0 0
3378 1 1 1.43 -7.1559867613 -15.0651100915 65.0875686383 0 0 0
3379 1 1 1.43 16.4366950266 -6.4486551064 67.165607553 0 0 0
3380 1 1 1.43 -6.3232362301 -10.189989322 64.9931981045 0 0 0
3381 1 1 1.43 13.0283926182 -1.1946889674 66.2643362919 0 0 0
3382 1 1 1.43 4.3766728458 9.95491051 66.1435790418 0 0 0
3383 1 1 1.43 16.601763302 -3.0903496393 66.3941791241 0 0 0
3384 1 1 1.43 4.983037202 -9.682497104 65.7190900358 0 0 0
3385 1 1 1.43 -5.4338703775 -6.1576588055 65.0800646285 0 0 0
3386 1 1 1.43 6.4294653949 -5.121606933 65.6768571588 0 0 0
3387 1 1 1.43 6.4873713179 -1.3631534474 66.6880275044 0 0 0
3388 1 1 1.43 5.9617242401 13.2893983095 66.1533569693 0 0 0
3389 1 1 1.43 -10.9478325571 -9.1097727733 64.5835255479 0 0 0
3390 1 1 1.43 17.2046656016 -0.0287652521 66.5757018902 0 0 0
3391 1 1 1.43 13.3565735412 2.7396709144 64.4054884973 0 0 0
3392 1 1 1.43 -9.8238843808 -5.3374758533 65.3071378644 0 0 0
3393 1 1 1.43 -6.1273108026 8.7541902584 64.7525120766 0 0 0
3394 1 1 1.43 -17.8065842009 4.0577832307 64.7993324959 0 0 0
3395 1 1 1.43 -12.06147964 -12.651365104 64.1956471047 0 0 0
3396 1 1 1.43 -18.4697851562 0.5932983223 63.7235457185 0 0 0
3397 1 1 1.43 11.2613098971 10.8004824627 66.4410709826 0 0 0
3398 1 1 1.43 -12.2156993331 6.9325892916 63.8466261907 0 0 0
3399 1 1 1.43 0.0547285259 -3.4404141134 65.9825442877 0 0 0
3400 1 1 1.43 2.4954985732 3.1011264784 65.7163701338 0 0 0
3401 1 1 1.43 15.139304686 6.0958763702 64.4840262551 0 0 0
3402 1 1 1.43 9.6917633063 8.2963311279 64.7755080313 0 0 0
3403 1 1 1.43 -12.4377564001 3.1388568632 63.5605252416 0 0 0
3404 1 1 1.43 12.0382537047 14.2729176787 65.523569751 0 0 0
3405 1 1 1.43 -0.40507755 11.5587002403 64.4497852554 0 0 0
3406 1 1 1.43 -6.868812019 5.4051433303 63.4735016488 0 0 0
3407 1 1 1.43 -0.7242871541 8.5601354372 63.2252682176 0 0 0
3408 1 1 1.43 -2.3555200503 4.6191302197 63.781627518 0 0 0
3409 1 1 1.43 -13.8670572734 -0.2457648852 63.1398256712 0 0 0
3410 1 1 1.43 -20.3312871976 -2.5505859478 62.7171722544 0 0 0
3411 1 1 1.43 1.6823522628 -0.4423800717 65.4686766003 0 0 0
3412 1 1 1.43 2.9838831665 6.785848223 63.8054034478 0 0 0
3413 1 1 1.43 8.2142131795 5.4728106307 64.4319594391 0 0 0
3414 1 1 1.43 -14.3673127398 -3.4022470066 61.7992516695 0 0 0
3415 1 1 1.43 -7.9369450054 2.1755975289 62.3640279729 0 0 0
3416 1 1 1.43 -15.290567506 -6.8641002808 62.6250542536 0 0 0
3417 1 1 1.43 -9.486937078 -10.9367729934 62.12846883 0 0 0
3418 1 1 1.43 19.8163552787 -5.4301839163 65.2390933787 0 0 0
3419 1 1 1.43 -3.9416615425 -12.140594508 62.4910673664 0 0 0
3420 1 1 1.43 14.3347099198 -2.8993721533 63.9659843447 0 0 0
3421 1 1 1.43 8.1694491025 -8.8605094728 64.4260372537 0 0 0
3422 1 1 1.43 8.7389589941 -5.7902080821 62.2423617372 0 0 0
3423 1 1 1.43 9.079112323 15.485810597 64.0817387787 0 0 0
3424 1 1 1.43 13.7076468129 -6.9778714906 64.5531927358 0 0 0
3425 1 1 1.43 7.057833688 10.5333093364 64.3303153306 0 0 0
3426 1 1 1.43 -3.1309988466 1.4338571491 62.3410968347 0 0 0
3427 1 1 1.43 2.9484226719 -7.541859626 63.3328928667 0 0 0
3428 1 1 1.43 -15.4780063625 2.7663727678 62.042362102 0 0 0
3429 1 1 1.43 -8.3499012981 -1.720102709 62.439585912 0 0 0
3430 1 1 1.43 -3.4685144579 10.5537142188 62.475716502 0 0 0
3431 1 1 1.43 -10.1172378306 -14.5293548011 62.6049781081 0 0 0
3432 1 1 1.43 -15.0523367206 7.3270339764 61.5436282221 0 0 0
3433 1 1 1.43 3.8074115787 -3.8961726137 63.835671815 0 0 0
3434 1 1 1.43 -9.0304845539 8.3889788961 61.936766135 0 0 0
3435 1 1 1.43 9.0282852047 -0.8440701877 63.8518924992 0 0 0
3436 1 1 1.43 3.4963991624 12.9917010623 63.0079981304 0 0 0
3437 1 1 1.43 -20.8710807963 6.1655584244 62.9673131212 0 0 0
3438 1 1 1.43 -3.7063531449 6.9368927347 62.3432769585 0 0 0
3439 1 1 1.43 0.4709289948 -6.4265662352 60.0070413241 0 0 0
3440 1 1 1.43 3.3911869904 1.8515281238 62.8215309753 0 0 0
3441 1 1 1.43 -3.9798447018 -9.5018491468 59.537450428 0 0 0
3442 1 1 1.43 -16.0340580573 -14.1874640182 62.9733740046 0 0 0
3443 1 1 1.43 -10.6667361923 -6.3039353369 61.7043253889 0 0 0
3444 1 1 1.43 2.0773469722 -11.2185521794 63.4672973849 0 0 0
3445 1 1 1.43 -13.4303147526 -11.4490185332 61.7869652414 0 0 0
3446 1 1 1.43 -4.4132653962 -4.6293771823 61.8938388967 0 0 0
3447 1 1 1.43 -21.3109455901 0.3849895654 61.0334443191 0 0 0
3448 1 1 1.43 -10.6642439364 5.428284264 61.0191263842 0 0 0
3449 1 1 1.43 5.1307261484 4.5446052275 62.0291976161 0 0 0
3450 1 1 1.43 6.1829006499 8.019214288 62.4882258675 0 0 0
3451 1 1 1.43 -11.6006288831 1.6195063392 60.9918426705 0 0 0
3452 1 1 1.43 12.9450078569 9.4776319914 62.7603171207 0 0 0
3453 1 1 1.43 1.9254121677 9.7059917403 61.2956596829 0 0 0
3454 1 1 1.43 -6.6913859029 -8.0004390508 62.0247082446 0 0 0
3455 1 1 1.43 -16.784165224 -0.7553826759 60.692420863 0 0 0
3456 1 1 1.43 -18.0277929173 -4.4500010447 59.9181914605 0 0 0
3457 1 1 1.43 17.3811972398 -0.0696770417 62.5041214159 0 0 0
3458 1 1 1.43 -5.1078833801 3.7946208572 60.617123254 0 0 0
3459 1 1 1.43 14.284981048 -0.9575003203 60.9331905494 0 0 0
3460 1 1 1.43 -6.3092162394 -0.1867906242 60.4096050437 0 0 0
3461 1 1 1.43 11.2403308422 3.6000282068 61.4300356104 0 0 0
3462 1 1 1.43 0.2248354963 -1.0306348788 62.3109061333 0 0 0
3463 1 1 1.43 0.7063329221 5.7739615489 60.9797822511 0 0 0
3464 1 1 1.43 15.9994819853 4.4458177748 61.2955315015 0 0 0
3465 1 1 1.43 7.9346827679 2.4340097126 60.5705705104 0 0 0
3466 1 1 1.43 7.3878335487 -1.7118896851 60.4269371281 0 0 0
3467 1 1 1.43 -2.5988331183 -1.5295608031 58.8461978284 0 0 0
3468 1 1 1.43 -8.6398837021 -3.6609087247 59.2033559695 0 0 0
3469 1 1 1.43 -15.1132132239 -6.0673855385 57.855810459 0 0 0
3470 1 1 1.43 0.7716307625 2.0325059601 59.7643128916 0 0 0
3471 1 1 1.43 -9.7494188772 -9.2958944945 59.0591302975 0 0 0
3472 1 1 1.43 -13.4481854542 -10.6113812203 58.4697407383 0 0 0
3473 1 1 1.43 12.7164097425 6.7109035625 60.1756342959 0 0 0
3474 1 1 1.43 -12.6747458767 -14.3439610317 58.6866957306 0 0 0
3475 1 1 1.43 7.308590053 11.7302914613 61.3954844752 0 0 0
3476 1 1 1.43 9.145418337 -8.4902541127 58.7549296008 0 0 0
3477 1 1 1.43 16.606875478 -3.2684976202 60.5913084015 0 0 0
3478 1 1 1.43 -16.8582691165 3.9933701004 59.1185941639 0 0 0
3479 1 1 1.43 -6.4325090517 11.1394560417 59.4583790049 0 0 0
3480 1 1 1.43 -0.2246978832 -10.0544291291 58.6621712856 0 0 0
3481 1 1 1.43 6.9567510271 15.3578580186 60.4302234953 0 0 0
3482 1 1 1.43 -15.0548564194 -16.5542079873 59.4260406655 0 0 0
3483 1 1 1.43 -2.7896873118 10.8281285359 58.7361624513 0 0 0
3484 1 1 1.43 -7.8553849099 -12.27532281 58.7349542016 0 0 0
3485 1 1 1.43 -5.3154965664 7.1900349466 59.2337014 0 0 0
3486 1 1 1.43 -4.612952436 -12.889820188 59.4919689814 0 0 0
3487 1 1 1.43 4.5014669638 12.8133078618 59.2756065209 0 0 0
3488 1 1 1.43 -12.3040651987 -1.8212017566 59.0855062507 0 0 0
3489 1 1 1.43 4.0747236792 -6.379178293 58.9432675854 0 0 0
3490 1 1 1.43 -20.7336702016 3.7806900084 59.8572458153 0 0 0
3491 1 1 1.43 -9.118286217 8.0791264498 58.3985116572 0 0 0
3492 1 1 1.43 -11.1171275462 -16.3953106287 60.4539573835 0 0 0
3493 1 1 1.43 2.8903179649 -2.6937772858 59.753832931 0 0 0
3494 1 1 1.43 -2.4857940529 8.1117685381 56.5774020991 0 0 0
3495 1 1 1.43 -13.2437902786 -12.0988239142 55.1607102059 0 0 0
3496 1 1 1.43 -6.8824218699 1.6679269477 57.7461269404 0 0 0
3497 1 1 1.43 6.0417959486 5.5356488973 58.1424457548 0 0 0
3498 1 1 1.43 -17.8217182185 -2.589520699 57.2291225098 0 0 0
3499 1 1 1.43 -12.0640107963 -5.3804369821 56.8802274539 0 0 0
3500 1 1 1.43 12.577218409 -7.4449998976 58.4457994091 0 0 0
3501 1 1 1.43 -8.6187398345 5.1140172056 56.9646493246 0 0 0
3502 1 1 1.43 2.6516929481 5.9468960335 57.9708714894 0 0 0
3503 1 1 1.43 17.2945582023 1.2489249096 57.3681735737 0 0 0
3504 1 1 1.43 -3.4725840505 4.2328308024 57.012944502 0 0 0
3505 1 1 1.43 14.5270140585 9.8380740247 59.5747967534 0 0 0
3506 1 1 1.43 4.4896761997 8.8840217364 57.6475320205 0 0 0
3507 1 1 1.43 -10.068353964 1.7123221413 56.6391396832 0 0 0
3508 1 1 1.43 3.4861569718 -10.4539371289 57.591924733 0 0 0
3509 1 1 1.43 -15.8407204052 0.2455751571 56.7338108557 0 0 0
3510 1 1 1.43 -8.5115683074 -4.7638122127 54.4982216334 0 0 0
3511 1 1 1.43 -15.4199926019 6.436294307 56.2584110296 0 0 0
3512 1 1 1.43 -19.7600456761 0.504828398 56.3954597396 0 0 0
3513 1 1 1.43 10.3231079173 15.2525369078 57.6382068206 0 0 0
3514 1 1 1.43 13.6752604138 1.6700209296 58.100720502 0 0 0
3515 1 1 1.43 9.9448680707 9.824420252 58.9820174418 0 0 0
3516 1 1 1.43 -16.1015772208 -14.0476647342 53.6179284394 0 0 0
3517 1 1 1.43 -1.8390346083 0.70199495 56.6758462836 0 0 0
3518 1 1 1.43 10.1722391857 -5.0948023604 58.7164201955 0 0 0
3519 1 1 1.43 -4.7807358813 -4.7216643807 56.9869637887 0 0 0
3520 1 1 1.43 0.3704005293 -2.8464525663 56.5735909206 0 0 0
3521 1 1 1.43 9.8831626534 1.2008675656 56.2803729962 0 0 0
3522 1 1 1.43 4.8920550161 2.412516435 57.069427647 0 0 0
3523 1 1 1.43 -14.3383578102 -2.8450745485 55.4495221973 0 0 0
3524 1 1 1.43 -9.5845298569 -1.3209247702 56.0657526153 0 0 0
3525 1 1 1.43 -15.0119243522 -8.4699361109 55.1756215023 0 0 0
3526 1 1 1.43 15.6823399967 6.8727921743 58.0035184298 0 0 0
3527 1 1 1.43 2.3580413356 0.0978381421 57.2798351665 0 0 0
3528 1 1 1.43 10.2165210317 6.1655961408 57.55737509 0 0 0
3529 1 1 1.43 -11.1332489251 -2.7585248557 51.3534914844 0 0 0
3530 1 1 1.43 0.9588869964 10.7815196685 54.1240148708 0 0 0
3531 1 1 1.43 12.3293080897 12.1751076719 57.5688919531 0 0 0
3532 1 1 1.43 -2.1106599185 11.5677350798 54.6914107503 0 0 0
3533 1 1 1.43 -14.5944306824 -16.2148342305 55.6929861071 0 0 0
3534 1 1 1.43 -5.8577594148 -14.4259140682 55.6760323683 0 0 0
3535 1 1 1.43 15.0444631584 -0.7288561902 55.0478151637 0 0 0
3536 1 1 1.43 13.0711043246 -4.0283094784 56.2658795207 0 0 0
3537 1 1 1.43 8.8964951929 15.8836284336 54.6196429496 0 0 0
3538 1 1 1.43 -5.2529561919 8.8416589539 53.552677049 0 0 0
3539 1 1 1.43 -5.6393612212 -14.3807272081 52.1177036762 0 0 0
3540 1 1 1.43 -5.1719563544 -0.9256904588 56.3007791923 0 0 0
3541 1 1 1.43 8.5299889092 4.6247839891 54.5749506536 0 0 0
3542 1 1 1.43 -0.0717800701 7.2567499799 53.3303352784 0 0 0
3543 1 1 1.43 -10.788175026 9.7541193761 53.7416843982 0 0 0
3544 1 1 1.43 5.9947537797 -1.1114319715 56.4453590136 0 0 0
3545 1 1 1.43 12.5529481 1.8027989106 54.4881128971 0 0 0
3546 1 1 1.43 -2.2034975696 3.479473081 53.9336159954 0 0 0
3547 1 1 1.43 -11.9879712042 -6.5638126081 47.9468161595 0 0 0
3548 1 1 1.43 5.2455501709 5.4664967696 53.8827818304 0 0 0
3549 1 1 1.43 -6.467081731 5.6614602782 52.8542748171 0 0 0
3550 1 1 1.43 -7.6760030136 -10.4706096874 51.9192817596 0 0 0
3551 1 1 1.43 -4.3913904371 -11.226160477 53.104939328 0 0 0
3552 1 1 1.43 -16.8045644669 -4.9007092148 53.6645512451 0 0 0
3553 1 1 1.43 -11.5083231732 6.5207681942 52.8696209903 0 0 0
3554 1 1 1.43 8.0431097067 -9.0502538698 54.1586923383 0 0 0
3555 1 1 1.43 -7.9438645707 1.5855237061 53.7634880221 0 0 0
3556 1 1 1.43 -12.1129233216 3.3502454732 52.7139857059 0 0 0
3557 1 1 1.43 -3.5676539737 -0.2571363752 53.1894503349 0 0 0
3558 1 1 1.43 -15.2835628782 -0.459546882 52.439783059 0 0 0
3559 1 1 1.43 12.4985985677 14.5885100202 55.0623262629 0 0 0
3560 1 1 1.43 -5.2703473187 -7.63800283 53.4287360771 0 0 0
3561 1 1 1.43 -13.7216528584 -16.1208305256 51.8762746504 0 0 0
3562 1 1 1.43 16.8022309252 5.3201487959 54.9995202803 0 0 0
3563 1 1 1.43 3.3148553976 14.0570730045 53.8364313395 0 0 0
3564 1 1 1.43 5.9262533707 9.1952781406 54.0424293762 0 0 0
3565 1 1 1.43 9.9513859913 8.6805250351 55.2068558526 0 0 0
3566 1 1 1.43 -17.6138619889 5.1557543519 51.9305908368 0 0 0
3567 1 1 1.43 1.6324537895 -6.034759116 54.7069130591 0 0 0
3568 1 1 1.43 -11.1572605026 -8.0302169367 52.0240626716 0 0 0
3569 1 1 1.43 6.8768642896 13.4080077039 54.4144315078 0 0 0
3570 1 1 1.43 -18.2615129066 0.8106046627 52.6871505186 0 0 0
3571 1 1 1.43 -10.3892035181 -13.9525267058 50.8908106 0 0 0
3572 1 1 1.43 -19.0248142707 -2.7491038489 51.9030431339 0 0 0
3573 1 1 1.43 3.6221756596 0.9172914063 53.7976425691 0 0 0
3574 1 1 1.43 9.2875824407 -5.1583428199 52.704198473 0 0 0
3575 1 1 1.43 1.4837269023 -8.8457028409 52.458245967 0 0 0
3576 1 1 1.43 3.6914384856 -3.0292468348 54.2031846703 0 0 0
3577 1 1 1.43 -2.7299072044 9.1673756511 49.7777526717 0 0 0
3578 1 1 1.43 -7.0160869509 -5.6805433526 51.3374508408 0 0 0
3579 1 1 1.43 -3.1137156918 -3.707313675 52.8909418586 0 0 0
3580 1 1 1.43 -3.0391698494 5.9075519708 51.3761504424 0 0 0
3581 1 1 1.43 -10.0448939817 0.3047966489 50.5600151072 0 0 0
3582 1 1 1.43 -8.5483394172 7.7780888326 51.3305864177 0 0 0
3583 1 1 1.43 3.2589809517 11.7770199351 51.6028314374 0 0 0
3584 1 1 1.43 1.9614386001 4.0713540109 51.9493051545 0 0 0
3585 1 1 1.43 -9.5156924223 4.0417755068 50.9269090608 0 0 0
3586 1 1 1.43 9.1963209647 -0.664558486 53.0095342457 0 0 0
3587 1 1 1.43 13.9259980489 -7.6262706991 52.241567162 0 0 0
3588 1 1 1.43 3.0178683295 7.6190767416 52.2064251605 0 0 0
3589 1 1 1.43 17.9457732626 2.1478452502 52.6147798802 0 0 0
3590 1 1 1.43 -15.1451783651 -7.8818388253 49.2690658804 0 0 0
3591 1 1 1.43 -4.608722099 2.6543755729 51.3036870646 0 0 0
3592 1 1 1.43 7.708386701 7.3392252524 51.9020052873 0 0 0
3593 1 1 1.43 18.8816151259 -5.2650491165 55.7426258453 0 0 0
3594 1 1 1.43 0.7406995888 1.0826761658 50.7681723593 0 0 0
3595 1 1 1.43 -14.0793368415 4.676633955 50.3159549309 0 0 0
3596 1 1 1.43 16.392353864 -3.8592215761 49.3152484476 0 0 0
3597 1 1 1.43 -7.7841072926 -12.9793805407 49.5662963452 0 0 0
3598 1 1 1.43 -15.5150271431 1.8912674102 50.1696753229 0 0 0
3599 1 1 1.43 -3.6929505811 -12.7554917688 49.8591741126 0 0 0
3600 1 1 1.43 -15.8964410391 -1.6551866861 49.3468958389 0 0 0
3601 1 1 1.43 -20.4902846772 3.1570900797 50.7513358825 0 0 0
3602 1 1 1.43 -11.182322948 -2.4027335004 47.7855532473 0 0 0
3603 1 1 1.43 8.5843977969 10.7602262311 52.7035166974 0 0 0
3604 1 1 1.43 13.8350678284 9.0103716638 52.4256430063 0 0 0
3605 1 1 1.43 14.6702976392 12.1026541821 53.4791584178 0 0 0
3606 1 2 2.2896396396 10.0598540162 13.8113174352 51.6010932818 0 0 0
3607 1 2 2.2896396396 9.4307673362 -9.0887215282 50.6733277354 0 0 0
3608 1 2 2.2896396396 5.2342657264 -9.4142602515 51.3325345322 0 0 0
3609 1 2 2.2896396396 -6.7537069934 -7.9986008437 48.1190615472 0 0 0
3610 1 2 2.2896396396 12.5900382783 4.4594421584 51.2549717888 0 0 0
3611 1 2 2.2896396396 -14.2109707305 -12.6771700827 48.3441467277 0 0 0
3612 1 2 2.2896396396 -1.7408214836 -9.6400500583 50.0849884347 0 0 0
3613 1 2 2.2896396396 -16.5725664304 -3.8112831727 46.9604226832 0 0 0
3614 1 2 2.2896396396 10.4514318851 16.469578846 49.4368555292 0 0 0
3615 1 2 2.2896396396 -13.0341848635 -10.0296866939 46.2656243762 0 0 0
3616 1 2 2.2896396396 12.9928290292 0.9035359599 50.602621698 0 0 0
3617 1 2 2.2896396396 7.1616937868 2.8740121777 51.4131820915 0 0 0
3618 1 2 2.2896396396 -1.3486390241 12.3655558333 48.1696033788 0 0 0
3619 1 2 2.2896396396 6.2479380001 -0.9994391935 49.3592304457 0 0 0
3620 1 2 2.2896396396 0.714621998 -2.333548442 49.8725215889 0 0 0
3621 1 2 2.2896396396 -5.4396990967 -0.7350655959 50.2034072395 0 0 0
3622 1 2 2.2896396396 -1.2943287957 -6.0336935507 50.436685244 0 0 0
3623 1 2 2.2896396396 5.3953420167 -4.5173035921 50.7216238483 0 0 0
3624 1 2 2.2896396396 3.0060291379 -11.4512986012 49.2446259158 0 0 0
3625 1 2 2.2896396396 17.92779538 4.6900582193 49.5214069565 0 0 0
3626 1 2 2.2896396396 -8.8681138492 -6.5989416739 45.5594128957 0 0 0
3627 1 2 2.2896396396 -5.978364726 -4.5024696316 47.6676295688 0 0 0
3628 1 2 2.2896396396 10.7870908512 -6.229770856 47.940675695 0 0 0
3629 1 2 2.2896396396 11.8031537174 -3.0384661757 50.9783912963 0 0 0
3630 1 2 2.2896396396 -13.3134347263 8.2314406027 47.4600132715 0 0 0
3631 1 2 2.2896396396 3.5634724541 4.6533662771 48.1336015954 0 0 0
3632 1 2 2.2896396396 -7.5939227351 4.9709309683 47.1779750483 0 0 0
3633 1 2 2.2896396396 17.0317015352 -0.4562823666 49.5337999083 0 0 0
3634 1 2 2.2896396396 -8.7767234732 0.7309232846 46.3353069004 0 0 0
3635 1 2 2.2896396396 15.4684422982 8.117470765 48.7535855049 0 0 0
3636 1 2 2.2896396396 -6.3189904955 8.392194006 45.119228049 0 0 0
3637 1 2 2.2896396396 4.1669443258 9.5433592866 47.6069429739 0 0 0
3638 1 2 2.2896396396 4.9535824137 13.9454967861 48.3725338274 0 0 0
3639 1 2 2.2896396396 -18.9134170135 -0.3488679474 46.2622106708 0 0 0
3640 1 2 2.2896396396 -18.3378639009 6.2530785708 46.0257460388 0 0 0
3641 1 2 2.2896396396 -17.5266417357 -5.6936569852 43.5057259102 0 0 0
3642 1 2 2.2896396396 -11.8488494557 -13.9339483515 44.7115287018 0 0 0
3643 1 2 2.2896396396 -3.1238900629 -3.4136893573 45.3912530583 0 0 0
3644 1 2 2.2896396396 8.8603609731 -0.4437594762 46.7891369087 0 0 0
3645 1 2 2.2896396396 2.9361666189 -8.8490227895 46.0138946097 0 0 0
3646 1 2 2.2896396396 14.6859387467 -6.8817098667 47.6034330554 0 0 0
3647 1 2 2.2896396396 -10.7311169151 5.0201435991 43.9815819444 0 0 0
3648 1 2 2.2896396396 -8.2266533064 9.2851325192 41.1585263513 0 0 0
3649 1 2 2.2896396396 -4.2162081315 -14.0953737842 41.7985711289 0 0 0
3650 1 2 2.2896396396 -12.0541753973 -10.4079485316 41.9200107929 0 0 0
3651 1 2 2.2896396396 3.2425998265 -6.3586861397 43.2432394592 0 0 0
3652 1 2 2.2896396396 10.8299911173 13.1112768487 47.2745867293 0 0 0
3653 1 2 2.2896396396 12.584560716 -1.2660949871 45.574746787 0 0 0
3654 1 2 2.2896396396 -16.1807860989 1.3126947533 44.5376696233 0 0 0
3655 1 2 2.2896396396 -14.1303089533 1.7554710095 41.2340769308 0 0 0
3656 1 2 2.2896396396 8.0857325871 4.0733220178 42.6959783634 0 0 0
3657 1 2 2.2896396396 12.9350809327 10.5083760893 42.2445684784 0 0 0
3658 1 2 2.2896396396 0.9576374869 -3.2663569655 43.4022513039 0 0 0
3659 1 2 2.2896396396 -1.800547846 6.826282763 41.5642506486 0 0 0
3660 1 2 2.2896396396 -6.1370029548 3.1736028846 41.4589662469 0 0 0
3661 1 2 2.2896396396 2.3306309969 8.3731197616 41.9593256358 0 0 0
3662 1 2 2.2896396396 -8.9354561011 -1.043740543 40.5733838637 0 0 0
3663 1 2 2.2896396396 7.1825514602 -9.6270489904 39.697055903 0 0 0
3664 1 2 2.2896396396 6.0927414395 7.5464232984 41.5741568931 0 0 0
3665 1 2 2.2896396396 -15.3586132475 -4.0489819017 40.8973658221 0 0 0
3666 1 2 2.2896396396 3.4923907984 -9.6804856573 40.1605106769 0 0 0
3667 1 1 1.43 17.0579408261 5.8657015226 41.7265308616 0 0 0
3668 1 1 1.43 0.9321211322 0.7954874257 39.6135902413 0 0 0
3669 1 1 1.43 4.0337481528 3.0961106864 40.1655786124 0 0 0
3670 1 1 1.43 -1.9329255715 -1.4687875064 40.3836741251 0 0 0
3671 1 1 1.43 16.2414926122 -5.3019168014 42.5522085007 0 0 0
3672 1 1 1.43 11.8004785639 3.9413418464 41.1875217119 0 0 0
3673 1 1 1.43 1.9901448785 -6.268546504 39.01217354 0 0 0
3674 1 1 1.43 16.530670097 -1.7634967894 41.4041698366 0 0 0
3675 1 1 1.43 -2.6851918221 -11.2434912574 39.3113412028 0 0 0
3676 1 1 1.43 -14.0785384025 -11.4359627164 39.0696639574 0 0 0
3677 1 1 1.43 -1.9130217529 -8.0190415952 38.4167839992 0 0 0
3678 1 1 1.43 16.7224108523 2.1375040421 42.1692605787 0 0 0
3679 1 1 1.43 8.4658538024 11.2712951984 40.1404248861 0 0 0
3680 1 1 1.43 -9.9150082991 -12.2904017305 38.9816321688 0 0 0
3681 1 1 1.43 9.6540987616 -6.2641191233 39.3778289948 0 0 0
3682 1 1 1.43 -1.0310882999 -5.2772778663 40.5432849377 0 0 0
3683 1 1 1.43 11.5662124793 -2.7478859782 40.2196111086 0 0 0
3684 1 1 1.43 12.7920367719 0.3330077077 40.9123903198 0 0 0
3685 1 1 1.43 9.2009410607 14.8797404699 40.1602300595 0 0 0
3686 1 1 1.43 -6.9510741857 -6.8162144414 39.1096076339 0 0 0
3687 1 1 1.43 -12.2942291825 -8.9532222792 38.0110323509 0 0 0
3688 1 1 1.43 -15.8736989278 -7.3164552771 38.793012353 0 0 0
3689 1 1 1.43 -5.7149142371 -3.3225150024 40.3547383558 0 0 0
3690 1 1 1.43 -2.6968100836 10.5848356253 39.1042850654 0 0 0
3691 1 1 1.43 -14.8740634652 6.3891837751 38.1017303648 0 0 0
3692 1 1 1.43 -8.3636257639 -9.6385708005 40.2961019552 0 0 0
3693 1 1 1.43 -15.4957635832 3.1943919215 37.7782271749 0 0 0
3694 1 1 1.43 14.2843115112 13.8748967111 39.7594173231 0 0 0
3695 1 1 1.43 -8.3831746798 7.3239851907 37.1015728404 0 0 0
3696 1 1 1.43 4.3142587756 -2.2490369207 40.9241976093 0 0 0
3697 1 1 1.43 7.11047643 4.3525069399 38.8336616905 0 0 0
3698 1 1 1.43 -17.0618801773 -4.0013510359 38.0573220377 0 0 0
3699 1 1 1.43 14.2509116342 9.7904984404 38.4110119935 0 0 0
3700 1 1 1.43 -8.974311233 4.3194210824 38.4446154972 0 0 0
3701 1 1 1.43 -20.991396824 3.816384888 39.0551237666 0 0 0
3702 1 1 1.43 3.5570981832 12.2345860113 38.2932946223 0 0 0
3703 1 1 1.43 -3.4765199929 6.5707843285 37.9423133144 0 0 0
3704 1 1 1.43 2.704562786 9.0163396164 37.5683369477 0 0 0
3705 1 1 1.43 1.6969565859 6.0132251585 38.6454364638 0 0 0
3706 1 1 1.43 -10.530112833 1.1998480762 37.4433136428 0 0 0
3707 1 1 1.43 -17.0813306874 -0.823435316 37.4610195047 0 0 0
3708 1 1 1.43 5.871131158 0.1414921204 39.0108376443 0 0 0
3709 1 1 1.43 7.6612565336 7.9277744669 38.7684029216 0 0 0
3710 1 1 1.43 12.6936156889 6.6843161638 38.8327233644 0 0 0
3711 1 1 1.43 -11.4308638606 -2.2765588243 36.8787321822 0 0 0
3712 1 1 1.43 -4.2063479554 2.7598428749 37.2809585794 0 0 0
3713 1 1 1.43 -12.8591269757 -5.0661402672 37.8451260255 0 0 0
3714 1 1 1.43 -4.3466730498 -8.5633980776 36.583061376 0 0 0
3715 1 1 1.43 -10.2821797148 -15.4639766931 37.0296994845 0 0 0
3716 1 1 1.43 -7.9496764522 10.2752873835 36.6896269454 0 0 0
3717 1 1 1.43 19.1026088604 -3.8081784164 40.0494160549 0 0 0
3718 1 1 1.43 12.3795347485 -8.2856086509 37.8469991918 0 0 0
3719 1 1 1.43 12.5666515743 -4.9482061575 37.2249370055 0 0 0
3720 1 1 1.43 12.8814815841 16.38347392 38.1399716919 0 0 0
3721 1 1 1.43 17.2860456202 -6.2832127698 38.8431109339 0 0 0
3722 1 1 1.43 11.8063629429 12.0064763081 38.5911761848 0 0 0
3723 1 1 1.43 1.4498826254 3.2972670684 37.0533132064 0 0 0
3724 1 1 1.43 6.7191365402 -6.6064685186 36.4906314891 0 0 0
3725 1 1 1.43 -12.4303426832 4.4489070188 36.5874325261 0 0 0
3726 1 1 1.43 -4.4290579834 -0.4753934894 37.1786404903 0 0 0
3727 1 1 1.43 0.8878786095 11.4393214023 35.8756811076 0 0 0
3728 1 1 1.43 -7.0395640858 -14.0790292575 36.3047385729 0 0 0
3729 1 1 1.43 -11.8012529648 7.7875166509 36.138593239 0 0 0
3730 1 1 1.43 7.68559249 -3.5535530001 38.8146433864 0 0 0
3731 1 1 1.43 -4.6354099014 9.4204194345 35.9693212676 0 0 0
3732 1 1 1.43 13.8242435594 -0.4619681204 37.9033863508 0 0 0
3733 1 1 1.43 7.6831282573 13.1028991161 37.3257641645 0 0 0
3734 1 1 1.43 -17.7518571437 5.1388363461 35.6695752094 0 0 0
3735 1 1 1.43 -0.2461294757 7.2224308326 36.4333519626 0 0 0
3736 1 1 1.43 3.2242249807 -8.4116635722 36.400956865 0 0 0
3737 1 1 1.43 5.8872309583 2.1670674644 36.3569706211 0 0 0
3738 1 1 1.43 -0.4020348203 -9.2282846865 34.7734300221 0 0 0
3739 1 1 1.43 -9.7794042591 -12.4851543711 35.579379033 0 0 0
3740 1 1 1.43 -9.7332350081 -6.1017582701 36.8244142689 0 0 0
3741 1 1 1.43 5.7171701555 -10.6340908958 36.6514923012 0 0 0
3742 1 1 1.43 -6.7609462977 -10.6776346016 37.3520156637 0 0 0
3743 1 1 1.43 0.1379238234 -3.4141835752 37.3340443592 0 0 0
3744 1 1 1.43 16.3035075816 12.4229153226 37.7853070843 0 0 0
3745 1 1 1.43 -6.2486580927 5.903623034 35.2213443898 0 0 0
3746 1 1 1.43 9.3081460968 5.6022501403 36.7165850595 0 0 0
3747 1 1 1.43 10.7225101799 9.3906939325 36.9087365183 0 0 0
3748 1 1 1.43 -7.1751219363 2.0164347868 35.5123293044 0 0 0
3749 1 1 1.43 -18.1820429588 -2.9642304002 34.4562408016 0 0 0
3750 1 1 1.43 5.4215446834 10.6782468417 35.6552528988 0 0 0
3751 1 1 1.43 -5.3722242066 -4.8141009264 36.8168749318 0 0 0
3752 1 1 1.43 -14.1011174763 0.0539069697 35.3695969667 0 0 0
3753 1 1 1.43 -14.8740164849 -3.473816434 35.0628039062 0 0 0
3754 1 1 1.43 20.4766997359 -1.1220700158 38.9096859186 0 0 0
3755 1 1 1.43 -1.282177543 4.5369711678 34.8487049564 0 0 0
3756 1 1 1.43 18.3793779441 0.1266976571 36.090207757 0 0 0
3757 1 1 1.43 -1.2265449158 1.0713716651 35.882369467 0 0 0
3758 1 1 1.43 15.3859865851 6.0501662989 36.4961166084 0 0 0
3759 1 1 1.43 4.1057960319 -1.6331549583 36.1396703881 0 0 0
3760 1 1 1.43 5.0977118839 7.3110607099 35.9405512771 0 0 0
3761 1 1 1.43 -16.9788529058 -6.5090159409 34.9486576743 0 0 0
3762 1 1 1.43 13.0476607155 3.3515665603 37.4636236747 0 0 0
3763 1 1 1.43 9.9282179437 -0.6538039992 38.2937068181 0 0 0
3764 1 1 1.43 0.4668800446 -1.2210844222 32.8730187824 0 0 0
3765 1 1 1.43 -3.6103958886 -2.9490636984 34.3398386216 0 0 0
3766 1 1 1.43 -11.2099394342 -4.7393436562 34.0031276714 0 0 0
3767 1 1 1.43 3.5567644557 2.432758633 33.7201327528 0 0 0
3768 1 1 1.43 -6.5134782155 -8.5665194443 33.6245535904 0 0 0
3769 1 1 1.43 -12.6117665077 -10.0931775134 32.5027570764 0 0 0
3770 1 1 1.43 15.6468791582 9.4958012177 34.5365184622 0 0 0
3771 1 1 1.43 -7.4079185642 -13.3449478525 32.5376739024 0 0 0
3772 1 1 1.43 11.5933075794 12.6814129667 35.4004615422 0 0 0
3773 1 1 1.43 12.8373913869 -5.6999706499 32.9809664929 0 0 0
3774 1 1 1.43 20.9314101572 -3.2518478942 36.4770481121 0 0 0
3775 1 1 1.43 -14.3312449537 3.5787715368 34.0464842018 0 0 0
3776 1 1 1.43 3.4225638103 -10.3468012706 32.9013091855 0 0 0
3777 1 1 1.43 2.2336361556 -6.0358053601 33.964712495 0 0 0
3778 1 1 1.43 10.4991645201 16.5182175475 34.4022185439 0 0 0
3779 1 1 1.43 -11.3268183989 -14.6074043347 34.0831143126 0 0 0
3780 1 1 1.43 -1.5801255504 11.991220025 32.553183722 0 0 0
3781 1 1 1.43 -3.5054236043 -12.4981236025 34.321546517 0 0 0
3782 1 1 1.43 -0.2455948792 8.6048559041 33.6526525117 0 0 0
3783 1 1 1.43 -0.1575496553 -12.0442758985 33.0850586271 0 0 0
3784 1 1 1.43 8.8361971166 13.67636459 33.4784068743 0 0 0
3785 1 1 1.43 -8.9041837995 -1.053858959 33.8967776945 0 0 0
3786 1 1 1.43 8.5538353649 -2.8778487393 34.2166966438 0 0 0
3787 1 1 1.43 -16.9966931242 4.952167258 32.4950608005 0 0 0
3788 1 1 1.43 -3.4423219717 9.160433637 32.0739032479 0 0 0
3789 1 1 1.43 -13.5083842929 7.1070901197 32.2976111003 0 0 0
3790 1 1 1.43 11.8481815934 -0.1399687127 33.8623822281 0 0 0
3791 1 1 1.43 1.5618650165 11.8275345086 32.3450076729 0 0 0
3792 1 1 1.43 -9.0978169416 -10.330537149 31.4673348823 0 0 0
3793 1 1 1.43 -3.0077268543 0.8767663819 33.3678135482 0 0 0
3794 1 1 1.43 9.947689679 5.5693249303 33.1587190727 0 0 0
3795 1 1 1.43 -14.549554756 -2.9416729251 31.9184184597 0 0 0
3796 1 1 1.43 -8.2829464503 -5.6596151891 32.2279096465 0 0 0
3797 1 1 1.43 14.9763625851 -3.3939601704 34.5369538372 0 0 0
3798 1 1 1.43 -4.2317952086 5.1712259669 31.9474037857 0 0 0
3799 1 1 1.43 6.843911753 7.1171287609 32.7137158567 0 0 0
3800 1 1 1.43 19.3423327322 3.7611311113 34.3933164692 0 0 0
3801 1 1 1.43 0.9890987455 4.5532029123 31.5763125876 0 0 0
3802 1 1 1.43 -17.4745387945 -1.47723399 30.3828628637 0 0 0
3803 1 1 1.43 9.4817721239 9.4851946556 32.825891175 0 0 0
3804 1 1 1.43 -5.1733018538 2.0111828766 31.0950612396 0 0 0
3805 1 1 1.43 7.0919392489 -8.639314117 32.128417768 0 0 0
3806 1 1 1.43 -13.2754147893 0.6674359821 31.4249106725 0 0 0
3807 1 1 1.43 -4.2314115847 -5.843998574 31.4989333339 0 0 0
3808 1 1 1.43 -10.58285441 9.4811080935 29.4325960791 0 0 0
3809 1 1 1.43 -15.9714163311 1.4751419659 29.6119329447 0 0 0
3810 1 1 1.43 13.6370665769 15.822111414 32.2927023576 0 0 0
3811 1 1 1.43 18.314810112 1.6506891048 31.0912989233 0 0 0
3812 1 1 1.43 13.0314924965 10.2317275098 32.3244319705 0 0 0
3813 1 1 1.43 -12.7085798951 -12.851872504 30.524454664 0 0 0
3814 1 1 1.43 1.6189086575 1.8328615702 30.5912818577 0 0 0
3815 1 1 1.43 10.1701043095 -3.6744872393 30.639138465 0 0 0
3816 1 1 1.43 0.1439055276 -4.3280511649 30.7655601372 0 0 0
3817 1 1 1.43 3.8423155374 -2.8779244819 30.8813695623 0 0 0
3818 1 1 1.43 14.9167934566 2.2776677412 32.7950039954 0 0 0
3819 1 1 1.43 7.379375199 2.4477365801 32.5331769937 0 0 0
3820 1 1 1.43 -10.8997417783 -1.5453636561 30.6298296601 0 0 0
3821 1 1 1.43 -5.1463628538 -1.8940885851 31.1562832763 0 0 0
3822 1 1 1.43 -11.7386240443 -6.899725827 30.6816260985 0 0 0
3823 1 1 1.43 18.1197792908 7.2548715363 32.4832884045 0 0 0
3824 1 1 1.43 5.0411934183 0.2512579607 30.879591446 0 0 0
3825 1 1 1.43 14.0441763459 6.3550429573 31.9537630022 0 0 0
3826 1 1 1.43 -6.525104996 -1.1106665704 28.0896826612 0 0 0
3827 1 1 1.43 3.3057715496 11.4810357208 29.5145440745 0 0 0
3828 1 1 1.43 15.0784906875 11.7844037751 29.5137267318 0 0 0
3829 1 1 1.43 0.1060444141 12.7780951158 29.0759087084 0 0 0
3830 1 1 1.43 -11.5328707523 -16.5176070677 31.481438779 0 0 0
3831 1 1 1.43 -1.4301299 -10.980498872 28.0737751641 0 0 0
3832 1 1 1.43 -13.8216618464 -9.4977436104 28.7283364793 0 0 0
3833 1 1 1.43 14.2439245574 -3.0821360075 30.6052132741 0 0 0
3834 1 1 1.43 21.0540853653 -5.2406961133 30.9357884961 0 0 0
3835 1 1 1.43 -2.0023346323 8.8163360884 28.1888137442 0 0 0
3836 1 1 1.43 -11.8313809412 7.7868154327 26.5394152123 0 0 0
3837 1 1 1.43 -1.3756747997 0.4730291538 29.9210151645 0 0 0
3838 1 1 1.43 11.6229952253 4.9483301719 29.2390052599 0 0 0
3839 1 1 1.43 4.3759389801 7.2247756458 28.5855744199 0 0 0
3840 1 1 1.43 -7.1300256165 10.3566824245 29.5713955455 0 0 0
3841 1 1 1.43 8.4719396463 -0.6154581251 30.0999755369 0 0 0
3842 1 1 1.43 15.006604032 0.6505289327 29.4752413854 0 0 0
3843 1 1 1.43 1.7979915051 5.0678634401 27.9994161124 0 0 0
3844 1 1 1.43 -9.2033144438 -3.8914314654 26.5265972718 0 0 0
3845 1 1 1.43 8.4016394287 6.9818458628 29.1863833734 0 0 0
3846 1 1 1.43 -1.4631581089 4.7605754274 28.728961122 0 0 0
3847 1 1 1.43 -4.9310429493 -9.8513260529 26.5343068889 0 0 0
3848 1 1 1.43 0.7014969587 -8.267746287 27.3034811817 0 0 0
3849 1 1 1.43 -13.1990022124 -3.6979640049 27.0123545244 0 0 0
3850 1 1 1.43 -7.471664621 7.2904649463 27.501383915 0 0 0
3851 1 1 1.43 10.67731486 -8.0612204592 29.1421432427 0 0 0
3852 1 1 1.43 -4.5614186761 2.5159948337 27.6572756643 0 0 0
3853 1 1 1.43 -7.6334610886 4.1464293009 29.456271602 0 0 0
3854 1 1 1.43 3.2293497508 -0.7392880073 27.4119456893 0 0 0
3855 1 1 1.43 -9.8697085589 1.1897140797 26.3751191749 0 0 0
3856 1 1 1.43 -20.0966387398 4.6803993602 27.0109189492 0 0 0
3857 1 1 1.43 -2.0684203924 -8.0321675696 29.2889717555 0 0 0
3858 1 1 1.43 -11.9196123473 -16.1393443316 25.2126771503 0 0 0
3859 1 1 1.43 20.3157920949 3.0801509571 27.4519482543 0 0 0
3860 1 1 1.43 6.6583701516 15.0541725483 29.3968824858 0 0 0
3861 1 1 1.43 9.3694386195 9.8191944752 28.0717788312 0 0 0
3862 1 1 1.43 13.119574667 9.0746580763 29.0400255034 0 0 0
3863 1 1 1.43 -13.7910295378 5.3242433971 27.3700160526 0 0 0
3864 1 1 1.43 6.1053239858 -5.2989333844 32.3845147149 0 0 0
3865 1 1 1.43 -6.9966812741 -7.0509687293 27.7919812192 0 0 0
3866 1 1 1.43 9.6532202267 13.8237233248 27.7417000682 0 0 0
3867 1 1 1.43 -14.2917166634 2.1735857669 26.1261400206 0 0 0
3868 1 1 1.43 -7.5151712137 -12.5074944106 26.3117654474 0 0 0
3869 1 1 1.43 -15.553851905 -0.9033038927 27.0531151091 0 0 0
3870 1 1 1.43 7.2305367265 2.0090707124 28.4708134507 0 0 0
3871 1 1 1.43 11.0952701153 -2.6361194362 26.1674376114 0 0 0
3872 1 1 1.43 5.0858484847 -7.0325262108 26.1557489524 0 0 0
3873 1 1 1.43 6.6338369088 -3.9835862452 28.2075117552 0 0 0
3874 1 1 1.43 1.8411573437 8.4652994026 26.633368158 0 0 0
3875 1 1 1.43 -3.4272488759 -4.7315391867 26.9956060803 0 0 0
3876 1 1 1.43 0.7813201409 -3.5692497309 26.1038962536 0 0 0
3877 1 1 1.43 -0.037194095 5.9085001034 25.2658049457 0 0 0
3878 1 1 1.43 -6.5899348915 1.6400105423 24.8903652574 0 0 0
3879 1 1 1.43 -5.1463963659 9.1150560772 26.5849710886 0 0 0
3880 1 1 1.43 6.5290513145 12.3780624534 26.7340287034 0 0 0
3881 1 1 1.43 6.0793401792 4.9552844695 26.381626419 0 0 0
3882 1 1 1.43 -4.4162907567 5.7080995993 26.1542427911 0 0 0
3883 1 1 1.43 15.1508476088 5.146148471 27.709682722 0 0 0
3884 1 1 1.43 18.4136675369 -6.7583308318 28.1915505524 0 0 0
3885 1 1 1.43 6.3868787414 9.0171257914 26.5740575248 0 0 0
3886 1 1 1.43 -14.275927893 -10.9686496977 21.7265584686 0 0 0
3887 1 1 1.43 -11.1490991439 -6.181064172 24.0574881079 0 0 0
3888 1 1 1.43 -0.22002829 2.7751628215 25.214799321 0 0 0
3889 1 1 1.43 11.9051542233 8.1478885883 25.1163944453 0 0 0
3890 1 1 1.43 21.4591194404 -5.6946361954 27.4532728013 0 0 0
3891 1 1 1.43 4.2707253068 2.3073138349 23.9630104842 0 0 0
3892 1 1 1.43 -7.7116748164 4.5765962746 26.2401943156 0 0 0
3893 1 1 1.43 19.3098982148 -2.5277275123 24.2606862856 0 0 0
3894 1 1 1.43 -3.0053602858 -11.9673830977 24.5575785283 0 0 0
3895 1 1 1.43 -12.320810189 4.5414005721 24.2035763667 0 0 0
3896 1 1 1.43 -1.3763626456 -13.8152204789 26.6171933637 0 0 0
3897 1 1 1.43 -12.381386002 0.0804468408 24.3934253871 0 0 0
3898 1 1 1.43 -16.6202067192 4.9797512559 24.6114120912 0 0 0
3899 1 1 1.43 -7.9722330956 -1.7471266484 23.2150724707 0 0 0
3900 1 1 1.43 11.9761890158 11.304088751 26.4900777878 0 0 0
3901 1 1 1.43 18.1501652364 10.2576826423 25.8867114004 0 0 0
3902 1 2 2.2896396396 -18.3504870692 1.8379349641 24.4372895233 0 0 0
3903 1 2 2.2896396396 13.452412688 14.441266968 25.98371688 0 0 0
3904 1 2 2.2896396396 12.7590933397 -6.561546778 25.8434489428 0 0 0
3905 1 2 2.2896396396 8.8371739951 -6.9766987725 26.0038247003 0 0 0
3906 1 2 2.2896396396 -3.8425476474 -7.48384016 23.6906342932 0 0 0
3907 1 2 2.2896396396 14.7427212519 6.0473486554 23.7411507006 0 0 0
3908 1 2 2.2896396396 -10.8517840627 -14.3684719951 20.3653294087 0 0 0
3909 1 2 2.2896396396 2.5175250954 -10.2584205601 22.4995953587 0 0 0
3910 1 2 2.2896396396 -14.1247414017 -3.413305837 23.7946051881 0 0 0
3911 1 2 2.2896396396 19.4336444653 -6.3956485457 23.4034340248 0 0 0
3912 1 2 2.2896396396 -9.0224321431 -11.5783879245 22.128187385 0 0 0
3913 1 2 2.2896396396 15.8787489006 2.3787068304 24.5298937784 0 0 0
3914 1 2 2.2896396396 10.1791328019 4.599183663 24.4807297312 0 0 0
3915 1 2 2.2896396396 2.3830669102 13.3321943523 26.2790401413 0 0 0
3916 1 2 2.2896396396 9.5986526143 0.3595173235 24.8390178663 0 0 0
3917 1 2 2.2896396396 3.1962948489 -1.0254457855 22.3638506274 0 0 0
3918 1 2 2.2896396396 -2.311317734 0.0775162342 24.9065973985 0 0 0
3919 1 2 2.2896396396 2.1313029634 -6.1281506581 24.0765062242 0 0 0
3920 1 2 2.2896396396 8.1224592756 -2.9512723883 22.7036275456 0 0 0
3921 1 2 2.2896396396 6.5327902272 -10.3112123659 25.6181266135 0 0 0
3922 1 2 2.2896396396 -13.1616800127 -7.4482823993 20.7423802927 0 0 0
3923 1 2 2.2896396396 -6.8706027156 -7.0216869657 21.4416910315 0 0 0
3924 1 2 2.2896396396 -2.153784763 -3.8367083652 23.772528285 0 0 0
3925 1 2 2.2896396396 14.2610887107 -3.8032523793 23.7195561133 0 0 0
3926 1 2 2.2896396396 15.1453022388 -0.6917057497 25.8570405115 0 0 0
3927 1 2 2.2896396396 -9.3252816952 8.5576153639 23.1293179559 0 0 0
3928 1 2 2.2896396396 6.4899682204 5.9494998962 23.0743733614 0 0 0
3929 1 2 2.2896396396 -4.1048906384 4.9892654996 21.3529468782 0 0 0
3930 1 2 2.2896396396 20.8107021967 -0.536409288 21.5909111401 0 0 0
3931 1 2 2.2896396396 -5.642764789 1.1967143081 21.6916161837 0 0 0
3932 1 2 2.2896396396 -16.4339038322 -4.9614680542 20.6170257538 0 0 0
3933 1 2 2.2896396396 -1.2663386469 9.8419028219 19.7630011054 0 0 0
3934 1 2 2.2896396396 7.1719867875 11.5419779679 20.7277381345 0 0 0
3935 1 2 2.2896396396 15.8472144643 -7.7956682036 24.9890894821 0 0 0
3936 1 2 2.2896396396 -15.3499086094 -0.5432573266 20.6083019744 0 0 0
3937 1 2 2.2896396396 -7.3659834827 -15.5690656852 20.9196881023 0 0 0
3938 1 2 2.2896396396 -13.2915258791 -3.4144699245 19.5870647574 0 0 0
3939 1 2 2.2896396396 -5.1302192756 -10.9642712801 20.3577639526 0 0 0
3940 1 2 2.2896396396 -2.2304031112 -3.0051898976 20.2635946715 0 0 0
3941 1 2 2.2896396396 11.9389272208 1.5845103732 21.6998350687 0 0 0
3942 1 2 2.2896396396 7.3323960456 -9.3506536762 19.4188594404 0 0 0
3943 1 2 2.2896396396 15.6009575097 -4.9921976929 19.7894711292 0 0 0
3944 1 2 2.2896396396 -12.4401316539 3.8730211766 66.8955334885 0 0 0
3945 1 2 2.2896396396 -3.5324696767 -11.6217148114 67.0958450536 0 0 0
3946 1 2 2.2896396396 -3.0742479502 -12.3742459556 17.5753299335 0 0 0
3947 1 2 2.2896396396 -16.5327482299 -11.1621720695 66.6542058394 0 0 0
3948 1 2 2.2896396396 10.784722668 -9.7426543425 20.6617232413 0 0 0
3949 1 2 2.2896396396 15.7507749041 13.2708410261 19.0141647462 0 0 0
3950 1 6 -1.14 -14.9774148266 8.66400016 66.9559630029 0 0 0
3951 1 6 -1.14 11.6140391714 -9.5995435582 18.5787086777 0 0 0
3952 1 6 -1.14 -1.0893788127 -11.8034281257 18.4724669128 0 0 0
3953 1 6 -1.14 -1.8838078243 -13.0669370851 66.896768235 0 0 0
3954 1 6 -1.14 1.0722869584 12.8127494694 18.9520258556 0 0 0
3955 1 6 -1.14 -16.4243360597 -16.0891173095 65.9361836048 0 0 0
3956 1 6 -1.14 14.4967879509 15.1128557291 19.190767309 0 0 0
3957 1 6 -1.14 -17.1416739924 7.8810221556 65.9464889193 0 0 0
3958 1 6 -1.14 -2.943499238 10.7153861064 66.8323916936 0 0 0
3959 1 6 -1.14 -15.1704776582 6.0261540656 66.2751500771 0 0 0
3960 1 6 -1.14 -9.3662165793 8.0708448993 66.6020240164 0 0 0
3961 1 6 -1.14 -14.2977467789 2.788176934 66.1971619535 0 0 0
3962 1 6 -1.14 1.6666780243 12.8920022417 66.8921844854 0 0 0
3963 1 6 -1.14 -4.3184741401 -9.7315055633 65.980011013 0 0 0
3964 1 6 -1.14 21.9242750328 -1.9681294721 20.0405376849 0 0 0
3965 1 6 -1.14 0.2814035228 -11.3686245592 65.0159057102 0 0 0
3966 1 6 -1.14 8.7737030902 -8.2687612248 67.2082447694 0 0 0
3967 1 6 -1.14 -3.0140945317 5.911220482 66.2790381503 0 0 0
3968 1 6 -1.14 -8.7854828532 -13.304529809 66.0888948056 0 0 0
3969 1 6 -1.14 1.0164338264 -9.6133899787 66.7370926017 0 0 0
3970 1 6 -1.14 8.1302352459 12.636440752 66.861303699 0 0 0
3971 1 6 -1.14 4.1920396836 4.562037835 66.7659471966 0 0 0
3972 1 6 -1.14 -21.9185542757 1.2136703639 65.9339712449 0 0 0
3973 1 6 -1.14 5.2676917538 7.8798008362 67.0193851592 0 0 0
3974 1 6 -1.14 -17.0316434737 -1.047240341 64.7549053067 0 0 0
3975 1 6 -1.14 -3.1813282521 -7.4070669159 65.5941325539 0 0 0
3976 1 6 -1.14 -15.5965473194 4.1140014047 64.4152571953 0 0 0
3977 1 6 -1.14 -3.8974573943 8.442931655 65.7241708672 0 0 0
3978 1 6 -1.14 -10.8225410534 3.4094135813 65.2963184862 0 0 0
3979 1 6 -1.14 -9.9556727985 5.9085332142 65.2927205706 0 0 0
3980 1 6 -1.14 -21.8143674007 1.1725281892 63.347490778 0 0 0
3981 1 6 -1.14 -9.2369163088 -7.5010505337 65.6726839631 0 0 0
3982 1 6 -1.14 -17.1403612461 -6.1747077044 63.6054331357 0 0 0
3983 1 6 -1.14 0.1057001058 8.3870604067 65.4207466569 0 0 0
3984 1 6 -1.14 4.0582734705 -0.8694494429 66.5207039214 0 0 0
3985 1 6 -1.14 11.5091932457 8.4698921616 66.1561277795 0 0 0
3986 1 6 -1.14 -6.0790876919 4.0819968711 65.3770559088 0 0 0
3987 1 6 -1.14 1.4909999488 10.6594845291 65.378735106 0 0 0
3988 1 6 -1.14 -7.4712834513 9.7897855482 66.3272022986 0 0 0
3989 1 6 -1.14 -21.7742335653 4.3154622815 65.8566653751 0 0 0
3990 1 6 -1.14 11.092058055 -0.1737032976 66.7619333777 0 0 0
3991 1 6 -1.14 6.5264411284 15.8552221948 66.4236267348 0 0 0
3992 1 6 -1.14 -5.5901087586 -12.3930691735 66.0938661121 0 0 0
3993 1 6 -1.14 18.2764873753 -4.9350140892 66.8241474071 0 0 0
3994 1 6 -1.14 -8.0249212548 -10.9726302504 66.3970459996 0 0 0
3995 1 6 -1.14 -12.2147575743 -5.7230764117 65.9975532069 0 0 0
3996 1 6 -1.14 -6.3299337201 -0.945884984 65.1029160588 0 0 0
3997 1 6 -1.14 -23.4130056451 5.5972073729 64.101714736 0 0 0
3998 1 6 -1.14 16.4693710134 3.5362820409 65.9126228098 0 0 0
3999 1 6 -1.14 7.2426541252 -10.2182551879 66.1806142387 0 0 0
4000 1 6 -1.14 13.8734709306 -3.3955611295 66.0910907322 0 0 0
4001 1 6 -1.14 -0.4717460934 4.4787768948 65.194211594 0 0 0
4002 1 6 -1.14 -4.4614960977 -3.3025475063 66.0838793539 0 0 0
4003 1 6 -1.14 9.5261388453 15.2415731156 66.9740914647 0 0 0
4004 1 6 -1.14 8.3993515399 -5.539025051 66.8226766951 0 0 0
4005 1 6 -1.14 6.2877503982 10.9173120341 66.4796788126 0 0 0
4006 1 6 -1.14 -10.4130132988 -11.2926932138 65.1322872705 0 0 0
4007 1 6 -1.14 13.535998889 0.4462664784 64.7107651525 0 0 0
4008 1 6 -1.14 -13.037421812 9.0049824225 64.5710153883 0 0 0
4009 1 6 -1.14 -17.1783798312 -3.4795337888 63.7296693288 0 0 0
4010 1 6 -1.14 2.9998422802 -8.730645973 65.306939524 0 0 0
4011 1 6 -1.14 -12.975741812 -8.0888962839 65.1107453089 0 0 0
4012 1 6 -1.14 -6.8098037858 -7.9811362509 64.6190800554 0 0 0
4013 1 6 -1.14 9.3797906802 3.7049387149 65.205023078 0 0 0
4014 1 6 -1.14 -19.7086155446 2.4929244853 64.4336021073 0 0 0
4015 1 6 -1.14 12.4647769828 -6.4857614569 66.4403065111 0 0 0
4016 1 6 -1.14 14.1741775626 7.7119012031 66.0179792803 0 0 0
4017 1 6 -1.14 10.7044484404 12.8979805839 67.1240976283 0 0 0
4018 1 6 -1.14 -13.1648386656 4.9513256936 64.9202774419 0 0 0
4019 1 6 -1.14 5.0991573099 6.253053261 64.9386046186 0 0 0
4020 1 6 -1.14 -4.752398853 10.7113884274 64.7896539282 0 0 0
4021 1 6 -1.14 -2.2683673114 10.1126147354 64.3341766385 0 0 0
4022 1 6 -1.14 8.8619146007 10.1614475071 65.9803620751 0 0 0
4023 1 6 -1.14 -20.3207212547 -0.5711260363 64.3482050468 0 0 0
4024 1 6 -1.14 -10.7604014072 -14.2126505002 64.7490047957 0 0 0
4025 1 6 -1.14 -14.4992271392 1.8182068611 63.8994843409 0 0 0
4026 1 6 -1.14 -6.3121851104 1.6523713176 64.650266448 0 0 0
4027 1 6 -1.14 5.012694537 -3.211142514 65.7121771872 0 0 0
4028 1 6 -1.14 -7.8317955613 7.1890749405 64.5514753697 0 0 0
4029 1 6 -1.14 15.285065667 -1.0853332234 65.6539265723 0 0 0
4030 1 6 -1.14 -10.0819226543 8.2006263687 63.9293133264 0 0 0
4031 1 6 -1.14 -16.7924536707 2.0204893777 65.2286945423 0 0 0
4032 1 6 -1.14 3.7479082001 12.0092872321 65.3097694344 0 0 0
4033 1 6 -1.14 -14.7555254868 6.6624803298 63.8161009746 0 0 0
4034 1 6 -1.14 9.6399962848 1.0868425511 64.8560946022 0 0 0
4035 1 6 -1.14 -2.0403341745 0.0661049048 65.7398712066 0 0 0
4036 1 6 -1.14 -21.5320238674 3.8833601922 63.2310819531 0 0 0
4037 1 6 -1.14 1.5795037037 13.0009012573 64.3354480037 0 0 0
4038 1 6 -1.14 0.5531708035 1.518387379 64.7314707239 0 0 0
4039 1 6 -1.14 1.9168353198 5.4688975309 65.3473980807 0 0 0
4040 1 6 -1.14 5.9401210986 0.9355124944 66.2535399315 0 0 0
4041 1 6 -1.14 -2.0580189019 -4.5732082139 66.0320821599 0 0 0
4042 1 6 -1.14 -2.169809133 6.9730456038 64.1385789892 0 0 0
4043 1 6 -1.14 2.3766204374 -2.6544732677 65.6502650049 0 0 0
4044 1 6 -1.14 -11.2673311614 -6.7205898772 63.8560317754 0 0 0
4045 1 6 -1.14 -4.7044341495 6.3731019424 64.3989584695 0 0 0
4046 1 6 -1.14 2.7668006019 8.3814497981 65.7797688857 0 0 0
4047 1 6 -1.14 -15.6082383845 -1.69619756 62.5848938212 0 0 0
4048 1 6 -1.14 7.4623757511 7.3309572458 65.5902991058 0 0 0
4049 1 6 -1.14 12.8313198338 5.0588204897 64.514641985 0 0 0
4050 1 6 -1.14 -17.2992369863 -10.8008630871 64.5153626204 0 0 0
4051 1 6 -1.14 -13.1048563916 -10.4240017256 63.918885558 0 0 0
4052 1 6 -1.14 -2.550960164 -2.2586743595 64.8401752758 0 0 0
4053 1 6 -1.14 11.5871658842 2.6277731612 65.9799093893 0 0 0
4054 1 6 -1.14 -7.346629181 -4.6687072416 64.7810188101 0 0 0
4055 1 6 -1.14 -8.6722522784 3.9227557775 63.9643062076 0 0 0
4056 1 6 -1.14 -3.7903823333 3.0015569196 64.6903818894 0 0 0
4057 1 6 -1.14 6.5270525252 4.1796753574 65.4740663742 0 0 0
4058 1 6 -1.14 8.5489616302 -0.8568765014 66.1270578479 0 0 0
4059 1 6 -1.14 -16.3386266923 -4.7393008482 61.6359130156 0 0 0
4060 1 6 -1.14 -7.8126639746 -3.9056814526 62.2790628985 0 0 0
4061 1 6 -1.14 10.481584937 6.1933453095 64.3862670245 0 0 0
4062 1 6 -1.14 -11.0231128165 4.8490936718 63.1640811731 0 0 0
4063 1 6 -1.14 3.4639116831 1.1188864303 64.9398127867 0 0 0
4064 1 6 -1.14 4.1822699682 3.8902545097 64.1327641957 0 0 0
4065 1 6 -1.14 -10.4343053502 -1.2816076962 63.3222885593 0 0 0
4066 1 6 -1.14 5.576884393 8.7357130548 64.5223105908 0 0 0
4067 1 6 -1.14 -15.2477392712 -8.654980905 63.8976915937 0 0 0
4068 1 6 -1.14 -8.4998031343 -6.390431015 63.3241869895 0 0 0
4069 1 6 -1.14 -8.9154961841 -8.9633625721 63.4545011793 0 0 0
4070 1 6 -1.14 -9.2717278741 1.0722525353 63.8804289759 0 0 0
4071 1 6 -1.14 -11.8270767223 0.8852723354 63.2601602278 0 0 0
4072 1 6 -1.14 16.1102773563 1.3255627855 64.5195953109 0 0 0
4073 1 6 -1.14 -18.2562448606 -1.4531653428 62.4871825346 0 0 0
4074 1 6 -1.14 13.2612948666 9.9916343716 65.2199060257 0 0 0
4075 1 6 -1.14 -0.0622354239 -1.5760669241 64.5619399264 0 0 0
4076 1 6 -1.14 1.6821108027 8.8114314214 63.4128200603 0 0 0
4077 1 6 -1.14 12.6878925774 7.6122607265 63.9588339439 0 0 0
4078 1 6 -1.14 -18.9601315386 -4.6432775229 62.0464855647 0 0 0
4079 1 6 -1.14 -8.2145965891 -11.9012445261 63.9492542845 0 0 0
4080 1 6 -1.14 16.0728526309 -6.2285901429 64.9929538799 0 0 0
4081 1 6 -1.14 -6.8418598313 0.0679520021 62.6247874467 0 0 0
4082 1 6 -1.14 -1.141239687 2.6692806337 63.1137125638 0 0 0
4083 1 6 -1.14 -5.9830441731 -10.2158667182 62.380768392 0 0 0
4084 1 6 -1.14 -5.714716566 3.4319113842 62.8468012486 0 0 0
4085 1 6 -1.14 -12.9543092419 -2.3536504356 63.3700493809 0 0 0
4086 1 6 -1.14 -4.424358007 0.1763084705 63.7504550036 0 0 0
4087 1 6 -1.14 4.4837866537 -10.9008105424 63.6698000368 0 0 0
4088 1 6 -1.14 -13.7543658207 -5.6783310169 63.9127904323 0 0 0
4089 1 6 -1.14 -13.8586111188 -13.5397483793 62.6607062604 0 0 0
4090 1 6 -1.14 1.3222790724 3.6299957127 63.4655960646 0 0 0
4091 1 6 -1.14 -10.9820512652 -3.4838556013 64.6482694804 0 0 0
4092 1 6 -1.14 7.2938240018 -6.607369889 63.9131060092 0 0 0
4093 1 6 -1.14 6.9597605088 12.9899277233 64.0134182819 0 0 0
4094 1 6 -1.14 15.5141545158 3.8249127017 63.5603641102 0 0 0
4095 1 6 -1.14 17.9489365808 -1.6990318041 64.9124007581 0 0 0
4096 1 6 -1.14 0.4585779762 6.0638669243 63.2318633563 0 0 0
4097 1 6 -1.14 9.7555690837 13.5163304863 64.8271400911 0 0 0
4098 1 6 -1.14 15.1509182136 -0.8094355891 63.0654622133 0 0 0
4099 1 6 -1.14 -3.4632956991 -12.3319424546 64.7189998788 0 0 0
4100 1 6 -1.14 -12.9377688998 3.5249667083 61.2490257953 0 0 0
4101 1 6 -1.14 -5.8314750903 -12.7591307439 63.5969436941 0 0 0
4102 1 6 -1.14 -19.9023140961 1.934485497 61.8426582532 0 0 0
4103 1 6 -1.14 -3.7006883891 -4.7670623949 64.0559148949 0 0 0
4104 1 6 -1.14 -11.1312894881 -12.5315142638 62.0636500372 0 0 0
4105 1 6 -1.14 4.9233081179 14.5300105573 64.151419454 0 0 0
4106 1 6 -1.14 4.7730618703 -5.9853758908 64.0369841286 0 0 0
4107 1 6 -1.14 11.2120919991 2.7010710037 63.5021476609 0 0 0
4108 1 6 -1.14 -7.3437918378 9.7654703891 63.0143691542 0 0 0
4109 1 6 -1.14 -5.1037385285 8.6647748341 62.7028189981 0 0 0
4110 1 6 -1.14 -12.6170860783 7.0647874452 61.5889534278 0 0 0
4111 1 6 -1.14 -14.5803422226 -15.9556135535 62.8841260881 0 0 0
4112 1 6 -1.14 -18.5284402882 5.3990544331 63.3077082653 0 0 0
4113 1 6 -1.14 -16.8079736774 4.5608282153 61.4569942899 0 0 0
4114 1 6 -1.14 14.5223054349 -5.1405387693 63.2168062438 0 0 0
4115 1 6 -1.14 -1.82418037 -13.0489154462 62.2014233409 0 0 0
4116 1 6 -1.14 -1.0519293813 13.0311428178 62.581050662 0 0 0
4117 1 6 -1.14 11.252163202 16.0786561843 64.3028851455 0 0 0
4118 1 6 -1.14 -2.4694944876 8.6978568618 61.6083555876 0 0 0
4119 1 6 -1.14 8.1827613082 8.9000568825 63.1109153507 0 0 0
4120 1 6 -1.14 2.0834040045 -9.3407487847 62.0913904693 0 0 0
4121 1 6 -1.14 -14.0881893233 0.620025204 61.044654051 0 0 0
4122 1 6 -1.14 -1.7002425387 -0.1949345853 63.1255576288 0 0 0
4123 1 6 -1.14 -10.5056808379 7.9071063949 60.3460417745 0 0 0
4124 1 6 -1.14 -3.2195849875 4.6366250175 61.6687624579 0 0 0
4125 1 6 -1.14 1.0402444064 1.4198522048 62.0819984214 0 0 0
4126 1 6 -1.14 -12.0307656563 -15.5940048457 62.4230611727 0 0 0
4127 1 6 -1.14 13.4950288574 14.7494719428 63.677823401 0 0 0
4128 1 6 -1.14 -7.5299859275 6.577772375 58.9796904558 0 0 0
4129 1 6 -1.14 11.9665092394 5.830151964 62.1460614689 0 0 0
4130 1 6 -1.14 7.0124967546 15.40653554 62.8040036951 0 0 0
4131 1 6 -1.14 7.0690177828 5.9308983954 62.410799586 0 0 0
4132 1 6 -1.14 -6.0450237838 -5.8518972561 62.8025347472 0 0 0
4133 1 6 -1.14 -7.4790925463 -12.1362079853 61.5976572111 0 0 0
4134 1 6 -1.14 0.0020860651 10.7106701043 62.2892406297 0 0 0
4135 1 6 -1.14 -20.69671349 -1.8467645122 60.2658091786 0 0 0
4136 1 6 -1.14 -7.8722352922 -9.6351999808 60.6599156406 0 0 0
4137 1 6 -1.14 4.2766395011 6.6134517794 61.9240319732 0 0 0
4138 1 6 -1.14 9.9578832162 -6.6822276443 60.4291260996 0 0 0
4139 1 6 -1.14 5.5775100746 -8.4690744436 63.7223281666 0 0 0
4140 1 6 -1.14 -4.5005187707 -14.0778484906 61.3428169229 0 0 0
4141 1 6 -1.14 5.7713097595 10.4852251447 62.4269738609 0 0 0
4142 1 6 -1.14 -0.5792532388 -11.9813928938 60.0279184932 0 0 0
4143 1 6 -1.14 -9.5926217 2.9606117626 60.7609520281 0 0 0
4144 1 6 -1.14 2.2294761277 7.4241099262 60.6297836744 0 0 0
4145 1 6 -1.14 -17.3172928058 1.3386251614 61.7558253801 0 0 0
4146 1 6 -1.14 -8.4115237333 6.192666255 61.5061621584 0 0 0
4147 1 6 -1.14 -14.4874127819 -2.5862665078 59.6840112369 0 0 0
4148 1 6 -1.14 -9.7567582184 -11.6396971278 59.9294017109 0 0 0
4149 1 6 -1.14 -17.439695211 7.0786198273 61.5123396132 0 0 0
4150 1 6 -1.14 -4.588908449 1.5331424578 60.5591529402 0 0 0
4151 1 6 -1.14 -5.4628743847 10.9462186929 61.5200192465 0 0 0
4152 1 6 -1.14 -7.818568344 -14.3018425724 63.0046060681 0 0 0
4153 1 6 -1.14 16.4420723047 -3.7496198025 64.2765793296 0 0 0
4154 1 6 -1.14 -22.6647295113 5.1332958548 60.2825202477 0 0 0
4155 1 6 -1.14 3.5060935521 11.4472003682 61.3405369145 0 0 0
4156 1 6 -1.14 3.8581453365 2.9393718445 60.9177820488 0 0 0
4157 1 6 -1.14 14.4460884759 -3.2868239977 61.4734629171 0 0 0
4158 1 6 -1.14 4.3253551775 8.9857408119 60.8532013551 0 0 0
4159 1 6 -1.14 -13.7123956414 -15.1508420541 60.5525690673 0 0 0
4160 1 6 -1.14 9.0756471502 11.3423457403 63.1510799723 0 0 0
4161 1 6 -1.14 -5.7938872974 -11.1014246201 59.8810664034 0 0 0
4162 1 6 -1.14 17.5559147955 -2.2907205092 62.3621752754 0 0 0
4163 1 6 -1.14 -7.5016978399 1.6829280296 59.979705025 0 0 0
4164 1 6 -1.14 -18.1219222087 -2.2216667419 59.5619696996 0 0 0
4165 1 6 -1.14 -14.9436522499 2.8763909036 59.7741102364 0 0 0
4166 1 6 -1.14 -10.6952837426 -0.1001463269 59.7280712403 0 0 0
4167 1 6 -1.14 -19.0230028115 0.1412942171 60.1547713211 0 0 0
4168 1 6 -1.14 19.0812460232 -3.7669767185 63.8171094998 0 0 0
4169 1 6 -1.14 2.7952178316 -7.7299760864 60.1159318974 0 0 0
4170 1 6 -1.14 -8.2973019062 -1.2522203776 60.1472073499 0 0 0
4171 1 6 -1.14 -18.6061829852 2.667959019 59.6743780105 0 0 0
4172 1 6 -1.14 10.6575305986 9.3084840356 62.8534489515 0 0 0
4173 1 6 -1.14 -7.3881674511 4.2784791354 60.1314535309 0 0 0
4174 1 6 -1.14 -10.8741245629 -14.1225932307 60.0984959107 0 0 0
4175 1 6 -1.14 5.6930563867 13.494435274 61.6427994672 0 0 0
4176 1 6 -1.14 -12.3750232719 -12.1135710939 59.8116989664 0 0 0
4177 1 6 -1.14 16.0912996931 6.7890549321 62.2642936328 0 0 0
4178 1 6 -1.14 -1.8283989605 6.4611495151 60.5123815582 0 0 0
4179 1 6 -1.14 -3.1422135867 8.2999759947 58.9871092423 0 0 0
4180 1 6 -1.14 -6.7675332375 8.8718437856 60.6016411751 0 0 0
4181 1 6 -1.14 9.0121651797 4.3214044164 61.4939895295 0 0 0
4182 1 6 -1.14 0.3118140647 -8.6440802141 60.3489153127 0 0 0
4183 1 6 -1.14 -19.2574058573 5.3008078367 60.8484271206 0 0 0
4184 1 6 -1.14 -3.0665091617 -11.3058193982 60.5561650625 0 0 0
4185 1 6 -1.14 2.0482008663 -10.3751256987 59.5673999508 0 0 0
4186 1 6 -1.14 1.8242672618 4.1562724784 59.7151781198 0 0 0
4187 1 6 -1.14 -2.1215920876 11.3703780137 60.8034578477 0 0 0
4188 1 6 -1.14 6.7387091798 4.5467989625 60.2220777387 0 0 0
4189 1 6 -1.14 15.9211401251 -1.5162776843 59.4486739821 0 0 0
4190 1 6 -1.14 -3.894462438 5.2752279001 59.2015556192 0 0 0
4191 1 6 -1.14 14.1331608639 8.2542888192 61.2532715909 0 0 0
4192 1 6 -1.14 -15.9461200356 0.5785086008 59.026443616 0 0 0
4193 1 6 -1.14 -5.3520799962 0.1245767397 58.4004745872 0 0 0
4194 1 6 -1.14 8.8892604194 10.1801162494 60.9222516921 0 0 0
4195 1 6 -1.14 -16.2935806829 -4.2240424016 58.3884644622 0 0 0
4196 1 6 -1.14 -5.8257940506 6.105011084 61.1803422601 0 0 0
4197 1 6 -1.14 11.3171606181 -8.8137791354 59.7756816886 0 0 0
4198 1 6 -1.14 -13.9091814403 -4.0662243092 57.4804016418 0 0 0
4199 1 6 -1.14 -10.0709253828 -2.1793668059 58.3955693177 0 0 0
4200 1 6 -1.14 5.6721317788 11.0180288335 59.8464242082 0 0 0
4201 1 6 -1.14 4.3893557044 7.0326750949 59.1912021219 0 0 0
4202 1 6 -1.14 -19.7744086549 -1.17180441 57.8663397391 0 0 0
4203 1 6 -1.14 -2.8265326376 0.7148501891 58.7152093296 0 0 0
4204 1 6 -1.14 -4.809169791 2.7119489821 58.279168927 0 0 0
4205 1 6 -1.14 2.961157731 1.896564118 58.7246945276 0 0 0
4206 1 6 -1.14 -8.6889254898 3.157158754 58.1497139825 0 0 0
4207 1 6 -1.14 -15.5233488201 -2.0041050143 57.301377492 0 0 0
4208 1 6 -1.14 4.1705809224 4.1996114467 58.4754868344 0 0 0
4209 1 6 -1.14 -8.8689757837 0.1467322076 57.8016628721 0 0 0
4210 1 6 -1.14 14.9134627304 6.0739347831 60.0830833496 0 0 0
4211 1 6 -1.14 8.4346524722 15.4789719007 58.690936089 0 0 0
4212 1 6 -1.14 -11.6640824809 -9.1512241331 57.8578919565 0 0 0
4213 1 6 -1.14 -4.9325153646 10.9925783724 57.7646813298 0 0 0
4214 1 6 -1.14 -13.5242884689 -7.359598942 56.9703564639 0 0 0
4215 1 6 -1.14 -1.6319356789 -1.6488826129 56.6835415045 0 0 0
4216 1 6 -1.14 -19.6909226508 -4.0031504507 56.9924606799 0 0 0
4217 1 6 -1.14 -2.2161998087 10.4138566452 56.5344832356 0 0 0
4218 1 6 -1.14 -13.6042784921 -12.6876863013 57.3464626489 0 0 0
4219 1 6 -1.14 -3.8862379306 -2.7120528141 57.2805962882 0 0 0
4220 1 6 -1.14 6.042313747 14.6321189167 58.4401370709 0 0 0
4221 1 6 -1.14 15.4154219487 -0.1103241522 57.2686761715 0 0 0
4222 1 6 -1.14 0.226876547 1.5809681995 57.4048829793 0 0 0
4223 1 6 -1.14 -13.6517272568 -9.8411994375 56.3592907859 0 0 0
4224 1 6 -1.14 11.1894492111 7.7458377858 58.8684283407 0 0 0
4225 1 6 -1.14 -8.0055298048 -15.1601866475 55.8706148325 0 0 0
4226 1 6 -1.14 -1.0034015256 9.783456893 53.3997999899 0 0 0
4227 1 6 -1.14 10.5143820425 -7.1514759982 57.472313162 0 0 0
4228 1 6 -1.14 2.4242146793 -2.1507472311 57.5171325758 0 0 0
4229 1 6 -1.14 -3.3965715687 6.1791993704 55.8344196796 0 0 0
4230 1 6 -1.14 17.8623366293 -0.9406074451 57.6400811591 0 0 0
4231 1 6 -1.14 -9.7835817328 0.452402465 54.7100845806 0 0 0
4232 1 6 -1.14 10.889880106 16.2226565611 55.7238171643 0 0 0
4233 1 6 -1.14 12.3859590408 -5.1075946394 58.1151330397 0 0 0
4234 1 6 -1.14 3.5685903055 -4.3763829613 58.2397160839 0 0 0
4235 1 6 -1.14 12.2147137081 10.0269466599 58.3565932835 0 0 0
4236 1 6 -1.14 6.2359486174 7.6091535007 56.6463332887 0 0 0
4237 1 6 -1.14 -8.9255744075 7.4459640909 56.2164604376 0 0 0
4238 1 6 -1.14 -5.7156237625 -12.7350395706 57.4058066304 0 0 0
4239 1 6 -1.14 -12.7092720839 8.3257768703 53.5347037398 0 0 0
4240 1 6 -1.14 -14.7242466154 -14.9658963881 57.6786267448 0 0 0
4241 1 6 -1.14 12.187408393 0.6454883303 56.4866257133 0 0 0
4242 1 6 -1.14 -9.0277997959 3.3611571733 55.2494215649 0 0 0
4243 1 6 -1.14 13.7295144054 7.9594206748 58.3413197741 0 0 0
4244 1 6 -1.14 -7.6194168498 -14.469773927 53.4813158842 0 0 0
4245 1 6 -1.14 -1.6215021338 2.8906828018 56.0830474082 0 0 0
4246 1 6 -1.14 -17.7712663626 -0.8078254893 55.7092466756 0 0 0
4247 1 6 -1.14 -4.3058660984 3.3724144242 54.8687670115 0 0 0
4248 1 6 -1.14 12.4840179613 -7.0604679204 55.7550941396 0 0 0
4249 1 6 -1.14 -2.0177149101 7.9682611833 51.750157743 0 0 0
4250 1 6 -1.14 2.7980643359 7.7289795608 56.5490816447 0 0 0
4251 1 6 -1.14 -15.1257543874 6.757082619 53.8519014441 0 0 0
4252 1 6 -1.14 14.7459785709 11.5791716104 57.9038322945 0 0 0
4253 1 6 -1.14 13.0913871553 -1.7990501079 55.8397809713 0 0 0
4254 1 6 -1.14 -3.5402821935 -2.0237194431 54.7716897979 0 0 0
4255 1 6 -1.14 -14.7826687321 -13.885704482 55.3506010524 0 0 0
4256 1 6 -1.14 10.0503557358 -7.9978134286 55.030280019 0 0 0
4257 1 6 -1.14 -0.0485529229 12.616663396 54.9137909308 0 0 0
4258 1 6 -1.14 -6.3089391751 1.4824267075 55.4035492875 0 0 0
4259 1 6 -1.14 6.6030416643 5.1988715538 55.7650397076 0 0 0
4260 1 6 -1.14 -7.4335653708 -6.7854322336 53.5029610211 0 0 0
4261 1 6 -1.14 -8.297038225 5.7453768236 54.4752278126 0 0 0
4262 1 6 -1.14 -3.8183734018 0.7666124362 55.4049076359 0 0 0
4263 1 6 -1.14 -16.6565453507 -3.1133904629 54.9931093739 0 0 0
4264 1 6 -1.14 -4.5099542192 -12.6349291892 55.1406250376 0 0 0
4265 1 6 -1.14 2.485446316 -4.1000685583 55.7625978666 0 0 0
4266 1 6 -1.14 3.9019653001 9.7207793874 55.3456498591 0 0 0
4267 1 6 -1.14 -10.5406832503 -0.8481952958 52.3977957371 0 0 0
4268 1 6 -1.14 10.7606427307 13.3544172655 56.3414744218 0 0 0
4269 1 6 -1.14 -5.0711898684 10.6433241491 55.1518847783 0 0 0
4270 1 6 -1.14 -15.356869277 -0.8338416531 54.6608776509 0 0 0
4271 1 6 -1.14 -17.6199552505 7.5183045831 53.3657280497 0 0 0
4272 1 6 -1.14 8.7766864774 6.7287898726 55.857493798 0 0 0
4273 1 6 -1.14 -2.8510437129 8.1572780255 54.2072023946 0 0 0
4274 1 6 -1.14 9.380576835 10.1972786171 56.9029183351 0 0 0
4275 1 6 -1.14 3.9245940701 -10.9049510361 54.6513441071 0 0 0
4276 1 6 -1.14 -15.7508557618 4.4138398651 52.7605036027 0 0 0
4277 1 6 -1.14 -20.1220130211 1.4573775426 53.99009297 0 0 0
4278 1 6 -1.14 -6.435229245 -12.3448916257 52.7772487509 0 0 0
4279 1 6 -1.14 11.7526929284 8.036565703 56.4389391139 0 0 0
4280 1 6 -1.14 8.6344031361 12.1143641085 55.1237502101 0 0 0
4281 1 6 -1.14 1.86792697 8.5255517074 54.1413507842 0 0 0
4282 1 6 -1.14 7.9544066876 14.474773836 56.3158233981 0 0 0
4283 1 6 -1.14 4.253379954 0.5143917116 55.9626158966 0 0 0
4284 1 6 -1.14 -5.7277745276 11.2843203971 52.7351432691 0 0 0
4285 1 6 -1.14 -13.3965805363 5.4777814887 52.3191351406 0 0 0
4286 1 6 -1.14 -3.3867418358 10.1177963335 52.4371690231 0 0 0
4287 1 6 -1.14 -9.0422500758 -8.7779257185 52.7596283032 0 0 0
4288 1 6 -1.14 13.6523145614 12.6402516738 55.7544017538 0 0 0
4289 1 6 -1.14 -11.5879682033 -14.9503703885 52.5370292007 0 0 0
4290 1 6 -1.14 4.5837184406 -2.7595508429 56.2240439711 0 0 0
4291 1 6 -1.14 -4.511171699 6.5134149613 53.2726451365 0 0 0
4292 1 6 -1.14 -19.0453099824 -4.8440493629 53.2536525758 0 0 0
4293 1 6 -1.14 -10.2289396744 1.8173892058 52.5044293323 0 0 0
4294 1 6 -1.14 -7.1552319464 8.0865215015 54.4712445852 0 0 0
4295 1 6 -1.14 16.8364186773 -5.513785295 54.6378946865 0 0 0
4296 1 6 -1.14 -1.9910215259 5.7174759807 53.6080043072 0 0 0
4297 1 6 -1.14 3.031223314 11.7596788921 53.9850701588 0 0 0
4298 1 6 -1.14 -10.2272792317 4.5256352449 53.0748383471 0 0 0
4299 1 6 -1.14 -9.6235037075 7.8779658603 53.4997372086 0 0 0
4300 1 6 -1.14 -15.4289228011 -16.1812949727 53.5685349048 0 0 0
4301 1 6 -1.14 -7.8120758661 3.7381170143 52.9418798973 0 0 0
4302 1 6 -1.14 14.2140805983 -5.280159957 54.5337111757 0 0 0
4303 1 6 -1.14 5.6001994066 11.4939135205 54.1481888923 0 0 0
4304 1 6 -1.14 6.9573514441 7.1135744107 54.0414665317 0 0 0
4305 1 6 -1.14 -21.6294529027 3.2389586092 52.8166265885 0 0 0
4306 1 6 -1.14 -3.6924074409 -13.2804616157 52.0601439507 0 0 0
4307 1 6 -1.14 14.7174957675 -7.8350787469 54.4208861822 0 0 0
4308 1 6 -1.14 -4.9495773409 1.48663326 53.1848204236 0 0 0
4309 1 6 -1.14 -14.0597031963 2.7238564425 51.8640787077 0 0 0
4310 1 6 -1.14 -8.7765068066 -12.5668070334 51.8873496 0 0 0
4311 1 6 -1.14 4.1349853625 7.3678921767 54.1645503929 0 0 0
4312 1 6 -1.14 -16.1831458674 1.6821080887 52.5860116843 0 0 0
4313 1 6 -1.14 -5.5514209547 -9.5655809921 52.0744482635 0 0 0
4314 1 6 -1.14 -17.359285462 -1.386671286 53.1013222605 0 0 0
4315 1 6 -1.14 16.4047726299 3.9079472567 53.2365268183 0 0 0
4316 1 6 -1.14 -15.5548342067 6.4512037823 51.274919825 0 0 0
4317 1 6 -1.14 5.9003093214 -9.7321795674 53.5764234031 0 0 0
4318 1 6 -1.14 -18.9991685662 3.3927309758 52.6304373926 0 0 0
4319 1 6 -1.14 7.9255491532 9.6515470931 54.8043107495 0 0 0
4320 1 6 -1.14 -20.09024115 -0.8541970163 52.5080864433 0 0 0
4321 1 6 -1.14 10.031204152 14.005032346 53.9362164797 0 0 0
4322 1 6 -1.14 -2.4653625306 -1.739748234 51.9184236335 0 0 0
4323 1 6 -1.14 3.5968592229 -8.8974397437 53.0350791177 0 0 0
4324 1 6 -1.14 10.3299742292 1.4039618413 53.8721651069 0 0 0
4325 1 6 -1.14 -14.1017623458 -5.8757128006 49.0973495176 0 0 0
4326 1 6 -1.14 1.5217565363 13.5340128051 52.2432186437 0 0 0
4327 1 6 -1.14 3.9317514011 -11.3204183109 51.4842139417 0 0 0
4328 1 6 -1.14 -4.935608839 -6.7369382824 51.3222225595 0 0 0
4329 1 6 -1.14 -3.4902699874 0.3298396361 50.8824361474 0 0 0
4330 1 6 -1.14 -6.3432550024 8.2469808799 51.6074974975 0 0 0
4331 1 6 -1.14 9.1384552588 3.5306403391 52.7046621736 0 0 0
4332 1 6 -1.14 -0.013727289 3.0879376626 51.5353258012 0 0 0
4333 1 6 -1.14 8.0935725774 -7.1121028312 52.7791715359 0 0 0
4334 1 6 -1.14 1.0207272103 6.6917396521 51.3331013954 0 0 0
4335 1 6 -1.14 -7.5761388722 -5.3074965938 49.116307331 0 0 0
4336 1 6 -1.14 -11.6301238516 -1.2771918752 49.7647665267 0 0 0
4337 1 6 -1.14 -7.7079373871 5.7852067434 50.5848101372 0 0 0
4338 1 6 -1.14 2.7888384186 1.6648854558 51.7214390572 0 0 0
4339 1 6 -1.14 -14.7250484226 -3.3319569406 48.3479837483 0 0 0
4340 1 6 -1.14 -2.6229492448 3.6853764756 51.6283400128 0 0 0
4341 1 6 -1.14 -12.2821979063 -4.3488288214 47.9923538261 0 0 0
4342 1 6 -1.14 -8.7348286322 9.684303178 47.3936926353 0 0 0
4343 1 6 -1.14 -8.7772761825 2.1278920081 49.8601755153 0 0 0
4344 1 6 -1.14 -7.0465007988 8.6593301697 49.1731464237 0 0 0
4345 1 6 -1.14 3.1178144142 13.0993821396 49.6947533819 0 0 0
4346 1 6 -1.14 -11.8715484402 3.8677280878 50.4497732245 0 0 0
4347 1 6 -1.14 -10.4184133414 6.3942997678 50.8400791624 0 0 0
4348 1 6 -1.14 -6.3051703452 -11.1391290274 50.1609527933 0 0 0
4349 1 6 -1.14 -14.3023155713 -0.4073643809 50.4123060799 0 0 0
4350 1 6 -1.14 -13.8856250431 2.8357611435 49.0115432101 0 0 0
4351 1 6 -1.14 4.1077525182 9.622678209 52.1148264021 0 0 0
4352 1 6 -1.14 6.600950654 5.2746164039 51.7685292867 0 0 0
4353 1 6 -1.14 9.5600673059 7.5876048419 50.3815170671 0 0 0
4354 1 6 -1.14 5.2902248248 13.9128329545 52.5788779708 0 0 0
4355 1 6 -1.14 9.6685340835 8.5421461218 52.7575317646 0 0 0
4356 1 6 -1.14 2.4201274549 11.044152642 48.1421776364 0 0 0
4357 1 6 -1.14 13.5687419157 14.4531059493 53.1299989638 0 0 0
4358 1 6 -1.14 16.4626745403 3.3093571743 50.7684958321 0 0 0
4359 1 6 -1.14 -21.1863956747 5.988201637 50.0229988256 0 0 0
4360 1 6 -1.14 -0.8053996337 -0.6243800655 50.1846172203 0 0 0
4361 1 6 -1.14 -5.2017027208 4.8116501142 50.8734377195 0 0 0
4362 1 6 -1.14 -6.2777952573 1.3762281511 50.339639132 0 0 0
4363 1 6 -1.14 3.8290419286 5.4134671747 51.9504664573 0 0 0
4364 1 6 -1.14 -16.3869467363 4.0591814656 49.9433724321 0 0 0
4365 1 6 -1.14 9.5879522496 -4.0322377115 50.7793820375 0 0 0
4366 1 6 -1.14 14.7230269402 5.0528599144 51.7237438198 0 0 0
4367 1 6 -1.14 -5.0725797895 -8.763198884 49.5970976379 0 0 0
4368 1 6 -1.14 13.0125701352 11.1155682011 52.3063981244 0 0 0
4369 1 6 -1.14 -5.119166899 10.180361406 50.4094347389 0 0 0
4370 1 6 -1.14 11.5357904265 2.496989363 51.8617629955 0 0 0
4371 1 6 -1.14 -3.6949893486 -10.6881629223 50.6277710204 0 0 0
4372 1 6 -1.14 -9.9458291586 -12.6482278349 49.0042022865 0 0 0
4373 1 6 -1.14 -9.7384934127 -5.7094070246 47.573252433 0 0 0
4374 1 6 -1.14 1.3996262462 -6.4081629093 52.4120901194 0 0 0
4375 1 6 -1.14 10.4515289132 11.6000775711 51.4463146706 0 0 0
4376 1 6 -1.14 -13.2372267948 -12.119700163 45.3288179926 0 0 0
4377 1 6 -1.14 -19.0972284888 4.3771708207 49.5144271058 0 0 0
4378 1 6 -1.14 -17.0116368539 0.0044177472 50.414646049 0 0 0
4379 1 6 -1.14 6.7996400541 9.5272328166 51.9050021774 0 0 0
4380 1 6 -1.14 7.8291845778 13.026697315 52.0905285559 0 0 0
4381 1 6 -1.14 -17.706591166 -2.8122607301 49.0987511784 0 0 0
4382 1 6 -1.14 -19.4173378224 1.1278466437 50.5645284429 0 0 0
4383 1 6 -1.14 -0.8631403565 5.153481771 50.3592709059 0 0 0
4384 1 6 -1.14 -16.8084347114 -8.7805324819 48.1473404523 0 0 0
4385 1 6 -1.14 4.0887937228 -1.20349683 48.1969092393 0 0 0
4386 1 6 -1.14 -5.1015785908 -6.3120167389 48.6821373311 0 0 0
4387 1 6 -1.14 15.7620176382 10.1383432711 52.941138654 0 0 0
4388 1 6 -1.14 1.8482554412 -0.3782654769 49.2852840703 0 0 0
4389 1 6 -1.14 -12.14521441 1.2086696754 50.0088012771 0 0 0
4390 1 6 -1.14 9.2180847916 1.1892116225 51.4877262632 0 0 0
4391 1 6 -1.14 -6.9390142633 3.686107159 49.0879203392 0 0 0
4392 1 6 -1.14 6.1822823294 14.315351989 50.2304433133 0 0 0
4393 1 6 -1.14 -12.223491816 -11.6015109598 47.809932977 0 0 0
4394 1 6 -1.14 -11.3509430159 -8.6128185814 46.9225472746 0 0 0
4395 1 6 -1.14 -17.3978824752 6.3028068544 49.3575706384 0 0 0
4396 1 6 -1.14 4.8787853778 3.0493070239 50.8601045744 0 0 0
4397 1 6 -1.14 2.2760229679 -9.2652992694 50.2073774745 0 0 0
4398 1 6 -1.14 -3.1388141937 -1.7382994866 49.4246400673 0 0 0
4399 1 6 -1.14 14.5724094999 -4.8038083674 48.4732294551 0 0 0
4400 1 6 -1.14 7.503218355 -5.550631443 50.683524172 0 0 0
4401 1 6 -1.14 5.2583815268 7.4564849461 51.3464972788 0 0 0
4402 1 6 -1.14 0.0340004652 -7.870084357 49.9929292649 0 0 0
4403 1 6 -1.14 -8.3896535234 -15.0099565133 50.3579427664 0 0 0
4404 1 6 -1.14 -9.3818107298 -1.0480943577 47.8606747189 0 0 0
4405 1 6 -1.14 -5.4205563332 -14.0900154237 49.7442687366 0 0 0
4406 1 6 -1.14 -9.5294566124 -3.3773099971 48.9518713551 0 0 0
4407 1 6 -1.14 -7.5681125198 -2.9161168545 47.2796993355 0 0 0
4408 1 6 -1.14 -14.4591607125 -5.130676903 46.6199660683 0 0 0
4409 1 6 -1.14 11.8453142481 15.3181540335 51.3326306183 0 0 0
4410 1 6 -1.14 11.6295646227 9.2236840309 51.121064148 0 0 0
4411 1 6 -1.14 16.2034809265 6.1254171603 49.8562019654 0 0 0
4412 1 6 -1.14 -9.3229227072 7.5655497416 48.7803066534 0 0 0
4413 1 6 -1.14 -2.9082454252 -4.2423731183 50.3637733087 0 0 0
4414 1 6 -1.14 4.8721117299 -9.9004374539 49.1276712229 0 0 0
4415 1 6 -1.14 3.9289741427 1.1609433773 49.2476124873 0 0 0
4416 1 6 -1.14 7.2347777114 -8.3514254568 50.7241865247 0 0 0
4417 1 6 -1.14 -2.8954011395 -7.4372507159 49.7554248862 0 0 0
4418 1 6 -1.14 -3.1577168875 11.0034500022 48.4545299333 0 0 0
4419 1 6 -1.14 0.5449479467 -4.6800419486 50.5764530648 0 0 0
4420 1 6 -1.14 -8.7731552665 -8.4380201305 47.0271193799 0 0 0
4421 1 6 -1.14 -14.0824233962 -7.7109822894 46.839644032 0 0 0
4422 1 6 -1.14 2.5926753073 3.3027412634 49.7353149019 0 0 0
4423 1 6 -1.14 -4.5853336489 7.8310961349 49.6646910115 0 0 0
4424 1 6 -1.14 -9.8168259757 -10.8170960149 47.1380349743 0 0 0
4425 1 6 -1.14 18.4734118421 0.9883356625 50.7570682817 0 0 0
4426 1 6 -1.14 0.882203764 13.0623023542 48.4996345013 0 0 0
4427 1 6 -1.14 10.2282629658 -1.1758896908 50.9582857831 0 0 0
4428 1 6 -1.14 10.2939886093 14.1128596289 49.3197049223 0 0 0
4429 1 6 -1.14 14.4203808019 7.590535878 50.7986681968 0 0 0
4430 1 6 -1.14 -15.0112022648 -10.5901390124 47.344325228 0 0 0
4431 1 6 -1.14 -21.5088143429 3.9558401771 48.376286114 0 0 0
4432 1 6 -1.14 15.3979419327 -1.8280434322 48.5983853217 0 0 0
4433 1 6 -1.14 -6.8595820409 -6.3463617502 46.6281379183 0 0 0
4434 1 6 -1.14 -5.9819744256 5.8945918075 48.5520506227 0 0 0
4435 1 6 -1.14 12.6159211208 -7.4926487759 48.6099982691 0 0 0
4436 1 6 -1.14 -7.6217602559 7.3250860614 46.8053625137 0 0 0
4437 1 6 -1.14 1.6011694696 5.9766840565 48.7549426756 0 0 0
4438 1 6 -1.14 -1.7587335234 -11.8312018727 48.8794634715 0 0 0
4439 1 6 -1.14 3.1454754026 13.5152117842 47.1413255852 0 0 0
4440 1 6 -1.14 18.2807677493 -2.3835819241 49.1978197507 0 0 0
4441 1 6 -1.14 -18.8758385444 -0.4617567214 48.5558824353 0 0 0
4442 1 6 -1.14 -11.3898270813 2.8879644447 48.1635869273 0 0 0
4443 1 6 -1.14 -7.1434164174 1.3845461811 47.902905059 0 0 0
4444 1 6 -1.14 5.1301145557 5.4875091834 49.5336066962 0 0 0
4445 1 6 -1.14 -9.7220162165 4.9670564963 48.6906728802 0 0 0
4446 1 6 -1.14 7.2467888704 -3.2192276824 49.59163232 0 0 0
4447 1 6 -1.14 12.8286730179 -1.3848485285 49.5914002159 0 0 0
4448 1 6 -1.14 -16.1724490106 -6.7467507854 45.3386190792 0 0 0
4449 1 6 -1.14 8.8020349735 -4.9050689482 48.4688124735 0 0 0
4450 1 6 -1.14 13.8222395595 13.7229602931 50.5964637668 0 0 0
4451 1 6 -1.14 -19.8963951455 5.9962789636 47.6685674878 0 0 0
4452 1 6 -1.14 5.2395120236 9.5196398378 49.7462420924 0 0 0
4453 1 6 -1.14 2.3633683744 -6.5883388561 50.0267597472 0 0 0
4454 1 6 -1.14 1.8791607069 8.652298217 48.0290994104 0 0 0
4455 1 6 -1.14 5.663214192 11.885011432 50.8238523286 0 0 0
4456 1 6 -1.14 -17.4984186496 4.2445255118 47.4704153017 0 0 0
4457 1 6 -1.14 12.4082991418 11.4494584985 49.7483003929 0 0 0
4458 1 6 -1.14 11.9582489417 -4.4165729782 48.88437086 0 0 0
4459 1 6 -1.14 -10.653601975 -13.2956614562 46.5478185088 0 0 0
4460 1 6 -1.14 -17.5189024082 1.8614870196 48.6862018015 0 0 0
4461 1 6 -1.14 8.5373659617 -0.3687411834 49.0981959522 0 0 0
4462 1 6 -1.14 -3.6743776133 -3.7003565991 47.6419833024 0 0 0
4463 1 6 -1.14 -19.5300008751 -2.6243669835 47.2561718757 0 0 0
4464 1 6 -1.14 13.2976660155 -2.7913194557 47.3218632082 0 0 0
4465 1 6 -1.14 -9.0693786252 3.0536416404 47.0159337131 0 0 0
4466 1 6 -1.14 -18.1968660397 -4.4761815412 45.2749929714 0 0 0
4467 1 6 -1.14 12.7840316288 -5.4568570171 46.7524170917 0 0 0
4468 1 6 -1.14 14.8926366978 11.88311357 48.9458918836 0 0 0
4469 1 6 -1.14 3.6448734693 6.8563195142 47.4620933663 0 0 0
4470 1 6 -1.14 5.1996297644 11.5903406534 48.2874620077 0 0 0
4471 1 6 -1.14 -16.9444448998 -1.4955929003 46.8201342712 0 0 0
4472 1 6 -1.14 -18.1439064683 1.8399758075 46.1682111883 0 0 0
4473 1 6 -1.14 -10.5033604523 -15.7790745265 44.8099339392 0 0 0
4474 1 6 -1.14 2.1081942795 -6.8738572325 45.1793456536 0 0 0
4475 1 6 -1.14 6.6023876391 14.6272704881 47.0147479724 0 0 0
4476 1 6 -1.14 -10.2262945232 8.9095608258 42.2354470665 0 0 0
4477 1 6 -1.14 11.387725329 -6.9001041268 41.0855962679 0 0 0
4478 1 6 -1.14 1.1360293772 -12.1880592453 38.7408444239 0 0 0
4479 1 6 -1.14 -11.3648094218 -16.0546919265 40.4441838837 0 0 0
4480 1 6 -1.14 3.1904348076 -11.8987521669 40.4052421409 0 0 0
4481 1 6 -1.14 8.1724863324 -9.9554852143 41.70191374 0 0 0
4482 1 6 -1.14 -11.1846272656 -12.4249127982 42.9511270063 0 0 0
4483 1 6 -1.14 12.2273899711 17.1058072056 42.083952546 0 0 0
4484 1 6 -1.14 17.6407377812 -4.706323417 44.1728294606 0 0 0
4485 1 6 -1.14 11.0013720808 12.3968925299 42.7508018905 0 0 0
4486 1 6 -1.14 -5.1149418758 -11.2621688545 39.9947803198 0 0 0
4487 1 6 -1.14 2.002368718 12.3460614971 40.2093601938 0 0 0
4488 1 6 -1.14 -11.3956814637 8.0814797314 39.6530812143 0 0 0
4489 1 6 -1.14 -19.0522055428 5.256067385 39.2147192869 0 0 0
4490 1 6 -1.14 -6.237468107 9.482073863 39.7723221217 0 0 0
4491 1 6 -1.14 -12.0906991829 2.7840733855 40.6680930175 0 0 0
4492 1 6 -1.14 4.9015522136 14.5297557855 40.4367720894 0 0 0
4493 1 6 -1.14 1.196868835 -9.7006626254 39.5137419383 0 0 0
4494 1 6 -1.14 -10.1585403785 -13.657745046 40.8563106196 0 0 0
4495 1 6 -1.14 5.4687582765 -8.8376204398 41.2024674242 0 0 0
4496 1 6 -1.14 12.4465752215 -4.2309981917 41.7779849203 0 0 0
4497 1 6 -1.14 0.5545554169 7.3321759094 40.8688476072 0 0 0
4498 1 6 -1.14 -2.5247711008 -13.1692656233 40.4507478825 0 0 0
4499 1 6 -1.14 7.2937890014 -6.9431290332 42.0356156175 0 0 0
4500 1 6 -1.14 13.819946523 1.536232828 38.9718667689 0 0 0
4501 1 6 -1.14 18.239261524 -2.0640169562 43.7728591279 0 0 0
4502 1 6 -1.14 11.3817746155 14.675307234 41.282080627 0 0 0
4503 1 6 -1.14 14.9141782024 -3.2826094027 42.1920708405 0 0 0
4504 1 6 -1.14 8.084532808 2.8890563105 40.7978214643 0 0 0
4505 1 6 -1.14 9.7950780411 5.0940392458 41.3541777206 0 0 0
4506 1 6 -1.14 -19.779255536 2.1846609754 37.8718298998 0 0 0
4507 1 6 -1.14 10.9003219562 9.7928054127 41.1868487448 0 0 0
4508 1 6 -1.14 -12.8982965068 -0.3024837434 40.9235100729 0 0 0
4509 1 6 -1.14 -0.1435001003 -7.4003551906 39.7497070571 0 0 0
4510 1 6 -1.14 -11.6236996131 5.3117136502 39.9605842759 0 0 0
4511 1 6 -1.14 1.0986655108 9.748294605 40.2474410967 0 0 0
4512 1 6 -1.14 -6.8708337327 4.5295528769 39.8022369876 0 0 0
4513 1 6 -1.14 -5.780519237 6.9427864152 39.1007928703 0 0 0
4514 1 6 -1.14 -17.7354462995 3.7653214669 37.493565435 0 0 0
4515 1 6 -1.14 -5.271815301 -5.6702500165 40.5284983024 0 0 0
4516 1 6 -1.14 -15.3728467474 -2.6766852241 39.0231616698 0 0 0
4517 1 6 -1.14 6.2808926439 9.3785911545 40.0462213274 0 0 0
4518 1 6 -1.14 8.5619661933 0.3978654293 39.969929161 0 0 0
4519 1 6 -1.14 14.7732146262 9.9626728559 41.018540601 0 0 0
4520 1 6 -1.14 -2.0915538454 5.7503080845 39.5663125803 0 0 0
4521 1 6 -1.14 5.158349526 11.8912134908 40.0232446851 0 0 0
4522 1 6 -1.14 5.2510549661 -10.2597417208 38.8020046338 0 0 0
4523 1 6 -1.14 -9.7479783305 -11.1501007081 41.1899264347 0 0 0
4524 1 6 -1.14 -5.958802412 -13.6105671489 40.4217736066 0 0 0
4525 1 6 -1.14 15.2613552176 0.3912208026 40.7803339218 0 0 0
4526 1 6 -1.14 16.4800472923 -6.7026673462 40.8097974892 0 0 0
4527 1 6 -1.14 -1.3195065291 -9.6468348529 39.91290283 0 0 0
4528 1 6 -1.14 -11.5263912393 -13.9167399156 38.6951200442 0 0 0
4529 1 6 -1.14 -3.9029666765 -9.3942740846 38.7925787133 0 0 0
4530 1 6 -1.14 -8.1473029361 -3.2194362075 40.3031941545 0 0 0
4531 1 6 -1.14 -1.372133434 0.7172787302 39.9542529723 0 0 0
4532 1 6 -1.14 -13.4162549096 -17.5947547008 39.9361574994 0 0 0
4533 1 6 -1.14 9.1903278734 -8.6212305042 39.1035346036 0 0 0
4534 1 6 -1.14 -17.2901299064 -5.1654962965 39.9956611079 0 0 0
4535 1 6 -1.14 11.8106311924 -4.9106310285 39.4259118582 0 0 0
4536 1 6 -1.14 20.1588024984 -0.3823821223 43.0788747752 0 0 0
4537 1 6 -1.14 3.830509376 7.412088719 40.4284486819 0 0 0
4538 1 6 -1.14 17.9481422261 0.1485141175 42.2495335894 0 0 0
4539 1 6 -1.14 -0.5085169479 -3.0674609351 41.1707310059 0 0 0
4540 1 6 -1.14 11.1205988054 16.7803444459 39.7123747016 0 0 0
4541 1 6 -1.14 12.892767593 -1.7403897176 41.9149816211 0 0 0
4542 1 6 -1.14 10.2760927591 12.6794011025 40.1773504086 0 0 0
4543 1 6 -1.14 -6.3840070806 -9.1298929418 39.3476845396 0 0 0
4544 1 6 -1.14 18.0454182129 4.0406439497 42.5597439752 0 0 0
4545 1 6 -1.14 -9.0297452273 8.892151427 38.8508903725 0 0 0
4546 1 6 -1.14 -12.6921397668 -1.7169057904 38.7675522853 0 0 0
4547 1 6 -1.14 8.4057901352 -4.9853817406 40.6974696193 0 0 0
4548 1 6 -1.14 -9.681287223 -5.154646293 38.9846384523 0 0 0
4549 1 6 -1.14 -2.79869272 -6.3822505574 39.6933002456 0 0 0
4550 1 6 -1.14 15.6877325705 5.6964657399 39.9127028 0 0 0
4551 1 6 -1.14 -16.2579554076 4.8974717253 39.2227463177 0 0 0
4552 1 6 -1.14 17.7592026686 -3.8131651161 41.7942557524 0 0 0
4553 1 6 -1.14 -18.5193631992 -2.0854778053 38.7343414242 0 0 0
4554 1 6 -1.14 13.4624401699 15.839764327 40.2560802133 0 0 0
4555 1 6 -1.14 -9.9949662351 6.3783950753 38.2301193938 0 0 0
4556 1 6 -1.14 10.810983206 7.1835297703 40.1504356127 0 0 0
4557 1 6 -1.14 -0.526243488 11.6953476268 39.3664316154 0 0 0
4558 1 6 -1.14 1.6257977416 11.0333256912 38.0329780876 0 0 0
4559 1 6 -1.14 12.7797330333 12.428607059 40.9242947132 0 0 0
4560 1 6 -1.14 -17.1562352675 1.4053855599 38.2416388762 0 0 0
4561 1 6 -1.14 -7.6320452002 -11.6412242927 39.3725434231 0 0 0
4562 1 6 -1.14 -11.0546506573 3.2992220199 38.3228270543 0 0 0
4563 1 6 -1.14 -2.2475368292 3.1269906903 38.8545357972 0 0 0
4564 1 6 -1.14 9.3156623458 -2.0769125352 39.9262514595 0 0 0
4565 1 6 -1.14 -4.0762761553 8.7743597617 38.330943877 0 0 0
4566 1 6 -1.14 -12.0344501147 -10.8234618414 39.6472026199 0 0 0
4567 1 6 -1.14 -6.4246212714 8.6747849572 37.2556161368 0 0 0
4568 1 6 -1.14 -13.5153176492 3.9227850547 38.6681131342 0 0 0
4569 1 6 -1.14 7.3484073905 13.3719493149 39.8672670745 0 0 0
4570 1 6 -1.14 3.3849171683 -7.9652336128 38.6268639352 0 0 0
4571 1 6 -1.14 -12.4925534219 6.4425343721 37.8258935992 0 0 0
4572 1 6 -1.14 13.3016098964 4.5383263296 39.6034076447 0 0 0
4573 1 6 -1.14 2.0832874885 -0.0787543229 37.3687343299 0 0 0
4574 1 6 -1.14 -17.3215068094 6.42105627 37.5551693303 0 0 0
4575 1 6 -1.14 5.4429185817 13.6056889199 38.0503707542 0 0 0
4576 1 6 -1.14 3.6022586972 5.108925592 39.3206281085 0 0 0
4577 1 6 -1.14 8.1911788087 7.0293714906 40.9231430937 0 0 0
4578 1 6 -1.14 10.5868270428 1.8599946412 40.8792081785 0 0 0
4579 1 6 -1.14 2.111973579 -2.8204761394 41.3652273234 0 0 0
4580 1 6 -1.14 0.7264075264 7.9846588161 38.3664966724 0 0 0
4581 1 6 -1.14 6.777993072 -1.579365289 39.9412821072 0 0 0
4582 1 6 -1.14 -7.1496328052 -4.6575304407 38.3429181196 0 0 0
4583 1 6 -1.14 -1.4191999648 8.6312655821 39.9523064811 0 0 0
4584 1 6 -1.14 7.0768561877 11.093938628 38.2525051154 0 0 0
4585 1 6 -1.14 -10.6214477471 -0.2556192396 39.2867130557 0 0 0
4586 1 6 -1.14 12.1326546077 9.1371488512 38.8895656933 0 0 0
4587 1 6 -1.14 -17.190809665 -6.0653618178 37.2753389935 0 0 0
4588 1 6 -1.14 -14.5508264108 -5.4353206348 39.2286244163 0 0 0
4589 1 6 -1.14 -9.0991015177 -7.4552317355 39.7881942091 0 0 0
4590 1 6 -1.14 0.9619449789 -1.6761986432 39.2384867689 0 0 0
4591 1 6 -1.14 15.5024561231 3.0613171171 40.3519323633 0 0 0
4592 1 6 -1.14 -1.8156877635 -3.0201037069 38.646939736 0 0 0
4593 1 6 -1.14 -4.7512507646 4.7591998329 38.1736795452 0 0 0
4594 1 6 -1.14 0.1374464963 4.3908057937 38.811975383 0 0 0
4595 1 6 -1.14 8.9770015642 5.7546491545 38.886705496 0 0 0
4596 1 6 -1.14 12.0270354812 -0.7635929837 39.1877092229 0 0 0
4597 1 6 -1.14 -13.7066800875 -3.2011459561 36.9822212939 0 0 0
4598 1 6 -1.14 14.1468613356 12.0744394114 38.5526611852 0 0 0
4599 1 6 -1.14 -4.1660048818 -1.7722233743 39.05600335 0 0 0
4600 1 6 -1.14 14.6872393129 7.6039737464 38.3889226149 0 0 0
4601 1 6 -1.14 -7.1112161356 5.3958651833 37.3685218929 0 0 0
4602 1 6 -1.14 5.8863281436 2.486530325 38.716519036 0 0 0
4603 1 6 -1.14 5.9421511743 6.3701365536 39.3302385706 0 0 0
4604 1 6 -1.14 -7.8145138604 -0.4010444481 38.4650164175 0 0 0
4605 1 6 -1.14 9.4745210187 9.1249976582 39.0675876301 0 0 0
4606 1 6 -1.14 -8.951578138 -13.563808239 37.3856398405 0 0 0
4607 1 6 -1.14 -11.4000260147 -6.9346834843 38.3751531194 0 0 0
4608 1 6 -1.14 -4.1303022151 -4.2746503421 38.7878431521 0 0 0
4609 1 6 -1.14 -4.7920726387 -6.7087309689 37.9972847758 0 0 0
4610 1 6 -1.14 -5.9182103611 1.1847590469 37.5586666961 0 0 0
4611 1 6 -1.14 -8.3090405952 2.0319531258 37.6378831217 0 0 0
4612 1 6 -1.14 19.9258788026 0.7748654888 40.5494944599 0 0 0
4613 1 6 -1.14 -14.7386465717 -0.7154527241 37.4217111664 0 0 0
4614 1 6 -1.14 16.5844145052 10.4816771094 39.1368566918 0 0 0
4615 1 6 -1.14 3.5048824669 -0.9598729314 39.1881036603 0 0 0
4616 1 6 -1.14 4.6456380522 10.0705294902 38.1559214486 0 0 0
4617 1 6 -1.14 16.5540682052 8.1167503011 40.2902341556 0 0 0
4618 1 6 -1.14 -16.6858298998 -2.6824334396 36.197082583 0 0 0
4619 1 6 -1.14 -5.7886274203 -12.7056087525 37.8985127084 0 0 0
4620 1 6 -1.14 21.0524805498 -4.7110263894 40.8791261819 0 0 0
4621 1 6 -1.14 -2.697104307 0.8731906083 37.6715039809 0 0 0
4622 1 6 -1.14 3.1048344888 2.0649623889 35.9508972374 0 0 0
4623 1 6 -1.14 -0.898785484 -11.2011976797 37.5560070007 0 0 0
4624 1 6 -1.14 -1.653032432 5.2312442074 37.1064562565 0 0 0
4625 1 6 -1.14 -9.501842298 -0.7109011726 36.413387041 0 0 0
4626 1 6 -1.14 -0.2610983712 1.8489089424 37.8923071082 0 0 0
4627 1 6 -1.14 8.0203687003 -10.2246083528 37.4134895937 0 0 0
4628 1 6 -1.14 -11.2519253168 -4.4630323394 36.3038936417 0 0 0
4629 1 6 -1.14 -9.1916329381 -15.0313804867 35.0769173279 0 0 0
4630 1 6 -1.14 2.8655221199 2.0792103855 38.547845461 0 0 0
4631 1 6 -1.14 -9.1375521224 -2.7777136397 37.9799372567 0 0 0
4632 1 6 -1.14 10.8804928123 -6.5051471768 37.3708740732 0 0 0
4633 1 6 -1.14 11.4024533522 13.9776187253 37.4657962668 0 0 0
4634 1 6 -1.14 -14.6027203255 -9.2430268633 37.922840823 0 0 0
4635 1 6 -1.14 -12.7206690657 -15.680593695 37.2835027467 0 0 0
4636 1 6 -1.14 3.8598973547 7.1049594918 37.8016068467 0 0 0
4637 1 6 -1.14 14.5304522393 14.652644454 37.6155810249 0 0 0
4638 1 6 -1.14 18.9255515375 -1.573593887 40.5482739645 0 0 0
4639 1 6 -1.14 1.9139494307 -12.5710230637 36.0740047549 0 0 0
4640 1 6 -1.14 -10.9930279924 5.6992914409 35.3919391218 0 0 0
4641 1 6 -1.14 -3.385401254 -13.8508947809 38.179817944 0 0 0
4642 1 6 -1.14 -18.1113019549 1.8007237314 35.7955857316 0 0 0
4643 1 6 -1.14 0.8343893171 -4.3484499326 39.4658520422 0 0 0
4644 1 6 -1.14 -7.5409027236 -12.0608736359 35.4873943271 0 0 0
4645 1 6 -1.14 8.9370227705 14.9910066836 37.7045965592 0 0 0
4646 1 6 -1.14 8.4495996056 -5.3909786121 37.5832092159 0 0 0
4647 1 6 -1.14 15.2001312063 4.1524478014 37.8725221615 0 0 0
4648 1 6 -1.14 -2.7846589505 10.7866599796 36.6762800421 0 0 0
4649 1 6 -1.14 -0.5964588329 9.450815585 35.7483846183 0 0 0
4650 1 6 -1.14 -9.7237276105 8.7631532977 35.8598614016 0 0 0
4651 1 6 -1.14 -9.61109083 -16.5339491822 32.9218964479 0 0 0
4652 1 6 -1.14 -16.1148686569 6.2654934584 34.3174072809 0 0 0
4653 1 6 -1.14 -14.8565419747 4.851823518 36.1724251371 0 0 0
4654 1 6 -1.14 18.1825256804 -4.2462266196 37.9948326173 0 0 0
4655 1 6 -1.14 1.3555092498 -10.1437903316 36.8101199525 0 0 0
4656 1 6 -1.14 10.6162539414 -9.5915534419 36.9983502623 0 0 0
4657 1 6 -1.14 22.3799217429 -5.4659896034 38.7125260728 0 0 0
4658 1 6 -1.14 3.6197594167 9.059164072 35.49190215 0 0 0
4659 1 6 -1.14 12.5116571236 10.8892814289 36.6731771944 0 0 0
4660 1 6 -1.14 5.3911657554 -8.4106683174 35.8345739109 0 0 0
4661 1 6 -1.14 -12.2619156761 1.6969203612 35.9910733652 0 0 0
4662 1 6 -1.14 2.4022297495 -2.6370204215 37.2712062967 0 0 0
4663 1 6 -1.14 -7.9245048231 7.422432556 34.7462921182 0 0 0
4664 1 6 -1.14 1.3427908573 5.6517334137 36.3372814952 0 0 0
4665 1 6 -1.14 4.6128413032 0.3970165207 37.0969842536 0 0 0
4666 1 6 -1.14 -7.2629062225 -15.3938290064 33.4111320005 0 0 0
4667 1 6 -1.14 -11.1830848788 -16.9387723284 35.3776881409 0 0 0
4668 1 6 -1.14 -4.2577006477 7.1743069468 35.6530100567 0 0 0
4669 1 6 -1.14 17.0701342686 6.9690591824 37.8828046755 0 0 0
4670 1 6 -1.14 10.8882370065 16.4315024243 36.7625071649 0 0 0
4671 1 6 -1.14 11.0576390123 7.1342881291 36.921013843 0 0 0
4672 1 6 -1.14 -3.879668194 -2.8790425614 36.6540509092 0 0 0
4673 1 6 -1.14 -3.4967224549 -11.5828609158 36.7865053484 0 0 0
4674 1 6 -1.14 3.5301860139 11.892249489 36.0380721152 0 0 0
4675 1 6 -1.14 -17.6843956746 -1.2210355355 32.7223044823 0 0 0
4676 1 6 -1.14 -2.1475554384 -9.2843689246 36.4254429072 0 0 0
4677 1 6 -1.14 7.7745682987 7.3412006824 36.5551285341 0 0 0
4678 1 6 -1.14 13.8972854262 -6.7873681079 37.0683113847 0 0 0
4679 1 6 -1.14 8.6972964596 -7.7692734421 36.6331433988 0 0 0
4680 1 6 -1.14 -8.2394150183 9.8562815333 34.0912441951 0 0 0
4681 1 6 -1.14 9.8441722308 11.7601587958 36.654799969 0 0 0
4682 1 6 -1.14 3.654393972 -10.6607142657 35.6911709451 0 0 0
4683 1 6 -1.14 -5.3389734405 3.3390291929 35.4382134893 0 0 0
4684 1 6 -1.14 6.4999716569 8.6881405866 34.6794195498 0 0 0
4685 1 6 -1.14 -15.4581836246 1.9355759529 35.7782304394 0 0 0
4686 1 6 -1.14 -1.766483355 6.7642121387 34.8107854495 0 0 0
4687 1 6 -1.14 -12.37129948 -1.4366217745 34.9537610261 0 0 0
4688 1 6 -1.14 -5.767321365 -10.1790291777 35.1738308874 0 0 0
4689 1 6 -1.14 -14.5940576635 7.4732913992 36.0879652941 0 0 0
4690 1 6 -1.14 0.1674998606 2.6592512652 35.082702133 0 0 0
4691 1 6 -1.14 -1.1914764855 11.7691062135 34.7260663317 0 0 0
4692 1 6 -1.14 -4.587462054 -13.7872048999 35.8498912646 0 0 0
4693 1 6 -1.14 20.9852578476 -3.2779970144 38.7886781513 0 0 0
4694 1 6 -1.14 -12.8902135853 -16.2553245518 33.4779183129 0 0 0
4695 1 6 -1.14 7.3790652354 11.7686965431 35.3995947905 0 0 0
4696 1 6 -1.14 7.2055657377 4.2416299835 36.2583671735 0 0 0
4697 1 6 -1.14 19.1642762155 -1.9317167975 37.0439516632 0 0 0
4698 1 6 -1.14 8.816968239 9.5617203296 35.478296624 0 0 0
4699 1 6 -1.14 -9.6555339418 -12.8867687002 33.3508654641 0 0 0
4700 1 6 -1.14 13.7897324768 12.9734172441 35.7435012932 0 0 0
4701 1 6 -1.14 -1.5552255823 -11.4274676059 34.8983023752 0 0 0
4702 1 6 -1.14 -13.9146277357 -13.235333687 37.5774843744 0 0 0
4703 1 6 -1.14 -2.8856301285 2.5889675187 35.1105690309 0 0 0
4704 1 6 -1.14 -15.2431649237 -1.4826181012 33.7841829 0 0 0
4705 1 6 -1.14 -11.972968541 3.543668619 34.2448547357 0 0 0
4706 1 6 -1.14 -6.9140837932 -0.073754059 34.3698330915 0 0 0
4707 1 6 -1.14 -16.5648335037 0.9107407373 33.7147606385 0 0 0
4708 1 6 -1.14 -11.6459147457 -13.7275997387 36.1227436506 0 0 0
4709 1 6 -1.14 5.962076701 -7.0952085135 33.6444456412 0 0 0
4710 1 6 -1.14 -4.4011787061 -0.4608410401 34.8781900708 0 0 0
4711 1 6 -1.14 -16.6892354727 3.4898291753 34.1772719843 0 0 0
4712 1 6 -1.14 15.2493224834 10.7753278383 36.4095189832 0 0 0
4713 1 6 -1.14 -3.6405728786 4.9837292571 34.3804168356 0 0 0
4714 1 6 -1.14 -5.700567693 -12.5049055891 33.6058833717 0 0 0
4715 1 6 -1.14 10.0105253914 14.4405205859 35.3360684414 0 0 0
4716 1 6 -1.14 -7.4220251816 -10.692548258 33.1524475685 0 0 0
4717 1 6 -1.14 -16.3856842216 -4.4018340098 33.5500702515 0 0 0
4718 1 6 -1.14 1.6705344165 7.5559695576 34.6274949413 0 0 0
4719 1 6 -1.14 1.5516729924 10.1433364368 33.9235336512 0 0 0
4720 1 6 -1.14 -2.7751860245 9.7718679107 34.1875638874 0 0 0
4721 1 6 -1.14 13.0717172614 5.585073233 36.7868959141 0 0 0
4722 1 6 -1.14 3.5797583565 -8.0179664972 34.0226083743 0 0 0
4723 1 6 -1.14 -13.5190989325 5.9008473162 34.2054385611 0 0 0
4724 1 6 -1.14 1.4302125459 -10.6471712101 34.3071220977 0 0 0
4725 1 6 -1.14 5.5844826684 -9.6265616658 33.3603974348 0 0 0
4726 1 6 -1.14 5.9801270109 5.6759144878 34.3860050211 0 0 0
4727 1 6 -1.14 1.96509531 12.9925149747 34.321832011 0 0 0
4728 1 6 -1.14 10.9674751011 5.3118117437 35.1279252128 0 0 0
4729 1 6 -1.14 19.882308829 1.5976037173 35.1270476207 0 0 0
4730 1 6 -1.14 0.6336453008 5.3503126791 33.810362933 0 0 0
4731 1 6 -1.14 17.2669524011 8.0551131797 35.3046404415 0 0 0
4732 1 6 -1.14 -13.2272850957 1.3654424927 33.5936729402 0 0 0
4733 1 6 -1.14 -0.6159008142 0.7411822388 33.5207222188 0 0 0
4734 1 6 -1.14 13.6241587228 10.7129753143 34.4345689185 0 0 0
4735 1 6 -1.14 -12.9827055787 -3.5114273772 33.4892661554 0 0 0
4736 1 6 -1.14 -3.6726309182 7.1600645055 33.0103756971 0 0 0
4737 1 6 -1.14 13.6882776861 -5.2625379535 35.0504365491 0 0 0
4738 1 6 -1.14 -10.6160257902 -2.4159223545 33.1337308933 0 0 0
4739 1 6 -1.14 -5.6070050046 -2.2495717603 33.4185405961 0 0 0
4740 1 6 -1.14 9.6912184077 11.537779328 34.1209407205 0 0 0
4741 1 6 -1.14 8.7965434632 7.4802823819 34.0172636357 0 0 0
4742 1 6 -1.14 -15.6689897528 -0.2931744948 31.3997121286 0 0 0
4743 1 6 -1.14 1.3402963727 2.6160122302 32.7611172911 0 0 0
4744 1 6 -1.14 -1.2748607206 3.117359518 32.8684188188 0 0 0
4745 1 6 -1.14 5.8366778053 3.1324177043 34.2902576696 0 0 0
4746 1 6 -1.14 -4.3375751972 2.9308801311 32.964759787 0 0 0
4747 1 6 -1.14 -12.7304256305 -1.336580009 32.1317526761 0 0 0
4748 1 6 -1.14 8.0774795633 4.3220397059 33.6659749298 0 0 0
4749 1 6 -1.14 -4.9585386314 0.0399281371 32.3809985538 0 0 0
4750 1 6 -1.14 -17.0526389575 -6.1036294852 31.5096534229 0 0 0
4751 1 6 -1.14 19.6224895893 -6.6172267935 32.4619060688 0 0 0
4752 1 6 -1.14 -8.6092191576 -7.7913154886 33.1759493019 0 0 0
4753 1 6 -1.14 -3.2722391392 11.7588690987 31.0172974598 0 0 0
4754 1 6 -1.14 -10.4525782689 -6.2247846804 32.5365911848 0 0 0
4755 1 6 -1.14 2.9080240464 -0.8068619699 29.8916274034 0 0 0
4756 1 6 -1.14 -16.5076202488 -3.6135083144 30.9752537919 0 0 0
4757 1 6 -1.14 8.0690762145 -10.5654123973 31.7898371507 0 0 0
4758 1 6 -1.14 -8.9546867242 -12.7456350792 30.9141804616 0 0 0
4759 1 6 -1.14 1.5490922741 -2.5372035931 31.2553753398 0 0 0
4760 1 6 -1.14 9.8049022727 15.2852525486 32.2352784087 0 0 0
4761 1 6 -1.14 19.9414606188 2.270472728 32.6771107479 0 0 0
4762 1 6 -1.14 3.8424532386 2.2349046371 31.3769071268 0 0 0
4763 1 6 -1.14 -10.8742179981 -8.7091737361 32.111815317 0 0 0
4764 1 6 -1.14 14.3826844295 8.4383478561 32.6828954252 0 0 0
4765 1 6 -1.14 -13.5305973671 7.4104245511 28.100563473 0 0 0
4766 1 6 -1.14 -0.816274922 9.9359673854 31.7532103688 0 0 0
4767 1 6 -1.14 12.3080488827 -4.7865123447 30.5499355977 0 0 0
4768 1 6 -1.14 6.1246391614 -1.6641400324 31.1762472339 0 0 0
4769 1 6 -1.14 1.9836192441 7.2080058674 28.5855856315 0 0 0
4770 1 6 -1.14 -13.8451386426 -10.8666543536 30.5815176498 0 0 0
4771 1 6 -1.14 -6.0568813025 0.8996454441 28.9087255812 0 0 0
4772 1 6 -1.14 14.7678697524 17.6938044193 31.8255062363 0 0 0
4773 1 6 -1.14 14.4229373519 -4.2014897415 32.5242811198 0 0 0
4774 1 6 -1.14 7.7061441643 -3.5268442546 32.3042269344 0 0 0
4775 1 6 -1.14 14.939950923 9.6391015977 30.4608337591 0 0 0
4776 1 6 -1.14 11.4444523625 8.7292537017 31.8092538182 0 0 0
4777 1 6 -1.14 -3.4510054479 8.7295433064 29.8777784077 0 0 0
4778 1 6 -1.14 0.7645650899 -11.3313229017 31.0167860518 0 0 0
4779 1 6 -1.14 -0.9823776955 -13.0049372968 28.7919618071 0 0 0
4780 1 6 -1.14 -11.1898277484 -14.2081886803 31.6713973244 0 0 0
4781 1 6 -1.14 16.1994882501 1.0666176597 31.4603554431 0 0 0
4782 1 6 -1.14 -5.3981491545 3.9216868493 29.8968395757 0 0 0
4783 1 6 -1.14 16.7964139662 9.4129737802 32.510597972 0 0 0
4784 1 6 -1.14 -4.3935024042 -14.0668337771 28.1724798392 0 0 0
4785 1 6 -1.14 2.5566938383 3.9850282208 29.9996491203 0 0 0
4786 1 6 -1.14 -14.3297137088 0.8567172259 28.1688369722 0 0 0
4787 1 6 -1.14 -2.4999807852 4.3930367793 30.7792632403 0 0 0
4788 1 6 -1.14 14.7528285473 -5.4044877157 29.8073884123 0 0 0
4789 1 6 -1.14 1.190045313 10.7722864987 30.1614381395 0 0 0
4790 1 6 -1.14 7.989858606 8.3876989912 31.0988265228 0 0 0
4791 1 6 -1.14 -9.8846682906 7.9250575406 27.8222710851 0 0 0
4792 1 6 -1.14 -17.3195374547 -0.1541479286 28.5277451098 0 0 0
4793 1 6 -1.14 15.4247888281 -1.2091556386 30.6865932545 0 0 0
4794 1 6 -1.14 0.5573640298 -0.1719222902 30.8303479874 0 0 0
4795 1 6 -1.14 -11.177978086 -11.6382751102 31.6230939173 0 0 0
4796 1 6 -1.14 12.815099037 -7.3475982188 29.5581871909 0 0 0
4797 1 6 -1.14 2.2730873526 13.3320144945 28.5795614689 0 0 0
4798 1 6 -1.14 -2.7644827532 1.7245193314 31.200295335 0 0 0
4799 1 6 -1.14 10.1009268517 6.586952108 30.7868445937 0 0 0
4800 1 6 -1.14 -4.3352052375 -7.2082770595 29.7448595761 0 0 0
4801 1 6 -1.14 -4.4280624376 6.3381242104 29.8409842941 0 0 0
4802 1 6 -1.14 -0.5410231884 2.6951739091 30.4188241054 0 0 0
4803 1 6 -1.14 -13.5318721054 -1.5405829019 27.7696025363 0 0 0
4804 1 6 -1.14 -0.2563119135 -9.4559646374 29.0954125937 0 0 0
4805 1 6 -1.14 5.790478033 -4.0646462081 30.4148208774 0 0 0
4806 1 6 -1.14 7.6435993028 10.5712473551 29.4972973086 0 0 0
4807 1 6 -1.14 -7.5343098667 0.7347231376 26.7551767744 0 0 0
4808 1 6 -1.14 13.6794408491 15.6510308129 30.0287374964 0 0 0
4809 1 6 -1.14 5.9662790719 -10.4510813916 29.5349055932 0 0 0
4810 1 6 -1.14 -12.185917331 -0.0837363358 29.4342166869 0 0 0
4811 1 6 -1.14 -6.9403102406 -14.6531104001 27.0993041417 0 0 0
4812 1 6 -1.14 12.6360266131 6.9805220774 30.2607310915 0 0 0
4813 1 6 -1.14 -0.2615196141 8.5374083204 29.5510674666 0 0 0
4814 1 6 -1.14 12.9244346688 11.3305488837 28.8563295962 0 0 0
4815 1 6 -1.14 6.6622551866 -8.0331086654 29.8067516069 0 0 0
4816 1 6 -1.14 -11.2202213119 5.7128930154 27.3258187986 0 0 0
4817 1 6 -1.14 -16.9506694777 2.035906549 27.2357110871 0 0 0
4818 1 6 -1.14 -3.1214163709 -12.0888952009 26.9391779305 0 0 0
4819 1 6 -1.14 16.1783889101 7.3049035952 31.2327590656 0 0 0
4820 1 6 -1.14 12.1394738208 13.7736790737 28.8774582998 0 0 0
4821 1 6 -1.14 6.3732867631 8.3707144958 28.9194116517 0 0 0
4822 1 6 -1.14 11.021190872 15.9132059584 29.802186315 0 0 0
4823 1 6 -1.14 7.0889691125 1.1589484359 30.4979135609 0 0 0
4824 1 6 -1.14 6.0193446897 -8.9367189089 27.4136300945 0 0 0
4825 1 6 -1.14 -8.7058958937 5.5007420474 27.9729629182 0 0 0
4826 1 6 -1.14 -1.3381043468 10.8259929998 29.4235660856 0 0 0
4827 1 6 -1.14 -5.8534156447 -8.9123862934 28.4150056308 0 0 0
4828 1 6 -1.14 -18.8851305592 0.5788243428 26.4290343884 0 0 0
4829 1 6 -1.14 -15.7454506776 7.0944601522 24.9591325919 0 0 0
4830 1 6 -1.14 8.1326052671 -2.837265941 29.8072292573 0 0 0
4831 1 6 -1.14 0.2027157635 5.8651394143 29.7941870524 0 0 0
4832 1 6 -1.14 -15.0375876572 -2.8318289699 25.8635722554 0 0 0
4833 1 6 -1.14 -6.9607675004 2.9332714602 27.7741087693 0 0 0
4834 1 6 -1.14 -3.8005672029 7.589051239 27.572035905 0 0 0
4835 1 6 -1.14 19.7139352501 -5.1669300154 28.9949109241 0 0 0
4836 1 6 -1.14 2.045347547 6.1996207802 25.8567185093 0 0 0
4837 1 6 -1.14 5.5288939843 12.033682887 28.8773299148 0 0 0
4838 1 6 -1.14 -6.0308382374 5.4526714465 27.9197877563 0 0 0
4839 1 6 -1.14 -5.849745447 8.5607961532 28.8644654057 0 0 0
4840 1 6 -1.14 22.6328588366 -5.2952446315 29.2348234046 0 0 0
4841 1 6 -1.14 -3.6553856639 4.5495627018 28.0166666172 0 0 0
4842 1 6 -1.14 17.2068456018 -4.9147632562 28.8789081952 0 0 0
4843 1 6 -1.14 7.7344268863 13.1959499155 28.6388258816 0 0 0
4844 1 6 -1.14 10.8299430106 8.6110226983 29.3121552531 0 0 0
4845 1 6 -1.14 -18.2405515071 3.8645145451 26.0630823331 0 0 0
4846 1 6 -1.14 -7.3507573107 9.2534087746 26.3761263632 0 0 0
4847 1 6 -1.14 16.4569616394 -7.4165753728 29.3184885759 0 0 0
4848 1 6 -1.14 -0.02226526 4.2748276186 26.8373002162 0 0 0
4849 1 6 -1.14 -9.8780528427 3.5000169298 26.3946101431 0 0 0
4850 1 6 -1.14 -5.6392259737 -11.8220474283 27.2297718265 0 0 0
4851 1 6 -1.14 8.5838415118 7.880632399 27.0004228236 0 0 0
4852 1 6 -1.14 -12.4625151663 3.6804706958 26.4038234004 0 0 0
4853 1 6 -1.14 -2.9304335888 -9.1099948353 27.4213257746 0 0 0
4854 1 6 -1.14 -12.1091876077 0.5001841041 26.7212451892 0 0 0
4855 1 6 -1.14 20.1587143485 2.7232904692 25.2540558062 0 0 0
4856 1 6 -1.14 -3.350900025 -14.4005616967 25.305299764 0 0 0
4857 1 6 -1.14 8.6606441767 -7.7739015218 28.1276388465 0 0 0
4858 1 6 -1.14 -15.5457647632 4.124440137 26.5066395255 0 0 0
4859 1 6 -1.14 10.499614733 11.8013630854 28.1417472004 0 0 0
4860 1 6 -1.14 -14.5483748286 -0.0581139763 25.0850333905 0 0 0
4861 1 6 -1.14 12.5181477338 15.920879962 27.5344780943 0 0 0
4862 1 6 -1.14 1.454761035 -1.3541353585 25.931067626 0 0 0
4863 1 6 -1.14 6.6382970238 -6.213476943 27.7765295632 0 0 0
4864 1 6 -1.14 12.8987025247 4.8684589791 27.3968211494 0 0 0
4865 1 6 -1.14 -11.2948092498 -4.2797018754 25.5506242116 0 0 0
4866 1 6 -1.14 11.0333332444 -7.9589277457 26.7520124676 0 0 0
4867 1 6 -1.14 0.2489488781 12.2074856544 26.4112311183 0 0 0
4868 1 6 -1.14 -1.0519706389 -6.7226483836 27.687327616 0 0 0
4869 1 6 -1.14 -0.0666709184 0.5724753261 24.716886774 0 0 0
4870 1 6 -1.14 -0.4337907048 7.8233308751 26.6501798738 0 0 0
4871 1 6 -1.14 12.4953353597 5.6120836708 24.7345261591 0 0 0
4872 1 6 -1.14 3.9738917683 5.4277376393 27.2556362766 0 0 0
4873 1 6 -1.14 12.3386350547 -4.4026909946 24.946042945 0 0 0
4874 1 6 -1.14 4.2300446631 8.0388057905 26.256206486 0 0 0
4875 1 6 -1.14 -4.1371535233 -4.3352414895 24.7556523905 0 0 0
4876 1 6 -1.14 -7.5551229553 0.6937926878 23.0392308413 0 0 0
4877 1 6 -1.14 -2.4322241258 5.6895278646 25.0685028039 0 0 0
4878 1 6 -1.14 7.253602794 3.0816242344 26.4608871987 0 0 0
4879 1 6 -1.14 -12.2024813255 -2.299908197 24.2958706467 0 0 0
4880 1 6 -1.14 3.043773379 3.8023230702 25.2063482457 0 0 0
4881 1 6 -1.14 -9.4854487918 -2.4942306454 24.6809986993 0 0 0
4882 1 6 -1.14 -4.5165077563 10.2322497389 24.5263434802 0 0 0
4883 1 6 -1.14 -4.854039121 3.4049134854 25.6027822194 0 0 0
4884 1 6 -1.14 -2.4083062679 9.0568975353 25.5301441866 0 0 0
4885 1 6 -1.14 4.7459701932 13.5584464845 25.760804088 0 0 0
4886 1 6 -1.14 -7.2569886931 3.6849523908 24.1838223315 0 0 0
4887 1 6 -1.14 -6.6152570678 6.3520205852 25.3545016975 0 0 0
4888 1 6 -1.14 -3.1770035255 -9.7270009158 24.8753233192 0 0 0
4889 1 6 -1.14 -10.0144513134 0.6814346479 24.1393544085 0 0 0
4890 1 6 -1.14 -10.7771092868 4.7795956395 22.6186931845 0 0 0
4891 1 6 -1.14 8.0517802068 10.808414457 26.6050936602 0 0 0
4892 1 6 -1.14 9.957296687 6.9078077311 24.8179957612 0 0 0
4893 1 6 -1.14 14.2159820325 7.9476207629 24.8559926296 0 0 0
4894 1 6 -1.14 7.1844796089 13.6053842686 24.7812189368 0 0 0
4895 1 6 -1.14 13.1886112473 9.3412072866 26.7426005791 0 0 0
4896 1 6 -1.14 5.5499048922 10.8423285876 25.2493492246 0 0 0
4897 1 6 -1.14 -18.7560488346 3.4516357756 22.7737895941 0 0 0
4898 1 6 -1.14 -15.1323590138 -8.2943893464 20.1199476012 0 0 0
4899 1 6 -1.14 -19.0960765171 5.9946977865 23.3790164868 0 0 0
4900 1 6 -1.14 2.4805549747 0.3954618178 24.1216690648 0 0 0
4901 1 6 -1.14 -0.7454006308 4.3938286991 23.6053264928 0 0 0
4902 1 6 -1.14 -2.5404691169 2.325894645 25.2143457896 0 0 0
4903 1 6 -1.14 7.3582279477 6.5021707739 25.1759620272 0 0 0
4904 1 6 -1.14 -13.1404635184 6.3644886587 25.4473463832 0 0 0
4905 1 6 -1.14 10.822048764 -1.6503562868 24.1012815475 0 0 0
4906 1 6 -1.14 19.0838612482 5.1323897504 24.5401079134 0 0 0
4907 1 6 -1.14 -2.1433021915 -7.4163128895 25.4522098891 0 0 0
4908 1 6 -1.14 16.6408638282 12.6216881158 25.8012794912 0 0 0
4909 1 6 -1.14 0.2445372959 9.8478916672 25.3156793619 0 0 0
4910 1 6 -1.14 14.4887651503 4.1930338614 25.4352164985 0 0 0
4911 1 6 -1.14 -0.7610564172 -9.6035372375 26.2122600559 0 0 0
4912 1 6 -1.14 -4.9966411683 -12.8380054969 23.9629775542 0 0 0
4913 1 6 -1.14 -5.3877627059 -5.7897880355 22.866601153 0 0 0
4914 1 6 -1.14 6.9047865153 -6.3324048165 24.7627040388 0 0 0
4915 1 6 -1.14 13.9395458774 12.2109714635 25.7145866268 0 0 0
4916 1 6 -1.14 -8.7276728054 -13.5270427462 21.0053524518 0 0 0
4917 1 6 -1.14 -14.3572148985 5.6114003085 23.3943007683 0 0 0
4918 1 6 -1.14 -13.6026105709 2.56172138 23.8294839367 0 0 0
4919 1 6 -1.14 10.3145700025 9.8420271876 25.7729583985 0 0 0
4920 1 6 -1.14 11.2807525258 13.5172158818 26.0026594323 0 0 0
4921 1 6 -1.14 -15.3552286976 -1.563579177 22.9486312697 0 0 0
4922 1 6 -1.14 -16.2401751124 2.747146983 24.1016550032 0 0 0
4923 1 6 -1.14 4.4836145188 5.9469476751 24.6796089514 0 0 0
4924 1 6 -1.14 -12.5931320495 -9.7734679433 20.8139873707 0 0 0
4925 1 6 -1.14 7.8340992098 -0.7536597336 23.6011559005 0 0 0
4926 1 6 -1.14 -1.5140412487 -4.8531857884 25.81657138 0 0 0
4927 1 6 -1.14 -17.0548775506 -0.1253957238 24.2294458032 0 0 0
4928 1 6 -1.14 5.2389341554 0.0298845044 22.6785494841 0 0 0
4929 1 6 -1.14 -9.2196595851 2.5416644932 22.3504721694 0 0 0
4930 1 6 -1.14 12.107354432 3.1588373731 25.3789423026 0 0 0
4931 1 6 -1.14 -3.4061716952 4.0455951825 23.3734743266 0 0 0
4932 1 6 -1.14 9.6249670978 15.5043985988 26.1092565241 0 0 0
4933 1 6 -1.14 -7.6426733518 -12.7659233413 24.0198723998 0 0 0
4934 1 6 -1.14 -8.1605398147 -9.6769067304 23.0732964013 0 0 0
4935 1 6 -1.14 -13.5883923759 8.1619416794 23.6752218011 0 0 0
4936 1 6 -1.14 8.9781694838 2.5027583053 24.5838483353 0 0 0
4937 1 6 -1.14 5.511366194 -8.9124980275 24.119833532 0 0 0
4938 1 6 -1.14 0.9937958776 -1.527428296 23.3690557559 0 0 0
4939 1 6 -1.14 18.2009950095 -4.0077660812 22.9392106663 0 0 0
4940 1 6 -1.14 10.4093469644 -3.929860172 23.1943773995 0 0 0
4941 1 6 -1.14 8.0661202677 9.0171311305 24.727679739 0 0 0
4942 1 6 -1.14 4.3221087633 -8.9877572809 21.7780701633 0 0 0
4943 1 6 -1.14 -3.3560043697 -14.4769349128 22.7745496076 0 0 0
4944 1 6 -1.14 -5.5321881186 -1.0922301176 21.7235477154 0 0 0
4945 1 6 -1.14 -1.0239099216 -13.0052851925 24.3147898244 0 0 0
4946 1 6 -1.14 -6.0174990224 -3.1064623407 23.3191382255 0 0 0
4947 1 6 -1.14 -3.6635871791 -3.0549155529 21.9670833228 0 0 0
4948 1 6 -1.14 -10.7415010777 -4.1158479102 23.0184728151 0 0 0
4949 1 6 -1.14 14.9662485359 15.3227551369 24.4805162891 0 0 0
4950 1 6 -1.14 15.5504542993 10.1670393754 25.7309576495 0 0 0
4951 1 6 -1.14 -14.2091944956 -5.4646408335 19.9074350215 0 0 0
4952 1 6 -1.14 -4.6143378584 7.617330358 24.5928631738 0 0 0
4953 1 6 -1.14 0.7598909848 -4.139813359 23.8394689482 0 0 0
4954 1 6 -1.14 8.5665044891 -9.1922602659 25.5060605836 0 0 0
4955 1 6 -1.14 6.5490929059 1.411974284 24.4829452371 0 0 0
4956 1 6 -1.14 12.4485067375 -5.7022707015 22.6755836629 0 0 0
4957 1 6 -1.14 0.456235862 -6.4739373568 25.6563376227 0 0 0
4958 1 6 -1.14 -0.614371963 11.8180503995 23.9030473915 0 0 0
4959 1 6 -1.14 4.4053085035 -6.3277656764 24.0940546084 0 0 0
4960 1 6 -1.14 -5.9557022033 -8.3716104532 23.1911390086 0 0 0
4961 1 6 -1.14 -11.4959575817 -6.099850113 21.6564915739 0 0 0
4962 1 6 -1.14 6.4314516262 4.0090733448 24.2957441594 0 0 0
4963 1 6 -1.14 -0.7521506384 7.6717760023 23.9724790821 0 0 0
4964 1 6 -1.14 -6.273248777 -10.6085970071 24.6057870173 0 0 0
4965 1 6 -1.14 -13.3767663972 -12.0782460218 19.9421223812 0 0 0
4966 1 6 -1.14 5.1582703817 12.645524807 23.3375447839 0 0 0
4967 1 6 -1.14 13.9138476674 1.2344124314 25.1329548756 0 0 0
4968 1 6 -1.14 11.6922851658 15.5234261791 24.4867678726 0 0 0
4969 1 6 -1.14 16.8133089252 6.2163102805 24.8468470712 0 0 0
4970 1 6 -1.14 -10.9745317679 -11.9660689726 20.799487195 0 0 0
4971 1 6 -1.14 -19.0364491826 4.7165951456 20.7736845829 0 0 0
4972 1 6 -1.14 18.9603424765 -0.521648782 23.2688904092 0 0 0
4973 1 6 -1.14 -2.4142564442 -5.876947599 22.8580348165 0 0 0
4974 1 6 -1.14 -2.2963370778 6.2001318749 22.4261133843 0 0 0
4975 1 6 -1.14 14.618261738 -5.8695030317 24.6490439945 0 0 0
4976 1 6 -1.14 -2.9000644939 8.6230064922 22.9733385925 0 0 0
4977 1 6 -1.14 5.6630164159 8.2521973199 24.1036338134 0 0 0
4978 1 6 -1.14 4.218959119 -11.4892721048 23.4524824232 0 0 0
4979 1 6 -1.14 13.4557001673 -8.4132682974 24.4343762109 0 0 0
4980 1 6 -1.14 20.995711299 -2.5383178774 22.7285596223 0 0 0
4981 1 6 -1.14 -15.3303399125 0.9322321631 22.5871449237 0 0 0
4982 1 6 -1.14 -8.1390054157 4.9551431952 22.0961318636 0 0 0
4983 1 6 -1.14 -4.5395994885 1.7016071017 23.6397784709 0 0 0
4984 1 6 -1.14 8.672637407 5.1638299588 22.8079726176 0 0 0
4985 1 6 -1.14 -5.7875036404 5.7573069546 22.9980824892 0 0 0
4986 1 6 -1.14 10.0684079821 -1.9356939873 21.6379556334 0 0 0
4987 1 6 -1.14 16.4279015599 0.0468951631 24.1094614864 0 0 0
4988 1 6 -1.14 -11.1419549914 -3.8581997261 20.1763984102 0 0 0
4989 1 6 -1.14 12.5563232036 -2.7715242053 22.2673134676 0 0 0
4990 1 6 -1.14 -18.7990981242 1.9018570302 20.6645265238 0 0 0
4991 1 6 -1.14 -16.8427961366 5.2468718333 22.3734383282 0 0 0
4992 1 6 -1.14 8.8202890195 11.5553406029 24.223720871 0 0 0
4993 1 6 -1.14 6.1890687854 -7.0619403238 22.3022603533 0 0 0
4994 1 6 -1.14 6.606842188 10.4218365374 22.848831387 0 0 0
4995 1 6 -1.14 9.5386821014 14.2001077657 23.9400664676 0 0 0
4996 1 6 -1.14 -14.7453876005 5.989421169 20.7749758505 0 0 0
4997 1 6 -1.14 15.6868036264 11.9108932949 23.6617729221 0 0 0
4998 1 6 -1.14 15.6830315552 -4.1214352773 22.0473195495 0 0 0
4999 1 6 -1.14 -6.4421608551 -11.5165977751 22.081443874 0 0 0
5000 1 6 -1.14 -15.0099858258 3.5452365191 21.9325951773 0 0 0
5001 1 6 -1.14 11.6072945884 0.9817262156 23.8722321914 0 0 0
5002 1 6 -1.14 -0.7935302303 -3.0453505436 22.082276103 0 0 0
5003 1 6 -1.14 -15.5355439766 -2.8778019208 20.1913780429 0 0 0
5004 1 6 -1.14 16.9927148897 -1.7979154227 22.1969417703 0 0 0
5005 1 6 -1.14 -5.9397010391 3.5018159047 21.921025602 0 0 0
5006 1 6 -1.14 -12.9584309541 -3.7443447769 21.8956134748 0 0 0
5007 1 6 -1.14 17.5208687537 -3.7961368568 20.359064038 0 0 0
5008 1 6 -1.14 -17.5146376565 -0.3977179328 21.0857459057 0 0 0
5009 1 6 -1.14 7.4356067331 7.896026213 22.3151074262 0 0 0
5010 1 6 -1.14 7.7810476366 13.0444184946 22.2415772911 0 0 0
5011 1 6 -1.14 -13.1674467761 -1.1610669551 20.0153771474 0 0 0
5012 1 6 -1.14 -4.2726718261 -12.9751145054 19.4765013652 0 0 0
5013 1 6 -1.14 -0.9218768282 11.4699438359 18.227341879 0 0 0
5014 1 7 -1.0 -17.3446920712 -8.9985460167 67.0657886842 0 0 0
5015 1 4 0.29 -18.3420127952 -8.7988843462 67.1216502156 0 0 0
5016 1 7 -1.0 -18.6845712077 -11.7872680734 67.1548840937 0 0 0
5017 1 4 0.29 -19.349361535 -11.2868649066 66.4809317356 0 0 0
5018 1 7 -1.0 -14.6467528129 -10.0297795457 66.1263142987 0 0 0
5019 1 4 0.29 -14.0166691225 -10.1373217193 66.9808209268 0 0 0
5020 1 7 -1.0 -10.871898369 -0.1164483242 65.7452469268 0 0 0
5021 1 4 0.29 -10.562210194 0.1692243187 66.6662760166 0 0 0
5022 1 7 -1.0 1.2134219756 -6.9934733268 66.4546457321 0 0 0
5023 1 4 0.29 1.0602049309 -6.5055505929 65.5312304175 0 0 0
5024 1 7 -1.0 -1.6602427886 -9.8165786957 66.0992495777 0 0 0
5025 1 4 0.29 -1.5883941443 -9.9532481772 67.1359116789 0 0 0
5026 1 7 -1.0 -0.0077460343 -8.7147852043 64.2804147397 0 0 0
5027 1 4 0.29 -0.5586035113 -8.8920630508 63.4330907597 0 0 0
5028 1 7 -1.0 10.4114611753 -7.1189476264 64.3537931356 0 0 0
5029 1 4 0.29 11.0387761214 -7.271522225 63.5397852178 0 0 0
5030 1 7 -1.0 -1.1237605752 -10.4036847414 62.1345656727 0 0 0
5031 1 4 0.29 -0.4309419442 -9.7004937177 61.813508411 0 0 0
5032 1 7 -1.0 11.3047671897 -2.7518100234 64.517651623 0 0 0
5033 1 4 0.29 11.0210673609 -3.3940104797 63.842217844 0 0 0
5034 1 7 -1.0 12.123650274 -4.6186530517 61.9271722323 0 0 0
5035 1 4 0.29 11.2637772039 -4.1049591803 61.612770472 0 0 0
5036 1 7 -1.0 -15.7484819127 -13.3499125236 66.2447793582 0 0 0
5037 1 4 0.29 -14.8023006064 -13.5138039789 66.7068912926 0 0 0
5038 1 7 -1.0 -2.861131192 -9.2537393174 63.7439629363 0 0 0
5039 1 4 0.29 -2.235597989 -9.5904808947 63.0213440974 0 0 0
5040 1 7 -1.0 7.3555158613 -3.0927377669 63.2828790838 0 0 0
5041 1 4 0.29 6.5808095693 -3.0597608314 62.5814478263 0 0 0
5042 1 7 -1.0 1.061085604 -5.5135825691 64.0298447161 0 0 0
5043 1 4 0.29 1.1676662012 -4.9935533187 63.0639205528 0 0 0
5044 1 7 -1.0 6.8244375477 0.8963520364 62.72855985 0 0 0
5045 1 4 0.29 6.0161766868 0.3332920531 62.7082627904 0 0 0
5046 1 7 -1.0 -11.7024957765 -9.0262288083 61.3286928481 0 0 0
5047 1 4 0.29 -12.6541082371 -8.9099914734 61.1302132155 0 0 0
5048 1 7 -1.0 5.3958003611 -3.6910839954 61.3265291342 0 0 0
5049 1 4 0.29 5.8174412774 -4.4144823316 60.8129217289 0 0 0
5050 1 7 -1.0 -17.53047075 -6.5592928768 56.2742657941 0 0 0
5051 1 4 0.29 -17.4765779071 -7.5257464825 56.6693160312 0 0 0
5052 1 7 -1.0 3.2059559345 -1.3245100997 62.3280940495 0 0 0
5053 1 4 0.29 3.8810872907 -0.9968980703 61.5430158069 0 0 0
5054 1 7 -1.0 -3.9397992062 -1.8460203669 61.1965072202 0 0 0
5055 1 4 0.29 -3.8050387715 -1.3373575943 62.0956748779 0 0 0
5056 1 7 -1.0 9.7261231021 -0.0017009649 61.0480956942 0 0 0
5057 1 4 0.29 10.3386746652 -0.3280734805 60.2980455915 0 0 0
5058 1 7 -1.0 12.0833948403 -7.4423817651 61.8735588059 0 0 0
5059 1 4 0.29 12.1797275541 -6.3966230613 61.8905476974 0 0 0
5060 1 7 -1.0 -17.9314578024 -9.2066878792 60.8166279153 0 0 0
5061 1 4 0.29 -17.0867603484 -9.8217414198 60.8039152692 0 0 0
5062 1 7 -1.0 -8.5930084626 -6.6301484542 59.8467514155 0 0 0
5063 1 4 0.29 -7.7908494345 -7.0403817438 59.3159181613 0 0 0
5064 1 7 -1.0 -12.5443427279 3.3829486532 58.5971223339 0 0 0
5065 1 4 0.29 -13.0169771689 2.551375177 58.1880013148 0 0 0
5066 1 7 -1.0 -10.9657719229 -3.4473607796 61.9060561157 0 0 0
5067 1 4 0.29 -11.4015910527 -3.8170211007 61.0194977453 0 0 0
5068 1 7 -1.0 11.6968178628 12.1117026588 63.5630224559 0 0 0
5069 1 4 0.29 12.2098378216 12.3048717869 62.6482019711 0 0 0
5070 1 7 -1.0 10.6558552178 1.8860639649 59.1285845744 0 0 0
5071 1 4 0.29 10.3165460802 1.1360713079 59.6862121144 0 0 0
5072 1 7 -1.0 -14.7243036388 -8.9634840877 60.6273917479 0 0 0
5073 1 4 0.29 -15.4855814896 -8.5141371679 60.0994849494 0 0 0
5074 1 7 -1.0 14.0375474096 -5.7914679493 60.5061045145 0 0 0
5075 1 4 0.29 13.7059128896 -5.557469787 59.4843563862 0 0 0
5076 1 7 -1.0 10.0490851904 13.5601449211 61.9625554619 0 0 0
5077 1 4 0.29 10.8343665608 14.3173058219 61.5867187831 0 0 0
5078 1 7 -1.0 -0.3385282924 -3.5907908436 59.2733398768 0 0 0
5079 1 4 0.29 -0.7073316467 -3.5288579649 60.3418846894 0 0 0
5080 1 7 -1.0 5.9244139331 -6.8824178104 61.676741433 0 0 0
5081 1 4 0.29 6.3721280961 -6.4998931645 60.7572537159 0 0 0
5082 1 7 -1.0 -1.4452493113 -3.4160577881 61.575557329 0 0 0
5083 1 4 0.29 -2.3455278781 -2.8888023595 61.4391016825 0 0 0
5084 1 7 -1.0 -13.9712990377 5.3820481664 59.4851947456 0 0 0
5085 1 4 0.29 -13.6739596293 6.4056176564 59.0800250959 0 0 0
5086 1 7 -1.0 -16.1732327134 -11.469698585 61.4082669944 0 0 0
5087 1 4 0.29 -15.8645557637 -10.4326029195 61.4980935066 0 0 0
5088 1 7 -1.0 -13.6595990936 -6.16834722 60.3253176728 0 0 0
5089 1 4 0.29 -13.6249010383 -7.2158110018 60.3349183735 0 0 0
5090 1 7 -1.0 1.3275886757 -4.0614640907 61.9014162302 0 0 0
5091 1 4 0.29 0.2127307131 -3.8169673334 61.7395121494 0 0 0
5092 1 7 -1.0 4.6950333676 -0.2433278827 60.1116550611 0 0 0
5093 1 4 0.29 4.2958650608 0.6253792406 59.8447190805 0 0 0
5094 1 7 -1.0 -12.9196189991 7.8924327077 59.0677007298 0 0 0
5095 1 4 0.29 -13.9354945931 8.0035524348 59.0310421404 0 0 0
5096 1 7 -1.0 -1.5973236053 3.8896268133 59.5102038102 0 0 0
5097 1 4 0.29 -0.9902183519 4.0171958722 58.6747914694 0 0 0
5098 1 7 -1.0 16.5963740394 1.5982961046 60.2252020696 0 0 0
5099 1 4 0.29 17.4367682951 2.1754454537 60.125899639 0 0 0
5100 1 7 -1.0 -0.5712046361 8.7352617803 59.6601678085 0 0 0
5101 1 4 0.29 0.0770402213 8.3739867558 58.9549979926 0 0 0
5102 1 7 -1.0 -13.3958660202 0.9037206825 58.4796995185 0 0 0
5103 1 4 0.29 -13.070056739 0.4644559125 57.623195467 0 0 0
5104 1 7 -1.0 0.2731916303 -0.9257363226 59.5114161723 0 0 0
5105 1 4 0.29 0.132991996 -2.0101318254 59.6323541982 0 0 0
5106 1 7 -1.0 11.8572811692 15.687731011 61.7539496867 0 0 0
5107 1 4 0.29 11.860499826 15.6740426979 60.6774907432 0 0 0
5108 1 7 -1.0 17.1214774469 -5.776488656 62.520530058 0 0 0
5109 1 4 0.29 18.0734230118 -5.7004973532 62.2035361973 0 0 0
5110 1 7 -1.0 1.6964104241 14.8341948523 61.3952478561 0 0 0
5111 1 4 0.29 1.1783196891 13.9444205951 61.2569217073 0 0 0
5112 1 7 -1.0 13.9890221538 2.164484619 61.1908863409 0 0 0
5113 1 4 0.29 14.963080301 1.9882661675 60.9385382716 0 0 0
5114 1 7 -1.0 -2.5350448288 -7.1421867702 61.0113962472 0 0 0
5115 1 4 0.29 -1.9668198059 -7.8719393035 61.2013127805 0 0 0
5116 1 7 -1.0 -6.1058980041 -5.2991371946 59.442261185 0 0 0
5117 1 4 0.29 -6.9799658503 -5.7771466107 59.4236658116 0 0 0
5118 1 7 -1.0 5.2824785482 -9.5260669865 61.2773834389 0 0 0
5119 1 4 0.29 5.1713570975 -8.5100228787 61.1346643913 0 0 0
5120 1 7 -1.0 8.4630770986 6.5857842332 60.0745188113 0 0 0
5121 1 4 0.29 9.1569807599 7.2689017418 60.3185172797 0 0 0
5122 1 7 -1.0 19.7500097174 -0.3370674584 60.4022529658 0 0 0
5123 1 4 0.29 19.0073525473 0.1739669716 59.9071903685 0 0 0
5124 1 7 -1.0 -12.4619261604 -0.344212691 56.3833025488 0 0 0
5125 1 4 0.29 -12.3520869188 -0.0353730383 55.3767518902 0 0 0
5126 1 7 -1.0 12.1857797762 4.2099030322 58.4707694474 0 0 0
5127 1 4 0.29 11.5189589386 3.4137226568 58.5119254726 0 0 0
5128 1 7 -1.0 -6.8284844073 -7.9968518291 57.5206632834 0 0 0
5129 1 4 0.29 -7.5552271296 -7.2490407452 57.3145829302 0 0 0
5130 1 7 -1.0 9.8506062982 -3.0972867448 60.9747163213 0 0 0
5131 1 4 0.29 10.4277896628 -2.3014918087 61.1582097107 0 0 0
5132 1 7 -1.0 -0.1839259688 -5.8778936247 57.0568113022 0 0 0
5133 1 4 0.29 -0.8479052793 -5.2856843613 57.6472881852 0 0 0
5134 1 7 -1.0 6.7616722031 0.6472727653 58.7303533864 0 0 0
5135 1 4 0.29 5.8876884702 0.3236431563 59.2994135495 0 0 0
5136 1 7 -1.0 7.04602902 -5.8143991124 59.3854641682 0 0 0
5137 1 4 0.29 7.0649776132 -4.7874867679 59.2787664616 0 0 0
5138 1 7 -1.0 13.0650964493 12.0598874794 61.1334995691 0 0 0
5139 1 4 0.29 12.3255502389 12.5567023738 60.6116596094 0 0 0
5140 1 7 -1.0 -0.1629406072 6.4504610433 58.2306777404 0 0 0
5141 1 4 0.29 -0.5170291248 6.9246504547 59.1161339077 0 0 0
5142 1 7 -1.0 2.2263674836 10.8503638971 57.9464549693 0 0 0
5143 1 4 0.29 1.509672244 10.1673415245 57.6438837628 0 0 0
5144 1 7 -1.0 -17.0021967036 -8.9772040609 57.2498762412 0 0 0
5145 1 4 0.29 -17.0668239761 -9.7466086072 57.9237029322 0 0 0
5146 1 7 -1.0 -11.7183514211 -4.567855991 59.6554471826 0 0 0
5147 1 4 0.29 -12.6045900804 -5.1635304798 59.8033298418 0 0 0
5148 1 7 -1.0 -15.6298190138 8.5551398759 58.7690078927 0 0 0
5149 1 4 0.29 -16.5186553571 8.2709357751 58.3672211413 0 0 0
5150 1 7 -1.0 12.2553116277 -1.0674111927 58.487666857 0 0 0
5151 1 4 0.29 11.459966654 -1.3011472402 59.0631154223 0 0 0
5152 1 7 -1.0 6.3859052013 -8.1762583506 57.4932646901 0 0 0
5153 1 4 0.29 6.6967946767 -7.2776811635 57.7902386904 0 0 0
5154 1 7 -1.0 10.4552450542 -1.6082940693 56.6430018857 0 0 0
5155 1 4 0.29 9.6002255286 -2.0680452702 57.0640513463 0 0 0
5156 1 7 -1.0 16.0571166829 -2.7990726192 57.0704413205 0 0 0
5157 1 4 0.29 16.0910262007 -3.6150010524 56.4179653817 0 0 0
5158 1 7 -1.0 -20.6811959259 6.1596912683 57.6333634298 0 0 0
5159 1 4 0.29 -20.391474359 5.9513846307 56.6427546943 0 0 0
5160 1 7 -1.0 -17.8507071358 2.7732819941 56.0281344175 0 0 0
5161 1 4 0.29 -18.6138040076 3.4744541794 55.8410208982 0 0 0
5162 1 7 -1.0 8.1847813046 12.8393172455 58.6458990902 0 0 0
5163 1 4 0.29 7.9203230026 12.0851416715 57.9913947007 0 0 0
5164 1 7 -1.0 -17.8728785931 6.3157777403 57.5554723812 0 0 0
5165 1 4 0.29 -18.7530435372 6.1134386086 57.0361598394 0 0 0
5166 1 7 -1.0 15.7149891673 -3.1154000334 53.7383313164 0 0 0
5167 1 4 0.29 16.731585294 -2.7475300023 53.7217438928 0 0 0
5168 1 7 -1.0 -11.436147731 5.3439891318 55.6873241183 0 0 0
5169 1 4 0.29 -10.8726588248 4.9288700866 54.9278731182 0 0 0
5170 1 7 -1.0 -11.2292411275 -3.4775289657 54.876350823 0 0 0
5171 1 4 0.29 -11.2541173748 -3.9276624845 53.9758739458 0 0 0
5172 1 7 -1.0 18.0340084804 -5.2147890806 58.9510036432 0 0 0
5173 1 4 0.29 17.1205507446 -5.5245155942 58.5675989207 0 0 0
5174 1 7 -1.0 -1.6457936091 -8.3924247021 52.185376333 0 0 0
5175 1 4 0.29 -2.3336496261 -8.7222599299 52.9376784264 0 0 0
5176 1 7 -1.0 -9.377412324 -7.4799887596 55.0958231053 0 0 0
5177 1 4 0.29 -9.3222404037 -7.1428035797 56.0925221266 0 0 0
5178 1 7 -1.0 1.5025436013 -8.285251597 57.1568331022 0 0 0
5179 1 4 0.29 0.7342962684 -7.6053245251 57.3322263666 0 0 0
5180 1 7 -1.0 -5.1598609684 -10.2707919122 56.3209882015 0 0 0
5181 1 4 0.29 -5.6032306388 -9.4615469396 56.8386818994 0 0 0
5182 1 7 -1.0 -7.2056049557 -3.0093030983 56.6573069148 0 0 0
5183 1 4 0.29 -7.3146522744 -2.4263412271 55.7642855003 0 0 0
5184 1 7 -1.0 -1.3782822512 -9.8637663048 55.7590559848 0 0 0
5185 1 4 0.29 -1.9490942764 -9.0695594749 56.2671558654 0 0 0
5186 1 7 -1.0 -5.7059580432 8.6509029883 56.8900509435 0 0 0
5187 1 4 0.29 -6.1025772208 8.0498784517 56.1839599586 0 0 0
5188 1 7 -1.0 0.672218281 4.2186288651 56.5625816501 0 0 0
5189 1 4 0.29 0.321750444 5.0608340332 57.1881583495 0 0 0
5190 1 7 -1.0 0.3363306845 12.5417497052 60.3050576453 0 0 0
5191 1 4 0.29 0.6619703305 12.2779548004 59.3413598448 0 0 0
5192 1 7 -1.0 1.31597637 -10.9193739185 55.2852656066 0 0 0
5193 1 4 0.29 0.4511811739 -10.3757559291 55.4268154333 0 0 0
5194 1 7 -1.0 7.9148241839 -3.0019916534 57.665767346 0 0 0
5195 1 4 0.29 7.8426163086 -3.9461374643 57.1286036221 0 0 0
5196 1 7 -1.0 8.6212522617 3.5926442871 57.7367124735 0 0 0
5197 1 4 0.29 9.3665644011 3.0571625168 58.1603820107 0 0 0
5198 1 7 -1.0 -7.2243248126 -1.3604203298 54.3739543804 0 0 0
5199 1 4 0.29 -6.7754023193 -1.7460417748 53.5270617239 0 0 0
5200 1 7 -1.0 -12.3509669071 0.5158978955 53.7728775513 0 0 0
5201 1 4 0.29 -13.0515335739 -0.0685706688 54.1955861622 0 0 0
5202 1 7 -1.0 4.3366868319 12.4650458501 56.2619334056 0 0 0
5203 1 4 0.29 5.2596900928 12.2026292432 56.655051529 0 0 0
5204 1 7 -1.0 -16.5220911519 -11.6215889793 52.0160114123 0 0 0
5205 1 4 0.29 -15.5719566372 -11.87333176 51.7605490726 0 0 0
5206 1 7 -1.0 -7.3708185039 -9.2426513865 54.7552939019 0 0 0
5207 1 4 0.29 -6.8062369713 -9.9164008348 55.2864952659 0 0 0
5208 1 7 -1.0 12.9587028593 15.5783437865 59.1196163541 0 0 0
5209 1 4 0.29 13.7033743803 15.692164735 58.3908154932 0 0 0
5210 1 7 -1.0 5.9167413626 -0.9835677488 53.3127727808 0 0 0
5211 1 4 0.29 6.4937962842 -1.9017777098 53.3544354901 0 0 0
5212 1 7 -1.0 16.4630735468 4.0396601549 57.9890180061 0 0 0
5213 1 4 0.29 17.0871787965 4.3787347255 58.667225148 0 0 0
5214 1 7 -1.0 14.8844236515 -6.4749176521 56.7810478324 0 0 0
5215 1 4 0.29 15.1254751668 -6.4289031372 57.7859225897 0 0 0
5216 1 7 -1.0 -14.5085481569 2.7048324881 54.4988560325 0 0 0
5217 1 4 0.29 -13.7768318185 2.0274864611 54.8721120751 0 0 0
5218 1 7 -1.0 10.9786109956 4.0307754984 55.7232331737 0 0 0
5219 1 4 0.29 11.4680222378 3.8569277961 56.6267787857 0 0 0
5220 1 7 -1.0 -9.3383697025 -5.8171610107 57.1786407166 0 0 0
5221 1 4 0.29 -9.0125058862 -6.0922578177 58.0657842702 0 0 0
5222 1 7 -1.0 19.3171830228 6.3440853163 53.7665404612 0 0 0
5223 1 4 0.29 20.2167083492 6.6444844538 53.3913131325 0 0 0
5224 1 7 -1.0 -20.2292387448 3.9661672933 55.1084857826 0 0 0
5225 1 4 0.29 -20.6270442177 3.8163961934 56.0069953145 0 0 0
5226 1 7 -1.0 -14.0456429036 -5.640754925 54.5146199425 0 0 0
5227 1 4 0.29 -13.4977365585 -5.2654329969 53.6878830945 0 0 0
5228 1 7 -1.0 -20.1310987651 6.7859145424 53.8264855228 0 0 0
5229 1 4 0.29 -20.2161538036 5.7620055566 54.094822937 0 0 0
5230 1 7 -1.0 -7.4229463562 10.5922827894 56.6801212841 0 0 0
5231 1 4 0.29 -7.727663929 11.0783592053 55.8268917345 0 0 0
5232 1 7 -1.0 -17.1645369178 -8.3656199801 53.4251678268 0 0 0
5233 1 4 0.29 -17.978586273 -8.3483673077 54.1194169131 0 0 0
5234 1 7 -1.0 6.8434359562 11.1078432323 56.8599588608 0 0 0
5235 1 4 0.29 6.6435372368 11.3620911778 57.8377991634 0 0 0
5236 1 7 -1.0 -2.1226756179 -4.1979121141 55.6256738006 0 0 0
5237 1 4 0.29 -1.4505992102 -4.8902113051 55.7011138415 0 0 0
5238 1 7 -1.0 -8.4454483254 -12.0226718871 54.5548813395 0 0 0
5239 1 4 0.29 -8.0500316526 -11.100992422 54.9338480219 0 0 0
5240 1 7 -1.0 -12.8593758412 -10.5090626422 52.3864314785 0 0 0
5241 1 4 0.29 -12.147052499 -11.2124694546 52.3670549152 0 0 0
5242 1 7 -1.0 -11.7440252673 -8.3230854422 55.2610592157 0 0 0
5243 1 4 0.29 -10.8058153962 -7.9125878634 55.1226346335 0 0 0
5244 1 7 -1.0 -2.9302949054 -7.9354214851 57.0962926544 0 0 0
5245 1 4 0.29 -1.9128646806 -7.6792917587 57.0892593592 0 0 0
5246 1 7 -1.0 3.2623925759 3.6047976327 55.0349873201 0 0 0
5247 1 4 0.29 2.4236714533 2.9868022155 55.0709836547 0 0 0
5248 1 7 -1.0 -0.0553161019 -3.8501930662 53.5483758339 0 0 0
5249 1 4 0.29 -0.1969055137 -2.8668217515 53.5203930232 0 0 0
5250 1 7 -1.0 -8.3049660515 -3.042630697 51.7242889622 0 0 0
5251 1 4 0.29 -8.4010547875 -2.0538403174 51.944593246 0 0 0
5252 1 7 -1.0 15.6821173106 -5.256704519 52.2542875834 0 0 0
5253 1 4 0.29 16.5331007201 -5.4828671495 51.7989694998 0 0 0
5254 1 7 -1.0 -11.3543473057 -14.5490994289 55.1740370095 0 0 0
5255 1 4 0.29 -10.7109636645 -14.2109101579 55.9801396836 0 0 0
5256 1 7 -1.0 7.9437610653 -3.084575794 54.3650736195 0 0 0
5257 1 4 0.29 7.9749283324 -3.1372455299 55.3389162226 0 0 0
5258 1 7 -1.0 0.7403227613 2.31994119 54.8544352908 0 0 0
5259 1 4 0.29 0.3185424878 1.6881099998 54.1718142342 0 0 0
5260 1 7 -1.0 4.4397080268 -8.3960495349 55.5592359402 0 0 0
5261 1 4 0.29 5.314049875 -8.1853728119 56.1214918523 0 0 0
5262 1 7 -1.0 15.2255173354 2.2036893066 55.2861558951 0 0 0
5263 1 4 0.29 15.5082157237 3.0589215803 54.6885847494 0 0 0
5264 1 7 -1.0 -11.1446143299 -5.2295129715 52.801292415 0 0 0
5265 1 4 0.29 -12.0163358787 -5.1337389396 53.3178456684 0 0 0
5266 1 7 -1.0 -3.100023287 -11.5503780896 57.0830582573 0 0 0
5267 1 4 0.29 -2.3909416135 -10.9472382105 56.7054691571 0 0 0
5268 1 7 -1.0 -5.7090843582 -4.336983548 53.8888749991 0 0 0
5269 1 4 0.29 -5.8928129042 -3.3296660889 53.9602311914 0 0 0
5270 1 7 -1.0 10.2766095779 -5.2993498586 55.4939131455 0 0 0
5271 1 4 0.29 9.8633894364 -4.454385051 55.3669012762 0 0 0
5272 1 7 -1.0 -14.0268831925 -3.0495605913 52.2734864589 0 0 0
5273 1 4 0.29 -14.020065616 -3.6109793587 51.4275209169 0 0 0
5274 1 7 -1.0 7.3508250827 0.937508506 55.0329632785 0 0 0
5275 1 4 0.29 6.8904399819 0.362808313 54.2974141106 0 0 0
5276 1 7 -1.0 13.9285924145 5.4058827146 55.86290933 0 0 0
5277 1 4 0.29 13.2917082414 4.91972631 56.4738302739 0 0 0
5278 1 7 -1.0 18.6784315804 -2.5901749826 54.1700376698 0 0 0
5279 1 4 0.29 18.1875483575 -3.3821008066 53.7394751936 0 0 0
5280 1 7 -1.0 4.818894028 -2.2698389237 50.7949418114 0 0 0
5281 1 4 0.29 4.037804058 -1.7445539214 51.1521106517 0 0 0
5282 1 7 -1.0 -14.1984017547 -11.5738974758 50.4141050419 0 0 0
5283 1 4 0.29 -13.7079590016 -11.0876849555 51.225701017 0 0 0
5284 1 7 -1.0 -0.6569304576 0.3125657208 53.5574275674 0 0 0
5285 1 4 0.29 -0.1092964781 -0.6158624325 53.2101706659 0 0 0
5286 1 7 -1.0 11.830211625 -2.5168551906 53.2521084293 0 0 0
5287 1 4 0.29 12.0015117943 -2.4814785455 54.2289671733 0 0 0
5288 1 7 -1.0 1.7752012407 -2.0587266976 51.8076906098 0 0 0
5289 1 4 0.29 1.6617928506 -1.7814714674 52.7945773834 0 0 0
5290 1 7 -1.0 12.1527766776 -5.1142714163 52.0807162229 0 0 0
5291 1 4 0.29 12.4447044615 -4.8653386263 53.0350369956 0 0 0
5292 1 7 -1.0 6.266634764 2.6132963589 53.4610779965 0 0 0
5293 1 4 0.29 6.6912706646 1.8859422584 54.1146412922 0 0 0
5294 1 7 -1.0 0.8126779883 -11.886808389 48.8603949771 0 0 0
5295 1 4 0.29 0.3379893859 -11.710759265 49.749131668 0 0 0
5296 1 7 -1.0 -10.0736846148 -5.6240292796 50.2550564603 0 0 0
5297 1 4 0.29 -10.6856090447 -5.5629752804 51.0987780548 0 0 0
5298 1 7 -1.0 11.1195488303 11.6173083339 54.3461379707 0 0 0
5299 1 4 0.29 12.1027674957 11.4813090109 53.9270217844 0 0 0
5300 1 7 -1.0 15.1069954008 0.1290821984 50.7929156441 0 0 0
5301 1 4 0.29 15.3725066982 -0.6206255849 51.4389277099 0 0 0
5302 1 7 -1.0 0.9568792028 10.1549590869 50.256778099 0 0 0
5303 1 4 0.29 0.2430211069 9.5885236025 50.6974490058 0 0 0
5304 1 7 -1.0 11.4653703533 6.5148730495 52.0308678117 0 0 0
5305 1 4 0.29 11.9002764442 6.7990954302 52.8912864687 0 0 0
5306 1 7 -1.0 1.572219981 -1.0491467702 54.5729087434 0 0 0
5307 1 4 0.29 0.6858146094 -0.5804984682 54.4734179512 0 0 0
5308 1 7 -1.0 -5.7824212143 -2.1125282749 52.0000032714 0 0 0
5309 1 4 0.29 -6.7200104418 -2.6342162693 52.0304390966 0 0 0
5310 1 7 -1.0 -7.5953346141 -1.5781832649 49.7883442585 0 0 0
5311 1 4 0.29 -7.7240773465 -2.3758367903 50.5952490275 0 0 0
5312 1 7 -1.0 -13.0602162936 -14.4841015649 49.1242622648 0 0 0
5313 1 4 0.29 -12.6972970053 -15.4570092195 49.3025342622 0 0 0
5314 1 7 -1.0 -8.0760733517 -8.404319279 49.8743399885 0 0 0
5315 1 4 0.29 -8.9913341349 -8.8430452994 49.8483321736 0 0 0
5316 1 7 -1.0 17.0785152922 -1.5257639146 51.6354169118 0 0 0
5317 1 4 0.29 16.9420747104 -2.1122421878 52.4508691219 0 0 0
5318 1 7 -1.0 -0.2684491391 -10.9634558633 51.2933881604 0 0 0
5319 1 4 0.29 0.4565889982 -11.6736668353 51.6023702789 0 0 0
5320 1 7 -1.0 -1.1919542541 12.7202197998 50.511437752 0 0 0
5321 1 4 0.29 -0.5675678212 12.3146383658 51.275248052 0 0 0
5322 1 7 -1.0 18.856691687 -5.3169982389 51.0542419767 0 0 0
5323 1 4 0.29 19.2360616875 -4.430280254 51.448772447 0 0 0
5324 1 7 -1.0 -14.89552988 6.9539489104 48.6821093566 0 0 0
5325 1 4 0.29 -14.9691844415 6.1413895678 48.0235413307 0 0 0
5326 1 7 -1.0 -10.5657477657 -9.4090660052 49.2597254298 0 0 0
5327 1 4 0.29 -10.3368131603 -10.2042799211 49.7296547134 0 0 0
5328 1 7 -1.0 -17.1383741953 -5.7751371827 47.8286757717 0 0 0
5329 1 4 0.29 -17.0215610869 -5.8599296211 48.8969807092 0 0 0
5330 1 7 -1.0 11.0666302605 -7.5499600795 51.2006288183 0 0 0
5331 1 4 0.29 11.2947816071 -6.5600088705 51.4243223473 0 0 0
5332 1 7 -1.0 13.1479440995 -0.2694063939 52.5684422016 0 0 0
5333 1 4 0.29 12.9716428375 -1.1761333912 52.9964810962 0 0 0
5334 1 7 -1.0 16.4397876495 7.0595754703 52.4331341706 0 0 0
5335 1 4 0.29 17.2979271026 7.5837770773 52.6613442877 0 0 0
5336 1 7 -1.0 6.4284632777 0.5193905877 51.0740480369 0 0 0
5337 1 4 0.29 6.1321212494 0.1596441646 52.0366753579 0 0 0
5338 1 7 -1.0 -5.3092990439 -3.2394480395 49.6745502266 0 0 0
5339 1 4 0.29 -5.601438429 -3.203825159 50.6521020199 0 0 0
5340 1 7 -1.0 -0.4641342959 -11.5378035317 46.5620296496 0 0 0
5341 1 4 0.29 -1.0187560751 -11.7818004994 45.7062329997 0 0 0
5342 1 7 -1.0 20.7034222014 -1.3025517458 49.4428909079 0 0 0
5343 1 4 0.29 21.4734598438 -0.7699677313 48.9623647473 0 0 0
5344 1 7 -1.0 5.8814434902 -4.4577716003 52.8591689587 0 0 0
5345 1 4 0.29 6.6217284466 -4.1276785171 53.6208756504 0 0 0
5346 1 7 -1.0 9.2561376168 -7.601673848 48.9129073728 0 0 0
5347 1 4 0.29 8.4097199521 -7.0471866745 48.9163626455 0 0 0
5348 1 7 -1.0 5.2891426414 -6.8314699488 51.6252943665 0 0 0
5349 1 4 0.29 4.5378369108 -6.6274103953 52.4158957754 0 0 0
5350 1 7 -1.0 -0.6076050815 7.4229755946 49.0263870021 0 0 0
5351 1 4 0.29 -0.5349811211 8.1206308254 48.1484830102 0 0 0
5352 1 7 -1.0 8.9711465587 15.8627734193 51.43029944 0 0 0
5353 1 4 0.29 8.5654344171 16.5093031647 51.9904018746 0 0 0
5354 1 7 -1.0 14.3755704011 2.3566552986 52.1946517134 0 0 0
5355 1 4 0.29 14.8792546496 1.4774993149 52.3637690692 0 0 0
5356 1 7 -1.0 -0.2177184123 10.3249177133 47.9250857349 0 0 0
5357 1 4 0.29 -0.7654045921 9.5612405072 47.4277067724 0 0 0
5358 1 7 -1.0 20.5409585787 -3.9674675791 49.0950424881 0 0 0
5359 1 4 0.29 20.5025085309 -4.2476945819 50.1082606682 0 0 0
5360 1 7 -1.0 -1.519913402 2.6919018721 49.3685422896 0 0 0
5361 1 4 0.29 -1.8975804442 1.797140052 49.1297635062 0 0 0
5362 1 7 -1.0 -11.8186558605 6.6257220692 48.3841304436 0 0 0
5363 1 4 0.29 -11.8303764796 5.7366142395 47.8733181341 0 0 0
5364 1 7 -1.0 20.0194035974 -2.4717789343 47.0651555192 0 0 0
5365 1 4 0.29 19.5380223416 -2.5274250378 46.0921235282 0 0 0
5366 1 7 -1.0 -13.3377893709 -0.0620808603 47.915771181 0 0 0
5367 1 4 0.29 -13.7481234364 0.8535047217 47.754856594 0 0 0
5368 1 7 -1.0 7.6527977465 3.1610093677 49.1419846055 0 0 0
5369 1 4 0.29 7.6189617551 4.1540326759 48.7689996938 0 0 0
5370 1 7 -1.0 11.9248241171 5.7087710817 49.4490341915 0 0 0
5371 1 4 0.29 11.0669310059 6.2081239143 49.6645683068 0 0 0
5372 1 7 -1.0 13.3048611344 2.9781468491 49.6082354948 0 0 0
5373 1 4 0.29 13.4400072775 3.5732453129 48.6719614127 0 0 0
5374 1 7 -1.0 3.1605852482 -4.4830021054 51.4346937027 0 0 0
5375 1 4 0.29 2.7571942883 -3.5349628952 51.3687489234 0 0 0
5376 1 7 -1.0 2.4437702445 0.6965991627 46.8170691149 0 0 0
5377 1 4 0.29 1.4535025917 0.4923066199 46.7012980641 0 0 0
5378 1 7 -1.0 1.7922893017 -8.1374146358 47.8845050839 0 0 0
5379 1 4 0.29 0.8549425016 -7.6329469431 47.6338465015 0 0 0
5380 1 7 -1.0 -16.8923989975 -9.5814985902 45.5605079121 0 0 0
5381 1 4 0.29 -17.3694901099 -9.245685673 44.6824714658 0 0 0
5382 1 7 -1.0 -0.1425423601 -2.9814014834 47.8404687479 0 0 0
5383 1 4 0.29 -0.9107410974 -2.4921188358 47.4664923749 0 0 0
5384 1 7 -1.0 10.9020991005 0.9529964599 49.4200677339 0 0 0
5385 1 4 0.29 11.3177165675 1.5075719981 48.7011947585 0 0 0
5386 1 7 -1.0 -7.5005992556 -0.8934198819 45.0876563142 0 0 0
5387 1 4 0.29 -7.4771698054 -1.8308730934 45.6480192224 0 0 0
5388 1 7 -1.0 -4.8144586065 7.7091258012 46.7368474338 0 0 0
5389 1 4 0.29 -3.8821752739 7.8905393668 46.4430100992 0 0 0
5390 1 7 -1.0 -3.2956642745 6.0901009221 48.0433473094 0 0 0
5391 1 4 0.29 -2.3698617084 6.4782537003 48.1334614255 0 0 0
5392 1 7 -1.0 16.2523567329 -7.1954046188 49.2350355304 0 0 0
5393 1 4 0.29 15.9270131146 -7.6164308503 50.0776975946 0 0 0
5394 1 7 -1.0 -16.4853388592 5.485753317 44.9586562558 0 0 0
5395 1 4 0.29 -15.6971131277 5.7696355775 44.2609517942 0 0 0
5396 1 7 -1.0 -13.6048080903 -6.4559121565 44.3917595178 0 0 0
5397 1 4 0.29 -13.5538759459 -6.9012344752 43.4527461301 0 0 0
5398 1 7 -1.0 17.2690936505 4.7293071158 47.3849132769 0 0 0
5399 1 4 0.29 16.6433967456 4.191123754 46.7121557151 0 0 0
5400 1 7 -1.0 6.597790514 -0.4358050445 47.0228378521 0 0 0
5401 1 4 0.29 5.5942690731 -0.5720313369 46.705697507 0 0 0
5402 1 7 -1.0 -1.4860751748 12.6304441209 45.9327612655 0 0 0
5403 1 4 0.29 -1.1545205758 12.3321561144 45.0036066221 0 0 0
5404 1 7 -1.0 1.1958283145 6.7767827104 46.2077620889 0 0 0
5405 1 4 0.29 0.5914422367 5.9739804354 46.3808690982 0 0 0
5406 1 7 -1.0 3.0528926896 -10.9336670208 46.9632532102 0 0 0
5407 1 4 0.29 3.728804406 -11.6356653943 46.5095998549 0 0 0
5408 1 7 -1.0 13.6565005476 -0.0260450422 47.4001898889 0 0 0
5409 1 4 0.29 14.0546555713 0.7650369025 46.771573042 0 0 0
5410 1 7 -1.0 -5.4395211496 -4.2446010793 45.4681474672 0 0 0
5411 1 4 0.29 -6.007524222 -5.0182442853 45.0863782499 0 0 0
5412 1 7 -1.0 -11.1291910831 4.7421451634 46.2380179208 0 0 0
5413 1 4 0.29 -12.2093965552 4.6572244682 46.1064067923 0 0 0
5414 1 7 -1.0 7.5308014352 10.620233377 49.0911262627 0 0 0
5415 1 4 0.29 7.8102705712 9.641639794 49.1388279476 0 0 0
5416 1 7 -1.0 -14.7895888192 9.7204091772 46.4743814407 0 0 0
5417 1 4 0.29 -15.1664612761 10.6192846904 46.239914475 0 0 0
5418 1 7 -1.0 -8.6507224731 5.0535974498 45.0504203235 0 0 0
5419 1 4 0.29 -7.9867702098 4.6567820645 44.2684560196 0 0 0
5420 1 7 -1.0 12.8817707579 13.5851625653 47.9988113069 0 0 0
5421 1 4 0.29 13.2357944223 14.5470622452 48.1231538186 0 0 0
5422 1 7 -1.0 -15.5890000938 2.2373418677 46.6192890051 0 0 0
5423 1 4 0.29 -14.7322838056 2.2772249519 47.1949914732 0 0 0
5424 1 7 -1.0 -7.6797733829 9.2046215177 43.4193590153 0 0 0
5425 1 4 0.29 -8.66938256 8.896423002 43.4658439351 0 0 0
5426 1 7 -1.0 3.9556197762 -8.5168603432 44.0443802464 0 0 0
5427 1 4 0.29 4.0070771907 -9.1049471473 43.2039266332 0 0 0
5428 1 7 -1.0 -5.1764990197 -15.5505381366 43.3877506177 0 0 0
5429 1 4 0.29 -5.9218368356 -15.2648683238 44.0861996507 0 0 0
5430 1 7 -1.0 -12.9125732167 -9.6429270974 43.9692830653 0 0 0
5431 1 4 0.29 -13.5926678709 -8.9901761841 43.5248387066 0 0 0
5432 1 7 -1.0 11.5236277348 0.7198085498 44.5024182305 0 0 0
5433 1 4 0.29 10.9268765364 -0.054197541 44.2263014489 0 0 0
5434 1 7 -1.0 -17.8959004565 -0.1882238783 44.0678053224 0 0 0
5435 1 4 0.29 -18.0657235222 -0.6561473059 43.1821318396 0 0 0
5436 1 7 -1.0 16.5211502278 -6.7696152392 46.2621991814 0 0 0
5437 1 4 0.29 17.2013745825 -6.2682214995 45.6952764704 0 0 0
5438 1 7 -1.0 6.6582858291 2.3890254529 43.5494229978 0 0 0
5439 1 4 0.29 6.0751791265 2.2694762713 44.3827205782 0 0 0
5440 1 7 -1.0 -12.983910932 4.7786908556 43.9203278067 0 0 0
5441 1 4 0.29 -13.954306256 4.5667871586 43.7345872429 0 0 0
5442 1 7 -1.0 -1.8900098853 8.3314955158 43.2418559226 0 0 0
5443 1 4 0.29 -1.2045833547 9.1112064713 43.3218336232 0 0 0
5444 1 7 -1.0 -10.6977543833 -8.5965751123 42.2874023361 0 0 0
5445 1 4 0.29 -10.2090955589 -7.9354179203 41.7655675901 0 0 0
5446 1 7 -1.0 -7.4267516454 11.4731912783 41.0133363886 0 0 0
5447 1 4 0.29 -7.6787025068 12.3288156674 41.5838150988 0 0 0
5448 1 7 -1.0 2.7477048424 14.4463829268 41.8687138089 0 0 0
5449 1 4 0.29 2.8087249224 14.0452433392 42.8293552593 0 0 0
5450 1 7 -1.0 -20.0899454469 5.7467915535 41.73188207 0 0 0
5451 1 4 0.29 -20.8656702738 5.2302439588 42.0822694171 0 0 0
5452 1 7 -1.0 -7.7500999635 7.0828645867 41.4649884825 0 0 0
5453 1 4 0.29 -7.216943915 6.5380853683 40.8803131138 0 0 0
5454 1 7 -1.0 1.8523761625 12.2313847803 42.7763813668 0 0 0
5455 1 4 0.29 1.5570143611 11.2556386517 43.105146821 0 0 0
5456 1 7 -1.0 18.8354106396 8.7090542544 45.4414398922 0 0 0
5457 1 4 0.29 18.0986472352 9.244633133 44.8635220897 0 0 0
5458 1 7 -1.0 -23.9322597338 7.5783530944 39.8582110438 0 0 0
5459 1 4 0.29 -23.3327219626 8.3954403172 40.2212876761 0 0 0
5460 1 7 -1.0 -10.9563080666 -2.281435483 40.9610316274 0 0 0
5461 1 4 0.29 -10.8635908858 -3.0172688468 41.7038412743 0 0 0
5462 1 7 -1.0 -15.4146919753 -5.7146291803 42.54325942 0 0 0
5463 1 4 0.29 -14.7185861774 -6.2028845875 43.1843906433 0 0 0
5464 1 7 -1.0 -15.9128461955 0.7433652828 42.2003113478 0 0 0
5465 1 4 0.29 -16.8119837223 0.2745445623 42.1249007047 0 0 0
5466 1 7 -1.0 -4.9112087176 4.3442991856 43.0705784688 0 0 0
5467 1 4 0.29 -4.4510770226 4.0259534045 43.9075382773 0 0 0
5468 1 7 -1.0 -13.8923442674 1.7545768144 43.6957069348 0 0 0
5469 1 4 0.29 -13.5210430646 2.723858551 43.9926632602 0 0 0
5470 1 7 -1.0 0.3153620793 -9.0229579919 41.9769968438 0 0 0
5471 1 4 0.29 -0.5691133826 -8.99286807 42.4738765743 0 0 0
5472 1 7 -1.0 -7.8965261688 3.7828814171 42.7167285392 0 0 0
5473 1 4 0.29 -8.5022194985 4.4192136524 42.1283743393 0 0 0
5474 1 7 -1.0 4.3963177162 7.7850957468 43.2080311682 0 0 0
5475 1 4 0.29 4.3181861193 7.3440781283 44.1282005546 0 0 0
5476 1 7 -1.0 8.1771159311 5.0598960285 44.6370800067 0 0 0
5477 1 4 0.29 7.3044335864 5.2899582264 45.0435809877 0 0 0
5478 1 7 -1.0 14.4399346332 -0.5041044714 44.5956560729 0 0 0
5479 1 4 0.29 15.3288865915 -1.0165701558 44.1931272876 0 0 0
5480 1 7 -1.0 -8.5146590728 -12.8335964691 42.9982239107 0 0 0
5481 1 4 0.29 -8.2023443895 -13.6948643458 43.3875304742 0 0 0
5482 1 7 -1.0 13.8495442133 11.6629952788 44.0306483026 0 0 0
5483 1 4 0.29 14.6065144939 11.5805800562 44.7221513168 0 0 0
5484 1 7 -1.0 12.9896555502 -3.2094962601 44.2972281689 0 0 0
5485 1 4 0.29 13.442191619 -3.9681168138 44.8531534724 0 0 0
5486 1 7 -1.0 -0.9365570316 5.2677888427 42.9310887357 0 0 0
5487 1 4 0.29 -1.174194556 4.6033198062 43.6776511903 0 0 0
5488 1 7 -1.0 3.1069035599 -4.0802464142 43.9231216891 0 0 0
5489 1 4 0.29 3.6705055986 -3.2538914568 44.2738532103 0 0 0
5490 1 7 -1.0 8.5126275014 -4.9851006979 43.479544476 0 0 0
5491 1 4 0.29 9.2298597328 -4.8592110639 44.3122723296 0 0 0
5492 1 7 -1.0 18.0700549025 0.4640879846 44.9213870429 0 0 0
5493 1 4 0.29 17.8480968253 1.3295134947 45.410783658 0 0 0
5494 1 7 -1.0 0.266226614 -1.1056336781 43.5904184867 0 0 0
5495 1 4 0.29 0.6952157987 -0.6343638562 44.393538343 0 0 0
5496 1 7 -1.0 -4.6988102151 -9.0238025852 41.4166181131 0 0 0
5497 1 4 0.29 -4.6034703769 -9.2566158816 42.3503550624 0 0 0
5498 1 7 -1.0 1.0971905459 -5.4881153751 42.6935327265 0 0 0
5499 1 4 0.29 0.5771693344 -6.3384056129 42.9618996019 0 0 0
5500 1 7 -1.0 6.2221301437 5.276835369 42.1818046934 0 0 0
5501 1 4 0.29 5.4190954735 4.8324789795 42.6336282626 0 0 0
5502 1 7 -1.0 10.4320189657 -1.8918556297 44.8877569239 0 0 0
5503 1 4 0.29 10.0763221628 -2.3116749489 43.9723730201 0 0 0
5504 1 7 -1.0 2.6137257643 -8.0394064436 41.6660677641 0 0 0
5505 1 4 0.29 1.6383014369 -8.412781204 41.8842443532 0 0 0
5506 1 7 -1.0 -0.9407700168 -3.9927562251 44.4857111658 0 0 0
5507 1 4 0.29 -0.7926734566 -4.8871397679 44.8904508578 0 0 0
5508 1 7 -1.0 10.9961927254 -0.5266944581 47.1091673783 0 0 0
5509 1 4 0.29 11.3455434139 -0.4093283475 48.048570772 0 0 0
5510 1 7 -1.0 -13.6717807652 -8.8591068689 41.159072193 0 0 0
5511 1 4 0.29 -14.1552155957 -7.9653401656 41.3354620788 0 0 0
5512 1 7 -1.0 8.244628448 -1.4072266454 42.2069830459 0 0 0
5513 1 4 0.29 8.325962248 -2.3171779636 42.7951004139 0 0 0
5514 1 7 -1.0 13.9866537813 5.4776857637 45.320252851 0 0 0
5515 1 4 0.29 13.3149003834 4.9189460127 45.8599498054 0 0 0
5516 1 7 -1.0 -4.530964617 -12.3734557822 43.1870497902 0 0 0
5517 1 4 0.29 -5.4814291724 -12.0651874524 42.8381320757 0 0 0
5518 1 7 -1.0 13.0910907508 8.3971090548 43.3055873601 0 0 0
5519 1 4 0.29 13.5448387851 7.9057884518 44.1407079149 0 0 0
5520 1 7 -1.0 -3.407209213 -3.2069406575 43.0747185057 0 0 0
5521 1 4 0.29 -2.6283481266 -3.1825969666 42.4036749449 0 0 0
5522 1 7 -1.0 1.2678591224 9.6216839127 43.5633149565 0 0 0
5523 1 4 0.29 0.3657546766 9.9666780266 43.8407706399 0 0 0
5524 1 7 -1.0 -7.0935720954 1.6895791751 39.989103496 0 0 0
5525 1 4 0.29 -7.9038293378 1.4827808509 40.6623464411 0 0 0
5526 1 7 -1.0 -11.1682236704 -6.2354309161 40.9943105538 0 0 0
5527 1 4 0.29 -11.5405109865 -6.9961969313 41.5906001808 0 0 0
5528 1 7 -1.0 -9.1351320605 1.1657333752 41.4835697752 0 0 0
5529 1 4 0.29 -10.0791823968 1.6262174714 41.1639528872 0 0 0
5530 1 7 -1.0 -5.6196458251 1.3432477681 42.8275915123 0 0 0
5531 1 4 0.29 -5.075576585 1.3606121014 43.697089141 0 0 0
5532 1 7 -1.0 4.86135075 -6.2833621866 41.5183787631 0 0 0
5533 1 4 0.29 4.9544246436 -5.5859644999 40.7140293952 0 0 0
5534 1 7 -1.0 6.5465801189 -7.3154329659 39.4882340455 0 0 0
5535 1 4 0.29 6.4168564135 -6.3943240681 39.0661580807 0 0 0
5536 1 7 -1.0 13.9034933745 -6.3092356825 40.779332773 0 0 0
5537 1 4 0.29 14.9182981748 -6.6757199135 40.6543639003 0 0 0
5538 1 7 -1.0 0.6592903614 -6.6670807051 36.444168265 0 0 0
5539 1 4 0.29 -0.3456139063 -6.335693914 36.2902020299 0 0 0
5540 1 7 -1.0 14.7171444587 -3.1232382366 38.6021337165 0 0 0
5541 1 4 0.29 14.9908267472 -3.9618816812 39.173667347 0 0 0
5542 1 7 -1.0 16.501375029 1.1888778708 38.5475427792 0 0 0
5543 1 4 0.29 16.9955653159 1.9861207933 38.0813037268 0 0 0
5544 1 7 -1.0 -11.9602007705 -10.333468278 35.3683332134 0 0 0
5545 1 4 0.29 -12.9573122068 -10.1087167788 35.1874712775 0 0 0
5546 1 7 -1.0 -2.0479799714 -5.73201271 36.1225681523 0 0 0
5547 1 4 0.29 -2.0995212291 -6.3658217842 35.3913131344 0 0 0
5548 1 7 -1.0 6.519779817 -0.0173238588 34.174187323 0 0 0
5549 1 4 0.29 7.4933959507 0.1703696445 34.4070735955 0 0 0
5550 1 7 -1.0 5.0625102186 -4.6971539098 39.3494689323 0 0 0
5551 1 4 0.29 4.5925252065 -4.7573545637 38.398514029 0 0 0
5552 1 7 -1.0 9.4384520169 2.5842246477 38.4636801676 0 0 0
5553 1 4 0.29 9.8834815261 2.3066371181 37.539054262 0 0 0
5554 1 7 -1.0 -7.518418056 -7.981459847 36.4932496707 0 0 0
5555 1 4 0.29 -8.1498502163 -8.8188126435 36.6612820254 0 0 0
5556 1 7 -1.0 10.2267465016 -3.2660566729 36.7676462925 0 0 0
5557 1 4 0.29 9.5163232465 -4.0276554025 36.8563137312 0 0 0
5558 1 7 -1.0 -14.1235700912 -6.279803967 35.4889746836 0 0 0
5559 1 4 0.29 -13.5072184609 -6.9418146892 35.0411425163 0 0 0
5560 1 7 -1.0 9.0682218628 -0.2892869079 32.9869567445 0 0 0
5561 1 4 0.29 8.0580438363 -0.5220826355 32.9779329671 0 0 0
5562 1 7 -1.0 -0.8649779442 -1.8811378565 35.3021739209 0 0 0
5563 1 4 0.29 -0.8068101086 -2.7942576261 34.774275182 0 0 0
5564 1 7 -1.0 17.3604684283 3.350510382 36.2951743125 0 0 0
5565 1 4 0.29 16.5152198618 3.2549836492 36.970032065 0 0 0
5566 1 7 -1.0 16.1932140593 -5.739387393 36.0175247728 0 0 0
5567 1 4 0.29 17.0291099836 -5.269066281 35.8205612523 0 0 0
5568 1 7 -1.0 -14.8173532216 -10.3440971477 35.4033169647 0 0 0
5569 1 4 0.29 -14.63537651 -10.877864758 34.5645593951 0 0 0
5570 1 7 -1.0 -5.9263693111 -5.6491156976 34.0773121563 0 0 0
5571 1 4 0.29 -6.7331036272 -4.9816901838 34.2739431081 0 0 0
5572 1 7 -1.0 -9.3072040171 3.8787143811 34.4733169888 0 0 0
5573 1 4 0.29 -8.779189154 3.681847153 33.5453470545 0 0 0
5574 1 7 -1.0 -7.1829767153 -2.1797865328 36.3857890318 0 0 0
5575 1 4 0.29 -6.7294469454 -2.4780880718 35.509584436 0 0 0
5576 1 7 -1.0 15.9844056418 14.501857134 35.4104245023 0 0 0
5577 1 4 0.29 15.9538322718 13.8238275636 34.5649176763 0 0 0
5578 1 7 -1.0 15.511635634 0.781579905 35.6344432683 0 0 0
5579 1 4 0.29 15.9581996654 1.4634000256 36.3498395195 0 0 0
5580 1 7 -1.0 -10.836618268 -7.7515868807 34.8340476547 0 0 0
5581 1 4 0.29 -11.1390414048 -8.7247151706 35.2008805688 0 0 0
5582 1 7 -1.0 16.5517624761 -2.3209401864 36.7805928686 0 0 0
5583 1 4 0.29 15.8646747607 -2.4780857604 37.5059282368 0 0 0
5584 1 7 -1.0 13.6522796576 15.6665146954 35.2166905817 0 0 0
5585 1 4 0.29 14.444870349 16.2986619316 35.5063281884 0 0 0
5586 1 7 -1.0 3.891306957 -5.3789706741 36.3501756507 0 0 0
5587 1 4 0.29 3.568413696 -4.3614297267 36.4717097671 0 0 0
5588 1 7 -1.0 9.4467288349 -5.7088593479 35.0839518436 0 0 0
5589 1 4 0.29 9.4879964925 -6.0159945269 34.1573861161 0 0 0
5590 1 7 -1.0 3.1807341579 -5.8152046822 31.2718738144 0 0 0
5591 1 4 0.29 3.5162579925 -5.7061097816 30.3233287663 0 0 0
5592 1 7 -1.0 -10.6574363788 5.5400907934 32.7701567426 0 0 0
5593 1 4 0.29 -10.2125375921 6.0824938733 32.0124985858 0 0 0
5594 1 7 -1.0 -9.5967882961 -9.8725089853 37.131986577 0 0 0
5595 1 4 0.29 -10.0692470151 -9.6139408219 36.2752557463 0 0 0
5596 1 7 -1.0 -8.4345412057 -4.2078417126 34.8135634706 0 0 0
5597 1 4 0.29 -8.366892382 -3.6652582802 35.7967617814 0 0 0
5598 1 7 -1.0 7.5086908297 -0.9411704854 36.7280384539 0 0 0
5599 1 4 0.29 7.2492876085 -0.7323082012 35.7354940232 0 0 0
5600 1 7 -1.0 12.6865677976 2.8738246935 34.5226378909 0 0 0
5601 1 4 0.29 12.0887494946 3.8121444466 34.4743978262 0 0 0
5602 1 7 -1.0 -10.3195163994 8.228458453 33.3495443454 0 0 0
5603 1 4 0.29 -10.547803238 7.2408761763 33.3082965486 0 0 0
5604 1 7 -1.0 3.2695243533 5.3069492826 34.4629156219 0 0 0
5605 1 4 0.29 4.3118932903 5.367652634 34.4113497816 0 0 0
5606 1 7 -1.0 19.0517703108 3.074849085 39.4261316823 0 0 0
5607 1 4 0.29 18.1676424657 3.1573422787 38.9584169769 0 0 0
5608 1 7 -1.0 3.5360084502 8.676523156 32.8695196893 0 0 0
5609 1 4 0.29 4.0723720031 7.8651478424 32.3778812395 0 0 0
5610 1 7 -1.0 -10.521356332 1.2786103168 33.7278467772 0 0 0
5611 1 4 0.29 -9.9657167261 2.1088058935 33.4175286582 0 0 0
5612 1 7 -1.0 3.4781036552 -0.6491742008 33.3107534738 0 0 0
5613 1 4 0.29 3.9417696441 -1.6408471786 33.4934197036 0 0 0
5614 1 7 -1.0 15.7434097124 17.093620175 36.3450436594 0 0 0
5615 1 4 0.29 15.9521476165 16.1242253097 36.1222015583 0 0 0
5616 1 7 -1.0 18.2218370214 -3.8665387639 35.2206934431 0 0 0
5617 1 4 0.29 18.678701104 -3.5954605477 34.2855416848 0 0 0
5618 1 7 -1.0 7.0075631657 16.009261238 34.2852028044 0 0 0
5619 1 4 0.29 6.520616378 15.4903200069 33.5878574591 0 0 0
5620 1 7 -1.0 18.9881621215 4.179270859 30.0682337617 0 0 0
5621 1 4 0.29 19.6077502588 4.9669312911 30.464509602 0 0 0
5622 1 7 -1.0 -0.2182766973 -4.3441798988 33.7188240539 0 0 0
5623 1 4 0.29 -0.6144625535 -4.8127269067 34.5135810837 0 0 0
5624 1 7 -1.0 -3.3160670026 -7.7167974203 33.7917311132 0 0 0
5625 1 4 0.29 -3.1536222883 -8.5201037997 33.1773001835 0 0 0
5626 1 7 -1.0 12.5363921616 -9.7055872192 35.1785085892 0 0 0
5627 1 4 0.29 13.4160815929 -9.3072431666 34.9698840734 0 0 0
5628 1 7 -1.0 12.7018943731 7.4298133269 34.7913141004 0 0 0
5629 1 4 0.29 13.2204252566 8.0020481231 34.0543313964 0 0 0
5630 1 7 -1.0 -13.7158950532 -12.8480578001 33.4692146751 0 0 0
5631 1 4 0.29 -13.178598901 -12.3278893656 34.1910230644 0 0 0
5632 1 7 -1.0 -7.9249181492 2.9632392822 32.1760951318 0 0 0
5633 1 4 0.29 -8.4060948492 2.0864247462 31.8927669578 0 0 0
5634 1 7 -1.0 16.1179870893 4.6891239162 33.8030967684 0 0 0
5635 1 4 0.29 16.3978217234 4.062825169 34.565995847 0 0 0
5636 1 7 -1.0 -2.15655088 -9.7309042098 32.0482892517 0 0 0
5637 1 4 0.29 -2.0272796532 -8.6698069858 32.189586364 0 0 0
5638 1 7 -1.0 12.4979702629 -2.1158243218 35.9318558498 0 0 0
5639 1 4 0.29 11.6179669718 -2.6926855961 36.0388766923 0 0 0
5640 1 7 -1.0 3.8672677095 -3.3488348546 33.7714960572 0 0 0
5641 1 4 0.29 4.4380965366 -3.7140290152 34.5666779062 0 0 0
5642 1 7 -1.0 11.0097462943 1.2796773664 36.3983625759 0 0 0
5643 1 4 0.29 11.447106451 1.7482801051 35.5411282372 0 0 0
5644 1 7 -1.0 11.4146725664 -3.08314044 33.1736590968 0 0 0
5645 1 4 0.29 11.8373554806 -2.9072538369 34.1063413728 0 0 0
5646 1 7 -1.0 15.9772591417 12.3869788823 33.6441691015 0 0 0
5647 1 4 0.29 15.2023873111 12.5222214892 34.3230497262 0 0 0
5648 1 7 -1.0 4.2619712394 6.4998889423 31.5091347094 0 0 0
5649 1 4 0.29 3.5352627295 6.198726808 32.2260490522 0 0 0
5650 1 7 -1.0 5.7418274664 9.8105010918 31.2151111516 0 0 0
5651 1 4 0.29 5.1179494448 9.7945282679 32.0232063101 0 0 0
5652 1 7 -1.0 -13.9298751969 -7.5359158831 32.505731549 0 0 0
5653 1 4 0.29 -14.2096613838 -6.7026537977 33.0157503895 0 0 0
5654 1 7 -1.0 -9.6990787767 -4.860998898 29.48630509 0 0 0
5655 1 4 0.29 -8.8767992561 -4.2555549198 29.7085035049 0 0 0
5656 1 7 -1.0 -15.3169837356 5.7657812557 30.0608197618 0 0 0
5657 1 4 0.29 -15.4603141571 6.7975265452 29.793004267 0 0 0
5658 1 7 -1.0 17.6777698612 -1.1519615992 32.3674916183 0 0 0
5659 1 4 0.29 18.6361080834 -1.1817504217 32.8650428707 0 0 0
5660 1 7 -1.0 9.9995941275 -6.9212555285 32.0152643637 0 0 0
5661 1 4 0.29 9.5594455952 -7.4067090464 32.8263173041 0 0 0
5662 1 7 -1.0 15.1936075878 -0.6417463372 33.3730650869 0 0 0
5663 1 4 0.29 15.1790813671 -0.2184252628 34.4406403707 0 0 0
5664 1 7 -1.0 20.2124188633 -0.5845403718 33.3798596167 0 0 0
5665 1 4 0.29 20.4424450106 -1.6265006946 33.4156442225 0 0 0
5666 1 7 -1.0 -14.5938501162 9.7013530616 29.2740339754 0 0 0
5667 1 4 0.29 -15.5243734918 10.0531720853 29.5339851858 0 0 0
5668 1 7 -1.0 -14.6220137283 3.4997827525 31.0746795902 0 0 0
5669 1 4 0.29 -14.7265684449 4.5031827928 30.5319304596 0 0 0
5670 1 7 -1.0 12.065390786 13.2811958595 32.6788822783 0 0 0
5671 1 4 0.29 11.2773346223 13.6560638294 32.1625616638 0 0 0
5672 1 7 -1.0 -10.452665188 6.062086677 29.8290844383 0 0 0
5673 1 4 0.29 -10.8138030645 5.0997657383 30.1406671935 0 0 0
5674 1 7 -1.0 18.8341600658 -2.9277502591 30.1160014632 0 0 0
5675 1 4 0.29 18.5065483205 -2.3916234258 30.9199206426 0 0 0
5676 1 7 -1.0 -7.6794985364 7.0239244642 30.9772903821 0 0 0
5677 1 4 0.29 -8.5172835989 6.4618153844 31.096515569 0 0 0
5678 1 7 -1.0 -7.9962583418 -0.8455052154 30.9557323111 0 0 0
5679 1 4 0.29 -8.0844339244 0.0246336306 30.4562765218 0 0 0
5680 1 7 -1.0 21.6933728524 -3.1328606798 33.3551194664 0 0 0
5681 1 4 0.29 21.4814992086 -4.0754815838 33.2432290938 0 0 0
5682 1 7 -1.0 3.3020472314 -3.5755902374 28.0919910221 0 0 0
5683 1 4 0.29 3.0434786014 -4.4852936912 28.4993978339 0 0 0
5684 1 7 -1.0 -6.7386467992 -7.8092382786 30.6873502992 0 0 0
5685 1 4 0.29 -7.8452634663 -7.8377901361 30.4323748593 0 0 0
5686 1 7 -1.0 6.0584386196 -3.8828107644 35.4739209919 0 0 0
5687 1 4 0.29 5.0435336279 -4.21989768 35.6537218668 0 0 0
5688 1 7 -1.0 1.5898670107 -8.7153130064 30.934680639 0 0 0
5689 1 4 0.29 2.2816540608 -8.0394419174 30.6417225257 0 0 0
5690 1 7 -1.0 -2.2327638697 -1.8330850812 31.7257364079 0 0 0
5691 1 4 0.29 -2.2171061553 -2.5854742901 30.9632817321 0 0 0
5692 1 7 -1.0 2.9057983408 -6.1947123059 28.0205978888 0 0 0
5693 1 4 0.29 3.1927049151 -6.9618280501 28.5654310522 0 0 0
5694 1 7 -1.0 1.4770071833 7.6353037407 31.3280261185 0 0 0
5695 1 4 0.29 2.4184146078 7.8899989207 31.6896695778 0 0 0
5696 1 7 -1.0 5.2671465471 4.3401015833 30.4090159993 0 0 0
5697 1 4 0.29 4.7920858805 5.0929125989 30.9769253815 0 0 0
5698 1 7 -1.0 5.5247822324 14.5851311617 32.1901615578 0 0 0
5699 1 4 0.29 5.1795212483 14.3197146841 33.1089809624 0 0 0
5700 1 7 -1.0 4.1018018143 -8.463121747 29.3016409724 0 0 0
5701 1 4 0.29 3.9135664978 -7.5756877726 29.900998505 0 0 0
5702 1 7 -1.0 12.6939351023 0.6173558542 31.1234165691 0 0 0
5703 1 4 0.29 12.1576612343 1.2214240429 30.5252607556 0 0 0
5704 1 7 -1.0 12.2642871108 3.9307853625 32.0827566389 0 0 0
5705 1 4 0.29 12.2440907727 3.1190048282 32.8288461479 0 0 0
5706 1 7 -1.0 -3.6381915829 -1.4791159623 28.6184518691 0 0 0
5707 1 4 0.29 -2.7798392248 -1.2573712656 28.0242898783 0 0 0
5708 1 7 -1.0 -8.6489625981 1.396949206 29.1913952134 0 0 0
5709 1 4 0.29 -9.607424615 1.0344206587 29.5108104637 0 0 0
5710 1 7 -1.0 6.9994630606 12.6188577355 31.112621017 0 0 0
5711 1 4 0.29 6.2991961341 13.329802527 31.4704220594 0 0 0
5712 1 7 -1.0 -12.1542200066 -12.2194318392 27.3435229552 0 0 0
5713 1 4 0.29 -13.0255929118 -11.8815201673 26.8422761572 0 0 0
5714 1 7 -1.0 -4.7745970467 -9.5893055757 30.8999038036 0 0 0
5715 1 4 0.29 -3.9056341426 -9.9618830712 31.4363892327 0 0 0
5716 1 7 -1.0 16.8654963265 13.9809983331 31.7990283193 0 0 0
5717 1 4 0.29 16.6231806178 13.2867760663 32.6425798709 0 0 0
5718 1 7 -1.0 11.5170757579 -1.6732015068 28.8857086517 0 0 0
5719 1 4 0.29 11.8775104804 -0.8040948124 29.1769478872 0 0 0
5720 1 7 -1.0 18.0960731836 1.1569678305 28.3260734674 0 0 0
5721 1 4 0.29 19.0106889308 0.5866612354 28.3959932837 0 0 0
5722 1 7 -1.0 17.1760014324 -6.0881467069 31.3930424006 0 0 0
5723 1 4 0.29 16.8378645234 -5.6054298104 32.3053086807 0 0 0
5724 1 7 -1.0 -11.2241742959 3.3921684911 28.7395576909 0 0 0
5725 1 4 0.29 -11.0135588566 2.6746852724 29.4257263936 0 0 0
5726 1 7 -1.0 14.4570168665 3.5378293882 30.1236620097 0 0 0
5727 1 4 0.29 13.5789845195 3.4727413367 30.7185332184 0 0 0
5728 1 7 -1.0 -6.3129157991 -4.0454869033 27.4255787337 0 0 0
5729 1 4 0.29 -6.4613884775 -4.4310525752 26.4617824886 0 0 0
5730 1 7 -1.0 20.3167091625 6.5552327131 30.5976945003 0 0 0
5731 1 4 0.29 20.1854106741 6.5989594398 29.5933027585 0 0 0
5732 1 7 -1.0 -17.2008255671 4.3653332535 28.5498615561 0 0 0
5733 1 4 0.29 -16.487620972 4.8248360167 29.1430245597 0 0 0
5734 1 7 -1.0 -12.4961146177 -4.1667990201 29.8514081186 0 0 0
5735 1 4 0.29 -11.4989514103 -4.3212643818 29.8291347991 0 0 0
5736 1 7 -1.0 -16.7640846149 7.1044703872 27.5161503218 0 0 0
5737 1 4 0.29 -16.7166373722 6.2171984915 28.0146776607 0 0 0
5738 1 7 -1.0 -3.9106269114 11.3220532565 28.3677331475 0 0 0
5739 1 4 0.29 -4.8013344186 11.9530218892 28.4719717972 0 0 0
5740 1 7 -1.0 -14.0506116927 -5.3688245186 24.7964611485 0 0 0
5741 1 4 0.29 -14.0286658973 -6.1748966839 25.5303883975 0 0 0
5742 1 7 -1.0 10.9867201485 11.9130394779 30.7609522041 0 0 0
5743 1 4 0.29 11.3741140896 12.4628476999 31.5442860144 0 0 0
5744 1 7 -1.0 0.7340296878 -1.8984058045 28.7717369971 0 0 0
5745 1 4 0.29 0.4783206585 -1.4720651756 27.8484159885 0 0 0
5746 1 7 -1.0 -3.988038867 -11.7251888896 29.4626988255 0 0 0
5747 1 4 0.29 -4.3317460994 -10.9432834386 30.0505796372 0 0 0
5748 1 7 -1.0 -9.1366884678 -7.5402973339 29.7321915582 0 0 0
5749 1 4 0.29 -9.1825522614 -6.5815737388 29.9897831182 0 0 0
5750 1 7 -1.0 -10.3164569256 -8.5696531329 26.7633752284 0 0 0
5751 1 4 0.29 -11.1482428828 -7.9243307285 26.6797461388 0 0 0
5752 1 7 -1.0 -1.2947919341 -6.7025221235 32.05269018 0 0 0
5753 1 4 0.29 -1.8650230584 -7.0839541557 32.7952637346 0 0 0
5754 1 7 -1.0 8.9614454869 3.8978137679 30.1994292804 0 0 0
5755 1 4 0.29 9.4804259668 3.0364579785 29.8816625649 0 0 0
5756 1 7 -1.0 6.1096972102 -0.7354702536 27.874081956 0 0 0
5757 1 4 0.29 5.8923717254 -0.8568611429 26.8001709402 0 0 0
5758 1 7 -1.0 -4.3834396035 -0.221441913 26.1670293007 0 0 0
5759 1 4 0.29 -4.0866399703 -0.6241739308 27.0473655549 0 0 0
5760 1 7 -1.0 18.7045235894 -3.2310170983 27.4064407961 0 0 0
5761 1 4 0.29 19.4134545536 -2.4600271759 27.4893336484 0 0 0
5762 1 7 -1.0 -9.5536004273 -14.8317640927 26.188168692 0 0 0
5763 1 4 0.29 -10.0443580423 -14.010923193 26.5087304224 0 0 0
5764 1 7 -1.0 9.5111155296 -4.9310465045 26.6557657147 0 0 0
5765 1 4 0.29 8.9034661933 -4.2931727937 26.0300711981 0 0 0
5766 1 7 -1.0 4.3846885269 2.5100971932 28.7475909525 0 0 0
5767 1 4 0.29 3.648401893 2.4477355873 28.0408144054 0 0 0
5768 1 7 -1.0 8.2145471458 -5.9905571085 30.1232002047 0 0 0
5769 1 4 0.29 8.792842374 -6.4015835371 30.9020535241 0 0 0
5770 1 7 -1.0 17.3073096694 3.7825100376 25.8950810868 0 0 0
5771 1 4 0.29 17.3538742282 3.3542395195 26.8704658856 0 0 0
5772 1 7 -1.0 -6.3955873879 -4.4777726998 30.2745071014 0 0 0
5773 1 4 0.29 -6.6175119155 -4.5148568273 29.3019032534 0 0 0
5774 1 7 -1.0 2.1710738339 -10.4600950887 29.0015946917 0 0 0
5775 1 4 0.29 3.1049402204 -10.0221100893 29.2036854924 0 0 0
5776 1 7 -1.0 -2.5998900222 -3.8496011955 29.8449331751 0 0 0
5777 1 4 0.29 -2.6492506522 -3.0242625779 29.1801553174 0 0 0
5778 1 7 -1.0 12.7630661996 -5.3303894513 27.8571768323 0 0 0
5779 1 4 0.29 13.0001657561 -4.3300305932 27.9612086809 0 0 0
5780 1 7 -1.0 -9.4376177737 -1.4904079692 28.1677612798 0 0 0
5781 1 4 0.29 -10.2251956254 -0.9148967788 28.0185032255 0 0 0
5782 1 7 -1.0 10.0271553558 1.6802290356 28.9808421554 0 0 0
5783 1 4 0.29 10.7061502224 1.2191872572 28.4356738681 0 0 0
5784 1 7 -1.0 18.3962402753 5.8703638659 27.0156309039 0 0 0
5785 1 4 0.29 18.5153957478 5.9334539411 28.0648293956 0 0 0
5786 1 7 -1.0 22.9945660884 1.3743755304 27.3650825677 0 0 0
5787 1 4 0.29 22.5853554428 1.201950302 28.2902000608 0 0 0
5788 1 7 -1.0 8.7707102169 -0.7121241542 26.647786212 0 0 0
5789 1 4 0.29 7.8576537327 -0.7829321624 27.1587933874 0 0 0
5790 1 7 -1.0 -12.6537343592 -7.2968977006 26.4469931746 0 0 0
5791 1 4 0.29 -12.9109046209 -7.7120822291 25.5278010421 0 0 0
5792 1 7 -1.0 1.0059129309 1.1928515861 27.6783619224 0 0 0
5793 1 4 0.29 1.0505992943 0.6528535704 26.8231959948 0 0 0
5794 1 7 -1.0 13.6470841392 -1.6533443536 24.5439276636 0 0 0
5795 1 4 0.29 12.7933789437 -1.0637838908 24.2590189237 0 0 0
5796 1 7 -1.0 5.2634530506 -3.6518716337 25.6221487165 0 0 0
5797 1 4 0.29 6.2929232694 -3.5857053347 25.346743218 0 0 0
5798 1 7 -1.0 13.7358703195 -1.3066549405 27.507053272 0 0 0
5799 1 4 0.29 12.7756235075 -1.4361549109 27.9900031171 0 0 0
5800 1 7 -1.0 9.6409434131 4.7974946155 26.6736750613 0 0 0
5801 1 4 0.29 8.8246304293 4.1967592313 26.9613770381 0 0 0
5802 1 7 -1.0 2.160072125 -11.0373961341 25.0867387472 0 0 0
5803 1 4 0.29 1.084458653 -11.1286942396 25.1295183411 0 0 0
5804 1 7 -1.0 -6.8913560652 -5.0629040488 24.8983902889 0 0 0
5805 1 4 0.29 -7.6796542374 -5.6491101052 24.6160928516 0 0 0
5806 1 7 -1.0 15.1425420285 14.5558253859 27.5543691359 0 0 0
5807 1 4 0.29 14.8766991078 14.7347779854 28.5770703758 0 0 0
5808 1 7 -1.0 21.0151055093 1.1704468544 29.5238519573 0 0 0
5809 1 4 0.29 20.8775416069 0.2216287329 29.2356471747 0 0 0
5810 1 7 -1.0 3.1261488003 11.2195577898 26.7663564139 0 0 0
5811 1 4 0.29 4.0426595838 11.0065812409 26.1407023173 0 0 0
5812 1 7 -1.0 15.4379557684 8.0105974863 27.2950607582 0 0 0
5813 1 4 0.29 16.42118482 7.9920273771 27.5787163132 0 0 0
5814 1 7 -1.0 5.5526124989 -1.0171104433 25.1801757621 0 0 0
5815 1 4 0.29 5.3728895281 -1.9942072173 25.3603259286 0 0 0
5816 1 7 -1.0 -1.6421769109 -0.1087226951 27.1552832154 0 0 0
5817 1 4 0.29 -0.7655770748 0.3823252978 27.0386972642 0 0 0
5818 1 7 -1.0 -4.0309397194 -1.3440040753 23.8970265772 0 0 0
5819 1 4 0.29 -4.4590267671 -0.9578416905 24.7939881659 0 0 0
5820 1 7 -1.0 -9.462607373 -16.2757708444 20.3189026643 0 0 0
5821 1 4 0.29 -9.9644777388 -17.1999535359 20.5347281831 0 0 0
5822 1 7 -1.0 -5.0805602961 -7.1767466373 25.4949846527 0 0 0
5823 1 4 0.29 -5.8717381258 -6.5695717041 25.1830741164 0 0 0
5824 1 7 -1.0 20.8355148396 -1.4474370362 26.5972952427 0 0 0
5825 1 4 0.29 21.1740857049 -1.1191245221 27.4741513942 0 0 0
5826 1 7 -1.0 1.8684961539 -8.4683327651 23.8252520981 0 0 0
5827 1 4 0.29 1.4512136961 -8.9858580573 24.6617038573 0 0 0
5828 1 7 -1.0 1.9571386563 11.9142322294 24.3216235654 0 0 0
5829 1 4 0.29 2.7176510595 11.4462348652 23.7554193342 0 0 0
5830 1 7 -1.0 19.1229867078 -5.4469055962 25.4474577443 0 0 0
5831 1 4 0.29 18.6299835641 -4.732044969 26.0334789109 0 0 0
5832 1 7 -1.0 -9.5006392558 7.0905699567 24.7548126309 0 0 0
5833 1 4 0.29 -9.6667860754 6.0399088168 24.7743064404 0 0 0
5834 1 7 -1.0 -7.7307300549 -8.4460971324 25.4084606895 0 0 0
5835 1 4 0.29 -8.5404967532 -8.6323002415 26.10627193 0 0 0
5836 1 7 -1.0 -13.7806043598 -7.3756013148 22.8993253725 0 0 0
5837 1 4 0.29 -13.9849998865 -6.7351513279 23.6302700423 0 0 0
5838 1 7 -1.0 14.742096223 -7.5600937255 26.9716647211 0 0 0
5839 1 4 0.29 15.1045758563 -6.9782149354 27.7926645577 0 0 0
5840 1 7 -1.0 16.1038416233 1.504754638 26.6477502498 0 0 0
5841 1 4 0.29 16.9844336364 1.4340695322 27.2728437107 0 0 0
5842 1 7 -1.0 20.2307180868 7.6822700445 25.6352820287 0 0 0
5843 1 4 0.29 20.1520755429 6.7770874208 26.0314213182 0 0 0
5844 1 7 -1.0 11.573635887 0.5662803233 26.3802379418 0 0 0
5845 1 4 0.29 11.6724532597 -0.0028819363 27.2077997643 0 0 0
5846 1 7 -1.0 -1.6642991275 -2.057555539 25.2013636404 0 0 0
5847 1 4 0.29 -1.5384843345 -1.9397351235 26.214949709 0 0 0
5848 1 7 -1.0 4.6571810548 -11.365640992 26.1312434408 0 0 0
5849 1 4 0.29 4.4047434315 -11.5254027527 27.1575363425 0 0 0
5850 1 7 -1.0 24.4212156669 -2.2794515705 25.4781726238 0 0 0
5851 1 4 0.29 24.9972135824 -2.2488827074 26.3617105074 0 0 0
5852 1 7 -1.0 8.0528964138 -3.2656246549 24.9381934123 0 0 0
5853 1 4 0.29 7.9009478095 -2.3892278949 25.6296751 0 0 0
5854 1 7 -1.0 15.8096062902 -2.97422619 25.242083172 0 0 0
5855 1 4 0.29 16.6098520365 -3.6214939494 25.5016666188 0 0 0
5856 1 7 -1.0 10.7055145126 -6.405857047 24.505974359 0 0 0
5857 1 4 0.29 10.0132282712 -6.8183028871 23.7930077668 0 0 0
5858 1 7 -1.0 2.9335068778 8.1672793321 23.7713141969 0 0 0
5859 1 4 0.29 1.8411377191 8.1201019225 23.4972475751 0 0 0
5860 1 7 -1.0 17.1339063151 -6.7102124054 23.3109415302 0 0 0
5861 1 4 0.29 16.7033313524 -5.8907830009 22.9078214313 0 0 0
5862 1 7 -1.0 18.0872298175 2.8557962775 23.3785951343 0 0 0
5863 1 4 0.29 17.6161496994 3.6525914191 22.8644392701 0 0 0
5864 1 7 -1.0 3.8624562486 10.4331828067 23.0691747598 0 0 0
5865 1 4 0.29 3.3385223356 9.5200527405 23.3253350475 0 0 0
5866 1 7 -1.0 21.3701952592 -5.1130029405 23.5765217594 0 0 0
5867 1 4 0.29 22.0226398249 -5.8092493907 24.0165635283 0 0 0
5868 1 7 -1.0 0.1035976141 2.149741855 19.7738344296 0 0 0
5869 1 4 0.29 -0.4062720713 2.7001347365 20.4458211668 0 0 0
5870 1 7 -1.0 -7.0104876099 8.2370595286 23.3591665963 0 0 0
5871 1 4 0.29 -6.4310665336 9.1017949228 23.3194284126 0 0 0
5872 1 7 -1.0 23.466534977 -3.6279148154 22.7899446264 0 0 0
5873 1 4 0.29 24.0323681271 -4.4685000914 22.6663333681 0 0 0
5874 1 7 -1.0 -9.7301480703 0.0580239848 21.4875708152 0 0 0
5875 1 4 0.29 -9.8876058963 -0.4761513854 20.6104246237 0 0 0
5876 1 7 -1.0 11.1716074725 3.6343059359 22.2859501994 0 0 0
5877 1 4 0.29 10.1903097554 3.9309337789 22.0185410132 0 0 0
5878 1 7 -1.0 15.9074788193 7.4182878542 22.3264871805 0 0 0
5879 1 4 0.29 15.5625686945 8.4614063968 22.3850423571 0 0 0
5880 1 7 -1.0 15.691592257 4.2870418283 22.8085583919 0 0 0
5881 1 4 0.29 15.8173691878 4.4827998834 21.8400599255 0 0 0
5882 1 7 -1.0 6.0898234498 -4.3374556882 22.8158762514 0 0 0
5883 1 4 0.29 5.7689215377 -4.3988710221 21.8391839764 0 0 0
5884 1 7 -1.0 7.0863352334 -2.0592205521 20.8632639981 0 0 0
5885 1 4 0.29 7.3038828164 -2.4941130341 19.9756453296 0 0 0
5886 1 7 -1.0 6.9687921642 -9.5259454285 21.6779901875 0 0 0
5887 1 4 0.29 7.2712801306 -10.3076792362 22.3143995033 0 0 0
5888 1 7 -1.0 -11.5061396048 -10.683463823 18.4520333231 0 0 0
5889 1 4 0.29 -10.4984370095 -11.0841510694 18.1873443198 0 0 0
5890 1 7 -1.0 1.8961908085 -3.12643558 21.4560226495 0 0 0
5891 1 4 0.29 2.0855321622 -3.2899050507 20.5227730619 0 0 0
5892 1 7 -1.0 13.9858162677 2.3197745763 22.0513308728 0 0 0
5893 1 4 0.29 14.230717524 3.3110210516 22.3328209183 0 0 0
5894 1 7 -1.0 -3.7385611769 1.5229919282 20.4530481885 0 0 0
5895 1 4 0.29 -2.8945950349 2.0956966723 20.4532186599 0 0 0
5896 1 7 -1.0 -0.8428968191 8.1664243484 21.3225027894 0 0 0
5897 1 4 0.29 0.1719613434 8.277570163 21.4010848137 0 0 0
5898 1 5 -0.82 -15.865743781 -4.3043268164 65.8296475553 0 0 0
5899 1 3 0.41 -16.4321156822 -3.7360000907 65.0781595641 0 0 0
5900 1 3 0.41 -16.339599932 -5.1616131312 65.4496021055 0 0 0
5901 1 5 -0.82 -19.1912128771 -2.2918179626 66.092261796 0 0 0
5902 1 3 0.41 -19.7924780546 -1.7653251872 65.4738809031 0 0 0
5903 1 3 0.41 -18.3783836155 -2.0206939469 65.5282517727 0 0 0
5904 1 5 -0.82 -9.1876383022 -2.4276774445 66.254135581 0 0 0
5905 1 3 0.41 -9.9577598092 -2.645998592 65.5942227825 0 0 0
5906 1 3 0.41 -9.53201948 -1.5106135924 66.5343991851 0 0 0
5907 1 5 -0.82 -13.725151967 -16.5112946135 66.6546449495 0 0 0
5908 1 3 0.41 -13.8694104555 -17.5114271033 66.7619136111 0 0 0
5909 1 3 0.41 -14.6671675656 -16.3942972478 66.1758367936 0 0 0
5910 1 5 -0.82 -10.2967626094 10.1971043335 58.1489609863 0 0 0
5911 1 3 0.41 -9.6720387832 10.8396801678 58.6370308762 0 0 0
5912 1 3 0.41 -10.5185469719 10.9209457431 57.4244857729 0 0 0
5913 1 5 -0.82 -10.6820516937 5.4614208638 58.2662474127 0 0 0
5914 1 3 0.41 -11.1943910787 5.5067243379 57.2994208376 0 0 0
5915 1 3 0.41 -11.2074268393 4.5378451689 58.2751399595 0 0 0
5916 1 5 -0.82 -5.5749220983 -7.8605512644 59.8686820958 0 0 0
5917 1 3 0.41 -6.1425515556 -7.8849783785 58.9722697156 0 0 0
5918 1 3 0.41 -5.6461837692 -6.7598385136 59.6554449306 0 0 0
5919 1 5 -0.82 -8.3072992236 -10.3055440947 57.3181719515 0 0 0
5920 1 3 0.41 -7.5037998632 -9.5965606887 57.2333495436 0 0 0
5921 1 3 0.41 -8.5292234441 -10.1766972361 56.3759046993 0 0 0
5922 1 5 -0.82 14.7430890736 14.2018580042 60.4908651192 0 0 0
5923 1 3 0.41 14.0538739184 13.5531668946 60.7626886368 0 0 0
5924 1 3 0.41 13.9396373725 14.9003625196 60.0549079393 0 0 0
5925 1 5 -0.82 5.5768286751 -10.4931268179 58.7464021467 0 0 0
5926 1 3 0.41 6.0156361325 -9.6341315023 58.2353496336 0 0 0
5927 1 3 0.41 5.6508687783 -10.1772296385 59.8075752911 0 0 0
5928 1 5 -0.82 -23.7853505659 5.9820822526 56.871167155 0 0 0
5929 1 3 0.41 -24.6182003389 6.097921831 56.3318651179 0 0 0
5930 1 3 0.41 -23.5055918579 4.9205874509 56.6893904685 0 0 0
5931 1 5 -0.82 1.1144400362 13.1647023839 57.1436482849 0 0 0
5932 1 3 0.41 0.468240202 12.969631746 56.2463039453 0 0 0
5933 1 3 0.41 1.5150865972 12.2350435089 57.4201754278 0 0 0
5934 1 5 -0.82 -5.0386007992 -6.805987189 55.9372844363 0 0 0
5935 1 3 0.41 -5.7284618733 -7.4270029462 56.4254629162 0 0 0
5936 1 3 0.41 -4.1758061646 -7.3136351844 56.3414816229 0 0 0
5937 1 5 -0.82 10.7823948337 12.9517259642 59.212183731 0 0 0
5938 1 3 0.41 10.564335954 13.1946322023 60.2199194603 0 0 0
5939 1 3 0.41 9.7812972715 12.7323394535 58.9123342821 0 0 0
5940 1 5 -0.82 -0.1127887152 7.6252463293 55.8943577906 0 0 0
5941 1 3 0.41 -0.0530075209 7.02459581 56.7713982963 0 0 0
5942 1 3 0.41 0.8551688081 8.0531862018 55.7967711166 0 0 0
5943 1 5 -0.82 -13.2087419949 7.312733206 56.4956425014 0 0 0
5944 1 3 0.41 -12.346861668 6.7564514629 56.2721871284 0 0 0
5945 1 3 0.41 -13.0296623087 7.4745254165 57.5558256986 0 0 0
5946 1 5 -0.82 -15.6568514836 4.0820656754 56.5066662009 0 0 0
5947 1 3 0.41 -15.180819812 3.5468148656 55.6533138405 0 0 0
5948 1 3 0.41 -16.592928086 3.6232363863 56.1775061115 0 0 0
5949 1 5 -0.82 -9.2230280202 -13.0982967033 56.9504447769 0 0 0
5950 1 3 0.41 -8.9273147164 -14.1264535425 56.6250217667 0 0 0
5951 1 3 0.41 -9.1593471711 -12.6830051865 55.966719089 0 0 0
5952 1 5 -0.82 -1.6847453096 -11.6709379841 53.8763457687 0 0 0
5953 1 3 0.41 -1.0412052844 -11.585742642 53.0395845126 0 0 0
5954 1 3 0.41 -1.3812407493 -10.977499378 54.7331559059 0 0 0
5955 1 5 -0.82 -14.9358383864 -10.5976190602 53.9939933226 0 0 0
5956 1 3 0.41 -14.0964118763 -10.4266850856 53.2506746976 0 0 0
5957 1 3 0.41 -15.6411753231 -10.9267271912 53.2180881558 0 0 0
5958 1 5 -0.82 16.8643445228 0.1722717833 53.7192639129 0 0 0
5959 1 3 0.41 17.1182390629 -0.4800293735 52.9399984314 0 0 0
5960 1 3 0.41 17.7749992701 0.1139626636 54.2961519571 0 0 0
5961 1 5 -0.82 -3.5419781098 -9.1944403248 54.3917063772 0 0 0
5962 1 3 0.41 -4.0755217662 -9.5972936244 55.2451793059 0 0 0
5963 1 3 0.41 -2.7336304969 -9.3568004998 55.0198936145 0 0 0
5964 1 5 -0.82 -11.1216454019 -10.9914542975 54.798603078 0 0 0
5965 1 3 0.41 -11.0229930003 -10.0188317678 55.0671827675 0 0 0
5966 1 3 0.41 -10.1573100809 -11.23950632 54.5085194477 0 0 0
5967 1 5 -0.82 1.1934480266 5.2694495181 53.9797097708 0 0 0
5968 1 3 0.41 0.7053176542 4.7631343902 54.6970640296 0 0 0
5969 1 3 0.41 2.0727203571 4.9031390104 54.4119248732 0 0 0
5970 1 5 -0.82 13.5082758451 7.6918063603 54.4390298222 0 0 0
5971 1 3 0.41 13.6941313713 6.8469580758 55.0352703418 0 0 0
5972 1 3 0.41 12.8234754969 7.8797170329 55.1936061953 0 0 0
5973 1 5 -0.82 12.6884218815 4.386613368 53.6614967432 0 0 0
5974 1 3 0.41 13.2817184584 4.8832205938 54.3159893301 0 0 0
5975 1 3 0.41 11.8938951054 4.3295515439 54.4628437392 0 0 0
5976 1 5 -0.82 -13.8808136916 -13.6466405674 52.327647343 0 0 0
5977 1 3 0.41 -12.8441698989 -13.773603722 52.4809452963 0 0 0
5978 1 3 0.41 -13.8838287159 -12.8738464405 51.6785183023 0 0 0
5979 1 5 -0.82 -16.1874054559 -13.5188532164 49.2652836884 0 0 0
5980 1 3 0.41 -16.5431700441 -14.0133176876 50.1333274137 0 0 0
5981 1 3 0.41 -17.1048866241 -13.8627736064 48.8849145922 0 0 0
5982 1 5 -0.82 -13.0818209961 -8.8084310202 50.1575478583 0 0 0
5983 1 3 0.41 -13.3465547274 -9.7291358144 50.5523073574 0 0 0
5984 1 3 0.41 -12.2056930832 -9.1609174495 49.7863118192 0 0 0
5985 1 5 -0.82 0.4338078756 -8.1910016005 54.5088341252 0 0 0
5986 1 3 0.41 0.7734067291 -8.3259485849 55.4234744813 0 0 0
5987 1 3 0.41 -0.4848045784 -8.654592835 54.7565373416 0 0 0
5988 1 5 -0.82 -16.1923352868 -9.209329962 51.0037956746 0 0 0
5989 1 3 0.41 -16.0568725114 -10.2213972149 51.5019503469 0 0 0
5990 1 3 0.41 -16.3585024683 -8.5462367634 51.8420825241 0 0 0
5991 1 5 -0.82 -1.6345533726 -5.6859921237 52.662209527 0 0 0
5992 1 3 0.41 -1.264886276 -6.6082306761 53.0303450201 0 0 0
5993 1 3 0.41 -0.9082253177 -4.9088986317 53.0242253039 0 0 0
5994 1 5 -0.82 12.145836845 18.094793652 53.2488578658 0 0 0
5995 1 3 0.41 13.1990357935 17.9993170086 53.1013754445 0 0 0
5996 1 3 0.41 11.6108574346 18.0260850704 52.3280818027 0 0 0
5997 1 5 -0.82 14.1328414592 -3.1424300289 51.3825420013 0 0 0
5998 1 3 0.41 14.7180403417 -2.8757761384 52.2365731555 0 0 0
5999 1 3 0.41 14.4770137017 -4.1056913378 51.6996302606 0 0 0
6000 1 5 -0.82 -5.3724701797 -0.5102671928 47.9312163976 0 0 0
6001 1 3 0.41 -4.880058512 -0.4487289149 47.0208914038 0 0 0
6002 1 3 0.41 -6.1306601918 0.3710997364 47.9231330502 0 0 0
6003 1 5 -0.82 -15.6527448501 -3.126756299 44.7970149554 0 0 0
6004 1 3 0.41 -16.3353704386 -3.1181327703 43.8814359817 0 0 0
6005 1 3 0.41 -14.6793196455 -3.0210611959 44.4358128631 0 0 0
6006 1 5 -0.82 -13.6178212432 6.7878045061 45.7829501121 0 0 0
6007 1 3 0.41 -13.6953555968 6.247330955 44.827057293 0 0 0
6008 1 3 0.41 -13.8244245997 5.7974796564 46.1886069279 0 0 0
6009 1 5 -0.82 -1.4059289911 8.1122906064 46.0949167146 0 0 0
6010 1 3 0.41 -0.4462181443 7.6595133134 46.1017115303 0 0 0
6011 1 3 0.41 -1.6767563563 8.0917810433 45.0926706581 0 0 0
6012 1 5 -0.82 -10.9127803837 -6.7386314502 44.4239383267 0 0 0
6013 1 3 0.41 -12.0082316914 -6.5433519754 44.5198887672 0 0 0
6014 1 3 0.41 -11.0611644088 -7.2576542839 43.5178269904 0 0 0
6015 1 5 -0.82 -15.0757432249 -0.3590113645 45.5137299756 0 0 0
6016 1 3 0.41 -15.8119719663 -1.0225893408 45.9533719153 0 0 0
6017 1 3 0.41 -14.3931110291 -0.3737152074 46.2825186733 0 0 0
6018 1 5 -0.82 8.7302891898 7.5459209957 45.5383339165 0 0 0
6019 1 3 0.41 8.4846814193 6.571428215 45.0979546623 0 0 0
6020 1 3 0.41 9.0408752055 7.3211985352 46.5127504264 0 0 0
6021 1 5 -0.82 -1.8383363514 2.0329582236 42.2391238655 0 0 0
6022 1 3 0.41 -1.6587970065 1.3649061239 41.4438902095 0 0 0
6023 1 3 0.41 -0.880589686 2.2608055857 42.4288650169 0 0 0
6024 1 5 -0.82 16.2963372224 1.5306728958 48.7983271955 0 0 0
6025 1 3 0.41 16.2610052555 2.2438483656 49.5965043111 0 0 0
6026 1 3 0.41 15.7150675873 1.9121509188 48.0586014291 0 0 0
6027 1 5 -0.82 -6.3522295905 10.5506448979 45.7687797086 0 0 0
6028 1 3 0.41 -5.7545273538 11.4177506846 45.8849781247 0 0 0
6029 1 3 0.41 -7.1592348768 11.0843492285 45.4614433509 0 0 0
6030 1 5 -0.82 8.3753402698 -8.4595355106 44.9737615343 0 0 0
6031 1 3 0.41 7.9253519169 -8.4412056123 44.0361258251 0 0 0
6032 1 3 0.41 7.7785352057 -9.1279219353 45.2950003764 0 0 0
6033 1 5 -0.82 10.1681886798 11.1200350297 48.3612422344 0 0 0
6034 1 3 0.41 11.0032306193 10.9823143533 49.0465455233 0 0 0
6035 1 3 0.41 9.3449002153 10.7602462169 48.8291548811 0 0 0
6036 1 5 -0.82 -6.0061190482 -9.6723044945 46.7107267408 0 0 0
6037 1 3 0.41 -5.1991036432 -10.2642061223 46.4130042629 0 0 0
6038 1 3 0.41 -6.6325193963 -10.1204058001 45.9701871739 0 0 0
6039 1 5 -0.82 -0.274745746 3.8307530607 46.7647743774 0 0 0
6040 1 3 0.41 -0.7340144559 3.8799091768 47.6179159499 0 0 0
6041 1 3 0.41 -1.138742614 3.779101152 46.0667078511 0 0 0
6042 1 5 -0.82 -12.9857493452 -15.1537496654 46.1858209289 0 0 0
6043 1 3 0.41 -13.9484269618 -15.5230721816 46.0647896218 0 0 0
6044 1 3 0.41 -12.8054499802 -15.4556368764 47.1556637232 0 0 0
6045 1 5 -0.82 -2.2602106306 -9.0353323561 45.2518219751 0 0 0
6046 1 3 0.41 -3.026150266 -9.7108140716 45.6406386945 0 0 0
6047 1 3 0.41 -2.308153496 -9.3258597937 44.2034260087 0 0 0
6048 1 5 -0.82 -11.2027932469 0.7962204375 46.4846245273 0 0 0
6049 1 3 0.41 -11.4714821673 1.7497053295 46.8565691861 0 0 0
6050 1 3 0.41 -11.9983709348 0.2179732914 46.8852772323 0 0 0
6051 1 5 -0.82 -1.3728286579 -9.0836193978 47.8124488458 0 0 0
6052 1 3 0.41 -1.692685484 -8.4939445171 47.1488562596 0 0 0
6053 1 3 0.41 -1.0978013872 -9.9839077845 47.3102322157 0 0 0
6054 1 5 -0.82 2.4199258854 3.525938876 46.6062276897 0 0 0
6055 1 3 0.41 1.4681281808 3.7672224667 46.263804427 0 0 0
6056 1 3 0.41 2.328562609 2.5268314477 46.6764787351 0 0 0
6057 1 5 -0.82 -2.1901893666 3.3375691265 44.8330074088 0 0 0
6058 1 3 0.41 -2.5523443806 4.1974286777 44.9327496655 0 0 0
6059 1 3 0.41 -2.6580739888 3.0308096735 43.984560002 0 0 0
6060 1 5 -0.82 -17.3102764817 8.2724291359 46.7324687053 0 0 0
6061 1 3 0.41 -16.4969555155 8.7569364063 46.2030455647 0 0 0
6062 1 3 0.41 -17.8668712266 9.2465628906 46.5661457971 0 0 0
6063 1 5 -0.82 13.4610791601 9.1685183744 48.6885490228 0 0 0
6064 1 3 0.41 12.8509019731 10.0408285517 48.7489991722 0 0 0
6065 1 3 0.41 12.9689930088 8.6996453927 49.4138838108 0 0 0
6066 1 5 -0.82 -8.9605654541 -4.1264277938 45.306991587 0 0 0
6067 1 3 0.41 -8.3817991187 -3.6925363437 46.0554592376 0 0 0
6068 1 3 0.41 -9.5878495576 -3.3651399625 45.1751432467 0 0 0
6069 1 5 -0.82 -8.5109626284 -8.6072544112 44.079038432 0 0 0
6070 1 3 0.41 -8.219850366 -9.3692105812 44.6443741423 0 0 0
6071 1 3 0.41 -9.193035339 -8.9594888468 43.4537275872 0 0 0
6072 1 5 -0.82 -2.781483738 -13.4162207268 45.0290057949 0 0 0
6073 1 3 0.41 -3.5521575014 -12.995864789 44.4377173054 0 0 0
6074 1 3 0.41 -2.3537142427 -13.8989443579 44.20307545 0 0 0
6075 1 5 -0.82 -5.9700515392 3.8982541948 46.1387687141 0 0 0
6076 1 3 0.41 -6.413373174 3.0549729966 45.7267903991 0 0 0
6077 1 3 0.41 -5.1267267715 3.3442323144 46.4614763525 0 0 0
6078 1 5 -0.82 2.6606187569 -3.2746544099 48.536880008 0 0 0
6079 1 3 0.41 3.4512542171 -2.4701741236 48.3377336849 0 0 0
6080 1 3 0.41 2.6367482764 -3.8182739023 47.6585960479 0 0 0
6081 1 5 -0.82 9.9253904738 6.9558007278 47.7363108225 0 0 0
6082 1 3 0.41 9.7307818391 6.9760672329 48.82395371 0 0 0
6083 1 3 0.41 10.8384397246 7.0400780154 48.0377733016 0 0 0
6084 1 5 -0.82 -7.3606379504 -6.0095968662 43.8720224797 0 0 0
6085 1 3 0.41 -6.4199913307 -5.9878492377 43.434258563 0 0 0
6086 1 3 0.41 -7.7944982907 -5.5294262377 43.0295802842 0 0 0
6087 1 5 -0.82 12.8968885117 16.8095453505 48.7875382299 0 0 0
6088 1 3 0.41 13.5331197146 16.5712877186 49.5661366899 0 0 0
6089 1 3 0.41 13.0226401138 17.8606493408 48.6618602732 0 0 0
6090 1 5 -0.82 4.4973174953 -5.4538821571 48.9241367622 0 0 0
6091 1 3 0.41 3.5808334274 -5.9262075456 49.251931664 0 0 0
6092 1 3 0.41 4.2097915918 -5.3446550928 47.9433238508 0 0 0
6093 1 5 -0.82 8.2536955358 10.6057011205 45.3217873425 0 0 0
6094 1 3 0.41 9.1060942778 10.1597737236 45.6851182735 0 0 0
6095 1 3 0.41 8.4752146772 10.7473749365 44.2648504854 0 0 0
6096 1 5 -0.82 18.3056867709 -5.3346716795 48.300665466 0 0 0
6097 1 3 0.41 19.2690701346 -4.8493874983 48.3864788944 0 0 0
6098 1 3 0.41 17.9157109331 -4.8733013104 47.4578742251 0 0 0
6099 1 5 -0.82 -0.9750677468 -5.509974347 48.1914336225 0 0 0
6100 1 3 0.41 -1.0017411552 -6.0318650688 47.2744001389 0 0 0
6101 1 3 0.41 -0.5914187945 -4.5593283409 47.9222048134 0 0 0
6102 1 5 -0.82 -12.0228413277 -0.4180491525 43.6703769218 0 0 0
6103 1 3 0.41 -12.6485249719 0.3551757951 43.9602829502 0 0 0
6104 1 3 0.41 -12.652533179 -0.6303128977 42.8544960361 0 0 0
6105 1 5 -0.82 9.9072958245 4.2072370354 46.7224537056 0 0 0
6106 1 3 0.41 9.9154407304 5.0946335506 47.3618513434 0 0 0
6107 1 3 0.41 9.314376122 4.4694225105 45.8529197136 0 0 0
6108 1 5 -0.82 -11.4043204215 9.4506959112 46.972801765 0 0 0
6109 1 3 0.41 -10.3911479265 9.4337752849 47.2355915613 0 0 0
6110 1 3 0.41 -11.0915876631 9.6488064762 46.0067196886 0 0 0
6111 1 5 -0.82 14.0969384225 6.5458435799 47.7699779402 0 0 0
6112 1 3 0.41 13.2729277289 6.3614001852 48.3172165503 0 0 0
6113 1 3 0.41 13.9719448802 5.9670871441 46.9643720787 0 0 0
6114 1 5 -0.82 10.6704715346 -7.9450871714 46.3465317959 0 0 0
6115 1 3 0.41 10.9327779933 -8.9322185082 46.6853064633 0 0 0
6116 1 3 0.41 9.9868289648 -8.2999378629 45.7747118446 0 0 0
6117 1 5 -0.82 -7.6619033495 -10.9876753651 45.0038309885 0 0 0
6118 1 3 0.41 -8.2270534591 -11.4384463472 45.7996104593 0 0 0
6119 1 3 0.41 -7.9879347312 -11.5883820356 44.1802919704 0 0 0
6120 1 5 -0.82 8.6551616206 -2.5967102259 46.9760491805 0 0 0
6121 1 3 0.41 8.5928288324 -3.4045039117 47.6630339878 0 0 0
6122 1 3 0.41 9.3904121497 -2.8675535037 46.3290652934 0 0 0
6123 1 5 -0.82 -4.4387065274 -1.3677228774 45.2185528404 0 0 0
6124 1 3 0.41 -4.0581648206 -0.4091168437 45.1529472506 0 0 0
6125 1 3 0.41 -5.4342618767 -1.2448283211 45.3403285847 0 0 0
6126 1 5 -0.82 9.8142658221 2.500931605 43.2897605745 0 0 0
6127 1 3 0.41 10.3881683272 1.8154215959 43.9237132047 0 0 0
6128 1 3 0.41 10.1113162731 1.9552092827 42.416339438 0 0 0
6129 1 5 -0.82 -15.1983362548 5.8773010006 42.5277332962 0 0 0
6130 1 3 0.41 -16.056316246 6.5114596168 42.2705303662 0 0 0
6131 1 3 0.41 -14.4196265517 6.4922470521 42.3993600751 0 0 0
6132 1 5 -0.82 -13.9983712068 4.5823602483 46.9029769963 0 0 0
6133 1 3 0.41 -13.7854235789 3.9098809891 47.7076025251 0 0 0
6134 1 3 0.41 -14.9341809547 4.2528464111 46.6863174458 0 0 0
6135 1 5 -0.82 -3.2468467797 11.4442623318 44.1674902177 0 0 0
6136 1 3 0.41 -2.6108197076 11.8709779831 44.8897497678 0 0 0
6137 1 3 0.41 -2.6058720871 11.7385470628 43.3910839936 0 0 0
6138 1 5 -0.82 -11.0518416919 -2.2064156856 45.364431512 0 0 0
6139 1 3 0.41 -11.8021570544 -2.9198226181 45.1953013515 0 0 0
6140 1 3 0.41 -11.401340988 -1.4020844273 44.7585209567 0 0 0
6141 1 5 -0.82 5.3118821335 3.2255999596 47.7636658679 0 0 0
6142 1 3 0.41 5.1814626732 2.2916326234 48.159754611 0 0 0
6143 1 3 0.41 6.2413722898 3.1879291938 48.3054517251 0 0 0
6144 1 5 -0.82 18.024581902 -0.0787647013 47.4981435225 0 0 0
6145 1 3 0.41 18.9979070348 0.050190218 47.3527824026 0 0 0
6146 1 3 0.41 17.7978928822 0.0340381941 46.4475278864 0 0 0
6147 1 5 -0.82 -12.9876781229 -3.7518744197 44.7686217008 0 0 0
6148 1 3 0.41 -13.5902617628 -4.1820959698 45.5137920325 0 0 0
6149 1 3 0.41 -12.7611088496 -4.6576128926 44.284335882 0 0 0
6150 1 5 -0.82 4.6706071253 -8.0468425105 47.154289786 0 0 0
6151 1 3 0.41 5.4830972931 -7.3218251269 47.288331983 0 0 0
6152 1 3 0.41 4.9516546704 -8.749257053 47.9465002404 0 0 0
6153 1 5 -0.82 6.2439023106 8.8682856245 47.0923391102 0 0 0
6154 1 3 0.41 7.0526373436 9.2110798759 46.4737486727 0 0 0
6155 1 3 0.41 6.8303192358 8.30750065 47.7599399528 0 0 0
6156 1 5 -0.82 -2.501159399 -10.4464539 43.0592459467 0 0 0
6157 1 3 0.41 -3.0490346598 -11.2910054937 42.8563809533 0 0 0
6158 1 3 0.41 -2.6832003772 -9.8280117002 42.2544029128 0 0 0
6159 1 5 -0.82 -4.4828067543 9.1625911503 44.0132389974 0 0 0
6160 1 3 0.41 -3.9471385407 10.1025125211 43.9964445007 0 0 0
6161 1 3 0.41 -3.4978283326 8.7943704864 43.7127902644 0 0 0
6162 1 5 -0.82 -7.2957381995 1.981709497 44.8639717626 0 0 0
6163 1 3 0.41 -7.6000138701 2.8098728403 44.2373210765 0 0 0
6164 1 3 0.41 -6.6683832993 1.5080189224 44.1788118772 0 0 0
6165 1 5 -0.82 3.2618786108 9.8809732952 45.4457737119 0 0 0
6166 1 3 0.41 3.8236374163 10.1968600788 44.677111556 0 0 0
6167 1 3 0.41 2.4107158451 10.0576774618 44.8811667669 0 0 0
6168 1 5 -0.82 -0.5149732708 -6.7766986035 45.5694601111 0 0 0
6169 1 3 0.41 -0.6660743616 -7.7425423875 45.2418235284 0 0 0
6170 1 3 0.41 0.5387165415 -6.7500974785 45.4709327043 0 0 0
6171 1 5 -0.82 10.6240443982 15.825467271 47.0471876989 0 0 0
6172 1 3 0.41 9.6962924524 16.2655809524 46.7692379059 0 0 0
6173 1 3 0.41 11.0797833987 16.4782203172 46.3830608036 0 0 0
6174 1 5 -0.82 -9.2254993641 -16.2591007416 42.5889609829 0 0 0
6175 1 3 0.41 -9.6734271897 -16.0741886417 43.5273973891 0 0 0
6176 1 3 0.41 -10.0443635305 -16.3431148066 41.883486622 0 0 0
6177 1 5 -0.82 2.9523132958 -4.9261050046 46.7700642727 0 0 0
6178 1 3 0.41 2.457880688 -5.7791553603 46.4740080884 0 0 0
6179 1 3 0.41 3.0701378651 -4.7677914915 45.720897267 0 0 0
6180 1 5 -0.82 1.522280763 -2.5366368398 45.6235440903 0 0 0
6181 1 3 0.41 2.5876228709 -2.3238505283 45.7189723064 0 0 0
6182 1 3 0.41 1.0737879329 -2.6317431427 46.5125003542 0 0 0
6183 1 5 -0.82 -1.7935738789 -1.6525388998 45.9756419871 0 0 0
6184 1 3 0.41 -1.6621323585 -0.8429690244 46.6286782142 0 0 0
6185 1 3 0.41 -0.9376678332 -1.4274668313 45.4808849153 0 0 0
6186 1 5 -0.82 -13.2849657019 -15.1233999972 43.262448126 0 0 0
6187 1 3 0.41 -14.3584253696 -15.0634344697 43.4311206685 0 0 0
6188 1 3 0.41 -13.1824304949 -15.8647563118 42.6304541187 0 0 0
6189 1 5 -0.82 16.3017558706 7.1992462568 45.6883343736 0 0 0
6190 1 3 0.41 16.1749713859 7.8510073281 44.9833050281 0 0 0
6191 1 3 0.41 15.4363418533 6.6036719192 45.5421637118 0 0 0
6192 1 5 -0.82 14.835130449 2.9971896632 46.7408479085 0 0 0
6193 1 3 0.41 14.5997470196 3.9014890347 46.289014701 0 0 0
6194 1 3 0.41 13.7291073996 2.8495181939 46.8660864699 0 0 0
6195 1 5 -0.82 -0.7400558276 0.3798737144 47.428656973 0 0 0
6196 1 3 0.41 -0.5544042377 0.1046665121 48.3813682224 0 0 0
6197 1 3 0.41 -0.726805156 1.4190798402 47.4684537948 0 0 0
6198 1 5 -0.82 1.5317823059 6.7822190721 43.5607469752 0 0 0
6199 1 3 0.41 0.7804346519 6.1021202479 43.4493366527 0 0 0
6200 1 3 0.41 1.4550109885 6.7790233403 44.6687491027 0 0 0
6201 1 5 -0.82 -3.7376664418 3.2128078356 47.6451911135 0 0 0
6202 1 3 0.41 -3.6339314366 4.2183949106 47.5843078594 0 0 0
6203 1 3 0.41 -2.869956567 3.0107321747 48.1860522387 0 0 0
6204 1 5 -0.82 3.4693164607 0.9224599707 44.1838375731 0 0 0
6205 1 3 0.41 4.1667539892 0.2083547008 44.4526882162 0 0 0
6206 1 3 0.41 3.2417983338 0.8560718757 45.2519174936 0 0 0
6207 1 5 -0.82 -19.3780465996 5.1129326489 44.4148851659 0 0 0
6208 1 3 0.41 -19.383016328 5.3271520126 43.3503335593 0 0 0
6209 1 3 0.41 -19.9390984629 4.2414410485 44.343610696 0 0 0
6210 1 5 -0.82 5.2093497746 -5.9764129192 44.3485376014 0 0 0
6211 1 3 0.41 6.0912846251 -6.2312614732 43.9251281769 0 0 0
6212 1 3 0.41 5.6443258752 -5.7988406507 45.2689542484 0 0 0
6213 1 5 -0.82 7.06238191 -6.0698044385 46.7679631186 0 0 0
6214 1 3 0.41 7.6859636312 -5.6665953758 47.5769069538 0 0 0
6215 1 3 0.41 7.7890250488 -6.622964948 46.3010068484 0 0 0
6216 1 5 -0.82 1.0256055262 -9.7750677728 45.0526953451 0 0 0
6217 1 3 0.41 0.6321730005 -9.6266180639 44.0683108605 0 0 0
6218 1 3 0.41 0.2831383829 -10.4854022542 45.4175572203 0 0 0
6219 1 5 -0.82 8.8060764244 1.931541162 46.9627566173 0 0 0
6220 1 3 0.41 8.2661514227 2.3831937249 47.7018781343 0 0 0
6221 1 3 0.41 9.3670954148 2.8326371092 46.835527248 0 0 0
6222 1 5 -0.82 4.2098212475 -2.1881484395 45.6467756738 0 0 0
6223 1 3 0.41 4.2081998831 -1.8915410817 46.635804908 0 0 0
6224 1 3 0.41 5.183588928 -2.6986751814 45.5266755471 0 0 0
6225 1 5 -0.82 -15.4262197 -11.579790706 43.9164786886 0 0 0
6226 1 3 0.41 -15.8143838359 -10.6917714389 44.4709857638 0 0 0
6227 1 3 0.41 -14.5083159532 -11.7472413964 44.4055448262 0 0 0
6228 1 5 -0.82 11.1241524167 13.8220545829 44.9994414247 0 0 0
6229 1 3 0.41 11.2496844645 13.3363310792 44.026547694 0 0 0
6230 1 3 0.41 10.9994297274 14.7048532688 44.471692154 0 0 0
6231 1 5 -0.82 -8.941203695 -4.7380092157 42.187156441 0 0 0
6232 1 3 0.41 -8.6476209302 -4.0062637848 41.401492091 0 0 0
6233 1 3 0.41 -9.7231060686 -5.1451152502 41.7523573059 0 0 0
6234 1 5 -0.82 -3.0129699412 -5.7310241939 45.1225535087 0 0 0
6235 1 3 0.41 -2.1190026916 -6.2656816568 45.4726992278 0 0 0
6236 1 3 0.41 -3.5948364006 -6.4759736408 44.7511317003 0 0 0
6237 1 5 -0.82 10.483438227 -4.8360879217 45.7718756972 0 0 0
6238 1 3 0.41 10.6272451662 -4.1949182112 45.0095056495 0 0 0
6239 1 3 0.41 11.5299396454 -4.9641993376 45.9810800753 0 0 0
6240 1 5 -0.82 -3.0662513908 5.8991022147 44.8614406156 0 0 0
6241 1 3 0.41 -2.0596375464 5.9550662723 44.6636105631 0 0 0
6242 1 3 0.41 -3.0632644435 6.4497319022 45.71673631 0 0 0
6243 1 5 -0.82 14.0610805524 14.5091309049 43.6778682498 0 0 0
6244 1 3 0.41 14.0564380269 13.4608298232 43.6252418573 0 0 0
6245 1 3 0.41 13.1684265896 14.3953991778 44.2283215352 0 0 0
6246 1 5 -0.82 12.2789049469 2.8216288624 46.6820763051 0 0 0
6247 1 3 0.41 11.4472157438 3.455139678 46.65799723 0 0 0
6248 1 3 0.41 11.8825526751 1.9765065152 46.1782928051 0 0 0
6249 1 5 -0.82 -17.7479540611 -7.1720241138 41.8177077281 0 0 0
6250 1 3 0.41 -17.6150054927 -6.4452681206 41.0604695774 0 0 0
6251 1 3 0.41 -17.7899237765 -7.8384799105 41.0115976005 0 0 0
6252 1 5 -0.82 -4.1413795584 -11.1852660775 45.6445803533 0 0 0
6253 1 3 0.41 -4.5470833599 -11.3030892909 44.6967160472 0 0 0
6254 1 3 0.41 -3.5198496142 -12.1007516752 45.6931824032 0 0 0
6255 1 5 -0.82 16.9033976641 -3.7525386082 46.604430033 0 0 0
6256 1 3 0.41 16.791264312 -2.7265217677 46.5422318435 0 0 0
6257 1 3 0.41 16.9870862063 -4.0263673171 45.5807879892 0 0 0
6258 1 5 -0.82 12.0730197101 11.4205370501 46.2155812657 0 0 0
6259 1 3 0.41 12.7024507382 11.5378419336 45.370318582 0 0 0
6260 1 3 0.41 11.7643349562 10.4272896258 46.1048258789 0 0 0
6261 1 5 -0.82 -20.344796206 -2.1382878334 44.2323400598 0 0 0
6262 1 3 0.41 -21.0391795439 -1.4426392993 44.6891139603 0 0 0
6263 1 3 0.41 -20.0338507935 -1.7833636849 43.3898924373 0 0 0
6264 1 5 -0.82 12.7331122308 2.1625603966 42.6912604613 0 0 0
6265 1 3 0.41 12.2419139177 1.7194530675 43.5874146832 0 0 0
6266 1 3 0.41 13.5643537576 2.0351191558 43.3571429145 0 0 0
6267 1 5 -0.82 -3.6024410739 1.1221690851 45.5382205073 0 0 0
6268 1 3 0.41 -2.5993431952 1.4129511591 45.4125872186 0 0 0
6269 1 3 0.41 -3.9614235856 1.8195268515 46.3225648163 0 0 0
6270 1 5 -0.82 -10.7944170102 3.0633465349 42.8598735632 0 0 0
6271 1 3 0.41 -9.9439705417 2.4624436956 42.5432914232 0 0 0
6272 1 3 0.41 -11.3680497893 2.9012841822 41.8875523493 0 0 0
6273 1 5 -0.82 6.747748066 -3.2454347085 44.9585169509 0 0 0
6274 1 3 0.41 7.399578333 -3.87389577 44.4819966662 0 0 0
6275 1 3 0.41 7.3460025446 -3.2623900292 45.7622847385 0 0 0
6276 1 5 -0.82 -10.8060147493 7.2561319384 44.1714832277 0 0 0
6277 1 3 0.41 -11.7283287914 7.8987037827 44.1067175056 0 0 0
6278 1 3 0.41 -10.3932344998 7.7225473753 43.3688258827 0 0 0
6279 1 5 -0.82 -9.9851215045 5.6501300528 41.9508112241 0 0 0
6280 1 3 0.41 -9.1424375963 6.2615466604 41.6954999661 0 0 0
6281 1 3 0.41 -10.5377910759 5.5638579197 41.0718338091 0 0 0
6282 1 5 -0.82 -16.8033553203 3.1631568975 43.5598918665 0 0 0
6283 1 3 0.41 -16.7771065991 4.0433997165 44.1062301185 0 0 0
6284 1 3 0.41 -16.923490904 3.5726155479 42.6379189334 0 0 0
6285 1 5 -0.82 11.1830692766 9.0754540106 45.1815595018 0 0 0
6286 1 3 0.41 10.4652148193 8.3122236478 45.2774287754 0 0 0
6287 1 3 0.41 11.9391871274 8.657457344 44.5250138491 0 0 0
6288 1 5 -0.82 -6.0484617592 -3.4972088663 42.7736359828 0 0 0
6289 1 3 0.41 -6.2837692475 -3.6430838264 43.7985631477 0 0 0
6290 1 3 0.41 -5.0192450988 -3.3502745423 42.8695605806 0 0 0
6291 1 5 -0.82 -6.5271344139 -0.8327253714 41.2380929412 0 0 0
6292 1 3 0.41 -6.4436903073 -0.3607686241 42.1125012085 0 0 0
6293 1 3 0.41 -5.6426192055 -0.4485699226 40.8611735392 0 0 0
6294 1 5 -0.82 8.2843522631 0.1145674245 44.6414368829 0 0 0
6295 1 3 0.41 8.4159270537 -0.3043863016 43.6913799147 0 0 0
6296 1 3 0.41 7.8359245877 0.990610682 44.1791238902 0 0 0
6297 1 5 -0.82 -8.7242748367 -1.6726534825 42.7248692716 0 0 0
6298 1 3 0.41 -8.1081719674 -1.4679092676 43.5453679156 0 0 0
6299 1 3 0.41 -9.219799396 -2.3734687916 43.2523106096 0 0 0
6300 1 5 -0.82 -9.623729764 0.7912382136 44.1695750945 0 0 0
6301 1 3 0.41 -10.5264164032 0.3830582229 43.9277188666 0 0 0
6302 1 3 0.41 -9.2039568367 0.8702344691 43.1709998241 0 0 0
6303 1 5 -0.82 -0.9263594575 12.2247659131 43.1307403625 0 0 0
6304 1 3 0.41 0.0873401055 12.3385016391 43.4100946515 0 0 0
6305 1 3 0.41 -0.797079115 12.889806969 42.3055399437 0 0 0
6306 1 5 -0.82 -14.7164160663 -1.9224837779 41.9049296493 0 0 0
6307 1 3 0.41 -15.2212335147 -1.1296260104 42.3858924989 0 0 0
6308 1 3 0.41 -13.9867135215 -1.4000912763 41.3534040706 0 0 0
6309 1 5 -0.82 8.6648674525 12.9840769534 46.5706960793 0 0 0
6310 1 3 0.41 7.7990163752 13.6849880559 46.5973071781 0 0 0
6311 1 3 0.41 8.193834115 12.0798873151 46.3758451249 0 0 0
6312 1 5 -0.82 -6.2737369901 6.6365210126 43.7545428437 0 0 0
6313 1 3 0.41 -6.7428625986 6.8006864664 42.8405808132 0 0 0
6314 1 3 0.41 -5.7231981854 5.782766741 43.4571894266 0 0 0
6315 1 5 -0.82 -15.0524991515 3.7024065069 41.2681595379 0 0 0
6316 1 3 0.41 -14.9501832828 4.6728153152 41.8539825364 0 0 0
6317 1 3 0.41 -15.3507172838 4.2116416473 40.4640958126 0 0 0
6318 1 5 -0.82 -4.0627581986 6.63067714 41.7087145396 0 0 0
6319 1 3 0.41 -4.2870817232 5.8244833647 42.2903489098 0 0 0
6320 1 3 0.41 -4.8793770371 6.8620485354 41.1622032274 0 0 0
6321 1 5 -0.82 7.1061640598 8.4279174529 43.3522323075 0 0 0
6322 1 3 0.41 7.8347005544 8.280935548 44.1012205953 0 0 0
6323 1 3 0.41 7.3661135168 9.4271246083 43.2281520802 0 0 0
6324 1 5 -0.82 4.1217874226 3.054267142 42.5618592055 0 0 0
6325 1 3 0.41 3.5705384667 2.5576205276 43.285745238 0 0 0
6326 1 3 0.41 5.0970116605 2.7190749936 42.7340835493 0 0 0
6327 1 5 -0.82 1.754027291 0.3742312787 41.8602375929 0 0 0
6328 1 3 0.41 2.548400357 0.7274825122 42.323568912 0 0 0
6329 1 3 0.41 1.1834334627 0.1163661201 42.6953429638 0 0 0
6330 1 5 -0.82 3.6753582607 10.3336072738 41.7077716739 0 0 0
6331 1 3 0.41 3.0383897385 11.1086116038 42.0981600432 0 0 0
6332 1 3 0.41 4.2872863568 10.9962502625 41.1213124796 0 0 0
6333 1 5 -0.82 9.0865228926 10.5421541644 42.7583539968 0 0 0
6334 1 3 0.41 9.8763129005 9.9263279449 42.3413962295 0 0 0
6335 1 3 0.41 9.6774194955 11.3796022405 42.9444744943 0 0 0
6336 1 5 -0.82 22.0943875998 0.4459778653 44.6893662895 0 0 0
6337 1 3 0.41 21.2576615189 0.1754759732 44.1220520229 0 0 0
6338 1 3 0.41 21.4897366493 0.5296506754 45.5636067778 0 0 0
6339 1 5 -0.82 11.2912839502 16.9626150247 44.5577055298 0 0 0
6340 1 3 0.41 10.6811366923 17.8378337981 44.5044034082 0 0 0
6341 1 3 0.41 11.4822335378 16.9343932708 43.4878042778 0 0 0
6342 1 5 -0.82 0.6896821181 3.0835200989 40.8314856399 0 0 0
6343 1 3 0.41 0.3522320107 3.6430884885 40.0123982734 0 0 0
6344 1 3 0.41 0.6420889922 3.7586072459 41.6194592323 0 0 0
6345 1 5 -0.82 15.2391374374 1.9820866892 44.0350284973 0 0 0
6346 1 3 0.41 14.9424902083 0.9890921939 44.235205192 0 0 0
6347 1 3 0.41 15.2847135529 2.1165910858 45.0374728827 0 0 0
6348 1 5 -0.82 -14.9165290669 1.1311193437 39.2361796304 0 0 0
6349 1 3 0.41 -14.7239877365 0.3545324104 38.495464871 0 0 0
6350 1 3 0.41 -15.9827963687 1.1737272499 39.0738513605 0 0 0
6351 1 5 -0.82 -4.7386361246 -6.5418420024 42.9500582166 0 0 0
6352 1 3 0.41 -4.6768409498 -7.4753316282 42.5997580376 0 0 0
6353 1 3 0.41 -5.0943445994 -6.0859187273 42.0392737612 0 0 0
6354 1 5 -0.82 -13.1062050579 -4.183655138 41.3201857354 0 0 0
6355 1 3 0.41 -12.4316833859 -5.0100650296 41.4428986722 0 0 0
6356 1 3 0.41 -12.3810038659 -3.4315444039 41.1985254076 0 0 0
6357 1 5 -0.82 -2.0587626615 -6.0852929796 42.479269662 0 0 0
6358 1 3 0.41 -2.2981730526 -5.8781969213 43.5036391271 0 0 0
6359 1 3 0.41 -2.9128948133 -6.4416574239 42.076834353 0 0 0
6360 1 5 -0.82 12.8522141084 5.2849857735 42.8911985938 0 0 0
6361 1 3 0.41 13.3582425724 5.0935413483 43.7888862597 0 0 0
6362 1 3 0.41 12.8704651369 6.2712804449 42.9992587123 0 0 0
6363 1 5 -0.82 17.3668353284 11.1753893758 44.0615560213 0 0 0
6364 1 3 0.41 17.3967926923 10.6868972667 43.1877815536 0 0 0
6365 1 3 0.41 16.780899828 12.0376021052 43.7927099228 0 0 0
6366 1 5 -0.82 5.5960725666 -2.1066453541 42.7125362705 0 0 0
6367 1 3 0.41 6.6054965428 -1.9826965307 42.6691962575 0 0 0
6368 1 3 0.41 5.6889195738 -2.5613124336 43.6867840224 0 0 0
6369 1 5 -0.82 -3.6946808012 -0.5789767464 41.9840651698 0 0 0
6370 1 3 0.41 -3.6861974851 -1.5006908986 42.6241430114 0 0 0
6371 1 3 0.41 -4.174111331 0.2116446913 42.5164470397 0 0 0
6372 1 5 -0.82 -4.0424540521 3.0533275809 40.719968082 0 0 0
6373 1 3 0.41 -3.3257099488 3.2113338722 39.9081109782 0 0 0
6374 1 3 0.41 -3.2527330383 3.0833618239 41.3687133942 0 0 0
6375 1 5 -0.82 5.844468249 1.1892576811 41.2146480575 0 0 0
6376 1 3 0.41 6.6167917014 1.8190535428 40.9138768779 0 0 0
6377 1 3 0.41 6.1888740259 1.2459805803 42.1997643696 0 0 0
6378 1 5 -0.82 -7.3603667367 -15.7554122566 40.2698095441 0 0 0
6379 1 3 0.41 -6.9660434713 -14.7968431524 40.345609193 0 0 0
6380 1 3 0.41 -8.0143058676 -15.6131154508 41.0897553965 0 0 0
6381 1 5 -0.82 -6.0911054825 9.2542870494 32.0388028134 0 0 0
6382 1 3 0.41 -6.8682728324 9.3833131322 32.801411132 0 0 0
6383 1 3 0.41 -6.4162988274 8.2847419023 31.7254334966 0 0 0
6384 1 5 -0.82 -6.3849445019 5.2649463831 32.8317303799 0 0 0
6385 1 3 0.41 -7.1502782777 4.5562941427 32.8154344561 0 0 0
6386 1 3 0.41 -6.8961145378 6.057501918 32.2813792559 0 0 0
6387 1 5 -0.82 -3.0303362462 -4.9082853625 33.3344014688 0 0 0
6388 1 3 0.41 -1.9895107361 -5.0792372333 33.1584516413 0 0 0
6389 1 3 0.41 -3.2851932982 -5.8147734212 33.9235796005 0 0 0
6390 1 5 -0.82 -2.7445785416 -12.2925898952 31.9158352098 0 0 0
6391 1 3 0.41 -3.3413760709 -12.1146362413 31.0957305268 0 0 0
6392 1 3 0.41 -2.3265186979 -11.2499286924 31.9556605736 0 0 0
6393 1 5 -0.82 -17.3659191862 2.3902573266 31.3927795518 0 0 0
6394 1 3 0.41 -16.8805869509 1.9117055609 32.2083701236 0 0 0
6395 1 3 0.41 -18.3483650383 2.3708063739 31.8669683368 0 0 0
6396 1 5 -0.82 8.4313616389 -8.7201835606 34.0642583732 0 0 0
6397 1 3 0.41 8.4291093309 -8.2850804219 35.0574286782 0 0 0
6398 1 3 0.41 9.161594553 -9.4096298903 34.3687343269 0 0 0
6399 1 5 -0.82 -18.5747177603 4.9623518797 30.7988596158 0 0 0
6400 1 3 0.41 -19.207750061 4.2252756322 30.4115515735 0 0 0
6401 1 3 0.41 -17.8946166948 4.7416400618 29.9617393289 0 0 0
6402 1 5 -0.82 3.9078337335 12.3630739183 31.6596739551 0 0 0
6403 1 3 0.41 4.3587347374 13.1479228094 31.9968548557 0 0 0
6404 1 3 0.41 4.8363059509 11.9069941029 31.6133607204 0 0 0
6405 1 5 -0.82 0.8018910627 -7.8169756552 33.2352172665 0 0 0
6406 1 3 0.41 0.0174879958 -7.4071259666 32.6951832967 0 0 0
[truncated: 1,556,634 more chars]
