# Supplementary material for: A Machine Learning-Based Computational Architecture for Unlocking Water Dynamics in Saturated Calcium Silicate Hydrate
Source: Materials (Basel). 2026 Jun 18;19(12):2631. doi: 10.3390/ma19122631 (PMC13302851; doi:10.3390/ma19122631)
Supplement: Supplementary file 1 [file materials-19-02631-s001.zip › Supplementary Files/2.Partial examples of smooth pore models and bulk water model/w1.000x0.000y0.000z0.000w1.000x0.000y0.000z0.000z_gap50.data]

# LAMMPS data file written by OVITO Pro 3.11.0

31406 atoms
13070 bonds
5342 angles
9 atom types
3 bond types
2 angle types

-25.5 25.5 xlo xhi
-25.5 25.5 ylo yhi
-79.5 79.5 zlo zhi

Masses

1 40.077999  # Ca1
2 40.077999  # Ca2
3 1.008  # H3
4 1.008  # H4
5 15.999  # O5
6 15.999  # O6
7 15.999  # O7
8 28.085501  # Si8
9 12.0107  # C9

PairIJ Coeffs # lj/cut/coul/long

1 1 5.03e-06 5.5617 10
1 2 5.03e-06 5.5617 10
1 3 0 2.78085 10
1 4 0 2.78085 10
1 5 0.0008768 4.3636 10
1 6 0.0008701 4.3636 10
1 7 0.0007045 5.4567 10
1 8 1.84e-06 3.302 10
1 9 0.133951 3.215 10
2 2 5.03e-06 5.5617 10
2 3 0 2.78085 10
2 4 0 2.78085 10
2 5 0.0006035 4.4694 10
2 6 0.00146 4.3636 10
2 7 0.00104 4.4425 10
2 8 1.84e-06 3.302 10
2 9 0.133951 3.215 10
3 3 0 0 10
3 4 0 0 10
3 5 0 0 10
3 6 0 0 10
3 7 0 0 10
3 8 0 0 10
3 9 0 1.80852 10
4 4 0 0 10
4 5 0 0 10
4 6 0 0 10
4 7 0 0 10
4 8 0 0 10
4 9 0 1.80852 10
5 5 0.1554 3.1655 10
5 6 0.005253 4.2368 10
5 7 0.8705 2.8965 10
5 8 0.0005302 3.2337 10
5 9 0.151663 3.39128 10
6 6 1.2434 2.7339 10
6 7 0.04554 3.6218 10
6 8 0.0005611 3.271 10
6 9 0.183695 3.23842 10
7 7 0.1554 3.1655 10
7 8 0.0005947 3.263 10
7 9 0.183695 3.23842 10
8 8 1.84e-06 3.302 10
8 9 0.0769592 3.83524 10
9 9 0.148 3.61705 10

Bond Coeffs # harmonic

1 277.067 1
2 277.067 1
3 480 1.4

Angle Coeffs # harmonic

1 90 120
2 22.8848 109.47

Atoms  # full

1 1 8 1.72 -19.0308104958 16.2915883981 77.4752827285 0 0 0
2 1 8 1.72 -19.6116959542 13.4618790505 76.5754784039 0 0 0
3 1 8 1.72 -24.472709056 16.4507394138 76.5098702993 0 0 0
4 1 8 1.72 -22.2036239961 19.8483228588 73.2482695383 0 0 0
5 1 8 1.72 -19.8213713552 22.1301724322 73.0625631226 0 0 0
6 1 8 1.72 -22.9995251804 14.499688015 72.4957893494 0 0 0
7 1 8 1.72 -20.6528411063 16.2346256524 72.356909131 0 0 0
8 1 8 1.72 -21.9527227957 18.2998616221 66.6507815885 0 0 0
9 1 8 1.72 -24.0272636374 15.2924843477 62.6590785934 0 0 0
10 1 8 1.72 -21.6091988762 23.3832881122 60.7155791721 0 0 0
11 1 8 1.72 -19.7385782022 16.2970811036 57.150052326 0 0 0
12 1 8 1.72 -20.0067421832 13.4022806274 50.7608468285 0 0 0
13 1 8 1.72 -20.5877063196 18.5654311387 52.3420105312 0 0 0
14 1 8 1.72 -21.855444221 15.6981576197 51.8667272885 0 0 0
15 1 8 1.72 -23.3375727117 21.6636060932 48.4874069314 0 0 0
16 1 8 1.72 -20.1682387718 18.5737717667 49.8904140948 0 0 0
17 1 8 1.72 -22.8833407414 24.4122365976 48.2691072023 0 0 0
18 1 8 1.72 -22.6014056472 16.4352105996 45.6172931281 0 0 0
19 1 8 1.72 -19.0196534529 19.6063685094 42.1380765542 0 0 0
20 1 8 1.72 -23.8660077781 19.493646803 40.7577064146 0 0 0
21 1 8 1.72 -22.8838278502 15.5772475113 37.5402153398 0 0 0
22 1 8 1.72 -19.8396554564 22.6013254238 32.6125008482 0 0 0
23 1 8 1.72 -20.8966806027 24.665651203 34.2578998465 0 0 0
24 1 8 1.72 -20.29426329 14.7815387281 31.1044396127 0 0 0
25 1 8 1.72 -24.6417198888 16.6588929481 30.645550865 0 0 0
26 1 8 1.72 -23.3866207885 19.3995724741 31.6788092452 0 0 0
27 1 1 1.43 -22.7408046056 13.2433078956 75.8783935041 0 0 0
28 1 1 1.43 -24.3413127294 19.3276974568 75.2064167214 0 0 0
29 1 1 1.43 -21.5670448026 16.3842988835 75.0678205555 0 0 0
30 1 1 1.43 -20.0009505551 19.087192373 75.1748544276 0 0 0
31 1 1 1.43 -22.9134992478 22.9809713063 73.2940505528 0 0 0
32 1 1 1.43 -19.3742497312 13.1578140855 73.6807031404 0 0 0
33 1 1 1.43 -23.8349225191 17.3346758338 72.8260249269 0 0 0
34 1 1 1.43 -20.1651106344 19.063162151 71.1026217759 0 0 0
35 1 1 1.43 -23.4950481385 19.2427565115 69.7904210473 0 0 0
36 1 1 1.43 -24.8668327301 24.5264956292 70.4890798599 0 0 0
37 1 1 1.43 -20.1138822058 23.8037122062 69.9694488475 0 0 0
38 1 1 1.43 -22.0721235564 16.3155990647 69.2846339557 0 0 0
39 1 1 1.43 -20.2242449207 20.4296662568 65.9788197373 0 0 0
40 1 1 1.43 -23.4479728506 21.9762311216 66.9932056082 0 0 0
41 1 1 1.43 -23.1639575475 19.3188403303 63.8615657684 0 0 0
42 1 1 1.43 -24.7464758245 22.5251528768 63.4802690072 0 0 0
43 1 1 1.43 -19.566700111 24.4845985773 63.6223547567 0 0 0
44 1 1 1.43 -19.6918461295 21.1554095614 61.1812434094 0 0 0
45 1 1 1.43 -20.9443553903 13.7802989446 64.2875574965 0 0 0
46 1 1 1.43 -23.3439471512 16.0224840689 58.0667441924 0 0 0
47 1 2 2.2896396396 -24.9231198544 21.6005312795 59.579873805 0 0 0
48 1 2 2.2896396396 -19.1339974396 23.6229098315 58.0776369128 0 0 0
49 1 2 2.2896396396 -21.6309773695 19.0363145925 58.2048946561 0 0 0
50 1 1 1.43 -24.4771164422 14.8230580778 51.3495913279 0 0 0
51 1 1 1.43 -23.1577741422 18.1014214989 50.1522184754 0 0 0
52 1 1 1.43 -21.6647420498 21.7208915671 50.8665205438 0 0 0
53 1 1 1.43 -21.4923676686 15.3640331234 48.6146632971 0 0 0
54 1 1 1.43 -24.0956165366 13.6237575756 47.5776457223 0 0 0
55 1 1 1.43 -19.4220086887 17.4871864774 47.3465456419 0 0 0
56 1 1 1.43 -21.2206208512 19.3917467702 44.6922508423 0 0 0
57 1 1 1.43 -19.8663534399 15.3670269014 44.903612325 0 0 0
58 1 1 1.43 -19.2773303087 22.5545905852 42.8933986059 0 0 0
59 1 1 1.43 -21.1822943423 20.9432823753 39.7015518122 0 0 0
60 1 1 1.43 -24.0553054611 22.5968531781 41.6646465844 0 0 0
61 1 1 1.43 -20.8213645271 13.54126078 39.3872134571 0 0 0
62 1 1 1.43 -24.7519029611 21.0852602234 38.3621764345 0 0 0
63 1 1 1.43 -19.1186851402 21.7191160961 35.9026358518 0 0 0
64 1 1 1.43 -24.0148269176 12.9987973063 36.8745665103 0 0 0
65 1 1 1.43 -20.8564949458 13.0424879138 35.8874961476 0 0 0
66 1 1 1.43 -22.1174042486 16.7867606218 32.8491412042 0 0 0
67 1 2 2.2896396396 -23.3092348126 13.0990646499 32.0176088722 0 0 0
68 1 2 2.2896396396 -23.7597322436 22.5288504484 33.3486604027 0 0 0
69 1 2 2.2896396396 -20.269868071 18.2380969366 30.051697163 0 0 0
70 1 2 2.2896396396 -24.579299193 22.5298763741 77.100481854 0 0 0
71 1 6 -1.14 -19.7994141447 16.5522841779 28.4298977168 0 0 0
72 1 6 -1.14 -24.1586735336 14.8128975312 76.4976125032 0 0 0
73 1 6 -1.14 -19.6671399378 16.9783701041 76.2074673487 0 0 0
74 1 6 -1.14 -20.5450238475 14.0927804863 75.3789105449 0 0 0
75 1 6 -1.14 -19.602171202 22.7107968469 74.5421144777 0 0 0
76 1 6 -1.14 -24.2637669183 16.975451071 74.9852081323 0 0 0
77 1 6 -1.14 -23.4566027893 20.7461680439 73.6035406496 0 0 0
78 1 6 -1.14 -22.2238711601 18.7183014467 74.4176140483 0 0 0
79 1 6 -1.14 -24.4966451975 23.4148207367 75.0050588177 0 0 0
80 1 6 -1.14 -20.7595029088 20.7567364525 73.2008520913 0 0 0
81 1 6 -1.14 -23.1830669784 13.6064487499 73.7397568885 0 0 0
82 1 6 -1.14 -20.5946003055 23.3316546391 72.2708841323 0 0 0
83 1 6 -1.14 -19.9644538021 17.2958723811 73.4718743999 0 0 0
84 1 6 -1.14 -22.4638516257 19.0679445833 71.8457622185 0 0 0
85 1 6 -1.14 -24.4358077485 15.1651945359 72.0833436063 0 0 0
86 1 6 -1.14 -22.0946243047 15.8482544441 72.9752901542 0 0 0
87 1 6 -1.14 -24.0486392284 16.9756942598 70.3359155761 0 0 0
88 1 6 -1.14 -20.7243171313 16.9062305733 70.9660813832 0 0 0
89 1 6 -1.14 -19.6450643859 14.9935566612 72.3076078885 0 0 0
90 1 6 -1.14 -22.2459668242 18.2149129476 68.1853130805 0 0 0
91 1 6 -1.14 -22.4419959997 19.7467480984 66.0405752653 0 0 0
92 1 6 -1.14 -20.3700587558 18.1692833969 66.2232899016 0 0 0
93 1 6 -1.14 -23.0407485993 14.2199277805 63.3510794493 0 0 0
94 1 6 -1.14 -20.5327506143 23.3055403502 61.9085868748 0 0 0
95 1 6 -1.14 -20.8628138942 22.7633243377 59.4489324898 0 0 0
96 1 6 -1.14 -21.8705217128 24.9555936185 60.5246437188 0 0 0
97 1 6 -1.14 -19.7110119164 19.9206643633 59.2973659436 0 0 0
98 1 6 -1.14 -23.6863612892 18.2775048263 57.4140065541 0 0 0
99 1 6 -1.14 -21.0969971163 16.8164522989 57.7870320655 0 0 0
100 1 6 -1.14 -22.8388012529 14.9100142908 52.8487220013 0 0 0
101 1 6 -1.14 -24.8467019188 22.1382193214 47.9152288998 0 0 0
102 1 6 -1.14 -21.4568090804 17.2274299845 52.3800296624 0 0 0
103 1 6 -1.14 -23.7127363812 20.5599616891 49.6130186429 0 0 0
104 1 6 -1.14 -24.8375856892 13.4505322001 49.6056758501 0 0 0
105 1 6 -1.14 -19.159327595 18.2165996076 51.5213854812 0 0 0
106 1 6 -1.14 -21.1401172427 19.4427979405 50.8659570112 0 0 0
107 1 6 -1.14 -19.7745809628 23.0921274032 51.134420925 0 0 0
108 1 6 -1.14 -22.6258154147 15.759538352 50.4607679676 0 0 0
109 1 6 -1.14 -22.6613933569 23.0188086762 49.1441676964 0 0 0
110 1 6 -1.14 -19.204981519 19.4315459124 49.0088048444 0 0 0
111 1 6 -1.14 -19.8771045428 13.8692070828 49.2943493313 0 0 0
112 1 6 -1.14 -20.9031778491 17.5282866331 49.1070438723 0 0 0
113 1 6 -1.14 -22.7898790759 24.192520061 46.6874759209 0 0 0
114 1 6 -1.14 -22.6617046171 15.2802247087 46.6435266608 0 0 0
115 1 6 -1.14 -19.0356017882 12.7665153964 47.0355510297 0 0 0
116 1 6 -1.14 -19.6435822146 15.2845019559 47.2037817542 0 0 0
117 1 6 -1.14 -21.0662192846 17.1739680933 45.5979995373 0 0 0
118 1 6 -1.14 -19.4050075094 20.3196606794 43.6002035443 0 0 0
119 1 6 -1.14 -22.4954311311 12.6699863596 41.0339435244 0 0 0
120 1 6 -1.14 -19.3242928277 20.9808346803 41.1476994361 0 0 0
121 1 6 -1.14 -23.337552899 21.0620096696 40.242563023 0 0 0
122 1 6 -1.14 -24.8597258693 19.1687664992 39.5521783691 0 0 0
123 1 6 -1.14 -22.2139980353 14.0748668653 37.558474554 0 0 0
124 1 6 -1.14 -19.4814561265 13.0131297653 37.566634822 0 0 0
125 1 6 -1.14 -24.5084034025 15.1196612973 37.6400332329 0 0 0
126 1 6 -1.14 -19.5529771825 21.4700307 33.7272965846 0 0 0
127 1 6 -1.14 -19.8497610548 24.108697638 33.0806542947 0 0 0
128 1 6 -1.14 -24.4185683208 24.6769395086 34.346204909 0 0 0
129 1 6 -1.14 -23.7422835105 15.7638650231 31.6326173553 0 0 0
130 1 6 -1.14 -21.8806792008 18.816040317 31.871293917 0 0 0
131 1 6 -1.14 -20.6491825829 16.262977027 31.1879771818 0 0 0
132 1 6 -1.14 -24.022815999 20.1518257441 32.90569528 0 0 0
133 1 6 -1.14 -24.2311779933 18.2571202813 30.9700433619 0 0 0
134 1 6 -1.14 -24.5175684411 16.2275785351 29.1130105742 0 0 0
135 1 7 -1.0 -22.334068057 23.2373339739 77.1752936022 0 0 0
136 1 4 0.29 -21.9132665915 24.150025946 77.3243503518 0 0 0
137 1 7 -1.0 -20.5481715408 20.9343712881 68.8792468713 0 0 0
138 1 4 0.29 -19.5774276853 21.2131967209 68.7085494961 0 0 0
139 1 7 -1.0 -22.2410696521 13.7416473241 71.1880414465 0 0 0
140 1 4 0.29 -21.3429123479 13.5139038853 70.7957322222 0 0 0
141 1 7 -1.0 -22.7520083391 22.2897562549 70.0443367216 0 0 0
142 1 4 0.29 -21.9089056877 21.8149397298 69.7168478647 0 0 0
143 1 7 -1.0 -18.1791326784 18.0871432346 68.8214159975 0 0 0
144 1 4 0.29 -18.7546487592 18.8179287994 68.3826489349 0 0 0
145 1 7 -1.0 -24.0095475368 24.8527238037 67.4589454588 0 0 0
146 1 4 0.29 -24.8913181163 24.3118282283 67.5597405959 0 0 0
147 1 7 -1.0 -22.7149896505 16.9981261857 65.8147665979 0 0 0
148 1 4 0.29 -22.995831228 16.225974642 65.1686056921 0 0 0
149 1 7 -1.0 -23.3994139226 16.8666354705 62.5232099818 0 0 0
150 1 4 0.29 -22.3230959447 16.8893155201 62.4227290725 0 0 0
151 1 7 -1.0 -21.4779295455 14.0434981387 67.552626561 0 0 0
152 1 4 0.29 -22.4694397568 14.0498148459 67.2457025807 0 0 0
153 1 7 -1.0 -20.0646724666 23.3283298566 66.6401091733 0 0 0
154 1 4 0.29 -19.313846016 23.4374296691 67.2636480466 0 0 0
155 1 7 -1.0 -16.9604372009 24.6694193775 62.184681567 0 0 0
156 1 4 0.29 -16.0442562659 24.672026308 61.736589276 0 0 0
157 1 7 -1.0 -24.2336578358 14.87529701 61.0646972155 0 0 0
158 1 4 0.29 -23.5385876843 14.3962040371 60.5450971156 0 0 0
159 1 7 -1.0 -22.0330173555 22.0338098953 64.0598699612 0 0 0
160 1 4 0.29 -21.5382507071 22.763553481 63.4344803565 0 0 0
161 1 7 -1.0 -20.4000791558 16.4061832947 62.7134661663 0 0 0
162 1 4 0.29 -21.1512267413 15.8211618831 62.3300288861 0 0 0
163 1 7 -1.0 -23.1614522963 20.1858143514 59.6080392019 0 0 0
164 1 4 0.29 -23.1011360651 19.3793614265 60.237233314 0 0 0
165 1 7 -1.0 -21.7661786246 17.9716587347 60.3051338957 0 0 0
166 1 4 0.29 -22.0196219405 17.4457153341 61.1337985621 0 0 0
167 1 7 -1.0 -21.3503217454 13.8212217845 59.6166068622 0 0 0
168 1 4 0.29 -20.6768048031 14.5324044032 59.9721893213 0 0 0
169 1 7 -1.0 -18.4442095731 17.0590481958 57.8295314084 0 0 0
170 1 4 0.29 -17.5839200133 17.3249084014 57.2848027432 0 0 0
171 1 7 -1.0 -23.0273138646 22.5053820016 61.0445423353 0 0 0
172 1 4 0.29 -22.8209614505 21.5083164944 61.1805305751 0 0 0
173 1 7 -1.0 -19.4802270848 14.5934883138 57.5183216174 0 0 0
174 1 4 0.29 -19.5274352504 14.3226863975 58.5337300924 0 0 0
175 1 7 -1.0 -19.6506844976 16.2127540385 55.5237118786 0 0 0
176 1 4 0.29 -20.1988107436 16.3314659706 54.5925401687 0 0 0
177 1 7 -1.0 -24.0401573781 23.4826055857 58.5462627231 0 0 0
178 1 4 0.29 -23.7945943383 24.0192441155 57.5971928098 0 0 0
179 1 7 -1.0 -24.5533823709 12.9093224979 58.0262215327 0 0 0
180 1 4 0.29 -24.9298821932 12.6001661277 58.8956242786 0 0 0
181 1 7 -1.0 -19.9097898802 23.9087324389 56.000021642 0 0 0
182 1 4 0.29 -20.7256149441 23.6114858986 55.3837306035 0 0 0
183 1 7 -1.0 -24.8449839693 20.563468901 56.3428154765 0 0 0
184 1 4 0.29 -24.2642605801 21.1959804415 55.6778442722 0 0 0
185 1 7 -1.0 -24.3949138771 13.2784386697 55.0379204293 0 0 0
186 1 4 0.29 -23.636147871 13.5450748385 54.4144771547 0 0 0
187 1 7 -1.0 -24.4778128474 19.9086356427 53.489028785 0 0 0
188 1 4 0.29 -23.8347019624 19.1453053934 53.0214591057 0 0 0
189 1 7 -1.0 -20.7152941197 19.6557576659 53.5168858885 0 0 0
190 1 4 0.29 -20.6087739307 20.5379429519 54.0150207286 0 0 0
191 1 7 -1.0 -22.4604599171 20.9568384609 47.2820199937 0 0 0
192 1 4 0.29 -21.7744480472 21.5615443849 46.7712190236 0 0 0
193 1 7 -1.0 -21.1313593404 22.7679339668 44.9502213279 0 0 0
194 1 4 0.29 -21.9071637642 22.9366932527 45.6909313126 0 0 0
195 1 7 -1.0 -23.7526469484 20.9395270798 44.4603932544 0 0 0
196 1 4 0.29 -23.0564566982 21.4294976708 45.1322100916 0 0 0
197 1 7 -1.0 -23.6775355192 17.6477357183 45.5464971061 0 0 0
198 1 4 0.29 -24.3199041769 17.7065382364 46.3254710645 0 0 0
199 1 7 -1.0 -19.3792639037 21.9096758903 47.9390237493 0 0 0
200 1 4 0.29 -20.2237512008 22.279507381 47.5424003856 0 0 0
201 1 7 -1.0 -22.7191312576 15.6757892797 43.8719229268 0 0 0
202 1 4 0.29 -22.2738507636 15.8023858799 42.9011420129 0 0 0
203 1 7 -1.0 -19.8147964525 23.1399171712 38.6067751061 0 0 0
204 1 4 0.29 -18.946215273 23.6802276905 38.9458388689 0 0 0
205 1 7 -1.0 -22.0687462782 24.4777223062 42.5535515298 0 0 0
206 1 4 0.29 -21.94617306 23.7815005955 43.2970726681 0 0 0
207 1 7 -1.0 -22.5837582343 18.4710182448 41.0480836806 0 0 0
208 1 4 0.29 -21.6499798459 18.1267794444 41.4681007525 0 0 0
209 1 7 -1.0 -24.6861803942 19.7331927521 42.2436155244 0 0 0
210 1 4 0.29 -24.4807017883 20.1200469022 43.3053363628 0 0 0
211 1 7 -1.0 -19.9302921348 18.1778574291 41.8508761648 0 0 0
212 1 4 0.29 -20.0448996029 17.1167017082 41.877097242 0 0 0
213 1 7 -1.0 -22.2380479816 16.457914245 38.7269270087 0 0 0
214 1 4 0.29 -22.3124286195 17.0566149341 39.5497711553 0 0 0
215 1 7 -1.0 -19.3525349857 15.2900589026 41.7300890309 0 0 0
216 1 4 0.29 -19.8638576579 14.4672721589 41.6433989828 0 0 0
217 1 7 -1.0 -21.7629813115 20.594296457 36.9667593456 0 0 0
218 1 4 0.29 -21.0773587202 19.7596835404 36.9685758808 0 0 0
219 1 7 -1.0 -24.718075785 13.9742839204 40.1585246552 0 0 0
220 1 4 0.29 -24.8110844801 14.5238810613 41.090658928 0 0 0
221 1 7 -1.0 -22.6691519038 16.2597469586 36.0389213287 0 0 0
222 1 4 0.29 -21.7460451882 16.7611099225 36.0586435852 0 0 0
223 1 7 -1.0 -21.8542092366 23.3762780765 34.5839879651 0 0 0
224 1 4 0.29 -21.8716557368 22.9386756979 35.5561809389 0 0 0
225 1 7 -1.0 -20.0687245334 24.9847162743 35.5966608165 0 0 0
226 1 4 0.29 -19.8541522821 24.9878754082 36.6324912216 0 0 0
227 1 7 -1.0 -17.1447263027 19.2462124394 35.617540123 0 0 0
228 1 4 0.29 -17.5141406842 19.197937666 36.5736932221 0 0 0
229 1 7 -1.0 -18.9100876037 19.6500278432 37.9285072286 0 0 0
230 1 4 0.29 -19.3670179364 18.8006316643 37.6602117684 0 0 0
231 1 7 -1.0 -20.1483496108 17.2796727441 35.0478081844 0 0 0
232 1 4 0.29 -19.6549815034 17.4666636538 35.892153113 0 0 0
233 1 7 -1.0 -23.138401135 14.061364522 34.0717386643 0 0 0
234 1 4 0.29 -23.3285050471 14.8861845454 34.6890157945 0 0 0
235 1 7 -1.0 -23.6626260556 21.5919128943 35.4492540354 0 0 0
236 1 4 0.29 -22.8054072793 21.2316409867 36.0029332158 0 0 0
237 1 7 -1.0 -17.1184112843 15.3615017769 33.654241565 0 0 0
238 1 4 0.29 -16.4960139718 15.1902677758 34.4888958336 0 0 0
239 1 7 -1.0 -21.6119177277 22.2926374558 32.0214124619 0 0 0
240 1 4 0.29 -21.8408559874 23.20729383 31.539596918 0 0 0
241 1 7 -1.0 -21.0561446191 13.6897368281 32.0252931176 0 0 0
242 1 4 0.29 -20.6295280349 12.8134427023 32.4179592407 0 0 0
243 1 7 -1.0 -18.6621146603 14.4376987307 31.0619634304 0 0 0
244 1 4 0.29 -18.407557749 13.4623591854 30.9008918513 0 0 0
245 1 7 -1.0 -23.4580217581 24.4262667982 31.6315268712 0 0 0
246 1 4 0.29 -23.3520192514 24.5882875779 30.6544684966 0 0 0
247 1 5 -0.82 -20.7035657889 21.160294902 76.4901611979 0 0 0
248 1 3 0.41 -21.4482414876 21.8483379584 76.8625420944 0 0 0
249 1 3 0.41 -20.3279876895 21.8519062099 75.7120432174 0 0 0
250 1 5 -0.82 -21.2606176925 19.6119217962 62.3849314597 0 0 0
251 1 3 0.41 -21.2911878692 18.9264079051 61.5935086291 0 0 0
252 1 3 0.41 -20.3748118666 19.2545744519 62.8880643964 0 0 0
253 1 5 -0.82 -21.7445390919 21.166711715 57.5133862797 0 0 0
254 1 3 0.41 -21.4866607992 21.8394571384 58.3057666732 0 0 0
255 1 3 0.41 -22.2284098883 21.7273370791 56.8190071804 0 0 0
256 1 5 -0.82 -22.0908808261 14.0294116121 56.9158048309 0 0 0
257 1 3 0.41 -21.0191043713 14.1785562402 56.9206315674 0 0 0
258 1 3 0.41 -22.3765916216 14.6061601671 56.1028034208 0 0 0
259 1 5 -0.82 -20.731464086 19.1111048647 56.0936130075 0 0 0
260 1 3 0.41 -19.7827344489 18.923657099 55.8702378716 0 0 0
261 1 3 0.41 -20.9911738517 19.3090291723 55.0634273807 0 0 0
262 1 5 -0.82 -22.8134024764 23.0601541561 55.5662282308 0 0 0
263 1 3 0.41 -22.7805039368 23.9999470401 55.1268844239 0 0 0
264 1 3 0.41 -23.8949573084 23.2727818108 55.7802543314 0 0 0
265 1 5 -0.82 -23.0388352101 16.0071247039 55.3230688669 0 0 0
266 1 3 0.41 -22.820134034 17.0158392786 55.26128082 0 0 0
267 1 3 0.41 -23.1276149431 15.7388960498 54.2983735386 0 0 0
268 1 5 -0.82 -16.9408525875 18.3521806586 52.9658020732 0 0 0
269 1 3 0.41 -17.8616949421 18.3742601052 52.469123967 0 0 0
270 1 3 0.41 -17.4164848083 18.6100014325 53.8846071568 0 0 0
271 1 5 -0.82 -22.96906286 22.0166678633 52.845562764 0 0 0
272 1 3 0.41 -23.5522247648 21.1678938361 53.0771080058 0 0 0
273 1 3 0.41 -22.8046591248 22.1118722241 53.8400329257 0 0 0
274 1 5 -0.82 -17.6513323492 16.2564149026 36.445705922 0 0 0
275 1 3 0.41 -17.5126288717 16.9032201248 35.7411894951 0 0 0
276 1 3 0.41 -17.1169978642 16.6712750983 37.2067818979 0 0 0
277 1 5 -0.82 -23.7996245065 18.8481352517 36.2578011569 0 0 0
278 1 3 0.41 -22.9459772843 19.4373369255 36.6217310709 0 0 0
279 1 3 0.41 -23.6413983948 17.8858015051 36.6171811027 0 0 0
280 1 5 -0.82 -19.9716373011 20.4187026401 30.7651838895 0 0 0
281 1 3 0.41 -19.4264936736 21.2937852871 30.9362874536 0 0 0
282 1 3 0.41 -20.77751188 20.6995762601 31.1972193817 0 0 0
283 1 5 -0.82 -22.1884128187 18.4293208945 28.9847974695 0 0 0
284 1 3 0.41 -23.0465552021 18.2249513822 29.5862125411 0 0 0
285 1 3 0.41 -22.6366530434 18.1454060033 28.051863567 0 0 0
286 1 5 -0.82 -23.2358756274 20.7935527857 30.2855895407 0 0 0
287 1 3 0.41 -23.4466943606 20.7759294174 29.2015846679 0 0 0
288 1 3 0.41 -22.4782067371 21.4906972738 30.5516752603 0 0 0
289 1 5 -0.82 -23.7699744858 13.4889024241 29.8085458303 0 0 0
290 1 3 0.41 -23.6037764845 14.4820616021 29.5565694734 0 0 0
291 1 3 0.41 -24.31237659 13.2992358188 28.9242796706 0 0 0
292 1 5 -0.82 -20.9546594034 23.3445033119 29.2601660062 0 0 0
293 1 3 0.41 -21.3854215203 23.254578928 28.2810667272 0 0 0
294 1 3 0.41 -20.1050445693 22.8379939905 29.3969750819 0 0 0
295 1 8 1.72 -21.1431713487 10.9744423094 77.166675696 0 0 0
296 1 8 1.72 -19.0308104958 -8.7624116019 77.4752827285 0 0 0
297 1 8 1.72 -19.6116959542 -11.5921209495 76.5754784039 0 0 0
298 1 8 1.72 -24.472709056 -8.6032605862 76.5098702993 0 0 0
299 1 8 1.72 -23.0517447319 9.3117241667 75.5586192278 0 0 0
300 1 8 1.72 -21.3753003598 3.4825344315 74.3310838539 0 0 0
301 1 8 1.72 -22.2036239961 -5.2056771412 73.2482695383 0 0 0
302 1 8 1.72 -19.8213713552 -2.9238275678 73.0625631226 0 0 0
303 1 8 1.72 -23.1339354163 1.6311984806 72.6866010502 0 0 0
304 1 8 1.72 -22.9995251804 -10.554311985 72.4957893494 0 0 0
305 1 8 1.72 -20.6528411063 -8.8193743476 72.356909131 0 0 0
306 1 8 1.72 -22.9039974095 8.317496486 72.4355255992 0 0 0
307 1 8 1.72 -19.6533608427 10.6889447315 72.0353894628 0 0 0
308 1 8 1.72 -24.600919265 5.9992221346 71.5170672722 0 0 0
309 1 8 1.72 -19.7288901367 1.7456566883 69.683059872 0 0 0
310 1 8 1.72 -21.9527227957 -6.7541383779 66.6507815885 0 0 0
311 1 8 1.72 -22.5453750788 3.8220197669 66.8548747911 0 0 0
312 1 8 1.72 -23.5081989342 8.6210706859 64.1152547931 0 0 0
313 1 8 1.72 -24.0272636374 -9.7615156523 62.6590785934 0 0 0
314 1 8 1.72 -21.6091988762 -1.6707118878 60.7155791721 0 0 0
315 1 8 1.72 -20.7235023235 1.000843838 59.9350568288 0 0 0
316 1 8 1.72 -24.8634600415 4.1371498721 60.6002557282 0 0 0
317 1 8 1.72 -22.7154644417 6.3646963444 60.1867141129 0 0 0
318 1 8 1.72 -19.7385782022 -8.7569188964 57.150052326 0 0 0
319 1 8 1.72 -19.9609870428 9.745698323 60.4060317481 0 0 0
320 1 8 1.72 -20.7412796955 7.4823157284 58.3038850482 0 0 0
321 1 8 1.72 -20.0067421832 -11.6517193726 50.7608468285 0 0 0
322 1 8 1.72 -20.5877063196 -6.4885688613 52.3420105312 0 0 0
323 1 8 1.72 -21.736050707 11.4473694422 49.8149408719 0 0 0
324 1 8 1.72 -21.855444221 -9.3558423803 51.8667272885 0 0 0
325 1 8 1.72 -23.3026518373 8.7675300369 50.3488299112 0 0 0
326 1 8 1.72 -23.3375727117 -3.3903939068 48.4874069314 0 0 0
327 1 8 1.72 -19.7287315025 3.9975430582 49.2693808969 0 0 0
328 1 8 1.72 -20.1682387718 -6.4802282333 49.8904140948 0 0 0
329 1 8 1.72 -22.8833407414 -0.6417634024 48.2691072023 0 0 0
330 1 8 1.72 -20.9581104901 1.6036142927 47.891622136 0 0 0
331 1 8 1.72 -24.0233349137 10.9167453146 46.002293825 0 0 0
332 1 8 1.72 -20.3550030607 9.0896962104 44.8356210263 0 0 0
333 1 8 1.72 -22.6014056472 -8.6187894004 45.6172931281 0 0 0
334 1 8 1.72 -21.8771979879 6.4920680082 44.7344939098 0 0 0
335 1 8 1.72 -19.0196534529 -5.4476314906 42.1380765542 0 0 0
336 1 8 1.72 -23.8660077781 -5.560353197 40.7577064146 0 0 0
337 1 8 1.72 -21.3770235103 3.5111332564 40.3884184897 0 0 0
338 1 8 1.72 -23.9477344396 12.4210822722 40.3731877578 0 0 0
339 1 8 1.72 -24.2703527093 8.040567387 38.3292687723 0 0 0
340 1 8 1.72 -22.4804359031 10.7110729998 38.0444756042 0 0 0
341 1 8 1.72 -22.8838278502 -9.4767524887 37.5402153398 0 0 0
342 1 8 1.72 -19.8396554564 -2.4526745762 32.6125008482 0 0 0
343 1 8 1.72 -20.8966806027 -0.388348797 34.2578998465 0 0 0
344 1 8 1.72 -22.6890521188 4.0044613092 34.9685531838 0 0 0
345 1 8 1.72 -24.8086428088 10.7367484773 34.2012533824 0 0 0
346 1 8 1.72 -21.2940935104 6.4206889508 34.0097820402 0 0 0
347 1 8 1.72 -20.29426329 -10.2724612719 31.1044396127 0 0 0
348 1 8 1.72 -19.0138468344 9.6486628888 32.9681008044 0 0 0
349 1 8 1.72 -24.6417198888 -8.3951070519 30.645550865 0 0 0
350 1 8 1.72 -23.3866207885 -5.6544275259 31.6788092452 0 0 0
351 1 8 1.72 -19.3129449807 6.8443310558 32.839529775 0 0 0
352 1 1 1.43 -24.0254628308 0.6135014369 75.2930619008 0 0 0
353 1 1 1.43 -22.7408046056 -11.8106921044 75.8783935041 0 0 0
354 1 1 1.43 -24.3413127294 -5.7263025432 75.2064167214 0 0 0
355 1 1 1.43 -21.5670448026 -8.6697011165 75.0678205555 0 0 0
356 1 1 1.43 -20.0009505551 -5.966807627 75.1748544276 0 0 0
357 1 1 1.43 -22.9134992478 -2.0730286937 73.2940505528 0 0 0
358 1 1 1.43 -22.1444759717 6.1970224964 75.4213176082 0 0 0
359 1 1 1.43 -20.1472762312 0.5323453035 73.2021259467 0 0 0
360 1 1 1.43 -24.5597554792 4.3580059959 73.9071202748 0 0 0
361 1 1 1.43 -20.3679548285 9.2524450754 74.4155233894 0 0 0
362 1 1 1.43 -19.3742497312 -11.8961859145 73.6807031404 0 0 0
363 1 1 1.43 -23.8349225191 -7.7193241662 72.8260249269 0 0 0
364 1 1 1.43 -22.8840331891 11.3752596476 73.2032893048 0 0 0
365 1 1 1.43 -21.2671613761 4.4688078455 71.629706552 0 0 0
366 1 1 1.43 -20.1651106344 -5.990837849 71.1026217759 0 0 0
367 1 1 1.43 -23.4950481385 -5.8112434885 69.7904210473 0 0 0
368 1 1 1.43 -24.8668327301 -0.5275043708 70.4890798599 0 0 0
369 1 1 1.43 -20.1138822058 -1.2502877938 69.9694488475 0 0 0
370 1 1 1.43 -22.5727923612 1.9672193537 69.0949459419 0 0 0
371 1 1 1.43 -22.0721235564 -8.7384009353 69.2846339557 0 0 0
372 1 1 1.43 -20.2242449207 -4.6243337432 65.9788197373 0 0 0
373 1 1 1.43 -19.906791789 4.3586534095 68.3255481601 0 0 0
374 1 1 1.43 -22.2874735249 10.8683017295 66.6834613942 0 0 0
375 1 1 1.43 -23.4479728506 -3.0777688784 66.9932056082 0 0 0
376 1 1 1.43 -24.2822683315 5.8254724639 68.0990918096 0 0 0
377 1 1 1.43 -19.8908917247 1.2074914638 66.6926012455 0 0 0
378 1 1 1.43 -21.3873055946 7.3117711757 66.4809706497 0 0 0
379 1 1 1.43 -23.1639575475 -5.7351596697 63.8615657684 0 0 0
380 1 1 1.43 -23.6668677473 11.9763150812 63.7826328549 0 0 0
381 1 1 1.43 -24.7464758245 -2.5288471232 63.4802690072 0 0 0
382 1 1 1.43 -20.6482773846 9.5869531447 63.9484963591 0 0 0
383 1 1 1.43 -19.566700111 -0.5694014227 63.6223547567 0 0 0
384 1 1 1.43 -24.9378698606 4.8062118618 64.3452033942 0 0 0
385 1 1 1.43 -19.6918461295 -3.8985904386 61.1812434094 0 0 0
386 1 1 1.43 -20.9443553903 -11.2737010554 64.2875574965 0 0 0
387 1 1 1.43 -23.3439471512 -9.0315159311 58.0667441924 0 0 0
388 1 1 1.43 -21.3833494768 3.9219175285 61.2613200177 0 0 0
389 1 1 1.43 -19.5200896006 6.5641071358 62.2188227306 0 0 0
390 1 2 2.2896396396 -23.4696173445 9.6935982082 60.6988341133 0 0 0
391 1 2 2.2896396396 -24.1108188439 0.0318114428 60.2319927928 0 0 0
392 1 2 2.2896396396 -22.4154679083 12.1233906498 58.4878412001 0 0 0
393 1 2 2.2896396396 -24.9231198544 -3.4534687205 59.579873805 0 0 0
394 1 2 2.2896396396 -19.1339974396 -1.4310901685 58.0776369128 0 0 0
395 1 2 2.2896396396 -21.6309773695 -6.0176854075 58.2048946561 0 0 0
396 1 2 2.2896396396 -20.4148239983 2.6168622956 57.4787309965 0 0 0
397 1 2 2.2896396396 -23.3049978019 8.8594673474 56.3308880239 0 0 0
398 1 2 2.2896396396 -22.5461612838 5.807515756 51.1716886944 0 0 0
399 1 1 1.43 -20.1856995354 0.0977605667 50.3669031223 0 0 0
400 1 1 1.43 -24.4771164422 -10.2309419222 51.3495913279 0 0 0
401 1 1 1.43 -23.1577741422 -6.9525785011 50.1522184754 0 0 0
402 1 1 1.43 -21.6647420498 -3.3331084329 50.8665205438 0 0 0
403 1 1 1.43 -24.8298561063 11.181267542 49.3538263574 0 0 0
404 1 1 1.43 -20.3857916437 8.6065789154 48.5586619124 0 0 0
405 1 1 1.43 -21.8337589753 4.7728689039 47.2518796533 0 0 0
406 1 1 1.43 -24.2679115974 2.3232201755 47.8224071259 0 0 0
407 1 1 1.43 -21.4923676686 -9.6899668766 48.6146632971 0 0 0
408 1 1 1.43 -21.0308419655 11.4604891217 47.0346533211 0 0 0
409 1 1 1.43 -24.0956165366 -11.4302424244 47.5776457223 0 0 0
410 1 1 1.43 -23.4155717759 7.6522049014 47.6070244507 0 0 0
411 1 1 1.43 -19.1001299039 6.6185929882 46.4426515622 0 0 0
412 1 1 1.43 -19.4220086887 -7.5668135226 47.3465456419 0 0 0
413 1 1 1.43 -21.2206208512 -5.6622532298 44.6922508423 0 0 0
414 1 1 1.43 -22.112600655 0.9002255502 45.2846011317 0 0 0
415 1 1 1.43 -20.9130564418 4.1140053782 43.2813031706 0 0 0
416 1 1 1.43 -23.6489072244 8.4156026559 44.4377389716 0 0 0
417 1 1 1.43 -19.8663534399 -9.6869730986 44.903612325 0 0 0
418 1 1 1.43 -23.5277295747 12.4175127866 43.4971334263 0 0 0
419 1 1 1.43 -19.2773303087 -2.4994094148 42.8933986059 0 0 0
420 1 1 1.43 -20.9540789419 10.7889964601 41.1507940216 0 0 0
421 1 1 1.43 -21.1822943423 -4.1107176247 39.7015518122 0 0 0
422 1 1 1.43 -23.3178987097 5.6883793571 41.2779954596 0 0 0
423 1 1 1.43 -24.0553054611 -2.4571468219 41.6646465844 0 0 0
424 1 1 1.43 -19.4586221224 1.2347588735 41.0570471267 0 0 0
425 1 1 1.43 -23.6355602418 1.6988031047 40.8608867688 0 0 0
426 1 1 1.43 -21.1066538503 6.5516288696 38.3003679529 0 0 0
427 1 1 1.43 -20.8213645271 -11.51273922 39.3872134571 0 0 0
428 1 1 1.43 -24.7519029611 -3.9687397766 38.3621764345 0 0 0
429 1 1 1.43 -19.1186851402 -3.3348839039 35.9026358518 0 0 0
430 1 1 1.43 -23.8624591272 4.6218903216 38.0069177973 0 0 0
431 1 1 1.43 -23.3102346742 0.2734122369 36.5526633836 0 0 0
432 1 1 1.43 -24.0148269176 -12.0552026937 36.8745665103 0 0 0
433 1 1 1.43 -20.8564949458 -12.0115120862 35.8874961476 0 0 0
434 1 1 1.43 -22.1174042486 -8.2672393782 32.8491412042 0 0 0
435 1 1 1.43 -24.424843457 7.1445442481 35.5371270641 0 0 0
436 1 1 1.43 -18.9805587115 4.1843164214 34.4537001222 0 0 0
437 1 2 2.2896396396 -22.0638637731 9.6510274458 34.8884038748 0 0 0
438 1 2 2.2896396396 -23.7157297334 1.3272670235 32.6216407245 0 0 0
439 1 2 2.2896396396 -23.3092348126 -11.9549353501 32.0176088722 0 0 0
440 1 2 2.2896396396 -23.7597322436 -2.5251495516 33.3486604027 0 0 0
441 1 2 2.2896396396 -20.269868071 -6.8159030634 30.051697163 0 0 0
442 1 2 2.2896396396 -20.8140417034 7.9276684645 27.7683616472 0 0 0
443 1 2 2.2896396396 -24.579299193 -2.5241236259 77.100481854 0 0 0
444 1 6 -1.14 -20.7984689902 12.4869903777 77.3594836992 0 0 0
445 1 6 -1.14 -21.3924799219 10.0711333953 28.0284716781 0 0 0
446 1 6 -1.14 -19.7687373129 10.2238598662 76.4493868931 0 0 0
447 1 6 -1.14 -19.7994141447 -8.5017158221 28.4298977168 0 0 0
448 1 6 -1.14 -24.1586735336 -10.2411024688 76.4976125032 0 0 0
449 1 6 -1.14 -24.477536384 8.9324134485 76.073569323 0 0 0
450 1 6 -1.14 -22.6809497369 3.9153896715 75.1373502038 0 0 0
451 1 6 -1.14 -19.6671399378 -8.0756298959 76.2074673487 0 0 0
452 1 6 -1.14 -24.9920679293 12.5026493479 75.7374985213 0 0 0
453 1 6 -1.14 -20.5450238475 -10.9612195137 75.3789105449 0 0 0
454 1 6 -1.14 -19.602171202 -2.3432031531 74.5421144777 0 0 0
455 1 6 -1.14 -24.2637669183 -8.078548929 74.9852081323 0 0 0
456 1 6 -1.14 -22.3148705775 10.9499447264 76.052912062 0 0 0
457 1 6 -1.14 -23.4566027893 -4.3078319561 73.6035406496 0 0 0
458 1 6 -1.14 -20.4197322808 2.3453850514 74.7941916118 0 0 0
459 1 6 -1.14 -21.9434053647 8.3500176835 76.1286370441 0 0 0
460 1 6 -1.14 -24.650236169 6.3693274298 75.1582719775 0 0 0
461 1 6 -1.14 -22.2238711601 -6.3356985533 74.4176140483 0 0 0
462 1 6 -1.14 -22.6562079871 0.2897936954 73.4249408067 0 0 0
463 1 6 -1.14 -24.4966451975 -1.6391792633 75.0050588177 0 0 0
464 1 6 -1.14 -20.1978197062 6.2633457069 76.5623048657 0 0 0
465 1 6 -1.14 -24.5197892289 2.1199636774 73.4741706222 0 0 0
466 1 6 -1.14 -20.7595029088 -4.2972635475 73.2008520913 0 0 0
467 1 6 -1.14 -20.6117352626 4.8110729021 74.0519131372 0 0 0
468 1 6 -1.14 -22.0151916011 2.7637032851 72.8606533498 0 0 0
469 1 6 -1.14 -23.1830669784 -11.4475512501 73.7397568885 0 0 0
470 1 6 -1.14 -20.5946003055 -1.7223453609 72.2708841323 0 0 0
471 1 6 -1.14 -19.9644538021 -7.7581276189 73.4718743999 0 0 0
472 1 6 -1.14 -22.8196864493 9.2801280657 73.9092297582 0 0 0
473 1 6 -1.14 -22.4638516257 -5.9860554167 71.8457622185 0 0 0
474 1 6 -1.14 -24.4358077485 -9.8888054641 72.0833436063 0 0 0
475 1 6 -1.14 -20.6254256627 11.2359908702 73.2459270554 0 0 0
476 1 6 -1.14 -18.9839852106 9.2689410554 72.4558210191 0 0 0
477 1 6 -1.14 -23.4096157542 1.3390781079 71.126158036 0 0 0
478 1 6 -1.14 -24.9597362478 11.98527204 72.094626561 0 0 0
479 1 6 -1.14 -22.0946243047 -9.2057455559 72.9752901542 0 0 0
480 1 6 -1.14 -24.0486392284 -8.0783057402 70.3359155761 0 0 0
481 1 6 -1.14 -24.2901187984 7.4686948901 72.3110371569 0 0 0
482 1 6 -1.14 -20.7243171313 -8.1477694267 70.9660813832 0 0 0
483 1 6 -1.14 -19.6450643859 -10.0604433388 72.3076078885 0 0 0
484 1 6 -1.14 -23.4732284865 5.0405183013 71.9058439009 0 0 0
485 1 6 -1.14 -19.1993740888 0.9224106943 70.9079301299 0 0 0
486 1 6 -1.14 -22.2459668242 -6.8390870524 68.1853130805 0 0 0
487 1 6 -1.14 -20.656037969 2.9556592621 70.0433989337 0 0 0
488 1 6 -1.14 -20.710820746 0.6610798677 68.8334156712 0 0 0
489 1 6 -1.14 -23.915064612 11.6698757742 67.8810431202 0 0 0
490 1 6 -1.14 -22.4419959997 -5.3072519016 66.0405752653 0 0 0
491 1 6 -1.14 -23.7837390001 3.4598835145 67.9045482516 0 0 0
492 1 6 -1.14 -20.3700587558 -6.8847166031 66.2232899016 0 0 0
493 1 6 -1.14 -21.5904330365 11.6388195405 64.7219090823 0 0 0
494 1 6 -1.14 -22.1236538782 5.3003506446 67.2934850458 0 0 0
495 1 6 -1.14 -21.3588588188 2.8568584403 67.1753643592 0 0 0
496 1 6 -1.14 -19.2715246982 5.9665771689 66.6277538879 0 0 0
497 1 6 -1.14 -22.5850405551 8.9531387911 65.3721968956 0 0 0
498 1 6 -1.14 -24.8573727037 6.3959524921 66.0683509219 0 0 0
499 1 6 -1.14 -23.3483249477 3.5971527494 65.4355897931 0 0 0
500 1 6 -1.14 -24.8760238275 10.9144787027 65.5602366415 0 0 0
501 1 6 -1.14 -20.1308178985 7.3598096535 64.5631566013 0 0 0
502 1 6 -1.14 -23.0407485993 -10.8340722195 63.3510794493 0 0 0
503 1 6 -1.14 -20.5327506143 -1.7484596498 61.9085868748 0 0 0
504 1 6 -1.14 -23.2522937122 9.8453338418 63.0271153177 0 0 0
505 1 6 -1.14 -19.832445748 9.1494058861 61.9384214909 0 0 0
506 1 6 -1.14 -20.8628138942 -2.2906756623 59.4489324898 0 0 0
507 1 6 -1.14 -21.8705217128 -0.0984063815 60.5246437188 0 0 0
508 1 6 -1.14 -21.4931168079 6.1814390628 61.1899910134 0 0 0
509 1 6 -1.14 -23.8219029766 7.4766035785 60.5321697034 0 0 0
510 1 6 -1.14 -19.1622643846 4.3631897497 61.6123914058 0 0 0
511 1 6 -1.14 -21.3216073938 10.5527708873 60.2764923863 0 0 0
512 1 6 -1.14 -23.4983038424 4.8540260985 60.1344596897 0 0 0
513 1 6 -1.14 -20.2745636738 0.4753099649 58.5362767706 0 0 0
514 1 6 -1.14 -19.7110119164 -5.1333356367 59.2973659436 0 0 0
515 1 6 -1.14 -23.3298062449 9.9440506029 58.4035768285 0 0 0
516 1 6 -1.14 -21.4136530654 2.4180995988 59.6050636085 0 0 0
517 1 6 -1.14 -23.6863612892 -6.7764951737 57.4140065541 0 0 0
518 1 6 -1.14 -21.0969971163 -8.2375477011 57.7870320655 0 0 0
519 1 6 -1.14 -20.0252411207 8.4210284124 59.3990376032 0 0 0
520 1 6 -1.14 -22.155835338 6.7362263821 58.6852943555 0 0 0
521 1 6 -1.14 -19.7343795813 6.3643087034 57.6842556512 0 0 0
522 1 6 -1.14 -21.1086182362 12.2852200897 51.0118829943 0 0 0
523 1 6 -1.14 -22.8388012529 -10.1439857092 52.8487220013 0 0 0
524 1 6 -1.14 -23.7255083632 8.207212646 51.8140218172 0 0 0
525 1 6 -1.14 -24.8467019188 -2.9157806786 47.9152288998 0 0 0
526 1 6 -1.14 -21.4568090804 -7.8265700155 52.3800296624 0 0 0
527 1 6 -1.14 -22.7495911606 10.2686795342 50.300429506 0 0 0
528 1 6 -1.14 -24.7789071101 5.800868581 50.2852021403 0 0 0
529 1 6 -1.14 -21.0820833997 4.7227581442 49.8080726477 0 0 0
530 1 6 -1.14 -23.7127363812 -4.4940383109 49.6130186429 0 0 0
531 1 6 -1.14 -24.8375856892 -11.6034677999 49.6056758501 0 0 0
532 1 6 -1.14 -19.159327595 -6.8374003924 51.5213854812 0 0 0
533 1 6 -1.14 -21.1401172427 -5.6112020595 50.8659570112 0 0 0
534 1 6 -1.14 -22.442765217 12.3734581817 48.7386562046 0 0 0
535 1 6 -1.14 -24.520133621 8.7524129489 49.3040773861 0 0 0
536 1 6 -1.14 -19.7745809628 -1.9618725968 51.134420925 0 0 0
537 1 6 -1.14 -21.6748043967 0.4086502245 48.669258288 0 0 0
538 1 6 -1.14 -22.6258154147 -9.294461648 50.4607679676 0 0 0
539 1 6 -1.14 -20.4919685938 10.7222150844 49.1024094018 0 0 0
540 1 6 -1.14 -22.1793202665 7.6989722347 49.8517027781 0 0 0
541 1 6 -1.14 -24.3228769435 0.0824400163 48.5604902334 0 0 0
542 1 6 -1.14 -24.0054863605 4.8250109622 47.9028585544 0 0 0
543 1 6 -1.14 -22.6613933569 -2.0351913238 49.1441676964 0 0 0
544 1 6 -1.14 -21.187684038 6.9667103939 47.3819719637 0 0 0
545 1 6 -1.14 -22.1256129139 2.5626369874 47.2137197925 0 0 0
546 1 6 -1.14 -19.204981519 -5.6224540876 49.0088048444 0 0 0
547 1 6 -1.14 -19.3527664743 4.6664309299 47.7840086745 0 0 0
548 1 6 -1.14 -20.0506591977 2.4163053907 48.9561691095 0 0 0
549 1 6 -1.14 -19.8771045428 -11.1847929172 49.2943493313 0 0 0
550 1 6 -1.14 -23.2517859373 9.6681687075 46.500638678 0 0 0
551 1 6 -1.14 -20.0710373784 9.3017518807 46.3955217912 0 0 0
552 1 6 -1.14 -20.9031778491 -7.5257133669 49.1070438723 0 0 0
553 1 6 -1.14 -22.7898790759 -0.861479939 46.6874759209 0 0 0
554 1 6 -1.14 -22.6617046171 -9.7737752913 46.6435266608 0 0 0
555 1 6 -1.14 -19.0356017882 -12.2874846036 47.0355510297 0 0 0
556 1 6 -1.14 -23.2581764521 6.4016198368 45.6485689075 0 0 0
557 1 6 -1.14 -20.1198398 1.2060931784 46.5251536359 0 0 0
558 1 6 -1.14 -23.0042051179 12.169280566 45.8196669986 0 0 0
559 1 6 -1.14 -19.6435822146 -9.7694980441 47.2037817542 0 0 0
560 1 6 -1.14 -21.0662192846 -7.8800319067 45.5979995373 0 0 0
561 1 6 -1.14 -21.455310146 7.9817980004 44.6025736688 0 0 0
562 1 6 -1.14 -20.7313903714 5.4204286677 45.1690601099 0 0 0
563 1 6 -1.14 -24.5830956564 10.5902092334 44.4844695653 0 0 0
564 1 6 -1.14 -24.4235455205 1.1967968154 45.7623939531 0 0 0
565 1 6 -1.14 -19.4050075094 -4.7343393206 43.6002035443 0 0 0
566 1 6 -1.14 -19.786544674 2.2166655298 43.9303820927 0 0 0
567 1 6 -1.14 -22.4393907361 5.9171193009 43.3301729428 0 0 0
568 1 6 -1.14 -22.4954311311 -12.3840136404 41.0339435244 0 0 0
569 1 6 -1.14 -24.7478899797 11.5104494004 41.4027893988 0 0 0
570 1 6 -1.14 -19.3242928277 -4.0731653197 41.1476994361 0 0 0
571 1 6 -1.14 -22.5903568736 3.5504293674 41.5430973057 0 0 0
572 1 6 -1.14 -19.322336923 12.2071099184 40.5793091602 0 0 0
573 1 6 -1.14 -21.8522490781 4.547801989 39.2736572257 0 0 0
574 1 6 -1.14 -23.337552899 -3.9919903304 40.242563023 0 0 0
575 1 6 -1.14 -20.0127139548 3.7024305678 41.1711766168 0 0 0
576 1 6 -1.14 -24.8597258693 -5.8852335008 39.5521783691 0 0 0
577 1 6 -1.14 -21.1456309264 10.6530486234 38.8921601277 0 0 0
578 1 6 -1.14 -24.895918487 2.772361029 39.2799258815 0 0 0
579 1 6 -1.14 -23.3367459843 6.8240765948 37.8201868423 0 0 0
580 1 6 -1.14 -21.3724967365 1.9265959913 39.9644498502 0 0 0
581 1 6 -1.14 -23.2916434587 9.3891348891 37.8829306826 0 0 0
582 1 6 -1.14 -23.5881199823 11.757730669 38.8754575833 0 0 0
583 1 6 -1.14 -22.2139980353 -10.9791331347 37.558474554 0 0 0
584 1 6 -1.14 -19.4814561265 -12.0408702347 37.566634822 0 0 0
585 1 6 -1.14 -24.5084034025 -9.9343387027 37.6400332329 0 0 0
586 1 6 -1.14 -19.5529771825 -3.5839693 33.7272965846 0 0 0
587 1 6 -1.14 -22.3496727265 11.3246902523 36.49592744 0 0 0
588 1 6 -1.14 -23.5158572483 3.2762599899 33.7586711644 0 0 0
589 1 6 -1.14 -23.8909605589 4.8924265882 35.7090984809 0 0 0
590 1 6 -1.14 -19.8497610548 -0.945302362 33.0806542947 0 0 0
591 1 6 -1.14 -19.6528386502 6.9085837194 34.4684853853 0 0 0
592 1 6 -1.14 -24.4185683208 -0.3770604914 34.346204909 0 0 0
593 1 6 -1.14 -22.3410900667 7.3873789221 34.6003260763 0 0 0
594 1 6 -1.14 -24.4087576537 9.471983558 35.0877855821 0 0 0
595 1 6 -1.14 -23.7422835105 -9.2901349769 31.6326173553 0 0 0
596 1 6 -1.14 -20.4693146501 10.0267090583 33.2621785512 0 0 0
597 1 6 -1.14 -21.4755406751 4.9348574285 34.5059072797 0 0 0
598 1 6 -1.14 -23.4945263236 11.2665089083 33.5270082328 0 0 0
599 1 6 -1.14 -21.6209064382 0.8039302647 33.5577389065 0 0 0
600 1 6 -1.14 -21.8806792008 -6.237959683 31.871293917 0 0 0
601 1 6 -1.14 -20.6491825829 -8.791022973 31.1879771818 0 0 0
602 1 6 -1.14 -24.022815999 -4.9021742559 32.90569528 0 0 0
603 1 6 -1.14 -20.9484320378 6.5788596349 32.417712773 0 0 0
604 1 6 -1.14 -24.2311779933 -6.7968797187 30.9700433619 0 0 0
605 1 6 -1.14 -24.5175684411 -8.8264214649 29.1130105742 0 0 0
606 1 7 -1.0 -22.334068057 -1.8166660261 77.1752936022 0 0 0
607 1 4 0.29 -21.9132665915 -0.903974054 77.3243503518 0 0 0
608 1 7 -1.0 -21.5370026293 7.3495456496 72.5067343735 0 0 0
609 1 4 0.29 -21.0621451765 7.3839963734 71.5524158434 0 0 0
610 1 7 -1.0 -22.7520667708 9.2776790183 71.0301086963 0 0 0
611 1 4 0.29 -21.797124385 9.749497782 70.5866171367 0 0 0
612 1 7 -1.0 -20.5481715408 -4.1196287119 68.8792468713 0 0 0
613 1 4 0.29 -19.5774276853 -3.8408032791 68.7085494961 0 0 0
614 1 7 -1.0 -20.3786438392 10.7163798006 70.6603583972 0 0 0
615 1 4 0.29 -20.4639804497 10.7212411145 69.5872062099 0 0 0
616 1 7 -1.0 -22.2410696521 -11.3123526759 71.1880414465 0 0 0
617 1 4 0.29 -21.3429123479 -11.5400961147 70.7957322222 0 0 0
618 1 7 -1.0 -22.7520083391 -2.7642437451 70.0443367216 0 0 0
619 1 4 0.29 -21.9089056877 -3.2390602702 69.7168478647 0 0 0
620 1 7 -1.0 -18.1791326784 -6.9668567654 68.8214159975 0 0 0
621 1 4 0.29 -18.7546487592 -6.2360712006 68.3826489349 0 0 0
622 1 7 -1.0 -24.0095475368 -0.2012761963 67.4589454588 0 0 0
623 1 4 0.29 -24.8913181163 -0.7421717717 67.5597405959 0 0 0
624 1 7 -1.0 -20.4517303286 6.9042653624 69.976643059 0 0 0
625 1 4 0.29 -21.0309641873 7.6210560941 69.5110576598 0 0 0
626 1 7 -1.0 -22.7149896505 -8.0558738143 65.8147665979 0 0 0
627 1 4 0.29 -22.995831228 -8.828025358 65.1686056921 0 0 0
628 1 7 -1.0 -23.3994139226 -8.1873645295 62.5232099818 0 0 0
629 1 4 0.29 -22.3230959447 -8.1646844799 62.4227290725 0 0 0
630 1 7 -1.0 -21.4779295455 -11.0105018613 67.552626561 0 0 0
631 1 4 0.29 -22.4694397568 -11.0041851541 67.2457025807 0 0 0
632 1 7 -1.0 -19.5797048977 10.3057384043 67.9478175914 0 0 0
633 1 4 0.29 -18.897165115 10.1875014338 67.1611785121 0 0 0
634 1 7 -1.0 -20.0646724666 -1.7256701434 66.6401091733 0 0 0
635 1 4 0.29 -19.313846016 -1.6165703309 67.2636480466 0 0 0
636 1 7 -1.0 -16.9604372009 -0.3845806225 62.184681567 0 0 0
637 1 4 0.29 -16.0442562659 -0.381973692 61.736589276 0 0 0
638 1 7 -1.0 -24.2336578358 -10.17870299 61.0646972155 0 0 0
639 1 4 0.29 -23.5385876843 -10.6577959629 60.5450971156 0 0 0
640 1 7 -1.0 -22.0330173555 -3.0201901047 64.0598699612 0 0 0
641 1 4 0.29 -21.5382507071 -2.290446519 63.4344803565 0 0 0
642 1 7 -1.0 -22.1840956402 0.4181620203 64.7107243334 0 0 0
643 1 4 0.29 -22.8936308305 0.1512873284 65.3744498881 0 0 0
644 1 7 -1.0 -20.4000791558 -8.6478167053 62.7134661663 0 0 0
645 1 4 0.29 -21.1512267413 -9.2328381169 62.3300288861 0 0 0
646 1 7 -1.0 -22.9596322269 7.2279092439 63.3694506135 0 0 0
647 1 4 0.29 -22.107982008 6.7911651806 62.8746580657 0 0 0
648 1 7 -1.0 -23.1614522963 -4.8681856486 59.6080392019 0 0 0
649 1 4 0.29 -23.1011360651 -5.6746385735 60.237233314 0 0 0
650 1 7 -1.0 -24.4519309637 2.3254205539 61.0773853023 0 0 0
651 1 4 0.29 -23.8830740665 2.4400527951 61.8980601555 0 0 0
652 1 7 -1.0 -21.7661786246 -7.0823412653 60.3051338957 0 0 0
653 1 4 0.29 -22.0196219405 -7.6082846659 61.1337985621 0 0 0
654 1 7 -1.0 -21.3503217454 -11.2327782155 59.6166068622 0 0 0
655 1 4 0.29 -20.6768048031 -10.5215955968 59.9721893213 0 0 0
656 1 7 -1.0 -19.5505862014 1.2390664827 61.0782454578 0 0 0
657 1 4 0.29 -18.5545408923 1.4563213775 61.2330503555 0 0 0
658 1 7 -1.0 -18.4442095731 -7.9949518042 57.8295314084 0 0 0
659 1 4 0.29 -17.5839200133 -7.7290915986 57.2848027432 0 0 0
660 1 7 -1.0 -23.8519204746 11.9884949183 60.5977424455 0 0 0
661 1 4 0.29 -23.9835938459 12.7210659123 61.1828233398 0 0 0
662 1 7 -1.0 -23.0273138646 -2.5486179984 61.0445423353 0 0 0
663 1 4 0.29 -22.8209614505 -3.5456835056 61.1805305751 0 0 0
664 1 7 -1.0 -19.4802270848 -10.4605116862 57.5183216174 0 0 0
665 1 4 0.29 -19.5274352504 -10.7313136025 58.5337300924 0 0 0
666 1 7 -1.0 -19.6506844976 -8.8412459615 55.5237118786 0 0 0
667 1 4 0.29 -20.1988107436 -8.7225340294 54.5925401687 0 0 0
668 1 7 -1.0 -24.0401573781 -1.5713944143 58.5462627231 0 0 0
669 1 4 0.29 -23.7945943383 -1.0347558845 57.5971928098 0 0 0
670 1 7 -1.0 -24.5533823709 -12.1446775021 58.0262215327 0 0 0
671 1 4 0.29 -24.9298821932 -12.4538338723 58.8956242786 0 0 0
672 1 7 -1.0 -19.9097898802 -1.1452675611 56.000021642 0 0 0
673 1 4 0.29 -20.7256149441 -1.4425141014 55.3837306035 0 0 0
674 1 7 -1.0 -24.8449839693 -4.490531099 56.3428154765 0 0 0
675 1 4 0.29 -24.2642605801 -3.8580195585 55.6778442722 0 0 0
676 1 7 -1.0 -21.1597947744 8.6376159088 56.8856442901 0 0 0
677 1 4 0.29 -20.5071434746 9.4328585478 56.9732812418 0 0 0
678 1 7 -1.0 -24.3949138771 -11.7755613303 55.0379204293 0 0 0
679 1 4 0.29 -23.636147871 -11.5089251615 54.4144771547 0 0 0
680 1 7 -1.0 -17.3053957059 2.1554362193 53.9044762395 0 0 0
681 1 4 0.29 -17.8739332281 2.9090275073 53.3824424359 0 0 0
682 1 7 -1.0 -24.4778128474 -5.1453643573 53.489028785 0 0 0
683 1 4 0.29 -23.8347019624 -5.9086946066 53.0214591057 0 0 0
684 1 7 -1.0 -21.173029505 6.576442797 52.8695491204 0 0 0
685 1 4 0.29 -20.4310756665 6.2435408411 53.4993534413 0 0 0
686 1 7 -1.0 -20.7152941197 -5.3982423341 53.5168858885 0 0 0
687 1 4 0.29 -20.6087739307 -4.5160570481 54.0150207286 0 0 0
688 1 7 -1.0 -22.9287295664 0.6522218922 54.196597231 0 0 0
689 1 4 0.29 -23.7000345481 0.3290379503 54.7927149243 0 0 0
690 1 7 -1.0 -22.9939331805 3.7394719029 52.234817836 0 0 0
691 1 4 0.29 -22.6582447433 3.1140440437 53.0353569172 0 0 0
692 1 7 -1.0 -22.4604599171 -4.0971615391 47.2820199937 0 0 0
693 1 4 0.29 -21.7744480472 -3.4924556151 46.7712190236 0 0 0
694 1 7 -1.0 -21.1313593404 -2.2860660332 44.9502213279 0 0 0
695 1 4 0.29 -21.9071637642 -2.1173067473 45.6909313126 0 0 0
696 1 7 -1.0 -18.9191709584 8.7313383675 44.0831064357 0 0 0
697 1 4 0.29 -19.2316631083 8.1138401882 43.2484895914 0 0 0
698 1 7 -1.0 -23.7526469484 -4.1144729202 44.4603932544 0 0 0
699 1 4 0.29 -23.0564566982 -3.6245023292 45.1322100916 0 0 0
700 1 7 -1.0 -23.6775355192 -7.4062642817 45.5464971061 0 0 0
701 1 4 0.29 -24.3199041769 -7.3474617636 46.3254710645 0 0 0
702 1 7 -1.0 -20.7615573028 10.5855431384 44.0655309009 0 0 0
703 1 4 0.29 -19.7879331156 10.924969206 44.2858623836 0 0 0
704 1 7 -1.0 -19.3792639037 -3.1443241097 47.9390237493 0 0 0
705 1 4 0.29 -20.2237512008 -2.774492619 47.5424003856 0 0 0
706 1 7 -1.0 -18.2416656104 11.2467199963 45.0119064317 0 0 0
707 1 4 0.29 -18.3732464591 10.265642806 44.7814057886 0 0 0
708 1 7 -1.0 -22.7191312576 -9.3782107203 43.8719229268 0 0 0
709 1 4 0.29 -22.2738507636 -9.2516141201 42.9011420129 0 0 0
710 1 7 -1.0 -19.8147964525 -1.9140828288 38.6067751061 0 0 0
711 1 4 0.29 -18.946215273 -1.3737723095 38.9458388689 0 0 0
712 1 7 -1.0 -24.3360558733 3.0973669899 43.7869546775 0 0 0
713 1 4 0.29 -23.7204284391 3.4859211995 43.0062505507 0 0 0
714 1 7 -1.0 -22.0687462782 -0.5762776938 42.5535515298 0 0 0
715 1 4 0.29 -21.94617306 -1.2724994045 43.2970726681 0 0 0
716 1 7 -1.0 -19.7426670058 6.7617204887 42.3410160523 0 0 0
717 1 4 0.29 -20.3776469513 7.1263865611 43.078182888 0 0 0
718 1 7 -1.0 -22.5837582343 -6.5829817552 41.0480836806 0 0 0
719 1 4 0.29 -21.6499798459 -6.9272205556 41.4681007525 0 0 0
720 1 7 -1.0 -24.6861803942 -5.3208072479 42.2436155244 0 0 0
721 1 4 0.29 -24.4807017883 -4.9339530978 43.3053363628 0 0 0
722 1 7 -1.0 -19.9302921348 -6.8761425709 41.8508761648 0 0 0
723 1 4 0.29 -20.0448996029 -7.9372982918 41.877097242 0 0 0
724 1 7 -1.0 -23.2231038531 8.8799049571 41.6822516056 0 0 0
725 1 4 0.29 -23.8868427153 9.4966675942 41.2270592713 0 0 0
726 1 7 -1.0 -22.2380479816 -8.596085755 38.7269270087 0 0 0
727 1 4 0.29 -22.3124286195 -7.9973850659 39.5497711553 0 0 0
728 1 7 -1.0 -19.3525349857 -9.7639410974 41.7300890309 0 0 0
729 1 4 0.29 -19.8638576579 -10.5867278411 41.6433989828 0 0 0
730 1 7 -1.0 -18.5365145719 8.0187912202 40.4176395175 0 0 0
731 1 4 0.29 -18.9222856107 7.4242701637 41.2836453476 0 0 0
732 1 7 -1.0 -21.7629813115 -4.459703543 36.9667593456 0 0 0
733 1 4 0.29 -21.0773587202 -5.2943164596 36.9685758808 0 0 0
734 1 7 -1.0 -24.718075785 -11.0797160796 40.1585246552 0 0 0
735 1 4 0.29 -24.8110844801 -10.5301189387 41.090658928 0 0 0
736 1 7 -1.0 -17.7567706189 -0.0992821463 39.008756197 0 0 0
737 1 4 0.29 -17.9450161731 0.0018262874 38.0176483388 0 0 0
738 1 7 -1.0 -24.8300622084 7.9637185012 39.8678301495 0 0 0
739 1 4 0.29 -24.2268001813 8.3464541895 40.6131913535 0 0 0
740 1 7 -1.0 -22.6691519038 -8.7942530414 36.0389213287 0 0 0
741 1 4 0.29 -21.7460451882 -8.2928900775 36.0586435852 0 0 0
742 1 7 -1.0 -21.8542092366 -1.6777219235 34.5839879651 0 0 0
743 1 4 0.29 -21.8716557368 -2.1153243021 35.5561809389 0 0 0
744 1 7 -1.0 -20.0687245334 -0.0692837257 35.5966608165 0 0 0
745 1 4 0.29 -19.8541522821 -0.0661245918 36.6324912216 0 0 0
746 1 7 -1.0 -17.1447263027 -5.8077875606 35.617540123 0 0 0
747 1 4 0.29 -17.5141406842 -5.856062334 36.5736932221 0 0 0
748 1 7 -1.0 -20.3093270666 9.1900268449 36.3186796242 0 0 0
749 1 4 0.29 -20.4230055345 9.4268334151 37.3577244605 0 0 0
750 1 7 -1.0 -18.9100876037 -5.4039721568 37.9285072286 0 0 0
751 1 4 0.29 -19.3670179364 -6.2533683357 37.6602117684 0 0 0
752 1 7 -1.0 -22.1519982003 2.9013221196 36.0922412417 0 0 0
753 1 4 0.29 -21.2078121264 2.5634728455 36.2969733017 0 0 0
754 1 7 -1.0 -20.1483496108 -7.7743272559 35.0478081844 0 0 0
755 1 4 0.29 -19.6549815034 -7.5873363462 35.892153113 0 0 0
756 1 7 -1.0 -23.138401135 -10.992635478 34.0717386643 0 0 0
757 1 4 0.29 -23.3285050471 -10.1678154546 34.6890157945 0 0 0
758 1 7 -1.0 -23.6626260556 -3.4620871057 35.4492540354 0 0 0
759 1 4 0.29 -22.8054072793 -3.8223590133 36.0029332158 0 0 0
760 1 7 -1.0 -17.8632544644 1.0825571821 34.0595075528 0 0 0
761 1 4 0.29 -18.1971741848 0.2436027604 34.4683102769 0 0 0
762 1 7 -1.0 -17.1184112843 -9.6924982231 33.654241565 0 0 0
763 1 4 0.29 -16.4960139718 -9.8637322242 34.4888958336 0 0 0
764 1 7 -1.0 -21.6119177277 -2.7613625442 32.0214124619 0 0 0
765 1 4 0.29 -21.8408559874 -1.84670617 31.539596918 0 0 0
766 1 7 -1.0 -21.0561446191 -11.3642631719 32.0252931176 0 0 0
767 1 4 0.29 -20.6295280349 -12.2405572977 32.4179592407 0 0 0
768 1 7 -1.0 -18.6621146603 -10.6163012693 31.0619634304 0 0 0
769 1 4 0.29 -18.407557749 -11.5916408146 30.9008918513 0 0 0
770 1 7 -1.0 -22.2866177054 2.2768613044 31.1072706027 0 0 0
771 1 4 0.29 -22.2727114408 3.3743013814 31.1842114246 0 0 0
772 1 7 -1.0 -23.4580217581 -0.6277332018 31.6315268712 0 0 0
773 1 4 0.29 -23.3520192514 -0.4657124221 30.6544684966 0 0 0
774 1 5 -0.82 -20.7035657889 -3.893705098 76.4901611979 0 0 0
775 1 3 0.41 -21.4482414876 -3.2056620416 76.8625420944 0 0 0
776 1 3 0.41 -20.3279876895 -3.2020937901 75.7120432174 0 0 0
777 1 5 -0.82 -22.0458515496 1.1920292211 76.5271243022 0 0 0
778 1 3 0.41 -21.421634318 1.6619991401 75.8763504344 0 0 0
779 1 3 0.41 -21.8886652256 1.8409189935 77.2906814177 0 0 0
780 1 5 -0.82 -18.2304423638 8.4059441905 69.1844836766 0 0 0
781 1 3 0.41 -19.0680045608 8.0078656824 69.5157370209 0 0 0
782 1 3 0.41 -18.7985430836 9.3327289687 68.8078759181 0 0 0
783 1 5 -0.82 -22.4698303803 8.5145163231 68.2354017996 0 0 0
784 1 3 0.41 -22.5190439859 8.7968279547 69.2551873551 0 0 0
785 1 3 0.41 -23.5085380845 8.6330275416 68.0179670774 0 0 0
786 1 5 -0.82 -21.2606176925 -5.4420782038 62.3849314597 0 0 0
787 1 3 0.41 -21.2911878692 -6.1275920949 61.5935086291 0 0 0
788 1 3 0.41 -20.3748118666 -5.7994255481 62.8880643964 0 0 0
789 1 5 -0.82 -21.9580262394 2.742722734 63.3054286707 0 0 0
790 1 3 0.41 -22.0073195618 1.8725842944 63.8921508553 0 0 0
791 1 3 0.41 -22.4851785725 3.127057573 64.1104408383 0 0 0
792 1 5 -0.82 -23.8535952144 -0.1108641942 62.6236084369 0 0 0
793 1 3 0.41 -23.0831235843 0.1577183971 63.224621723 0 0 0
794 1 3 0.41 -24.5593092301 0.0758416431 63.4860436612 0 0 0
795 1 5 -0.82 -19.9970584273 13.0523909377 62.1391351072 0 0 0
796 1 3 0.41 -19.0451566301 12.6268239929 61.9091989789 0 0 0
797 1 3 0.41 -20.5958899616 13.175004374 61.2644242202 0 0 0
798 1 5 -0.82 -21.7445390919 -3.887288285 57.5133862797 0 0 0
799 1 3 0.41 -21.4866607992 -3.2145428616 58.3057666732 0 0 0
800 1 3 0.41 -22.2284098883 -3.3266629209 56.8190071804 0 0 0
801 1 5 -0.82 -21.9771164789 4.2570784574 57.5645839916 0 0 0
802 1 3 0.41 -22.2682700252 5.2777886841 57.6659531736 0 0 0
803 1 3 0.41 -22.5355097624 3.9581347703 58.330698096 0 0 0
804 1 5 -0.82 -20.0488439829 11.6725335211 57.6432896403 0 0 0
805 1 3 0.41 -19.4640860017 11.2292363461 58.3708321632 0 0 0
806 1 3 0.41 -19.6025141209 12.6298353014 57.4990989037 0 0 0
807 1 5 -0.82 -22.0908808261 -11.0245883879 56.9158048309 0 0 0
808 1 3 0.41 -21.0191043713 -10.8754437598 56.9206315674 0 0 0
809 1 3 0.41 -22.3765916216 -10.4478398329 56.1028034208 0 0 0
810 1 5 -0.82 -22.2906028786 1.5855198106 56.6206488313 0 0 0
811 1 3 0.41 -23.0848638339 1.6654976534 57.2332140645 0 0 0
812 1 3 0.41 -22.6572299557 1.0916150442 55.8324700002 0 0 0
813 1 5 -0.82 -20.731464086 -5.9428951353 56.0936130075 0 0 0
814 1 3 0.41 -19.7827344489 -6.130342901 55.8702378716 0 0 0
815 1 3 0.41 -20.9911738517 -5.7449708277 55.0634273807 0 0 0
816 1 5 -0.82 -22.6457624805 11.4999073106 56.0975650497 0 0 0
817 1 3 0.41 -23.401809992 12.2190803866 55.8905335065 0 0 0
818 1 3 0.41 -22.0578677435 11.9835739409 55.39379273 0 0 0
819 1 5 -0.82 -20.1622238389 1.5337523544 54.3648301839 0 0 0
820 1 3 0.41 -20.1276519567 2.2039949961 53.6666090414 0 0 0
821 1 3 0.41 -21.1816482674 1.2498011 54.2929859431 0 0 0
822 1 5 -0.82 -22.8134024764 -1.9938458439 55.5662282308 0 0 0
823 1 3 0.41 -22.7805039368 -1.0540529599 55.1268844239 0 0 0
824 1 3 0.41 -23.8949573084 -1.7812181892 55.7802543314 0 0 0
825 1 5 -0.82 -22.976663439 9.4781191483 54.0336095232 0 0 0
826 1 3 0.41 -23.0900164208 8.9949131094 53.057970833 0 0 0
827 1 3 0.41 -22.8521431638 10.3633943248 53.5099768993 0 0 0
828 1 5 -0.82 -20.0871760011 9.21015984 52.4769346829 0 0 0
829 1 3 0.41 -20.4322079472 8.2197996234 52.4337392468 0 0 0
830 1 3 0.41 -20.9232738164 9.3790592931 53.0975619789 0 0 0
831 1 5 -0.82 -23.0388352101 -9.0468752961 55.3230688669 0 0 0
832 1 3 0.41 -22.820134034 -8.0381607214 55.26128082 0 0 0
833 1 3 0.41 -23.1276149431 -9.3151039502 54.2983735386 0 0 0
834 1 5 -0.82 -22.7571783765 6.8782354015 55.1907882147 0 0 0
835 1 3 0.41 -22.1913753611 6.8022923072 54.2971929744 0 0 0
836 1 3 0.41 -23.3760404706 6.0385286342 55.1133561004 0 0 0
837 1 5 -0.82 -16.9408525875 -6.7018193414 52.9658020732 0 0 0
838 1 3 0.41 -17.8616949421 -6.6797398948 52.469123967 0 0 0
839 1 3 0.41 -17.4164848083 -6.4439985675 53.8846071568 0 0 0
840 1 5 -0.82 -21.8451396571 12.4064624738 53.5533567377 0 0 0
841 1 3 0.41 -22.1442055811 13.43191026 53.5413107982 0 0 0
842 1 3 0.41 -21.7574410695 12.3372452919 52.4719387608 0 0 0
843 1 5 -0.82 -22.96906286 -3.0373321367 52.845562764 0 0 0
844 1 3 0.41 -23.5522247648 -3.8861061639 53.0771080058 0 0 0
845 1 3 0.41 -22.8046591248 -2.9421277759 53.8400329257 0 0 0
846 1 5 -0.82 -24.2508346619 0.8760630202 51.8671499773 0 0 0
847 1 3 0.41 -23.7646486467 0.5167655206 52.723355201 0 0 0
848 1 3 0.41 -23.9085401073 1.8023664949 51.9650457311 0 0 0
849 1 5 -0.82 -18.0073715266 4.9862281943 52.6248479286 0 0 0
850 1 3 0.41 -18.2040884701 4.5293120243 51.7556334196 0 0 0
851 1 3 0.41 -18.3045763629 5.9953706082 52.3961334782 0 0 0
852 1 5 -0.82 -21.5924328734 7.1041944357 40.5052666813 0 0 0
853 1 3 0.41 -20.7961576123 7.0186887693 41.318014929 0 0 0
854 1 3 0.41 -22.1684377253 7.9211130105 40.9845377092 0 0 0
855 1 5 -0.82 -17.6513323492 -8.7975850974 36.445705922 0 0 0
856 1 3 0.41 -17.5126288717 -8.1507798752 35.7411894951 0 0 0
857 1 3 0.41 -17.1169978642 -8.3827249017 37.2067818979 0 0 0
858 1 5 -0.82 -18.9629158498 2.4987209837 36.3360148126 0 0 0
859 1 3 0.41 -19.1129523964 1.4632090071 36.2088050022 0 0 0
860 1 3 0.41 -18.0460501778 2.3955190569 36.8895146411 0 0 0
861 1 5 -0.82 -21.5898953964 0.1361835647 38.0773715372 0 0 0
862 1 3 0.41 -20.8447367055 -0.6597376795 38.1656905248 0 0 0
863 1 3 0.41 -21.3676801777 0.9063003805 38.8162189442 0 0 0
864 1 5 -0.82 -19.6187501638 14.7513816351 34.7774053456 0 0 0
865 1 3 0.41 -19.7754673498 15.8927480302 34.9468560387 0 0 0
866 1 3 0.41 -18.8122901908 15.0416375491 34.1252391316 0 0 0
867 1 5 -0.82 -23.7996245065 -6.2058647483 36.2578011569 0 0 0
868 1 3 0.41 -22.9459772843 -5.6166630745 36.6217310709 0 0 0
869 1 3 0.41 -23.6413983948 -7.1681984949 36.6171811027 0 0 0
870 1 5 -0.82 -19.9716373011 -4.6352973599 30.7651838895 0 0 0
871 1 3 0.41 -19.4264936736 -3.7602147129 30.9362874536 0 0 0
872 1 3 0.41 -20.77751188 -4.3544237399 31.1972193817 0 0 0
873 1 5 -0.82 -20.1569200891 2.8162393592 32.8628442023 0 0 0
874 1 3 0.41 -20.968355738 3.0843022368 32.2367570255 0 0 0
875 1 3 0.41 -20.9055897079 2.062534194 33.2853755893 0 0 0
876 1 5 -0.82 -22.3492594318 5.0524517231 30.7172285133 0 0 0
877 1 3 0.41 -21.7922609816 5.7501589453 31.3331271102 0 0 0
878 1 3 0.41 -22.5937940147 5.6574718672 29.9782811349 0 0 0
879 1 5 -0.82 -22.3266059005 11.2786369073 30.9219389235 0 0 0
880 1 3 0.41 -21.7691151279 10.6649518145 31.569851139 0 0 0
881 1 3 0.41 -22.1219331429 11.135818027 29.9155100864 0 0 0
882 1 5 -0.82 -20.4149031162 0.5166474773 30.5123003553 0 0 0
883 1 3 0.41 -21.2031329239 1.2652121512 30.5381237298 0 0 0
884 1 3 0.41 -20.9668358629 -0.2672313099 29.9567872113 0 0 0
885 1 5 -0.82 -22.1884128187 -6.6246791055 28.9847974695 0 0 0
886 1 3 0.41 -23.0465552021 -6.8290486178 29.5862125411 0 0 0
887 1 3 0.41 -22.6366530434 -6.9085939967 28.051863567 0 0 0
888 1 5 -0.82 -23.2358756274 -4.2604472143 30.2855895407 0 0 0
889 1 3 0.41 -23.4466943606 -4.2780705826 29.2015846679 0 0 0
890 1 3 0.41 -22.4782067371 -3.5633027262 30.5516752603 0 0 0
891 1 5 -0.82 -20.3418575337 7.7533905575 30.0185927323 0 0 0
892 1 3 0.41 -20.8482559859 7.0480970485 30.6476607513 0 0 0
893 1 3 0.41 -19.8496585346 8.249261283 30.7967975297 0 0 0
894 1 5 -0.82 -23.7699744858 -11.5650975759 29.8085458303 0 0 0
895 1 3 0.41 -23.6037764845 -10.5719383979 29.5565694734 0 0 0
896 1 3 0.41 -24.31237659 -11.7547641812 28.9242796706 0 0 0
897 1 5 -0.82 -22.8285885785 3.0581928007 28.38443338 0 0 0
898 1 3 0.41 -22.9521583102 2.1499227624 28.8357534091 0 0 0
899 1 3 0.41 -22.5873797867 3.4811239488 29.3389873623 0 0 0
900 1 5 -0.82 -20.9546594034 -1.7094966881 29.2601660062 0 0 0
901 1 3 0.41 -21.3854215203 -1.799421072 28.2810667272 0 0 0
902 1 3 0.41 -20.1050445693 -2.2160060095 29.3969750819 0 0 0
903 1 7 -1.0 -22.6873252822 6.9290933455 28.6251197815 0 0 0
904 1 4 0.29 -23.5205912921 6.6318897906 28.1630111273 0 0 0
905 1 7 -1.0 -23.3971451409 0.5137552215 28.9582349274 0 0 0
906 1 4 0.29 -22.4909523971 0.1344126509 28.6346054191 0 0 0
907 1 8 1.72 -21.1431713487 -14.0795576906 77.166675696 0 0 0
908 1 8 1.72 -23.0517447319 -15.7422758333 75.5586192278 0 0 0
909 1 8 1.72 -21.3753003598 -21.5714655685 74.3310838539 0 0 0
910 1 8 1.72 -23.1339354163 -23.4228015194 72.6866010502 0 0 0
911 1 8 1.72 -22.9039974095 -16.736503514 72.4355255992 0 0 0
912 1 8 1.72 -19.6533608427 -14.3650552685 72.0353894628 0 0 0
913 1 8 1.72 -24.600919265 -19.0547778654 71.5170672722 0 0 0
914 1 8 1.72 -19.7288901367 -23.3083433117 69.683059872 0 0 0
915 1 8 1.72 -22.5453750788 -21.2319802331 66.8548747911 0 0 0
916 1 8 1.72 -23.5081989342 -16.4329293141 64.1152547931 0 0 0
917 1 8 1.72 -20.7235023235 -24.053156162 59.9350568288 0 0 0
918 1 8 1.72 -24.8634600415 -20.9168501279 60.6002557282 0 0 0
919 1 8 1.72 -22.7154644417 -18.6893036556 60.1867141129 0 0 0
920 1 8 1.72 -19.9609870428 -15.308301677 60.4060317481 0 0 0
921 1 8 1.72 -20.7412796955 -17.5716842716 58.3038850482 0 0 0
922 1 8 1.72 -21.736050707 -13.6066305578 49.8149408719 0 0 0
923 1 8 1.72 -23.3026518373 -16.2864699631 50.3488299112 0 0 0
924 1 8 1.72 -19.7287315025 -21.0564569418 49.2693808969 0 0 0
925 1 8 1.72 -20.9581104901 -23.4503857073 47.891622136 0 0 0
926 1 8 1.72 -24.0233349137 -14.1372546854 46.002293825 0 0 0
927 1 8 1.72 -20.3550030607 -15.9643037896 44.8356210263 0 0 0
928 1 8 1.72 -21.8771979879 -18.5619319918 44.7344939098 0 0 0
929 1 8 1.72 -21.3770235103 -21.5428667436 40.3884184897 0 0 0
930 1 8 1.72 -23.9477344396 -12.6329177278 40.3731877578 0 0 0
931 1 8 1.72 -24.2703527093 -17.013432613 38.3292687723 0 0 0
932 1 8 1.72 -22.4804359031 -14.3429270002 38.0444756042 0 0 0
933 1 8 1.72 -22.6890521188 -21.0495386908 34.9685531838 0 0 0
934 1 8 1.72 -24.8086428088 -14.3172515227 34.2012533824 0 0 0
935 1 8 1.72 -21.2940935104 -18.6333110492 34.0097820402 0 0 0
936 1 8 1.72 -19.0138468344 -15.4053371112 32.9681008044 0 0 0
937 1 8 1.72 -19.3129449807 -18.2096689442 32.839529775 0 0 0
938 1 1 1.43 -24.0254628308 -24.4404985631 75.2930619008 0 0 0
939 1 1 1.43 -22.1444759717 -18.8569775036 75.4213176082 0 0 0
940 1 1 1.43 -20.1472762312 -24.5216546965 73.2021259467 0 0 0
941 1 1 1.43 -24.5597554792 -20.6959940041 73.9071202748 0 0 0
942 1 1 1.43 -20.3679548285 -15.8015549246 74.4155233894 0 0 0
943 1 1 1.43 -22.8840331891 -13.6787403524 73.2032893048 0 0 0
944 1 1 1.43 -21.2671613761 -20.5851921545 71.629706552 0 0 0
945 1 1 1.43 -22.5727923612 -23.0867806463 69.0949459419 0 0 0
946 1 1 1.43 -19.906791789 -20.6953465905 68.3255481601 0 0 0
947 1 1 1.43 -22.2874735249 -14.1856982705 66.6834613942 0 0 0
948 1 1 1.43 -24.2822683315 -19.2285275361 68.0990918096 0 0 0
949 1 1 1.43 -19.8908917247 -23.8465085362 66.6926012455 0 0 0
950 1 1 1.43 -21.3873055946 -17.7422288243 66.4809706497 0 0 0
951 1 1 1.43 -23.6668677473 -13.0776849188 63.7826328549 0 0 0
952 1 1 1.43 -20.6482773846 -15.4670468553 63.9484963591 0 0 0
953 1 1 1.43 -24.9378698606 -20.2477881382 64.3452033942 0 0 0
954 1 1 1.43 -21.3833494768 -21.1320824715 61.2613200177 0 0 0
955 1 1 1.43 -19.5200896006 -18.4898928642 62.2188227306 0 0 0
956 1 2 2.2896396396 -23.4696173445 -15.3604017918 60.6988341133 0 0 0
957 1 2 2.2896396396 -22.4154679083 -12.9306093502 58.4878412001 0 0 0
958 1 2 2.2896396396 -20.4148239983 -22.4371377044 57.4787309965 0 0 0
959 1 2 2.2896396396 -23.3049978019 -16.1945326526 56.3308880239 0 0 0
960 1 2 2.2896396396 -22.5461612838 -19.246484244 51.1716886944 0 0 0
961 1 1 1.43 -20.1856995354 -24.9562394333 50.3669031223 0 0 0
962 1 1 1.43 -24.8298561063 -13.872732458 49.3538263574 0 0 0
963 1 1 1.43 -20.3857916437 -16.4474210846 48.5586619124 0 0 0
964 1 1 1.43 -21.8337589753 -20.2811310961 47.2518796533 0 0 0
965 1 1 1.43 -24.2679115974 -22.7307798245 47.8224071259 0 0 0
966 1 1 1.43 -21.0308419655 -13.5935108783 47.0346533211 0 0 0
967 1 1 1.43 -23.4155717759 -17.4017950986 47.6070244507 0 0 0
968 1 1 1.43 -19.1001299039 -18.4354070118 46.4426515622 0 0 0
969 1 1 1.43 -22.112600655 -24.1537744498 45.2846011317 0 0 0
970 1 1 1.43 -20.9130564418 -20.9399946218 43.2813031706 0 0 0
971 1 1 1.43 -23.6489072244 -16.6383973441 44.4377389716 0 0 0
972 1 1 1.43 -23.5277295747 -12.6364872134 43.4971334263 0 0 0
973 1 1 1.43 -20.9540789419 -14.2650035399 41.1507940216 0 0 0
974 1 1 1.43 -23.3178987097 -19.3656206429 41.2779954596 0 0 0
975 1 1 1.43 -19.4586221224 -23.8192411265 41.0570471267 0 0 0
976 1 1 1.43 -23.6355602418 -23.3551968953 40.8608867688 0 0 0
977 1 1 1.43 -21.1066538503 -18.5023711304 38.3003679529 0 0 0
978 1 1 1.43 -23.8624591272 -20.4321096784 38.0069177973 0 0 0
979 1 1 1.43 -23.3102346742 -24.7805877631 36.5526633836 0 0 0
980 1 1 1.43 -24.424843457 -17.9094557519 35.5371270641 0 0 0
981 1 1 1.43 -18.9805587115 -20.8696835786 34.4537001222 0 0 0
982 1 2 2.2896396396 -22.0638637731 -15.4029725542 34.8884038748 0 0 0
983 1 2 2.2896396396 -23.7157297334 -23.7267329765 32.6216407245 0 0 0
984 1 2 2.2896396396 -20.8140417034 -17.1263315355 27.7683616472 0 0 0
985 1 6 -1.14 -20.7984689902 -12.5670096223 77.3594836992 0 0 0
986 1 6 -1.14 -21.3924799219 -14.9828666047 28.0284716781 0 0 0
987 1 6 -1.14 -19.7687373129 -14.8301401338 76.4493868931 0 0 0
988 1 6 -1.14 -24.477536384 -16.1215865515 76.073569323 0 0 0
989 1 6 -1.14 -22.6809497369 -21.1386103285 75.1373502038 0 0 0
990 1 6 -1.14 -24.9920679293 -12.5513506521 75.7374985213 0 0 0
991 1 6 -1.14 -22.3148705775 -14.1040552736 76.052912062 0 0 0
992 1 6 -1.14 -20.4197322808 -22.7086149486 74.7941916118 0 0 0
993 1 6 -1.14 -21.9434053647 -16.7039823165 76.1286370441 0 0 0
994 1 6 -1.14 -24.650236169 -18.6846725702 75.1582719775 0 0 0
995 1 6 -1.14 -22.6562079871 -24.7642063046 73.4249408067 0 0 0
996 1 6 -1.14 -20.1978197062 -18.7906542931 76.5623048657 0 0 0
997 1 6 -1.14 -24.5197892289 -22.9340363226 73.4741706222 0 0 0
998 1 6 -1.14 -20.6117352626 -20.2429270979 74.0519131372 0 0 0
999 1 6 -1.14 -22.0151916011 -22.2902967149 72.8606533498 0 0 0
1000 1 6 -1.14 -22.8196864493 -15.7738719343 73.9092297582 0 0 0
1001 1 6 -1.14 -20.6254256627 -13.8180091298 73.2459270554 0 0 0
1002 1 6 -1.14 -18.9839852106 -15.7850589446 72.4558210191 0 0 0
1003 1 6 -1.14 -23.4096157542 -23.7149218921 71.126158036 0 0 0
1004 1 6 -1.14 -24.9597362478 -13.06872796 72.094626561 0 0 0
1005 1 6 -1.14 -24.2901187984 -17.5853051099 72.3110371569 0 0 0
1006 1 6 -1.14 -23.4732284865 -20.0134816987 71.9058439009 0 0 0
1007 1 6 -1.14 -19.1993740888 -24.1315893057 70.9079301299 0 0 0
1008 1 6 -1.14 -20.656037969 -22.0983407379 70.0433989337 0 0 0
1009 1 6 -1.14 -20.710820746 -24.3929201323 68.8334156712 0 0 0
1010 1 6 -1.14 -23.915064612 -13.3841242258 67.8810431202 0 0 0
1011 1 6 -1.14 -23.7837390001 -21.5941164855 67.9045482516 0 0 0
1012 1 6 -1.14 -21.5904330365 -13.4151804595 64.7219090823 0 0 0
1013 1 6 -1.14 -22.1236538782 -19.7536493554 67.2934850458 0 0 0
1014 1 6 -1.14 -21.3588588188 -22.1971415597 67.1753643592 0 0 0
1015 1 6 -1.14 -19.2715246982 -19.0874228311 66.6277538879 0 0 0
1016 1 6 -1.14 -22.5850405551 -16.1008612089 65.3721968956 0 0 0
1017 1 6 -1.14 -24.8573727037 -18.6580475079 66.0683509219 0 0 0
1018 1 6 -1.14 -23.3483249477 -21.4568472506 65.4355897931 0 0 0
1019 1 6 -1.14 -24.8760238275 -14.1395212973 65.5602366415 0 0 0
1020 1 6 -1.14 -20.1308178985 -17.6941903465 64.5631566013 0 0 0
1021 1 6 -1.14 -23.2522937122 -15.2086661582 63.0271153177 0 0 0
1022 1 6 -1.14 -19.832445748 -15.9045941139 61.9384214909 0 0 0
1023 1 6 -1.14 -21.4931168079 -18.8725609372 61.1899910134 0 0 0
1024 1 6 -1.14 -23.8219029766 -17.5773964215 60.5321697034 0 0 0
1025 1 6 -1.14 -19.1622643846 -20.6908102503 61.6123914058 0 0 0
1026 1 6 -1.14 -21.3216073938 -14.5012291127 60.2764923863 0 0 0
1027 1 6 -1.14 -23.4983038424 -20.1999739015 60.1344596897 0 0 0
1028 1 6 -1.14 -20.2745636738 -24.5786900351 58.5362767706 0 0 0
1029 1 6 -1.14 -23.3298062449 -15.1099493971 58.4035768285 0 0 0
1030 1 6 -1.14 -21.4136530654 -22.6359004012 59.6050636085 0 0 0
1031 1 6 -1.14 -20.0252411207 -16.6329715876 59.3990376032 0 0 0
1032 1 6 -1.14 -22.155835338 -18.3177736179 58.6852943555 0 0 0
1033 1 6 -1.14 -19.7343795813 -18.6896912966 57.6842556512 0 0 0
1034 1 6 -1.14 -21.1086182362 -12.7687799103 51.0118829943 0 0 0
1035 1 6 -1.14 -23.7255083632 -16.846787354 51.8140218172 0 0 0
1036 1 6 -1.14 -22.7495911606 -14.7853204658 50.300429506 0 0 0
1037 1 6 -1.14 -24.7789071101 -19.253131419 50.2852021403 0 0 0
1038 1 6 -1.14 -21.0820833997 -20.3312418558 49.8080726477 0 0 0
1039 1 6 -1.14 -22.442765217 -12.6805418183 48.7386562046 0 0 0
1040 1 6 -1.14 -24.520133621 -16.3015870511 49.3040773861 0 0 0
1041 1 6 -1.14 -21.6748043967 -24.6453497755 48.669258288 0 0 0
1042 1 6 -1.14 -20.4919685938 -14.3317849156 49.1024094018 0 0 0
1043 1 6 -1.14 -22.1793202665 -17.3550277653 49.8517027781 0 0 0
1044 1 6 -1.14 -24.3228769435 -24.9715599837 48.5604902334 0 0 0
1045 1 6 -1.14 -24.0054863605 -20.2289890378 47.9028585544 0 0 0
1046 1 6 -1.14 -21.187684038 -18.0872896061 47.3819719637 0 0 0
1047 1 6 -1.14 -22.1256129139 -22.4913630126 47.2137197925 0 0 0
1048 1 6 -1.14 -19.3527664743 -20.3875690701 47.7840086745 0 0 0
1049 1 6 -1.14 -20.0506591977 -22.6376946093 48.9561691095 0 0 0
1050 1 6 -1.14 -23.2517859373 -15.3858312925 46.500638678 0 0 0
1051 1 6 -1.14 -20.0710373784 -15.7522481193 46.3955217912 0 0 0
1052 1 6 -1.14 -23.2581764521 -18.6523801632 45.6485689075 0 0 0
1053 1 6 -1.14 -20.1198398 -23.8479068216 46.5251536359 0 0 0
1054 1 6 -1.14 -23.0042051179 -12.884719434 45.8196669986 0 0 0
1055 1 6 -1.14 -21.455310146 -17.0722019996 44.6025736688 0 0 0
1056 1 6 -1.14 -20.7313903714 -19.6335713323 45.1690601099 0 0 0
1057 1 6 -1.14 -24.5830956564 -14.4637907666 44.4844695653 0 0 0
1058 1 6 -1.14 -24.4235455205 -23.8572031846 45.7623939531 0 0 0
1059 1 6 -1.14 -19.786544674 -22.8373344702 43.9303820927 0 0 0
1060 1 6 -1.14 -22.4393907361 -19.1368806991 43.3301729428 0 0 0
1061 1 6 -1.14 -24.7478899797 -13.5435505996 41.4027893988 0 0 0
1062 1 6 -1.14 -22.5903568736 -21.5035706326 41.5430973057 0 0 0
1063 1 6 -1.14 -19.322336923 -12.8468900816 40.5793091602 0 0 0
1064 1 6 -1.14 -21.8522490781 -20.506198011 39.2736572257 0 0 0
1065 1 6 -1.14 -20.0127139548 -21.3515694322 41.1711766168 0 0 0
1066 1 6 -1.14 -21.1456309264 -14.4009513766 38.8921601277 0 0 0
1067 1 6 -1.14 -24.895918487 -22.281638971 39.2799258815 0 0 0
1068 1 6 -1.14 -23.3367459843 -18.2299234052 37.8201868423 0 0 0
1069 1 6 -1.14 -21.3724967365 -23.1274040087 39.9644498502 0 0 0
1070 1 6 -1.14 -23.2916434587 -15.6648651109 37.8829306826 0 0 0
1071 1 6 -1.14 -23.5881199823 -13.296269331 38.8754575833 0 0 0
1072 1 6 -1.14 -22.3496727265 -13.7293097477 36.49592744 0 0 0
1073 1 6 -1.14 -23.5158572483 -21.7777400101 33.7586711644 0 0 0
1074 1 6 -1.14 -23.8909605589 -20.1615734118 35.7090984809 0 0 0
1075 1 6 -1.14 -19.6528386502 -18.1454162806 34.4684853853 0 0 0
1076 1 6 -1.14 -22.3410900667 -17.6666210779 34.6003260763 0 0 0
1077 1 6 -1.14 -24.4087576537 -15.582016442 35.0877855821 0 0 0
1078 1 6 -1.14 -20.4693146501 -15.0272909417 33.2621785512 0 0 0
1079 1 6 -1.14 -21.4755406751 -20.1191425715 34.5059072797 0 0 0
1080 1 6 -1.14 -23.4945263236 -13.7874910917 33.5270082328 0 0 0
1081 1 6 -1.14 -21.6209064382 -24.2500697353 33.5577389065 0 0 0
1082 1 6 -1.14 -20.9484320378 -18.4751403651 32.417712773 0 0 0
1083 1 7 -1.0 -21.5370026293 -17.7044543504 72.5067343735 0 0 0
1084 1 4 0.29 -21.0621451765 -17.6700036266 71.5524158434 0 0 0
1085 1 7 -1.0 -22.7520667708 -15.7763209817 71.0301086963 0 0 0
1086 1 4 0.29 -21.797124385 -15.304502218 70.5866171367 0 0 0
1087 1 7 -1.0 -20.3786438392 -14.3376201994 70.6603583972 0 0 0
1088 1 4 0.29 -20.4639804497 -14.3327588855 69.5872062099 0 0 0
1089 1 7 -1.0 -20.4517303286 -18.1497346376 69.976643059 0 0 0
1090 1 4 0.29 -21.0309641873 -17.4329439059 69.5110576598 0 0 0
1091 1 7 -1.0 -19.5797048977 -14.7482615957 67.9478175914 0 0 0
1092 1 4 0.29 -18.897165115 -14.8664985662 67.1611785121 0 0 0
1093 1 7 -1.0 -22.1840956402 -24.6358379797 64.7107243334 0 0 0
1094 1 4 0.29 -22.8936308305 -24.9027126716 65.3744498881 0 0 0
1095 1 7 -1.0 -22.9596322269 -17.8260907561 63.3694506135 0 0 0
1096 1 4 0.29 -22.107982008 -18.2628348194 62.8746580657 0 0 0
1097 1 7 -1.0 -24.4519309637 -22.7285794461 61.0773853023 0 0 0
1098 1 4 0.29 -23.8830740665 -22.6139472049 61.8980601555 0 0 0
1099 1 7 -1.0 -19.5505862014 -23.8149335173 61.0782454578 0 0 0
1100 1 4 0.29 -18.5545408923 -23.5976786225 61.2330503555 0 0 0
1101 1 7 -1.0 -23.8519204746 -13.0655050817 60.5977424455 0 0 0
1102 1 4 0.29 -23.9835938459 -12.3329340877 61.1828233398 0 0 0
1103 1 7 -1.0 -21.1597947744 -16.4163840912 56.8856442901 0 0 0
1104 1 4 0.29 -20.5071434746 -15.6211414522 56.9732812418 0 0 0
1105 1 7 -1.0 -17.3053957059 -22.8985637807 53.9044762395 0 0 0
1106 1 4 0.29 -17.8739332281 -22.1449724927 53.3824424359 0 0 0
1107 1 7 -1.0 -21.173029505 -18.477557203 52.8695491204 0 0 0
1108 1 4 0.29 -20.4310756665 -18.8104591589 53.4993534413 0 0 0
1109 1 7 -1.0 -22.9287295664 -24.4017781078 54.196597231 0 0 0
1110 1 4 0.29 -23.7000345481 -24.7249620497 54.7927149243 0 0 0
1111 1 7 -1.0 -22.9939331805 -21.3145280971 52.234817836 0 0 0
1112 1 4 0.29 -22.6582447433 -21.9399559563 53.0353569172 0 0 0
1113 1 7 -1.0 -18.9191709584 -16.3226616325 44.0831064357 0 0 0
1114 1 4 0.29 -19.2316631083 -16.9401598118 43.2484895914 0 0 0
1115 1 7 -1.0 -20.7615573028 -14.4684568616 44.0655309009 0 0 0
1116 1 4 0.29 -19.7879331156 -14.129030794 44.2858623836 0 0 0
1117 1 7 -1.0 -18.2416656104 -13.8072800037 45.0119064317 0 0 0
1118 1 4 0.29 -18.3732464591 -14.788357194 44.7814057886 0 0 0
1119 1 7 -1.0 -24.3360558733 -21.9566330101 43.7869546775 0 0 0
1120 1 4 0.29 -23.7204284391 -21.5680788005 43.0062505507 0 0 0
1121 1 7 -1.0 -19.7426670058 -18.2922795113 42.3410160523 0 0 0
1122 1 4 0.29 -20.3776469513 -17.9276134389 43.078182888 0 0 0
1123 1 7 -1.0 -23.2231038531 -16.1740950429 41.6822516056 0 0 0
1124 1 4 0.29 -23.8868427153 -15.5573324058 41.2270592713 0 0 0
1125 1 7 -1.0 -18.5365145719 -17.0352087798 40.4176395175 0 0 0
1126 1 4 0.29 -18.9222856107 -17.6297298363 41.2836453476 0 0 0
1127 1 7 -1.0 -24.8300622084 -17.0902814988 39.8678301495 0 0 0
1128 1 4 0.29 -24.2268001813 -16.7075458105 40.6131913535 0 0 0
1129 1 7 -1.0 -20.3093270666 -15.8639731551 36.3186796242 0 0 0
1130 1 4 0.29 -20.4230055345 -15.6271665849 37.3577244605 0 0 0
1131 1 7 -1.0 -22.1519982003 -22.1526778804 36.0922412417 0 0 0
1132 1 4 0.29 -21.2078121264 -22.4905271545 36.2969733017 0 0 0
1133 1 7 -1.0 -17.8632544644 -23.9714428179 34.0595075528 0 0 0
1134 1 4 0.29 -18.1971741848 -24.8103972396 34.4683102769 0 0 0
1135 1 7 -1.0 -22.2866177054 -22.7771386956 31.1072706027 0 0 0
1136 1 4 0.29 -22.2727114408 -21.6796986186 31.1842114246 0 0 0
1137 1 5 -0.82 -22.0458515496 -23.8619707789 76.5271243022 0 0 0
1138 1 3 0.41 -21.421634318 -23.3920008599 75.8763504344 0 0 0
1139 1 3 0.41 -21.8886652256 -23.2130810065 77.2906814177 0 0 0
1140 1 5 -0.82 -18.2304423638 -16.6480558095 69.1844836766 0 0 0
1141 1 3 0.41 -19.0680045608 -17.0461343176 69.5157370209 0 0 0
1142 1 3 0.41 -18.7985430836 -15.7212710313 68.8078759181 0 0 0
1143 1 5 -0.82 -22.4698303803 -16.5394836769 68.2354017996 0 0 0
1144 1 3 0.41 -22.5190439859 -16.2571720453 69.2551873551 0 0 0
1145 1 3 0.41 -23.5085380845 -16.4209724584 68.0179670774 0 0 0
1146 1 5 -0.82 -21.9580262394 -22.311277266 63.3054286707 0 0 0
1147 1 3 0.41 -22.0073195618 -23.1814157056 63.8921508553 0 0 0
1148 1 3 0.41 -22.4851785725 -21.926942427 64.1104408383 0 0 0
1149 1 5 -0.82 -19.9970584273 -12.0016090623 62.1391351072 0 0 0
1150 1 3 0.41 -19.0451566301 -12.4271760071 61.9091989789 0 0 0
1151 1 3 0.41 -20.5958899616 -11.878995626 61.2644242202 0 0 0
1152 1 5 -0.82 -21.9771164789 -20.7969215426 57.5645839916 0 0 0
1153 1 3 0.41 -22.2682700252 -19.7762113159 57.6659531736 0 0 0
1154 1 3 0.41 -22.5355097624 -21.0958652297 58.330698096 0 0 0
1155 1 5 -0.82 -20.0488439829 -13.3814664789 57.6432896403 0 0 0
1156 1 3 0.41 -19.4640860017 -13.8247636539 58.3708321632 0 0 0
1157 1 3 0.41 -19.6025141209 -12.4241646986 57.4990989037 0 0 0
1158 1 5 -0.82 -22.2906028786 -23.4684801894 56.6206488313 0 0 0
1159 1 3 0.41 -23.0848638339 -23.3885023466 57.2332140645 0 0 0
1160 1 3 0.41 -22.6572299557 -23.9623849558 55.8324700002 0 0 0
1161 1 5 -0.82 -22.6457624805 -13.5540926894 56.0975650497 0 0 0
1162 1 3 0.41 -23.401809992 -12.8349196134 55.8905335065 0 0 0
1163 1 3 0.41 -22.0578677435 -13.0704260591 55.39379273 0 0 0
1164 1 5 -0.82 -20.1622238389 -23.5202476456 54.3648301839 0 0 0
1165 1 3 0.41 -20.1276519567 -22.8500050039 53.6666090414 0 0 0
1166 1 3 0.41 -21.1816482674 -23.8041989 54.2929859431 0 0 0
1167 1 5 -0.82 -22.976663439 -15.5758808517 54.0336095232 0 0 0
1168 1 3 0.41 -23.0900164208 -16.0590868906 53.057970833 0 0 0
1169 1 3 0.41 -22.8521431638 -14.6906056752 53.5099768993 0 0 0
1170 1 5 -0.82 -20.0871760011 -15.84384016 52.4769346829 0 0 0
1171 1 3 0.41 -20.4322079472 -16.8342003766 52.4337392468 0 0 0
1172 1 3 0.41 -20.9232738164 -15.6749407069 53.0975619789 0 0 0
1173 1 5 -0.82 -22.7571783765 -18.1757645985 55.1907882147 0 0 0
1174 1 3 0.41 -22.1913753611 -18.2517076928 54.2971929744 0 0 0
1175 1 3 0.41 -23.3760404706 -19.0154713658 55.1133561004 0 0 0
1176 1 5 -0.82 -21.8451396571 -12.6475375262 53.5533567377 0 0 0
1177 1 3 0.41 -22.1442055811 -11.62208974 53.5413107982 0 0 0
1178 1 3 0.41 -21.7574410695 -12.7167547081 52.4719387608 0 0 0
1179 1 5 -0.82 -24.2508346619 -24.1779369798 51.8671499773 0 0 0
1180 1 3 0.41 -23.7646486467 -24.5372344794 52.723355201 0 0 0
1181 1 3 0.41 -23.9085401073 -23.2516335051 51.9650457311 0 0 0
1182 1 5 -0.82 -18.0073715266 -20.0677718057 52.6248479286 0 0 0
1183 1 3 0.41 -18.2040884701 -20.5246879757 51.7556334196 0 0 0
1184 1 3 0.41 -18.3045763629 -19.0586293918 52.3961334782 0 0 0
1185 1 5 -0.82 -21.5924328734 -17.9498055643 40.5052666813 0 0 0
1186 1 3 0.41 -20.7961576123 -18.0353112307 41.318014929 0 0 0
1187 1 3 0.41 -22.1684377253 -17.1328869895 40.9845377092 0 0 0
1188 1 5 -0.82 -18.9629158498 -22.5552790163 36.3360148126 0 0 0
1189 1 3 0.41 -19.1129523964 -23.5907909929 36.2088050022 0 0 0
1190 1 3 0.41 -18.0460501778 -22.6584809431 36.8895146411 0 0 0
1191 1 5 -0.82 -19.6187501638 -10.3026183649 34.7774053456 0 0 0
1192 1 3 0.41 -19.7754673498 -9.1612519698 34.9468560387 0 0 0
1193 1 3 0.41 -18.8122901908 -10.0123624509 34.1252391316 0 0 0
1194 1 5 -0.82 -20.1569200891 -22.2377606408 32.8628442023 0 0 0
1195 1 3 0.41 -20.968355738 -21.9696977632 32.2367570255 0 0 0
1196 1 3 0.41 -20.9055897079 -22.991465806 33.2853755893 0 0 0
1197 1 5 -0.82 -22.3492594318 -20.0015482769 30.7172285133 0 0 0
1198 1 3 0.41 -21.7922609816 -19.3038410547 31.3331271102 0 0 0
1199 1 3 0.41 -22.5937940147 -19.3965281328 29.9782811349 0 0 0
1200 1 5 -0.82 -22.3266059005 -13.7753630927 30.9219389235 0 0 0
1201 1 3 0.41 -21.7691151279 -14.3890481855 31.569851139 0 0 0
1202 1 3 0.41 -22.1219331429 -13.918181973 29.9155100864 0 0 0
1203 1 5 -0.82 -20.3418575337 -17.3006094425 30.0185927323 0 0 0
1204 1 3 0.41 -20.8482559859 -18.0059029515 30.6476607513 0 0 0
1205 1 3 0.41 -19.8496585346 -16.804738717 30.7967975297 0 0 0
1206 1 5 -0.82 -22.8285885785 -21.9958071993 28.38443338 0 0 0
1207 1 3 0.41 -22.9521583102 -22.9040772376 28.8357534091 0 0 0
1208 1 3 0.41 -22.5873797867 -21.5728760512 29.3389873623 0 0 0
1209 1 7 -1.0 -22.6873252822 -18.1249066545 28.6251197815 0 0 0
1210 1 4 0.29 -23.5205912921 -18.4221102094 28.1630111273 0 0 0
1211 1 7 -1.0 -23.3971451409 -24.5402447785 28.9582349274 0 0 0
1212 1 4 0.29 -22.4909523971 -24.9195873491 28.6346054191 0 0 0
1213 1 8 1.72 -3.9893835932 17.0942752418 75.6205259858 0 0 0
1214 1 8 1.72 19.0811895042 16.2915883981 77.4752827285 0 0 0
1215 1 8 1.72 8.0453522513 15.4492842805 77.2889196905 0 0 0
1216 1 8 1.72 -7.0993790277 13.7613457825 75.2893560236 0 0 0
1217 1 8 1.72 18.5003040458 13.4618790505 76.5754784039 0 0 0
1218 1 8 1.72 6.5337607847 12.7431531164 76.785666813 0 0 0
1219 1 8 1.72 -10.3995565339 16.3566101864 76.1814728202 0 0 0
1220 1 8 1.72 1.1501523062 16.0440562527 76.482356958 0 0 0
1221 1 8 1.72 13.639290944 16.4507394138 76.5098702993 0 0 0
1222 1 8 1.72 12.7066467896 13.7801575825 76.4782436313 0 0 0
1223 1 8 1.72 -12.2039385769 14.1637945867 76.9915379199 0 0 0
1224 1 8 1.72 -1.4369020417 15.2602649729 75.5520942829 0 0 0
1225 1 8 1.72 4.5855071694 21.0603976347 76.1209723016 0 0 0
1226 1 8 1.72 10.984459165 21.7731119112 75.7056691738 0 0 0
1227 1 8 1.72 6.2003027155 23.9692534354 75.8920137902 0 0 0
1228 1 8 1.72 -14.5572602132 20.331964075 75.9396388563 0 0 0
1229 1 8 1.72 -12.2779482292 22.5649038943 75.67677878 0 0 0
1230 1 8 1.72 -8.7079437878 20.0355624866 75.0318018571 0 0 0
1231 1 8 1.72 -2.4295014502 22.1463371519 75.4780367477 0 0 0
1232 1 8 1.72 15.9083760039 19.8483228588 73.2482695383 0 0 0
1233 1 8 1.72 12.4051241269 23.6953419021 73.942532415 0 0 0
1234 1 8 1.72 18.2906286448 22.1301724322 73.0625631226 0 0 0
1235 1 8 1.72 -0.0931090367 24.2688066077 74.6646629322 0 0 0
1236 1 8 1.72 -7.058827157 22.268615546 73.8449746717 0 0 0
1237 1 8 1.72 -9.3689988289 14.8944579403 73.6643221246 0 0 0
1238 1 8 1.72 15.1124748196 14.499688015 72.4957893494 0 0 0
1239 1 8 1.72 3.6284993899 13.4878231944 72.4334580639 0 0 0
1240 1 8 1.72 4.9368562342 16.1878416489 72.8266381347 0 0 0
1241 1 8 1.72 -16.0137412808 14.7950569339 73.3823841064 0 0 0
1242 1 8 1.72 -8.3645862236 16.7576204199 71.7094021509 0 0 0
1243 1 8 1.72 -3.811143868 14.1498171227 71.4396182461 0 0 0
1244 1 8 1.72 17.4591588937 16.2346256524 72.356909131 0 0 0
1245 1 8 1.72 -13.0108310649 16.35648112 71.3398906944 0 0 0
1246 1 8 1.72 12.9712285946 15.8084207036 70.6040593227 0 0 0
1247 1 8 1.72 9.091918009 13.7117362926 70.2368521073 0 0 0
1248 1 8 1.72 0.2818045055 15.552525539 70.4450995532 0 0 0
1249 1 8 1.72 16.1592772043 18.2998616221 66.6507815885 0 0 0
1250 1 8 1.72 -13.4995423402 20.5947481337 67.7284443239 0 0 0
1251 1 8 1.72 12.1152576415 20.0344823978 65.8608919273 0 0 0
1252 1 8 1.72 -2.3128830003 23.1360009924 66.261297731 0 0 0
1253 1 8 1.72 -17.2980045558 16.8110392434 68.3576106032 0 0 0
1254 1 8 1.72 -9.5115805351 19.8894805888 64.7251678992 0 0 0
1255 1 8 1.72 -7.08704992 15.0790090183 66.9489243834 0 0 0
1256 1 8 1.72 9.0470309133 14.8521808793 65.0807017051 0 0 0
1257 1 8 1.72 -14.6624229776 13.6116015654 64.9936353539 0 0 0
1258 1 8 1.72 3.1697364922 20.4824945995 66.7163212569 0 0 0
1259 1 8 1.72 -0.409786243 12.8185636295 64.5432762482 0 0 0
1260 1 8 1.72 -10.7570287336 15.1816404667 63.9792119757 0 0 0
1261 1 8 1.72 12.1081980862 14.0523947566 64.3510700602 0 0 0
1262 1 8 1.72 2.0579735191 14.495042873 64.0650072696 0 0 0
1263 1 8 1.72 14.0847363626 15.2924843477 62.6590785934 0 0 0
1264 1 8 1.72 -7.496600017 17.0822865119 61.0942888464 0 0 0
1265 1 8 1.72 16.5028011238 23.3832881122 60.7155791721 0 0 0
1266 1 8 1.72 -1.8733661764 24.844153538 60.828744391 0 0 0
1267 1 8 1.72 11.0227001202 23.7642841438 61.6901204086 0 0 0
1268 1 8 1.72 -5.9379878687 19.5062417871 60.3076964993 0 0 0
1269 1 8 1.72 5.2003739984 16.0529710698 61.0108619334 0 0 0
1270 1 8 1.72 -9.8466918499 23.1757989612 59.7985055466 0 0 0
1271 1 8 1.72 -12.0407316955 19.3868508998 58.4736278193 0 0 0
1272 1 8 1.72 -4.0622281839 13.4274374074 58.1567592573 0 0 0
1273 1 8 1.72 18.3734217978 16.2970811036 57.150052326 0 0 0
1274 1 8 1.72 7.0899187389 18.1508593724 59.2410221843 0 0 0
1275 1 8 1.72 -13.5337246221 16.8318022385 58.6149610022 0 0 0
1276 1 8 1.72 3.4178897808 23.9904631217 58.222347939 0 0 0
1277 1 8 1.72 0.6933637657 19.0150548127 61.0875582582 0 0 0
1278 1 8 1.72 -18.4772251938 20.7397911073 58.6234867653 0 0 0
1279 1 8 1.72 -0.4468925731 16.9174856419 59.5449089655 0 0 0
1280 1 8 1.72 -3.895835236 22.929320142 59.5758044571 0 0 0
1281 1 8 1.72 9.6931523158 21.9513192817 59.5118627716 0 0 0
1282 1 8 1.72 -15.7359276553 23.4898256721 57.1542446428 0 0 0
1283 1 8 1.72 11.47329071 16.6485799453 56.8894461999 0 0 0
1284 1 8 1.72 13.0221065148 19.0320330609 57.2644672662 0 0 0
1285 1 8 1.72 18.1052578168 13.4022806274 50.7608468285 0 0 0
1286 1 8 1.72 8.4018341353 13.3532009255 50.6558232788 0 0 0
1287 1 8 1.72 -3.0140324373 16.6253236359 50.4580428868 0 0 0
1288 1 8 1.72 -13.3157955329 16.3090112889 52.9092984529 0 0 0
1289 1 8 1.72 11.5944753012 17.8017552776 51.6030712041 0 0 0
1290 1 8 1.72 -3.1275432384 14.752666783 48.2279869245 0 0 0
1291 1 8 1.72 -15.2777244265 14.7999366029 51.1157268673 0 0 0
1292 1 8 1.72 9.8194421834 15.8827620884 49.9103368167 0 0 0
1293 1 8 1.72 -7.999964054 17.5602079655 50.445011242 0 0 0
1294 1 8 1.72 5.8205974072 17.1300308222 51.5529729523 0 0 0
1295 1 8 1.72 17.5242936804 18.5654311387 52.3420105312 0 0 0
1296 1 8 1.72 16.256555779 15.6981576197 51.8667272885 0 0 0
1297 1 8 1.72 -10.0281871268 15.4078080273 50.2660076531 0 0 0
1298 1 8 1.72 3.2027660374 16.2035476458 50.7575505444 0 0 0
1299 1 8 1.72 7.2618324546 21.4761857823 50.0687559978 0 0 0
1300 1 8 1.72 14.7744272883 21.6636060932 48.4874069314 0 0 0
1301 1 8 1.72 9.1107683011 24.0384035938 49.4176345038 0 0 0
1302 1 8 1.72 -12.0776470503 22.2931761942 50.5382946621 0 0 0
1303 1 8 1.72 -9.607270634 24.1487359909 49.6434941832 0 0 0
1304 1 8 1.72 -6.1071130759 20.8715292953 49.7420928804 0 0 0
1305 1 8 1.72 -0.2541256295 22.0046984913 50.3054308972 0 0 0
1306 1 8 1.72 17.9437612282 18.5737717667 49.8904140948 0 0 0
1307 1 8 1.72 15.2286592586 24.4122365976 48.2691072023 0 0 0
1308 1 8 1.72 -18.3815226153 20.7325876786 48.2291120135 0 0 0
1309 1 8 1.72 1.4023774621 23.0408972016 48.1275192614 0 0 0
1310 1 8 1.72 -4.4598300638 23.3467957271 48.6519855592 0 0 0
1311 1 8 1.72 -8.6535417995 14.250002465 47.7056307541 0 0 0
1312 1 8 1.72 -18.8644766378 14.060343726 48.0132472758 0 0 0
1313 1 8 1.72 5.3513677446 13.6661472301 46.9006623032 0 0 0
1314 1 8 1.72 6.4849797134 16.0940361426 45.8815009147 0 0 0
1315 1 8 1.72 -13.889311472 12.705868401 44.9121147352 0 0 0
1316 1 8 1.72 -5.9311422681 15.4267735765 46.7520991511 0 0 0
1317 1 8 1.72 -2.1136868818 13.9280998478 45.6442932567 0 0 0
1318 1 8 1.72 -16.7425005579 15.8332029855 48.6034923147 0 0 0
1319 1 8 1.72 -17.9515127424 12.667797017 45.7995731631 0 0 0
1320 1 8 1.72 -10.4514170897 16.4897309164 45.0568821548 0 0 0
1321 1 8 1.72 15.5105943528 16.4352105996 45.6172931281 0 0 0
1322 1 8 1.72 11.3203777212 14.330082862 44.6527238093 0 0 0
1323 1 8 1.72 1.5643333804 15.6339999839 44.0039828214 0 0 0
1324 1 8 1.72 19.0923465471 19.6063685094 42.1380765542 0 0 0
1325 1 8 1.72 -12.7646624991 21.1227129071 44.195195106 0 0 0
1326 1 8 1.72 14.2459922219 19.493646803 40.7577064146 0 0 0
1327 1 8 1.72 -0.0489714009 23.5757883607 40.1431709101 0 0 0
1328 1 8 1.72 -14.618737913 16.2583630298 42.878381656 0 0 0
1329 1 8 1.72 -11.4782502565 13.2075989317 39.1054295568 0 0 0
1330 1 8 1.72 -8.8060949985 18.9897824486 40.5057138463 0 0 0
1331 1 8 1.72 -3.3254173524 15.4684821106 40.1811071731 0 0 0
1332 1 8 1.72 9.5277595769 15.5932008571 38.7062760337 0 0 0
1333 1 8 1.72 -14.0386649449 13.1026513804 37.5519773013 0 0 0
1334 1 8 1.72 4.6868781803 20.166916698 40.5292321049 0 0 0
1335 1 8 1.72 1.417202917 14.9461814523 38.6808740755 0 0 0
1336 1 8 1.72 -9.1978059847 14.908866114 38.4692139634 0 0 0
1337 1 8 1.72 12.563830352 14.497006963 38.6803446553 0 0 0
1338 1 8 1.72 3.7372759979 16.2739685627 38.4478390416 0 0 0
1339 1 8 1.72 15.2281721498 15.5772475113 37.5402153398 0 0 0
1340 1 8 1.72 -6.2593201245 17.5506543426 36.3019435148 0 0 0
1341 1 8 1.72 18.2723445436 22.6013254238 32.6125008482 0 0 0
1342 1 8 1.72 -0.4342199571 24.5641809795 34.6195892201 0 0 0
1343 1 8 1.72 -4.331266058 19.633641016 36.3074692288 0 0 0
1344 1 8 1.72 7.6147962761 16.915584951 32.8648342499 0 0 0
1345 1 8 1.72 17.2153193973 24.665651203 34.2578998465 0 0 0
1346 1 8 1.72 -8.2455832506 22.8614888476 34.5095747542 0 0 0
1347 1 8 1.72 -10.2607388152 13.1845191426 34.6080696415 0 0 0
1348 1 8 1.72 -11.0199999854 18.8220786244 34.7612264222 0 0 0
1349 1 8 1.72 -1.7116531022 12.8643024175 34.8342487336 0 0 0
1350 1 8 1.72 17.81773671 14.7815387281 31.1044396127 0 0 0
1351 1 8 1.72 8.1070445358 19.4973217688 32.0224590021 0 0 0
1352 1 8 1.72 -11.2297986861 16.1102284095 34.3556290993 0 0 0
1353 1 8 1.72 4.4251367033 23.2717315664 33.5903999667 0 0 0
1354 1 8 1.72 2.2071558527 17.8623362442 33.2226052162 0 0 0
1355 1 8 1.72 -6.7207884684 24.8943585664 33.2036163522 0 0 0
1356 1 8 1.72 -16.6489335327 18.7888001191 31.1511482591 0 0 0
1357 1 8 1.72 1.0061944216 15.5056911259 32.3090170337 0 0 0
1358 1 8 1.72 -1.9140026108 22.3026741282 32.6635497195 0 0 0
1359 1 8 1.72 10.8573253276 22.868065013 34.287547578 0 0 0
1360 1 8 1.72 -13.9158949856 24.8876906438 32.6932567489 0 0 0
1361 1 8 1.72 13.4702801112 16.6588929481 30.645550865 0 0 0
1362 1 8 1.72 14.7253792115 19.3995724741 31.6788092452 0 0 0
1363 1 1 1.43 -0.2374918558 12.6529617109 76.7840452827 0 0 0
1364 1 1 1.43 -17.5750943261 22.1701005919 75.4296776862 0 0 0
1365 1 1 1.43 -3.7046990041 12.6313399216 74.7070343271 0 0 0
1366 1 1 1.43 -2.3613468258 24.987924386 76.0809312013 0 0 0
1367 1 1 1.43 -5.6225354887 24.0166031251 76.8606851331 0 0 0
1368 1 1 1.43 10.0231866228 13.2530924375 76.5059712827 0 0 0
1369 1 1 1.43 9.7373282931 24.3129825739 74.8489989707 0 0 0
1370 1 1 1.43 -2.0504704208 19.3214406606 74.2483607298 0 0 0
1371 1 1 1.43 10.2982520035 16.5565990724 75.6427815675 0 0 0
1372 1 1 1.43 -9.825027998 12.6851937661 75.7558718058 0 0 0
1373 1 1 1.43 15.3711953944 13.2433078956 75.8783935041 0 0 0
1374 1 1 1.43 -7.4813018522 17.0366846072 75.5542360559 0 0 0
1375 1 1 1.43 13.7706872706 19.3276974568 75.2064167214 0 0 0
1376 1 1 1.43 16.5449551974 16.3842988835 75.0678205555 0 0 0
1377 1 1 1.43 3.409651822 13.8789737507 75.3745792115 0 0 0
1378 1 1 1.43 -5.3405679187 20.5686994757 75.5359057023 0 0 0
1379 1 1 1.43 6.2357837162 17.7351767938 75.1787887848 0 0 0
1380 1 1 1.43 7.5759309419 21.2582569106 76.1502325927 0 0 0
1381 1 1 1.43 -11.5313860389 19.5498349342 75.504395327 0 0 0
1382 1 1 1.43 18.1110494449 19.087192373 75.1748544276 0 0 0
1383 1 1 1.43 15.1985007522 22.9809713063 73.2940505528 0 0 0
1384 1 1 1.43 -9.2030470115 22.7492125769 76.1043273344 0 0 0
1385 1 1 1.43 -13.7497451549 16.5597566457 75.2363460597 0 0 0
1386 1 1 1.43 0.7825786773 21.3661584638 75.9760660154 0 0 0
1387 1 1 1.43 3.24120074 23.6924499317 75.3090032724 0 0 0
1388 1 1 1.43 -15.0621101345 23.1034508056 73.8784177163 0 0 0
1389 1 1 1.43 -10.9305913422 17.3941517769 72.9565482455 0 0 0
1390 1 1 1.43 18.7377502688 13.1578140855 73.6807031404 0 0 0
1391 1 1 1.43 -6.0548806818 14.4695326644 72.8873145419 0 0 0
1392 1 1 1.43 14.2770774809 17.3346758338 72.8260249269 0 0 0
1393 1 1 1.43 6.5801505835 13.6582772289 73.8253534012 0 0 0
1394 1 1 1.43 7.9330047706 16.4215658921 71.5773426762 0 0 0
1395 1 1 1.43 12.4216834445 13.6630166723 73.4958089596 0 0 0
1396 1 1 1.43 1.9903522971 16.600461633 73.1396262828 0 0 0
1397 1 1 1.43 -12.6416794468 14.1856476524 73.5121226846 0 0 0
1398 1 1 1.43 4.0107352302 19.768769518 73.541571993 0 0 0
1399 1 1 1.43 9.9195504265 20.9847251251 73.1167559318 0 0 0
1400 1 1 1.43 -0.2494392693 18.5093987582 70.0119377526 0 0 0
1401 1 1 1.43 -5.4742090513 17.0324829603 69.9238040743 0 0 0
1402 1 1 1.43 -18.0877555507 16.4003328491 74.346862757 0 0 0
1403 1 1 1.43 -10.5899146664 22.1673385904 72.5882611212 0 0 0
1404 1 1 1.43 -0.0016827437 13.3955047762 73.3740479618 0 0 0
1405 1 1 1.43 -14.8436315432 18.1795535531 72.9340068778 0 0 0
1406 1 1 1.43 -4.1352096896 21.7445601871 72.2657716395 0 0 0
1407 1 1 1.43 -7.3574373126 19.2803059667 72.6059454679 0 0 0
1408 1 1 1.43 17.9468893656 19.063162151 71.1026217759 0 0 0
1409 1 1 1.43 14.6169518615 19.2427565115 69.7904210473 0 0 0
1410 1 1 1.43 13.2451672699 24.5264956292 70.4890798599 0 0 0
1411 1 1 1.43 1.4303211173 23.6580563531 72.2822153316 0 0 0
1412 1 1 1.43 17.9981177942 23.8037122062 69.9694488475 0 0 0
1413 1 1 1.43 9.6837518416 24.497327202 69.9050782093 0 0 0
1414 1 1 1.43 7.8254128086 20.7489183142 69.8405547178 0 0 0
1415 1 1 1.43 -1.6652654522 24.1517230522 69.0573320559 0 0 0
1416 1 1 1.43 -8.023476337 24.0642151874 69.9117293721 0 0 0
1417 1 1 1.43 -15.0110121195 23.8846340219 69.1035839946 0 0 0
1418 1 1 1.43 -10.8910046301 19.0860473021 69.9039853233 0 0 0
1419 1 1 1.43 -14.8503790124 19.0366593032 69.6217179051 0 0 0
1420 1 1 1.43 -15.30174403 15.249979656 69.8081506485 0 0 0
1421 1 1 1.43 7.1777507268 13.7952961518 68.0916663786 0 0 0
1422 1 1 1.43 16.0398764436 16.3155990647 69.2846339557 0 0 0
1423 1 1 1.43 -2.175606957 15.320336371 68.7574575891 0 0 0
1424 1 1 1.43 -18.2000987435 13.9070965244 70.7531128607 0 0 0
1425 1 1 1.43 -10.0851255115 15.6627594345 69.4555358622 0 0 0
1426 1 1 1.43 -7.1629818569 14.0277950218 69.9575464031 0 0 0
1427 1 1 1.43 3.0842165392 17.4172750892 68.6646437411 0 0 0
1428 1 1 1.43 -14.352277738 12.7768513113 71.4633164208 0 0 0
1429 1 1 1.43 3.2127080867 21.2730609884 69.5355161089 0 0 0
1430 1 1 1.43 -15.3931410925 17.6204304622 66.3196501568 0 0 0
1431 1 1 1.43 -11.9886034186 23.5744896827 67.8828661331 0 0 0
1432 1 1 1.43 10.7282964028 13.6901146279 67.5018089096 0 0 0
1433 1 1 1.43 17.8877550793 20.4296662568 65.9788197373 0 0 0
1434 1 1 1.43 1.1151217896 13.77077178 67.3989908157 0 0 0
1435 1 1 1.43 -8.6235116396 23.0610085035 65.2208143174 0 0 0
1436 1 1 1.43 14.6640271494 21.9762311216 66.9932056082 0 0 0
1437 1 1 1.43 -18.8364685926 16.7182604904 65.0255530209 0 0 0
1438 1 1 1.43 9.233977741 16.6822870795 67.9428360007 0 0 0
1439 1 1 1.43 -4.8944839192 21.860954333 67.4046061561 0 0 0
1440 1 1 1.43 0.5371686084 21.9922492885 66.5671007814 0 0 0
1441 1 1 1.43 10.7922341827 22.7798365548 65.4841619122 0 0 0
1442 1 1 1.43 -15.8958160698 21.6238197848 66.4443054295 0 0 0
1443 1 1 1.43 3.4135254289 24.1308238425 67.0880758317 0 0 0
1444 1 1 1.43 -17.9478098253 14.1462405495 66.992524718 0 0 0
1445 1 1 1.43 -9.1287351012 13.0390902342 66.2658289053 0 0 0
1446 1 1 1.43 14.9480424525 19.3188403303 63.8615657684 0 0 0
1447 1 1 1.43 12.1212701107 16.8056282114 65.2606157457 0 0 0
1448 1 1 1.43 -9.1856972027 13.0741816508 62.7011456633 0 0 0
1449 1 1 1.43 6.3927043052 21.8340369209 65.9773890542 0 0 0
1450 1 1 1.43 13.3655241755 22.5251528768 63.4802690072 0 0 0
1451 1 1 1.43 -12.9936832183 22.5859050344 58.9820508763 0 0 0
1452 1 1 1.43 -9.868160337 17.4337433982 62.6321129624 0 0 0
1453 1 1 1.43 -6.9180479814 15.6441627645 63.5592369495 0 0 0
1454 1 1 1.43 5.5989822429 13.6989536936 63.6025362599 0 0 0
1455 1 1 1.43 -6.5704534085 19.3184344534 63.9214391072 0 0 0
1456 1 1 1.43 -17.3916229927 14.0222478838 63.1178445768 0 0 0
1457 1 1 1.43 18.545299889 24.4845985773 63.6223547567 0 0 0
1458 1 1 1.43 0.5591579723 18.6008267835 64.6331066798 0 0 0
1459 1 1 1.43 -12.362303567 20.8593705849 62.9926368154 0 0 0
1460 1 1 1.43 -13.6270719555 15.0243326891 61.8521902059 0 0 0
1461 1 1 1.43 4.5980875313 24.5624955367 63.5095738126 0 0 0
1462 1 1 1.43 7.909553566 17.0111150264 62.0207385874 0 0 0
1463 1 1 1.43 -0.6590672324 16.0258665997 62.427310813 0 0 0
1464 1 1 1.43 3.4281108515 20.7956973852 63.941791441 0 0 0
1465 1 1 1.43 -7.7528985661 21.7686474412 61.9590405308 0 0 0
1466 1 1 1.43 -3.3149774496 22.3587578706 63.1805547515 0 0 0
1467 1 1 1.43 9.2899128662 21.2907724088 62.2942292136 0 0 0
1468 1 1 1.43 11.4591201305 13.1946117261 61.2117423798 0 0 0
1469 1 1 1.43 18.4201538705 21.1554095614 61.1812434094 0 0 0
1470 1 1 1.43 -16.2935865774 22.3269623726 60.5622663708 0 0 0
1471 1 1 1.43 17.1676446097 13.7802989446 64.2875574965 0 0 0
1472 1 1 1.43 14.7680528488 16.0224840689 58.0667441924 0 0 0
1473 1 1 1.43 -10.95917343 15.1337503287 60.3165395127 0 0 0
1474 1 1 1.43 -7.0030193635 14.0287297283 60.2813076892 0 0 0
1475 1 2 2.2896396396 6.6244588593 13.2785950801 60.0183297623 0 0 0
1476 1 2 2.2896396396 2.6105187532 14.3044534885 61.0118357629 0 0 0
1477 1 2 2.2896396396 -8.5005193556 19.5456209768 58.7497602512 0 0 0
1478 1 2 2.2896396396 -17.023478062 17.502275764 59.6067148225 0 0 0
1479 1 2 2.2896396396 -4.1427150062 16.3491925786 60.3247624523 0 0 0
1480 1 2 2.2896396396 -15.2249850118 19.6685654346 57.4188253719 0 0 0
1481 1 2 2.2896396396 13.1888801456 21.6005312795 59.579873805 0 0 0
1482 1 2 2.2896396396 6.1148004498 21.9830381019 58.8928685476 0 0 0
1483 1 2 2.2896396396 0.5039382452 22.4849865761 59.8557674595 0 0 0
1484 1 2 2.2896396396 -2.536078908 19.6151758792 60.6092394359 0 0 0
1485 1 2 2.2896396396 4.2869990024 18.9010590156 60.3485307343 0 0 0
1486 1 2 2.2896396396 -0.3094520544 13.1264279789 59.1250521758 0 0 0
1487 1 2 2.2896396396 18.9780025604 23.6229098315 58.0776369128 0 0 0
1488 1 2 2.2896396396 -10.2465446859 21.5940069772 56.3545413256 0 0 0
1489 1 2 2.2896396396 -6.6815420632 22.6158336238 58.208469362 0 0 0
1490 1 2 2.2896396396 8.6092651129 15.5990361649 57.1623366067 0 0 0
1491 1 2 2.2896396396 10.8297913033 18.2422566232 60.0824692118 0 0 0
1492 1 2 2.2896396396 16.4810226305 19.0363145925 58.2048946561 0 0 0
1493 1 2 2.2896396396 -15.4808682511 15.6182388263 55.8085860668 0 0 0
1494 1 2 2.2896396396 -3.815405001 22.7714654397 55.7031958871 0 0 0
1495 1 2 2.2896396396 8.5584177198 21.7165729093 56.1185856735 0 0 0
1496 1 2 2.2896396396 0.2079918706 15.6698535591 55.8881426859 0 0 0
1497 1 2 2.2896396396 12.0535760776 13.7372879045 56.5217217636 0 0 0
1498 1 2 2.2896396396 -8.5558965804 13.0688176208 52.2994818432 0 0 0
1499 1 2 2.2896396396 -14.7604653839 19.0722026876 53.0124174271 0 0 0
1500 1 2 2.2896396396 1.0805577785 17.9785428025 53.0808680971 0 0 0
1501 1 2 2.2896396396 11.7147529425 19.7648243655 54.6189629313 0 0 0
1502 1 2 2.2896396396 -0.0709379841 21.6370039762 53.3948055604 0 0 0
1503 1 2 2.2896396396 3.4733471166 13.6819982594 49.260515157 0 0 0
1504 1 2 2.2896396396 0.0093991682 14.8066047353 50.0163302136 0 0 0
1505 1 1 1.43 -2.4575955176 24.3191530041 50.600461031 0 0 0
1506 1 1 1.43 13.6348835578 14.8230580778 51.3495913279 0 0 0
1507 1 1 1.43 -0.4027176281 18.5396516556 48.9621621976 0 0 0
1508 1 1 1.43 14.9542258578 18.1014214989 50.1522184754 0 0 0
1509 1 1 1.43 -6.3893294644 15.3222467579 49.6742958217 0 0 0
1510 1 1 1.43 -17.2235572306 18.7977309722 50.3408673797 0 0 0
1511 1 1 1.43 -4.6951368016 18.1439488796 48.6938555186 0 0 0
1512 1 1 1.43 16.4472579502 21.7208915671 50.8665205438 0 0 0
1513 1 1 1.43 -13.5749945823 16.6549678103 49.9293395194 0 0 0
1514 1 1 1.43 6.8608347352 16.0798242159 48.7172771898 0 0 0
1515 1 1 1.43 -2.8166165631 20.420414895 50.7201687708 0 0 0
1516 1 1 1.43 9.8600947388 18.7818896168 49.374508905 0 0 0
1517 1 1 1.43 12.0602171505 21.2943601138 49.9414723172 0 0 0
1518 1 1 1.43 -9.0100865121 20.8864859263 49.774813247 0 0 0
1519 1 1 1.43 -14.8249765856 20.5953229621 49.1226989689 0 0 0
1520 1 1 1.43 -17.6169798369 23.2795250098 50.1728798163 0 0 0
1521 1 1 1.43 -6.6245907293 23.7769050954 50.8880358664 0 0 0
1522 1 1 1.43 -11.1568389888 18.6458159819 51.0937590977 0 0 0
1523 1 1 1.43 3.2304736422 21.5674694379 50.6491830656 0 0 0
1524 1 1 1.43 5.3181034902 23.3656397801 48.5978878393 0 0 0
1525 1 1 1.43 -14.1231962679 24.4605528345 48.9692603422 0 0 0
1526 1 1 1.43 -7.309949874 18.4409534567 47.0641125477 0 0 0
1527 1 1 1.43 -15.0926667578 13.8014366156 48.0397721127 0 0 0
1528 1 1 1.43 16.6196323314 15.3640331234 48.6146632971 0 0 0
1529 1 1 1.43 8.6648281467 13.3182615408 46.991808999 0 0 0
1530 1 1 1.43 9.8643405964 16.429769974 46.3285483969 0 0 0
1531 1 1 1.43 14.0163834634 13.6237575756 47.5776457223 0 0 0
1532 1 1 1.43 3.7555255445 16.7473456234 46.0755758845 0 0 0
1533 1 1 1.43 -11.6440690175 14.0859045728 47.0475748303 0 0 0
1534 1 1 1.43 5.829122517 19.2879173423 48.2894079696 0 0 0
1535 1 1 1.43 12.5444978257 20.2632053906 46.8667797359 0 0 0
1536 1 1 1.43 -0.1296704257 16.1600657199 46.2793701837 0 0 0
1537 1 1 1.43 -3.9414450525 16.578052071 44.9522924096 0 0 0
1538 1 1 1.43 -13.7749551851 16.4866454615 46.5288503206 0 0 0
1539 1 1 1.43 -11.5849343335 22.495287523 47.7120744616 0 0 0
1540 1 1 1.43 1.5293518378 13.2515578108 46.3497529207 0 0 0
1541 1 1 1.43 -10.2074160029 17.1994312682 48.0404909471 0 0 0
1542 1 1 1.43 -1.3654925368 21.8661658379 47.4124538429 0 0 0
1543 1 1 1.43 -7.0560061023 22.3164137553 47.3469077334 0 0 0
1544 1 1 1.43 18.6899913113 17.4871864774 47.3465456419 0 0 0
1545 1 1 1.43 16.8913791488 19.3917467702 44.6922508423 0 0 0
1546 1 1 1.43 2.8581726621 22.3013873101 45.8913238228 0 0 0
1547 1 1 1.43 -18.7007758157 24.4659275668 46.4218503921 0 0 0
1548 1 1 1.43 13.0015033 24.131462541 46.4578158011 0 0 0
1549 1 1 1.43 8.8361077543 21.3240401242 47.5672363126 0 0 0
1550 1 1 1.43 -0.6989672968 23.9157510001 42.9209518609 0 0 0
1551 1 1 1.43 -4.9876071894 23.561078942 44.7219036808 0 0 0
1552 1 1 1.43 -12.7614343965 24.3084917894 45.0056699284 0 0 0
1553 1 1 1.43 -9.586894084 19.1846561635 44.2873781284 0 0 0
1554 1 1 1.43 -15.9203810474 19.714068554 43.6669768241 0 0 0
1555 1 1 1.43 -12.0499594619 14.9652102497 43.3156301313 0 0 0
1556 1 1 1.43 9.5474389352 15.7053519993 42.0830180949 0 0 0
1557 1 1 1.43 18.2456465601 15.3670269014 44.903612325 0 0 0
1558 1 1 1.43 -0.8367468886 14.3251382291 42.7915751692 0 0 0
1559 1 1 1.43 -0.4919584614 18.7704012395 43.9095282166 0 0 0
1560 1 1 1.43 -16.0335323693 14.9992374708 45.1784096098 0 0 0
1561 1 1 1.43 -7.9555672617 14.4845075004 44.7763344495 0 0 0
1562 1 1 1.43 -4.746446916 13.8624048262 43.2737783314 0 0 0
1563 1 1 1.43 6.5068288597 19.7299509528 43.6314194996 0 0 0
1564 1 1 1.43 10.4675111672 21.2726031129 42.9930913785 0 0 0
1565 1 1 1.43 -12.7607282734 18.3805950293 42.357502511 0 0 0
1566 1 1 1.43 -10.4327350802 22.5294610976 43.0112286657 0 0 0
1567 1 1 1.43 12.4280091906 17.1760444715 43.4443987873 0 0 0
1568 1 1 1.43 18.8346696913 22.5545905852 42.8933986059 0 0 0
1569 1 1 1.43 3.1144552609 14.7790501508 41.7149344799 0 0 0
1570 1 1 1.43 -6.7247689226 21.0684009515 41.9640282611 0 0 0
1571 1 1 1.43 16.9297056577 20.9432823753 39.7015518122 0 0 0
1572 1 1 1.43 -17.0517414625 17.1672061363 41.7261092979 0 0 0
1573 1 1 1.43 7.4974855901 18.519888826 39.9435705853 0 0 0
1574 1 1 1.43 -2.1656739433 21.1138513676 40.87227744 0 0 0
1575 1 1 1.43 1.7996420265 21.2991574117 40.6813671208 0 0 0
1576 1 1 1.43 14.0566945389 22.5968531781 41.6646465844 0 0 0
1577 1 1 1.43 -14.2131241172 22.4902667825 41.7551644264 0 0 0
1578 1 1 1.43 3.9356476905 23.8781664646 40.5577297383 0 0 0
1579 1 1 1.43 -17.044232006 13.3018709474 42.61765176 0 0 0
1580 1 1 1.43 -5.9970117176 15.3656967986 38.3706930873 0 0 0
1581 1 1 1.43 -17.1656427862 20.7320585194 39.9957837292 0 0 0
1582 1 1 1.43 11.5300715502 17.7750966385 39.5808346137 0 0 0
1583 1 1 1.43 17.2906354729 13.54126078 39.3872134571 0 0 0
1584 1 1 1.43 6.8346786306 21.970874493 39.5151970705 0 0 0
1585 1 1 1.43 13.3600970389 21.0852602234 38.3621764345 0 0 0
1586 1 1 1.43 -11.1785565823 24.5989890286 37.3863448316 0 0 0
1587 1 1 1.43 -9.0589344738 17.5846673826 37.1049187841 0 0 0
1588 1 1 1.43 -3.1742788329 17.2646908848 37.410373873 0 0 0
1589 1 1 1.43 6.4511188478 14.2291033525 38.4482571592 0 0 0
1590 1 1 1.43 1.637011784 23.5818426403 37.253642717 0 0 0
1591 1 1 1.43 -5.558130651 18.3412449282 39.6077346043 0 0 0
1592 1 1 1.43 -17.7768785559 13.8939255047 36.3965003754 0 0 0
1593 1 1 1.43 18.9933148598 21.7191160961 35.9026358518 0 0 0
1594 1 1 1.43 3.2756093243 18.2543790247 42.0203151418 0 0 0
1595 1 1 1.43 -10.011443571 20.8770462721 38.4990404496 0 0 0
1596 1 1 1.43 -12.3680501968 15.9017564759 37.111078017 0 0 0
1597 1 1 1.43 6.3784576453 24.8829992698 37.9676849935 0 0 0
1598 1 1 1.43 8.3551963596 19.2849100077 35.4038213836 0 0 0
1599 1 1 1.43 1.2708928559 17.0486459386 35.9072539679 0 0 0
1600 1 1 1.43 3.8708520025 19.4037406194 37.8035068926 0 0 0
1601 1 1 1.43 -5.9599477589 21.94294527 37.4017458579 0 0 0
1602 1 1 1.43 -1.6841278493 21.7097166553 36.16842316 0 0 0
1603 1 1 1.43 14.0971730824 12.9987973063 36.8745665103 0 0 0
1604 1 1 1.43 -18.6128618941 19.6073914976 33.0650190807 0 0 0
1605 1 1 1.43 -13.9427676411 23.0978527209 35.0992674166 0 0 0
1606 1 1 1.43 17.2555050542 13.0424879138 35.8874961476 0 0 0
1607 1 1 1.43 15.9945957514 16.7867606218 32.8491412042 0 0 0
1608 1 1 1.43 -8.0749328938 14.9978159876 34.9993673363 0 0 0
1609 1 1 1.43 -6.9699522974 12.6894088919 36.9385486406 0 0 0
1610 1 2 2.2896396396 8.6401046358 15.0395531104 34.9818874036 0 0 0
1611 1 2 2.2896396396 4.8176427154 15.9012325627 35.4570887262 0 0 0
1612 1 2 2.2896396396 -7.4933573701 19.5275071764 34.1637239292 0 0 0
1613 1 2 2.2896396396 -16.5786605124 15.3134816968 31.4647501847 0 0 0
1614 1 2 2.2896396396 -2.4740827844 14.8812678554 32.4943712883 0 0 0
1615 1 2 2.2896396396 14.8027651874 13.0990646499 32.0176088722 0 0 0
1616 1 2 2.2896396396 -13.8187786246 17.3382679698 33.0528491506 0 0 0
1617 1 2 2.2896396396 14.3522677564 22.5288504484 33.3486604027 0 0 0
1618 1 2 2.2896396396 7.8006938911 22.625056457 34.1732315779 0 0 0
1619 1 2 2.2896396396 1.1201177861 23.4098719545 32.2267660194 0 0 0
1620 1 2 2.2896396396 -1.3896212519 18.8889778039 34.0619008829 0 0 0
1621 1 2 2.2896396396 5.1779104402 20.0004249094 32.1901321553 0 0 0
1622 1 2 2.2896396396 1.5420598954 13.4890613579 35.2841270634 0 0 0
1623 1 2 2.2896396396 -16.5077909073 22.6012111643 31.9655369842 0 0 0
1624 1 2 2.2896396396 -10.3784626621 20.9755870891 32.158809745 0 0 0
1625 1 2 2.2896396396 -4.7221658295 22.4384708496 34.0801477763 0 0 0
1626 1 2 2.2896396396 10.7775808498 17.2072931508 32.721976479 0 0 0
1627 1 2 2.2896396396 12.777824361 19.8330304904 34.7559196601 0 0 0
1628 1 2 2.2896396396 17.842131929 18.2380969366 30.051697163 0 0 0
1629 1 2 2.2896396396 11.0919675073 12.8954974396 33.8952082417 0 0 0
1630 1 2 2.2896396396 -13.6307838687 13.0489761416 31.7503764041 0 0 0
1631 1 2 2.2896396396 -10.0860879304 16.7027434177 30.9734290118 0 0 0
1632 1 2 2.2896396396 -4.8012827122 23.3119788302 30.5814862088 0 0 0
1633 1 2 2.2896396396 10.1579220178 23.0896892082 30.8476408322 0 0 0
1634 1 2 2.2896396396 2.1215052164 14.2509209888 29.0329856502 0 0 0
1635 1 2 2.2896396396 11.3539101682 15.7205144537 28.7080331608 0 0 0
1636 1 2 2.2896396396 -5.1428436002 14.7490467559 77.4404136959 0 0 0
1637 1 2 2.2896396396 -8.8152916742 14.7569059047 28.0484026879 0 0 0
1638 1 2 2.2896396396 5.3510904147 12.7508493306 30.000714189 0 0 0
1639 1 2 2.2896396396 13.532700807 22.5298763741 77.100481854 0 0 0
1640 1 6 -1.14 6.0172761772 12.6569295771 27.8572189496 0 0 0
1641 1 6 -1.14 -6.6886332939 14.6452792838 28.7800152074 0 0 0
1642 1 6 -1.14 -4.0662603255 12.8551880159 77.1231560254 0 0 0
1643 1 6 -1.14 -18.8354775019 14.6726640645 77.3473486078 0 0 0
1644 1 6 -1.14 -5.364934982 16.810724446 76.374608768 0 0 0
1645 1 6 -1.14 18.3125858553 16.5522841779 28.4298977168 0 0 0
1646 1 6 -1.14 -1.624143712 13.8021632048 75.0617599238 0 0 0
1647 1 6 -1.14 7.557502136 13.9761754828 76.5455909228 0 0 0
1648 1 6 -1.14 -10.7196922478 14.8575062991 76.8686110731 0 0 0
1649 1 6 -1.14 -0.2326115958 15.1985659047 76.704105857 0 0 0
1650 1 6 -1.14 11.1130521086 22.9501440379 76.7135639661 0 0 0
1651 1 6 -1.14 13.9533264664 14.8128975312 76.4976125032 0 0 0
1652 1 6 -1.14 5.9400266985 24.9967929072 77.1229881267 0 0 0
1653 1 6 -1.14 -3.5755138589 18.6541424544 75.8798360202 0 0 0
1654 1 6 -1.14 -9.3151101284 20.5056184939 76.4403902958 0 0 0
1655 1 6 -1.14 -16.5102279234 24.3323284551 74.9968793159 0 0 0
1656 1 6 -1.14 5.4286767734 22.5076831763 76.1723847964 0 0 0
1657 1 6 -1.14 18.4448600622 16.9783701041 76.2074673487 0 0 0
1658 1 6 -1.14 12.3096778346 20.9068114114 75.8477097003 0 0 0
1659 1 6 -1.14 -7.410744816 14.6959314296 76.6117818235 0 0 0
1660 1 6 -1.14 17.5669761525 14.0927804863 75.3789105449 0 0 0
1661 1 6 -1.14 -9.2291692606 16.8165924842 77.0955233876 0 0 0
1662 1 6 -1.14 -11.5295964912 23.1386296611 76.9858927692 0 0 0
1663 1 6 -1.14 2.0930228882 13.2105717378 77.2627716124 0 0 0
1664 1 6 -1.14 18.509828798 22.7107968469 74.5421144777 0 0 0
1665 1 6 -1.14 5.4063929671 12.6389152541 75.6595172367 0 0 0
1666 1 6 -1.14 13.8482330817 16.975451071 74.9852081323 0 0 0
1667 1 6 -1.14 12.1362102967 16.657443939 77.0342593068 0 0 0
1668 1 6 -1.14 -3.4278829391 22.9431734595 76.4349750783 0 0 0
1669 1 6 -1.14 8.0504401655 16.6881111141 76.1678626711 0 0 0
1670 1 6 -1.14 -11.684586824 17.3014330847 76.0273975825 0 0 0
1671 1 6 -1.14 14.6553972107 20.7461680439 73.6035406496 0 0 0
1672 1 6 -1.14 1.8112444779 15.4235784736 75.1133495608 0 0 0
1673 1 6 -1.14 -13.0765520612 21.1576920167 76.182497823 0 0 0
1674 1 6 -1.14 -7.2606086095 19.2911131375 75.2012619983 0 0 0
1675 1 6 -1.14 11.5538131568 14.4945551376 75.4715217539 0 0 0
1676 1 6 -1.14 -12.9797872479 14.6542625264 75.6977335037 0 0 0
1677 1 6 -1.14 5.5146550882 19.9981406659 75.3104302678 0 0 0
1678 1 6 -1.14 15.8881288399 18.7183014467 74.4176140483 0 0 0
1679 1 6 -1.14 11.195151704 22.5996046783 74.0527269375 0 0 0
1680 1 6 -1.14 7.7634726062 23.6182575128 75.7411450138 0 0 0
1681 1 6 -1.14 -1.5713380985 20.9700014201 76.2030320434 0 0 0
1682 1 6 -1.14 3.2004847999 21.371721752 75.4535781061 0 0 0
1683 1 6 -1.14 -11.1226810945 21.9276567838 74.7843640927 0 0 0
1684 1 6 -1.14 -18.0743657105 19.9862357471 75.955773444 0 0 0
1685 1 6 -1.14 -14.0410571365 19.0085626245 75.024529568 0 0 0
1686 1 6 -1.14 -1.386533005 23.3408819764 75.0344976894 0 0 0
1687 1 6 -1.14 13.6153548025 23.4148207367 75.0050588177 0 0 0
1688 1 6 -1.14 -6.6912407925 22.5973853445 75.3772619661 0 0 0
1689 1 6 -1.14 9.6405279924 21.0864480249 75.4228546694 0 0 0
1690 1 6 -1.14 -7.0813367201 23.5132642047 72.9138961289 0 0 0
1691 1 6 -1.14 5.3826877606 24.6089816805 74.6269425083 0 0 0
1692 1 6 -1.14 -15.4973425535 21.3714091297 75.1587683877 0 0 0
1693 1 6 -1.14 -8.4460548504 21.3621744751 74.0313854479 0 0 0
1694 1 6 -1.14 -9.6542479904 19.0565537573 74.2161602816 0 0 0
1695 1 6 -1.14 17.3524970912 20.7567364525 73.2008520913 0 0 0
1696 1 6 -1.14 1.1598801745 23.1941402861 74.5534930658 0 0 0
1697 1 6 -1.14 -9.8972790543 16.0408707517 74.6785271974 0 0 0
1698 1 6 -1.14 14.9289330216 13.6064487499 73.7397568885 0 0 0
1699 1 6 -1.14 -7.3723290213 16.9488506778 72.9233427854 0 0 0
1700 1 6 -1.14 2.3874349337 12.9211901123 73.3818796908 0 0 0
1701 1 6 -1.14 -13.1310300424 23.7112334272 75.0298337115 0 0 0
1702 1 6 -1.14 -15.850916706 16.3216102041 73.8567395302 0 0 0
1703 1 6 -1.14 -9.752499226 24.8875766886 75.5239246227 0 0 0
1704 1 6 -1.14 6.4370209279 16.0818378145 73.3645673858 0 0 0
1705 1 6 -1.14 17.5173996945 23.3316546391 72.2708841323 0 0 0
1706 1 6 -1.14 18.1475461979 17.2958723811 73.4718743999 0 0 0
1707 1 6 -1.14 15.6481483743 19.0679445833 71.8457622185 0 0 0
1708 1 6 -1.14 -5.4909937919 14.0958948452 75.0717040566 0 0 0
1709 1 6 -1.14 -7.9508751889 14.4703995336 74.1451495272 0 0 0
1710 1 6 -1.14 -3.3381731866 21.3477911768 74.3654389932 0 0 0
1711 1 6 -1.14 -12.9996387438 16.412319759 73.0362023883 0 0 0
1712 1 6 -1.14 4.2671537391 17.4770514312 73.6831884657 0 0 0
1713 1 6 -1.14 13.0915707576 23.6479152668 72.564429106 0 0 0
1714 1 6 -1.14 -17.2902752038 14.261242657 74.157321352 0 0 0
1715 1 6 -1.14 13.6761922515 15.1651945359 72.0833436063 0 0 0
1716 1 6 -1.14 -4.3705033181 12.9353839877 72.4379507263 0 0 0
1717 1 6 -1.14 0.4995388393 15.1959976495 71.9861342559 0 0 0
1718 1 6 -1.14 -14.8037434252 13.7941952886 73.4919576537 0 0 0
1719 1 6 -1.14 -5.9969242619 21.0941402761 73.3116644188 0 0 0
1720 1 6 -1.14 -9.4619676396 15.6236918484 72.2779754786 0 0 0
1721 1 6 -1.14 -9.1032739392 18.1347138294 71.3532760947 0 0 0
1722 1 6 -1.14 8.6556515202 15.2176863143 69.6805679733 0 0 0
1723 1 6 -1.14 4.2045207611 14.8724665084 73.3266519615 0 0 0
1724 1 6 -1.14 -7.2938697062 12.8342223659 71.8036079853 0 0 0
1725 1 6 -1.14 -3.0223327968 13.5852188406 70.1633689638 0 0 0
1726 1 6 -1.14 -11.5824871786 16.8535085259 70.7919377321 0 0 0
1727 1 6 -1.14 -10.3678687212 13.6569889556 73.7257824513 0 0 0
1728 1 6 -1.14 16.0173756953 15.8482544441 72.9752901542 0 0 0
1729 1 6 -1.14 14.0633607716 16.9756942598 70.3359155761 0 0 0
1730 1 6 -1.14 -16.3946003873 14.7859005556 71.7573948348 0 0 0
1731 1 6 -1.14 -7.6731060036 16.0933330178 70.4241177268 0 0 0
1732 1 6 -1.14 17.3876828687 16.9062305733 70.9660813832 0 0 0
1733 1 6 -1.14 18.4669356141 14.9935566612 72.3076078885 0 0 0
1734 1 6 -1.14 1.5343861852 16.5277910195 69.9467418047 0 0 0
1735 1 6 -1.14 -13.4210227358 14.8574815517 71.0703919959 0 0 0
1736 1 6 -1.14 -14.215044454 17.2464024392 70.886800405 0 0 0
1737 1 6 -1.14 -1.0848543704 16.4543851904 70.38418025 0 0 0
1738 1 6 -1.14 -5.1118273289 15.0133458097 70.8819453151 0 0 0
1739 1 6 -1.14 -0.0626712265 14.2719156015 69.481798973 0 0 0
1740 1 6 -1.14 15.8660331758 18.2149129476 68.1853130805 0 0 0
1741 1 6 -1.14 9.2033147007 12.7746111386 68.9392278761 0 0 0
1742 1 6 -1.14 -12.7454253087 19.8580755997 68.8575934104 0 0 0
1743 1 6 -1.14 -13.9952376935 22.1668585103 68.1055981522 0 0 0
1744 1 6 -1.14 -0.9596883448 23.7665489619 66.8257378737 0 0 0
1745 1 6 -1.14 -15.751912491 17.1400710514 68.5320611325 0 0 0
1746 1 6 -1.14 -3.3821447911 23.472129359 67.6091316425 0 0 0
1747 1 6 -1.14 15.6700040003 19.7467480984 66.0405752653 0 0 0
1748 1 6 -1.14 -14.9598808383 19.8682828224 67.5276739901 0 0 0
1749 1 6 -1.14 -11.3764520035 13.029034449 66.6367787844 0 0 0
1750 1 6 -1.14 8.7995789631 14.6466366856 66.6929577373 0 0 0
1751 1 6 -1.14 2.7726144697 21.9759730561 67.3384283488 0 0 0
1752 1 6 -1.14 17.7419412442 18.1692833969 66.2232899016 0 0 0
1753 1 6 -1.14 11.2723755861 15.9708275132 67.1675779835 0 0 0
1754 1 6 -1.14 3.1945894854 19.4886061011 67.9865947018 0 0 0
1755 1 6 -1.14 -8.316797255 14.5645163656 67.9644195445 0 0 0
1756 1 6 -1.14 -17.5144698308 15.3358653033 68.9715335727 0 0 0
1757 1 6 -1.14 12.8048839605 21.511356733 65.5112639509 0 0 0
1758 1 6 -1.14 -10.9767729445 13.600913354 64.2185741671 0 0 0
1759 1 6 -1.14 10.553863083 14.1312979943 64.8238663661 0 0 0
1760 1 6 -1.14 12.8228487985 18.9177599448 64.8153567274 0 0 0
1761 1 6 -1.14 -3.030366771 24.0570115568 65.0749128244 0 0 0
1762 1 6 -1.14 -17.4044499652 16.4183527205 66.646442619 0 0 0
1763 1 6 -1.14 7.8993869145 14.0367092411 64.3028162941 0 0 0
1764 1 6 -1.14 -8.3327033358 20.8182260746 64.1601828857 0 0 0
1765 1 6 -1.14 -7.3234081283 14.3123792281 65.6097829077 0 0 0
1766 1 6 -1.14 2.0677214123 20.141010009 65.6011801256 0 0 0
1767 1 6 -1.14 1.1547372713 13.2545654262 64.4367928707 0 0 0
1768 1 6 -1.14 -9.2318403005 15.2458347017 63.4045843432 0 0 0
1769 1 6 -1.14 5.2334027114 23.9406040923 65.6208488272 0 0 0
1770 1 6 -1.14 -10.5487137644 19.4601595511 63.5640340828 0 0 0
1771 1 6 -1.14 -14.9504388955 14.4349193358 63.5969126217 0 0 0
1772 1 6 -1.14 4.5145273482 20.7295779577 65.8829506763 0 0 0
1773 1 6 -1.14 15.0712514007 14.2199277805 63.3510794493 0 0 0
1774 1 6 -1.14 -18.8904151156 14.4828160613 64.940938239 0 0 0
1775 1 6 -1.14 12.6630386579 15.2839128589 63.4537397716 0 0 0
1776 1 6 -1.14 -6.9993330726 13.4928391686 62.479641054 0 0 0
1777 1 6 -1.14 12.3091578417 12.7048776669 63.3229262353 0 0 0
1778 1 6 -1.14 -11.5823183238 15.8020451941 62.7055632296 0 0 0
1779 1 6 -1.14 -7.560224783 17.6068192473 62.6101872419 0 0 0
1780 1 6 -1.14 17.5792493857 23.3055403502 61.9085868748 0 0 0
1781 1 6 -1.14 3.3121554566 13.7504864954 63.1982827743 0 0 0
1782 1 6 -1.14 -2.1472387783 24.0312253102 62.1429101381 0 0 0
1783 1 6 -1.14 1.3637997944 15.289143471 62.8347288032 0 0 0
1784 1 6 -1.14 11.0912805788 22.8710779784 63.0464171834 0 0 0
1785 1 6 -1.14 -14.6781147244 23.8952343062 60.2911225713 0 0 0
1786 1 6 -1.14 0.7810279181 12.9142906007 61.2827586079 0 0 0
1787 1 6 -1.14 -6.1295752513 20.1013273176 61.7874120262 0 0 0
1788 1 6 -1.14 6.1612081168 15.5424210941 62.2069777323 0 0 0
1789 1 6 -1.14 -8.3350227999 22.3404346905 59.7863713779 0 0 0
1790 1 6 -1.14 -12.556741846 24.7771099704 59.0320446002 0 0 0
1791 1 6 -1.14 -8.9260995588 16.3918502673 60.7760953816 0 0 0
1792 1 6 -1.14 17.2491861058 22.7633243377 59.4489324898 0 0 0
1793 1 6 -1.14 -0.3576743706 24.5855786561 60.2732151771 0 0 0
1794 1 6 -1.14 8.40441462 18.0149658999 60.0686502163 0 0 0
1795 1 6 -1.14 16.2414782872 24.9555936185 60.5246437188 0 0 0
1796 1 6 -1.14 -7.0439473628 18.256543427 60.0958904919 0 0 0
1797 1 6 -1.14 12.4234488813 23.5547514174 60.9373091357 0 0 0
1798 1 6 -1.14 -6.2812904112 15.9737387262 61.0300674907 0 0 0
1799 1 6 -1.14 -12.9370486265 16.150411252 59.9253061484 0 0 0
1800 1 6 -1.14 -10.6253660176 22.6802507377 58.4235872532 0 0 0
1801 1 6 -1.14 0.040496595 18.3620632049 62.3673101947 0 0 0
1802 1 6 -1.14 -16.1606843923 17.7707836609 56.5188922989 0 0 0
1803 1 6 -1.14 -18.2394733857 22.0288832855 59.5839958126 0 0 0
1804 1 6 -1.14 3.9207084726 22.5025274772 57.9076653702 0 0 0
1805 1 6 -1.14 -6.3557759904 20.6032090945 59.1653704175 0 0 0
1806 1 6 -1.14 2.155822114 23.9834573091 59.1636913748 0 0 0
1807 1 6 -1.14 9.786861184 23.0660241455 60.7598366771 0 0 0
1808 1 6 -1.14 -14.8439502096 17.8929846819 58.9070690566 0 0 0
1809 1 6 -1.14 -13.1301428795 20.4591037099 57.9277966248 0 0 0
1810 1 6 -1.14 -0.2215686473 15.4138589425 60.1242161983 0 0 0
1811 1 6 -1.14 -2.9769622014 24.2922387539 59.7106423199 0 0 0
1812 1 6 -1.14 12.681364323 15.7262886298 57.3801315383 0 0 0
1813 1 6 -1.14 5.9418031608 17.2471988719 60.1517300412 0 0 0
1814 1 6 -1.14 -1.9065094009 17.4578772553 60.0768729541 0 0 0
1815 1 6 -1.14 -12.1208483907 13.3910515372 61.1710225623 0 0 0
1816 1 6 -1.14 -9.071013005 13.3209055562 60.3154471948 0 0 0
1817 1 6 -1.14 -9.5718223251 24.7976307438 59.7613879333 0 0 0
1818 1 6 -1.14 -7.7030066152 24.6347376479 57.934718092 0 0 0
1819 1 6 -1.14 -14.969532838 24.758809132 57.8437658667 0 0 0
1820 1 6 -1.14 -3.4899765689 21.8304220723 60.6496805724 0 0 0
1821 1 6 -1.14 1.9406065792 13.9987858116 58.8469498646 0 0 0
1822 1 6 -1.14 4.610908973 24.7745634846 58.947652273 0 0 0
1823 1 6 -1.14 4.7924471491 14.6801366972 60.237365684 0 0 0
1824 1 6 -1.14 -4.5509909227 18.8113203203 60.0693627327 0 0 0
1825 1 6 -1.14 -0.3546044283 20.3048694823 60.5908419578 0 0 0
1826 1 6 -1.14 -10.6328289956 19.7961867618 57.8256007842 0 0 0
1827 1 6 -1.14 -15.425188046 22.1905295895 58.0546777515 0 0 0
1828 1 6 -1.14 -12.3730156832 17.8758674853 58.0393226843 0 0 0
1829 1 6 -1.14 18.4009880836 19.9206643633 59.2973659436 0 0 0
1830 1 6 -1.14 9.9397237205 20.5115447856 60.1718403908 0 0 0
1831 1 6 -1.14 -17.1867596199 19.7528792893 58.6560123808 0 0 0
1832 1 6 -1.14 14.4256387108 18.2775048263 57.4140065541 0 0 0
1833 1 6 -1.14 -8.1863323436 21.1704063291 57.2580109776 0 0 0
1834 1 6 -1.14 9.9821876496 13.8048757132 57.694826499 0 0 0
1835 1 6 -1.14 -4.9571133451 14.3009711921 59.1431101984 0 0 0
1836 1 6 -1.14 17.0150028837 16.8164522989 57.7870320655 0 0 0
1837 1 6 -1.14 6.3630578883 19.5564610211 59.0639432181 0 0 0
1838 1 6 -1.14 12.2203930144 19.5037204606 58.6043551147 0 0 0
1839 1 6 -1.14 -17.2054013714 23.8001906354 56.7164486214 0 0 0
1840 1 6 -1.14 7.2021571853 17.4808665849 57.8353685445 0 0 0
1841 1 6 -1.14 0.7061871401 17.9241709938 59.9145220352 0 0 0
1842 1 6 -1.14 10.3703877035 16.9240973688 57.994513516 0 0 0
1843 1 6 -1.14 -14.0045641199 15.8072654004 57.5385519689 0 0 0
1844 1 6 -1.14 8.4577848764 21.8507442883 58.4452954233 0 0 0
1845 1 6 -1.14 -4.2514214468 22.6370826114 57.9929190574 0 0 0
1846 1 6 -1.14 12.0344621636 18.0611159458 56.3167286017 0 0 0
1847 1 6 -1.14 10.6495054077 15.7114596774 55.8125561528 0 0 0
1848 1 6 -1.14 -14.7956101803 13.4376677057 55.815354747 0 0 0
1849 1 6 -1.14 -0.0044921012 17.820517842 55.105338217 0 0 0
1850 1 6 -1.14 8.4261702978 14.8916875091 50.2871379485 0 0 0
1851 1 6 -1.14 -3.130428631 13.2123492565 48.8098280062 0 0 0
1852 1 6 -1.14 -16.0377648345 13.5293689427 51.5344114487 0 0 0
1853 1 6 -1.14 -0.9686562987 12.7983852962 50.3031043508 0 0 0
1854 1 6 -1.14 4.45866346 13.018395792 51.1830342908 0 0 0
1855 1 6 -1.14 -14.5068239577 16.8651783227 53.9882088654 0 0 0
1856 1 6 -1.14 15.2731987471 14.9100142908 52.8487220013 0 0 0
1857 1 6 -1.14 -8.6353208215 16.0717392025 50.5488854981 0 0 0
1858 1 6 -1.14 -2.2141589983 15.5349357163 49.554311753 0 0 0
1859 1 6 -1.14 -14.0975676284 15.4053095391 51.8289780447 0 0 0
1860 1 6 -1.14 2.2266689502 14.9528040866 50.8906668249 0 0 0
1861 1 6 -1.14 10.3364643506 17.0677341894 50.8704809957 0 0 0
1862 1 6 -1.14 -6.7672725175 13.4270821195 50.8136374474 0 0 0
1863 1 6 -1.14 4.6224216225 16.1471104415 51.5599740879 0 0 0
1864 1 6 -1.14 13.2652980812 22.1382193214 47.9152288998 0 0 0
1865 1 6 -1.14 16.6551909196 17.2274299845 52.3800296624 0 0 0
1866 1 6 -1.14 13.0022792366 17.1673405171 51.0790055474 0 0 0
1867 1 6 -1.14 -2.7223680952 18.1390772508 49.8765742185 0 0 0
1868 1 6 -1.14 -6.9465290609 21.4084003335 51.0459275578 0 0 0
1869 1 6 -1.14 8.0149708354 22.728756557 49.3377954556 0 0 0
1870 1 6 -1.14 1.377362901 13.7178759516 48.5272631324 0 0 0
1871 1 6 -1.14 -12.878983498 17.6426199729 52.1076096525 0 0 0
1872 1 6 -1.14 -10.1524096526 14.1108621244 51.0615266825 0 0 0
1873 1 6 -1.14 14.3992636188 20.5599616891 49.6130186429 0 0 0
1874 1 6 -1.14 13.2744143108 13.4505322001 49.6056758501 0 0 0
1875 1 6 -1.14 -4.5408124656 16.3858508967 50.1518055343 0 0 0
1876 1 6 -1.14 -15.6403630687 15.6365237064 49.7856569096 0 0 0
1877 1 6 -1.14 -6.9855256962 17.4731013539 49.2383269825 0 0 0
1878 1 6 -1.14 -8.8913239449 24.6554253635 51.0291723025 0 0 0
1879 1 6 -1.14 -18.5080690696 12.7376261438 51.2041796032 0 0 0
1880 1 6 -1.14 5.6449843326 14.0010961866 48.5007304504 0 0 0
1881 1 6 -1.14 9.3345449257 16.6692340484 48.5822658847 0 0 0
1882 1 6 -1.14 18.952672405 18.2165996076 51.5213854812 0 0 0
1883 1 6 -1.14 16.9718827573 19.4427979405 50.8659570112 0 0 0
1884 1 6 -1.14 -1.5650034294 22.3346089813 51.2853110711 0 0 0
1885 1 6 -1.14 11.5678696546 19.2809297708 50.9504347031 0 0 0
1886 1 6 -1.14 -9.199066658 18.5093538734 49.9866708073 0 0 0
1887 1 6 -1.14 18.3374190372 23.0921274032 51.134420925 0 0 0
1888 1 6 -1.14 6.1960968228 17.6680057353 50.1210927289 0 0 0
1889 1 6 -1.14 -11.0633145026 23.3377298739 49.8532171074 0 0 0
1890 1 6 -1.14 -4.9060155685 19.955685052 50.0228152164 0 0 0
1891 1 6 -1.14 15.4861845853 15.759538352 50.4607679676 0 0 0
1892 1 6 -1.14 -11.181317783 16.5308273012 50.1319820122 0 0 0
1893 1 6 -1.14 7.9284399024 20.1441476324 49.2553290383 0 0 0
1894 1 6 -1.14 -15.0525566561 18.7121879589 50.7488429369 0 0 0
1895 1 6 -1.14 0.3389738636 16.4923261517 48.4815871367 0 0 0
1896 1 6 -1.14 1.5441400509 24.4004805907 47.2640677948 0 0 0
1897 1 6 -1.14 10.4664673594 23.448190145 50.0707700314 0 0 0
1898 1 6 -1.14 1.0028053732 21.7247857332 51.2687439932 0 0 0
1899 1 6 -1.14 5.6941710675 21.4288350114 49.4678511249 0 0 0
1900 1 6 -1.14 -8.5642894138 23.007923337 49.0080517384 0 0 0
1901 1 6 -1.14 -18.5768845691 24.9132919714 48.7541704084 0 0 0
1902 1 6 -1.14 -15.7304898296 24.629173944 50.4859617789 0 0 0
1903 1 6 -1.14 -11.1897057303 20.9582435374 50.6274299076 0 0 0
1904 1 6 -1.14 0.1187922873 23.2144856185 49.2305395699 0 0 0
1905 1 6 -1.14 15.4506066431 23.0188086762 49.1441676964 0 0 0
1906 1 6 -1.14 -2.980463832 22.8428406638 48.8731267856 0 0 0
1907 1 6 -1.14 10.8515708793 20.5313744263 48.2924386702 0 0 0
1908 1 6 -1.14 -4.7662748481 24.7711337502 49.4571590703 0 0 0
1909 1 6 -1.14 -13.1989867167 15.1680282501 48.272661472 0 0 0
1910 1 6 -1.14 -13.3045505583 22.2138120897 49.3974347419 0 0 0
1911 1 6 -1.14 -5.5568716046 22.3945131334 49.2082484159 0 0 0
1912 1 6 -1.14 -7.0245898331 20.3154295014 48.4934858045 0 0 0
1913 1 6 -1.14 18.907018481 19.4315459124 49.0088048444 0 0 0
1914 1 6 -1.14 2.7449748029 23.0783002249 48.9720613616 0 0 0
1915 1 6 -1.14 -9.8981168657 14.9575137612 48.5251373252 0 0 0
1916 1 6 -1.14 18.2348954572 13.8692070828 49.2943493313 0 0 0
1917 1 6 -1.14 -4.8265989061 14.8201983166 47.7821924743 0 0 0
1918 1 6 -1.14 3.8941269687 12.8874300773 46.9227179613 0 0 0
1919 1 6 -1.14 -12.532861733 24.5433268923 47.300063491 0 0 0
1920 1 6 -1.14 -14.0768235238 13.8956172149 46.0028669995 0 0 0
1921 1 6 -1.14 7.7844118284 15.4934501126 46.6212868007 0 0 0
1922 1 6 -1.14 -17.1037589217 21.0626830344 49.2207878437 0 0 0
1923 1 6 -1.14 -17.4439708337 14.37380335 48.4884755777 0 0 0
1924 1 6 -1.14 17.2088221509 17.5282866331 49.1070438723 0 0 0
1925 1 6 -1.14 -2.7271903886 12.6469303992 46.0929262502 0 0 0
1926 1 6 -1.14 -7.9755719028 13.0973205331 48.6241865467 0 0 0
1927 1 6 -1.14 -0.8417570298 20.7207086503 49.489988622 0 0 0
1928 1 6 -1.14 -11.5331168886 16.1722380201 46.2555858589 0 0 0
1929 1 6 -1.14 5.8642749174 17.3243990124 47.016761143 0 0 0
1930 1 6 -1.14 15.3221209241 24.192520061 46.6874759209 0 0 0
1931 1 6 -1.14 -15.1232336445 12.6449006512 43.9008426092 0 0 0
1932 1 6 -1.14 15.4502953829 15.2802247087 46.6435266608 0 0 0
1933 1 6 -1.14 -2.4176108158 15.1117698864 46.8504924495 0 0 0
1934 1 6 -1.14 6.5150945068 12.6617955663 46.2971481399 0 0 0
1935 1 6 -1.14 19.0763982118 12.7665153964 47.0355510297 0 0 0
1936 1 6 -1.14 1.8717244745 15.4760526494 45.5425068754 0 0 0
1937 1 6 -1.14 1.0162637068 21.8771627271 47.1631973869 0 0 0
1938 1 6 -1.14 4.0631932027 24.0446524461 46.7880362297 0 0 0
1939 1 6 -1.14 -12.5027156387 12.9630597354 44.1921441209 0 0 0
1940 1 6 -1.14 -16.5453311713 12.7225971845 46.4771892049 0 0 0
1941 1 6 -1.14 -5.0387362325 23.6732002374 47.0495212788 0 0 0
1942 1 6 -1.14 -7.4612165878 15.305317522 47.2249446381 0 0 0
1943 1 6 -1.14 -5.4780736725 17.0557393746 46.7382715715 0 0 0
1944 1 6 -1.14 10.5175961503 14.2640782284 46.0822332387 0 0 0
1945 1 6 -1.14 5.2604205501 15.0092996113 46.0702202021 0 0 0
1946 1 6 -1.14 -0.5010611686 13.9046414239 45.5567357005 0 0 0
1947 1 6 -1.14 -9.2794455621 17.3911530303 45.78605079 0 0 0
1948 1 6 -1.14 -9.2714567019 13.5839178809 46.3967506874 0 0 0
1949 1 6 -1.14 18.4684177854 15.2845019559 47.2037817542 0 0 0
1950 1 6 -1.14 -18.0853985399 13.9505487298 44.7134312324 0 0 0
1951 1 6 -1.14 17.0457807154 17.1739680933 45.5979995373 0 0 0
1952 1 6 -1.14 -13.9608316688 16.105621148 44.3010305216 0 0 0
1953 1 6 -1.14 -5.7261606661 14.8629720511 45.1871077732 0 0 0
1954 1 6 -1.14 -17.7629295107 17.0672531193 48.8556985513 0 0 0
1955 1 6 -1.14 -15.8931380913 15.8990337661 47.2294148549 0 0 0
1956 1 6 -1.14 2.6620268425 16.5771203808 43.3028400119 0 0 0
1957 1 6 -1.14 -10.0854585208 15.1945423849 44.2375478586 0 0 0
1958 1 6 -1.14 -11.1637913301 17.4708622085 43.9070551641 0 0 0
1959 1 6 -1.14 0.1467434827 16.4605606947 43.8770294433 0 0 0
1960 1 6 -1.14 -2.7039783226 14.6549444793 44.3538396201 0 0 0
1961 1 6 -1.14 1.4708150865 14.3059168194 43.0711972833 0 0 0
1962 1 6 -1.14 18.7069924906 20.3196606794 43.6002035443 0 0 0
1963 1 6 -1.14 10.6524283551 15.8105062364 44.0745004925 0 0 0
1964 1 6 -1.14 -6.719413572 24.8799128127 43.9563640934 0 0 0
1965 1 6 -1.14 -18.9085684532 24.9337432496 42.9962842334 0 0 0
1966 1 6 -1.14 15.6165688689 12.6699863596 41.0339435244 0 0 0
1967 1 6 -1.14 -11.3510821141 20.5986999313 44.0002581288 0 0 0
1968 1 6 -1.14 -12.6378958743 22.6845623643 43.4962158239 0 0 0
1969 1 6 -1.14 1.5054881296 23.5774509641 39.7515058224 0 0 0
1970 1 6 -1.14 3.3919585303 12.6475711347 41.3160896371 0 0 0
1971 1 6 -1.14 -13.4441277143 16.0572208159 41.8152280849 0 0 0
1972 1 6 -1.14 -0.2262487637 22.3506505313 41.2336104609 0 0 0
1973 1 6 -1.14 18.7877071723 20.9808346803 41.1476994361 0 0 0
1974 1 6 -1.14 -13.8665816803 20.4744245222 43.1273994901 0 0 0
1975 1 6 -1.14 9.1514179511 16.7827533044 39.6941073424 0 0 0
1976 1 6 -1.14 4.3664834797 21.7116030469 40.7835444555 0 0 0
1977 1 6 -1.14 -17.4826975014 19.4107268689 41.8565113316 0 0 0
1978 1 6 -1.14 11.4893935788 16.6240156561 41.4890216154 0 0 0
1979 1 6 -1.14 5.3491838264 19.4206659312 41.7979755566 0 0 0
1980 1 6 -1.14 -3.8085826698 14.2781257558 41.1327655362 0 0 0
1981 1 6 -1.14 -6.1682940819 13.2923339991 39.0681556886 0 0 0
1982 1 6 -1.14 -15.9642210576 15.3756237436 42.7601359024 0 0 0
1983 1 6 -1.14 14.774447101 21.0620096696 40.242563023 0 0 0
1984 1 6 -1.14 -9.7771139457 13.3913916064 38.7308715313 0 0 0
1985 1 6 -1.14 11.2025938684 15.4265483058 38.7648049973 0 0 0
1986 1 6 -1.14 13.2522741307 19.1687664992 39.5521783691 0 0 0
1987 1 6 -1.14 -0.4361025086 24.9161036823 40.8687264537 0 0 0
1988 1 6 -1.14 -15.1317653312 17.8064509782 42.6892429482 0 0 0
1989 1 6 -1.14 8.7304188312 14.2121084468 38.6869477854 0 0 0
1990 1 6 -1.14 -7.3975637709 19.8404009525 40.2353967935 0 0 0
1991 1 6 -1.14 -4.3199699075 16.415167063 39.2828001351 0 0 0
1992 1 6 -1.14 3.2210299045 19.5587499467 40.0714887755 0 0 0
1993 1 6 -1.14 1.2680243873 13.4696542235 39.2345933286 0 0 0
1994 1 6 -1.14 -12.4528533489 13.6716600128 37.8685927026 0 0 0
1995 1 6 -1.14 2.7223889245 15.5316008582 39.4297214423 0 0 0
1996 1 6 -1.14 -8.0376814077 14.878237295 37.3835995359 0 0 0
1997 1 6 -1.14 6.1300623008 24.0877968116 40.0067624649 0 0 0
1998 1 6 -1.14 1.6387865635 14.9239407782 37.1030433161 0 0 0
1999 1 6 -1.14 -9.4813554748 18.7367041894 39.0449648436 0 0 0
2000 1 6 -1.14 5.7782753826 19.9807027024 39.2692161822 0 0 0
2001 1 6 -1.14 15.8980019647 14.0748668653 37.558474554 0 0 0
2002 1 6 -1.14 18.6305438735 13.0131297653 37.566634822 0 0 0
2003 1 6 -1.14 13.6035965975 15.1196612973 37.6400332329 0 0 0
2004 1 6 -1.14 12.1269376494 12.9831408414 38.1590509856 0 0 0
2005 1 6 -1.14 -10.3057709346 15.9332501713 37.8711807817 0 0 0
2006 1 6 -1.14 -6.8634678137 17.6296515635 37.8237475947 0 0 0
2007 1 6 -1.14 18.5590228175 21.4700307 33.7272965846 0 0 0
2008 1 6 -1.14 -9.1238789154 12.7912337692 35.7928092115 0 0 0
2009 1 6 -1.14 4.5607827128 15.1656636238 37.5949013473 0 0 0
2010 1 6 -1.14 -0.350849702 23.5945666004 35.9238130183 0 0 0
2011 1 6 -1.14 3.1255589552 17.2980903833 37.3924674499 0 0 0
2012 1 6 -1.14 -13.3533990938 24.9190660834 36.5830773929 0 0 0
2013 1 6 -1.14 6.6335194682 14.2536810084 36.0366054506 0 0 0
2014 1 6 -1.14 -4.3033040651 19.2835062701 37.9192949838 0 0 0
2015 1 6 -1.14 8.8663195587 17.2346000028 34.1024688819 0 0 0
2016 1 6 -1.14 -6.6775131702 22.5851348854 35.222043726 0 0 0
2017 1 6 -1.14 -7.4929012984 17.1689965089 35.3107350303 0 0 0
2018 1 6 -1.14 -18.6880031367 22.4427687345 31.508956457 0 0 0
2019 1 6 -1.14 1.0378701339 24.9542371449 34.0238077901 0 0 0
2020 1 6 -1.14 8.2525930579 20.3422635539 33.3576405962 0 0 0
2021 1 6 -1.14 18.2622389452 24.108697638 33.0806542947 0 0 0
2022 1 6 -1.14 -5.7304203189 19.0156990006 35.7839859378 0 0 0
2023 1 6 -1.14 13.6934316792 24.6769395086 34.346204909 0 0 0
2024 1 6 -1.14 -5.0686776608 16.4877741145 36.4502609635 0 0 0
2025 1 6 -1.14 -10.2802892558 14.8222756388 34.5723753739 0 0 0
2026 1 6 -1.14 -8.4722368437 21.6417644849 33.4508117301 0 0 0
2027 1 6 -1.14 3.1037801223 17.1528007368 34.368112745 0 0 0
2028 1 6 -1.14 -14.2537610242 15.4179846583 31.9267056054 0 0 0
2029 1 6 -1.14 -16.7120547089 20.2156228495 32.0114375921 0 0 0
2030 1 6 -1.14 5.6812803779 22.158373039 33.0890696566 0 0 0
2031 1 6 -1.14 -4.2852070638 21.2348840012 36.075406162 0 0 0
2032 1 6 -1.14 3.4114103249 23.7487698346 32.3691017358 0 0 0
2033 1 6 -1.14 11.1093363433 24.4621635191 34.4882215982 0 0 0
2034 1 6 -1.14 -12.750160572 15.7380511225 34.8388526172 0 0 0
2035 1 6 -1.14 -12.3211031776 18.8460840612 33.910274984 0 0 0
2036 1 6 -1.14 7.8832070517 24.8582077896 33.9500289469 0 0 0
2037 1 6 -1.14 0.9101422069 15.1674715527 33.8599745901 0 0 0
2038 1 6 -1.14 -1.0414398053 23.6231514345 33.4081237773 0 0 0
2039 1 6 -1.14 14.3697164895 15.7638650231 31.6326173553 0 0 0
2040 1 6 -1.14 7.0605059242 18.3317372198 32.505790846 0 0 0
2041 1 6 -1.14 -0.4191895523 15.5185818002 31.6209007783 0 0 0
2042 1 6 -1.14 -9.350652095 12.7648749304 33.2712155858 0 0 0
2043 1 6 -1.14 -6.5568929287 13.3837507699 34.6086234352 0 0 0
2044 1 6 -1.14 -8.1698577691 24.3769614583 33.9292036471 0 0 0
2045 1 6 -1.14 -6.0370559998 23.694628606 32.3938896764 0 0 0
2046 1 6 -1.14 -12.9761032389 24.941166508 34.0136517452 0 0 0
2047 1 6 -1.14 -16.9247989987 24.830310416 31.1997205329 0 0 0
2048 1 6 -1.14 -2.0641858448 21.215915147 33.9177901214 0 0 0
2049 1 6 -1.14 3.8120594596 13.8985486794 35.0012341359 0 0 0
2050 1 6 -1.14 5.2324739337 24.6059086859 34.0518294221 0 0 0
2051 1 6 -1.14 8.3756771122 16.0084007875 31.8415686128 0 0 0
2052 1 6 -1.14 -2.9583892282 19.0709806311 35.772785885 0 0 0
2053 1 6 -1.14 0.6939784208 17.9704195487 33.9002888981 0 0 0
2054 1 6 -1.14 -9.8118293485 19.373142758 33.8413683467 0 0 0
2055 1 6 -1.14 -14.4313903529 23.32805151 32.7328466555 0 0 0
2056 1 6 -1.14 -10.7193386257 17.3317005763 35.2957116307 0 0 0
2057 1 6 -1.14 -18.2596260239 18.299495008 31.2242206831 0 0 0
2058 1 6 -1.14 12.1773863973 22.0646959306 34.1157202909 0 0 0
2059 1 6 -1.14 -15.8893821697 17.6203818744 31.8868961331 0 0 0
2060 1 6 -1.14 16.2313207992 18.816040317 31.871293917 0 0 0
2061 1 6 -1.14 -5.6943499765 20.6058519338 33.2065999381 0 0 0
2062 1 6 -1.14 10.5238669246 15.1196777587 33.6376201161 0 0 0
2063 1 6 -1.14 -1.188998889 13.1533224024 33.3193748717 0 0 0
2064 1 6 -1.14 8.593193416 13.0872212827 33.5376507909 0 0 0
2065 1 6 -1.14 17.4628174171 16.262977027 31.1879771818 0 0 0
2066 1 6 -1.14 7.2574901456 20.3568629728 30.9645414253 0 0 0
2067 1 6 -1.14 14.089184001 20.1518257441 32.90569528 0 0 0
2068 1 6 -1.14 9.3864690972 18.7564788125 31.4011702711 0 0 0
2069 1 6 -1.14 2.0020912842 16.7345209032 31.9786398451 0 0 0
2070 1 6 -1.14 11.8870696543 16.4792808466 30.944739969 0 0 0
2071 1 6 -1.14 -11.3672055196 16.5701832009 32.8005834246 0 0 0
2072 1 6 -1.14 9.8208745561 22.5871262603 33.0445631554 0 0 0
2073 1 6 -1.14 -3.3161021745 22.7813223303 32.2804450524 0 0 0
2074 1 6 -1.14 13.8808220067 18.2571202813 30.9700433619 0 0 0
2075 1 6 -1.14 13.5944315589 16.2275785351 29.1130105742 0 0 0
2076 1 6 -1.14 -9.9910026763 14.5388638703 30.0438667753 0 0 0
2077 1 7 -1.0 15.777931943 23.2373339739 77.1752936022 0 0 0
2078 1 4 0.29 16.1987334085 24.150025946 77.3243503518 0 0 0
2079 1 7 -1.0 0.772372804 17.6214803195 76.3846752344 0 0 0
2080 1 4 0.29 0.7123606447 18.1488651305 75.4722588261 0 0 0
2081 1 7 -1.0 -2.8739790398 15.8756488245 76.2828413029 0 0 0
2082 1 4 0.29 -2.7691656554 15.7050195765 77.3116313209 0 0 0
2083 1 7 -1.0 -1.1024530216 16.4210302186 74.3290989222 0 0 0
2084 1 4 0.29 -1.7453955151 16.4446304533 73.5297884063 0 0 0
2085 1 7 -1.0 9.2497396159 14.5899007785 73.5603119477 0 0 0
2086 1 4 0.29 9.7293421541 14.258505239 72.7003291911 0 0 0
2087 1 7 -1.0 -2.8654101883 15.2170585797 72.2931783341 0 0 0
2088 1 4 0.29 -2.0107912934 15.6664569594 71.9121000255 0 0 0
2089 1 7 -1.0 11.507684787 18.4363752496 73.6155734181 0 0 0
2090 1 4 0.29 10.9810506144 17.9309995872 72.9703062666 0 0 0
2091 1 7 -1.0 11.4791615669 16.4512074285 70.9841192536 0 0 0
2092 1 4 0.29 10.807959599 17.2189347181 70.7347314345 0 0 0
2093 1 7 -1.0 -4.010489792 16.8350231682 74.0257988874 0 0 0
2094 1 4 0.29 -3.5845638123 16.3281867474 73.2586166622 0 0 0
2095 1 7 -1.0 7.5744117942 19.4015510182 72.7016367111 0 0 0
2096 1 4 0.29 6.7990717437 19.6934948734 72.0637654721 0 0 0
2097 1 7 -1.0 0.9145204992 19.1143047808 73.9671946962 0 0 0
2098 1 4 0.29 1.1067087949 19.5895301981 72.9914776286 0 0 0
2099 1 7 -1.0 8.3105588447 23.3593441502 72.1574745188 0 0 0
2100 1 4 0.29 7.3653366702 23.0856525293 72.2062809955 0 0 0
2101 1 7 -1.0 -12.4707784433 19.9279686771 72.3192754147 0 0 0
2102 1 4 0.29 -13.3471233769 20.3466809734 72.196104282 0 0 0
2103 1 7 -1.0 5.3800223353 19.4975959642 70.9124362061 0 0 0
2104 1 4 0.29 5.5056796203 18.6863058584 70.3730871607 0 0 0
2105 1 7 -1.0 -17.5738401125 24.2216349218 67.7234632118 0 0 0
2106 1 4 0.29 -17.8024219029 23.2821738417 68.1211627774 0 0 0
2107 1 7 -1.0 4.1510402516 22.4234854213 72.0648236492 0 0 0
2108 1 4 0.29 4.8321892872 22.5310000683 71.2258025357 0 0 0
2109 1 7 -1.0 -2.8491689442 24.2408659818 71.5094162717 0 0 0
2110 1 4 0.29 -2.488526903 24.6636191442 72.3906754557 0 0 0
2111 1 7 -1.0 10.6298970307 21.6078105867 70.2593073545 0 0 0
2112 1 4 0.29 11.0447591304 21.1154373308 69.4657258477 0 0 0
2113 1 7 -1.0 10.5304597694 13.790904307 70.9578333831 0 0 0
2114 1 4 0.29 10.9584368147 14.7500786219 70.9582370461 0 0 0
2115 1 7 -1.0 -18.4478522183 21.7634921915 72.3056222784 0 0 0
2116 1 4 0.29 -17.8490338885 20.9103709837 72.2310094735 0 0 0
2117 1 7 -1.0 -8.8822773967 21.2259589277 70.5745277607 0 0 0
2118 1 4 0.29 -8.2982750156 20.5895252591 69.9850976916 0 0 0
2119 1 7 -1.0 -9.9393518637 24.964954197 72.7888871751 0 0 0
2120 1 4 0.29 -10.5385386465 24.7701604897 71.9429537132 0 0 0
2121 1 7 -1.0 11.9637157983 23.1310631152 68.2560074755 0 0 0
2122 1 4 0.29 11.4461869395 22.5198376111 68.8451894619 0 0 0
2123 1 7 -1.0 -15.3574731379 20.9686836178 71.8599399798 0 0 0
2124 1 4 0.29 -15.9729306804 21.6475958353 71.3904376659 0 0 0
2125 1 7 -1.0 12.7982058797 14.7516786714 69.4253843202 0 0 0
2126 1 4 0.29 12.4806039419 15.097525726 68.4312894272 0 0 0
2127 1 7 -1.0 -0.1602917862 21.4673810959 69.3208847871 0 0 0
2128 1 4 0.29 -0.4051404933 21.6255801423 70.414805161 0 0 0
2129 1 7 -1.0 4.8817354858 16.2996661277 71.2465730911 0 0 0
2130 1 4 0.29 5.3553804182 16.5344653842 70.2911880768 0 0 0
2131 1 7 -1.0 -0.9691640503 21.9474239686 71.7022400215 0 0 0
2132 1 4 0.29 -1.660266388 22.7378342086 71.6333260189 0 0 0
2133 1 7 -1.0 -17.4687113008 19.0461795696 72.7747756612 0 0 0
2134 1 4 0.29 -16.8374123907 19.9277809835 72.8309745398 0 0 0
2135 1 7 -1.0 -13.4787755898 23.279628052 71.4504696274 0 0 0
2136 1 4 0.29 -13.7815525651 22.2763553102 71.466167125 0 0 0
2137 1 7 -1.0 1.4661943703 20.4413263981 71.8120730409 0 0 0
2138 1 4 0.29 0.4798001549 21.0332115476 71.7372512916 0 0 0
2139 1 7 -1.0 5.7306872048 23.0087163021 69.7279178538 0 0 0
2140 1 4 0.29 5.611996098 23.9640846317 69.4862031523 0 0 0
2141 1 7 -1.0 17.5638284592 20.9343712881 68.8792468713 0 0 0
2142 1 4 0.29 18.5345723147 21.2131967209 68.7085494961 0 0 0
2143 1 7 -1.0 1.2912358383 23.7909313404 69.486954058 0 0 0
2144 1 4 0.29 0.8202116101 22.8068176643 69.6278511799 0 0 0
2145 1 7 -1.0 15.8709303479 13.7416473241 71.1880414465 0 0 0
2146 1 4 0.29 16.7690876521 13.5139038853 70.7957322222 0 0 0
2147 1 7 -1.0 15.3599916609 22.2897562549 70.0443367216 0 0 0
2148 1 4 0.29 16.2030943123 21.8149397298 69.7168478647 0 0 0
2149 1 7 -1.0 -3.2380069062 18.7780237144 71.2581417094 0 0 0
2150 1 4 0.29 -2.921151007 17.9013867452 71.4084636621 0 0 0
2151 1 7 -1.0 -6.1390753912 21.6960033258 69.9623000471 0 0 0
2152 1 4 0.29 -7.1189721107 21.5239296461 70.0173132941 0 0 0
2153 1 7 -1.0 3.3959785892 14.008901824 70.9219592262 0 0 0
2154 1 4 0.29 3.6061513764 15.0092579589 70.7799122795 0 0 0
2155 1 7 -1.0 19.9328673216 18.0871432346 68.8214159975 0 0 0
2156 1 4 0.29 19.3573512408 18.8179287994 68.3826489349 0 0 0
2157 1 7 -1.0 14.1024524632 24.8527238037 67.4589454588 0 0 0
2158 1 4 0.29 13.2206818837 24.3118282283 67.5597405959 0 0 0
2159 1 7 -1.0 -7.8370693366 19.4065655717 68.1271910077 0 0 0
2160 1 4 0.29 -8.2990053252 20.3514198254 67.9732069327 0 0 0
2161 1 7 -1.0 9.7478649064 18.6375703123 70.2025273959 0 0 0
2162 1 4 0.29 10.5624336819 19.2029098347 70.3327924146 0 0 0
2163 1 7 -1.0 -0.9215403227 19.2906809754 67.1185639243 0 0 0
2164 1 4 0.29 -1.312047809 20.0540958908 67.7549167006 0 0 0
2165 1 7 -1.0 7.8594335013 23.2136239402 68.1791725641 0 0 0
2166 1 4 0.29 6.9750239642 23.1774311924 68.8186434502 0 0 0
2167 1 7 -1.0 6.1044894855 16.9915766137 68.8643958554 0 0 0
2168 1 4 0.29 6.4437278949 17.9598844657 68.747821337 0 0 0
2169 1 7 -1.0 -17.7753588819 21.7453118056 68.6744614855 0 0 0
2170 1 4 0.29 -18.03079659 21.0255844279 69.357796344 0 0 0
2171 1 7 -1.0 -11.1849752227 24.1845692438 70.6148246733 0 0 0
2172 1 4 0.29 -12.2011464893 23.9020499981 70.837748812 0 0 0
2173 1 7 -1.0 12.4751799177 19.8323648431 67.5150310935 0 0 0
2174 1 4 0.29 11.6943510223 19.8559746929 68.153855036 0 0 0
2175 1 7 -1.0 4.5755665568 14.9996584531 67.0507756907 0 0 0
2176 1 4 0.29 5.1806446965 15.7457407825 67.3144580502 0 0 0
2177 1 7 -1.0 10.4586357465 19.9296778586 65.8239774 0 0 0
2178 1 4 0.29 9.5368782592 19.7610855682 66.3155585004 0 0 0
2179 1 7 -1.0 15.3970103495 16.9981261857 65.8147665979 0 0 0
2180 1 4 0.29 15.116168772 16.225974642 65.1686056921 0 0 0
2181 1 7 -1.0 14.7125860774 16.8666354705 62.5232099818 0 0 0
2182 1 4 0.29 15.7889040553 16.8893155201 62.4227290725 0 0 0
2183 1 7 -1.0 16.6340704545 14.0434981387 67.552626561 0 0 0
2184 1 4 0.29 15.6425602432 14.0498148459 67.2457025807 0 0 0
2185 1 7 -1.0 -3.4886260649 17.4634632063 62.400285826 0 0 0
2186 1 4 0.29 -4.1850560069 17.3584977192 63.2076662814 0 0 0
2187 1 7 -1.0 -10.2661102943 20.7558958917 65.908385347 0 0 0
2188 1 4 0.29 -10.028029579 21.0400682331 66.8946461537 0 0 0
2189 1 7 -1.0 -0.094820209 16.4682891985 67.1046036489 0 0 0
2190 1 4 0.29 -0.5879628631 17.3554823419 67.3347475904 0 0 0
2191 1 7 -1.0 -7.0857570379 16.7390142642 66.817982149 0 0 0
2192 1 4 0.29 -7.2040441321 17.6384997872 67.3624036882 0 0 0
2193 1 7 -1.0 -6.6591759562 24.265971153 67.2542700206 0 0 0
2194 1 4 0.29 -6.6446162707 24.8686643077 66.3678321578 0 0 0
2195 1 7 -1.0 -3.4296916301 15.9216763848 65.9537369403 0 0 0
2196 1 4 0.29 -3.6738411606 16.8479556063 66.498855419 0 0 0
2197 1 7 -1.0 -1.2625750791 14.0663124577 65.2762084709 0 0 0
2198 1 4 0.29 -1.8932448919 14.8559700761 65.4814498798 0 0 0
2199 1 7 -1.0 7.6932269575 19.4065323691 67.0572711068 0 0 0
2200 1 4 0.29 7.2800601829 18.5449642478 66.5355779552 0 0 0
2201 1 7 -1.0 -18.5794809386 19.1787312484 63.4416165666 0 0 0
2202 1 4 0.29 -17.7834476877 18.6401172357 63.1135662056 0 0 0
2203 1 7 -1.0 -8.9646396281 18.4491112713 65.424363391 0 0 0
2204 1 4 0.29 -8.6066181376 17.6207007821 65.914692045 0 0 0
2205 1 7 -1.0 6.1157326831 22.0350188451 62.8599502514 0 0 0
2206 1 4 0.29 6.3688546316 20.9796728615 62.8633898116 0 0 0
2207 1 7 -1.0 18.0473275334 23.3283298566 66.6401091733 0 0 0
2208 1 4 0.29 18.798153984 23.4374296691 67.2636480466 0 0 0
2209 1 7 -1.0 13.0875039568 13.8981159729 65.6507204289 0 0 0
2210 1 4 0.29 13.4081876692 13.8467918591 66.632822378 0 0 0
2211 1 7 -1.0 -9.5329379116 22.2816356299 67.9673234615 0 0 0
2212 1 4 0.29 -9.244478055 21.9010754076 68.8280522184 0 0 0
2213 1 7 -1.0 21.1515627991 24.6694193775 62.184681567 0 0 0
2214 1 4 0.29 22.0677437341 24.672026308 61.736589276 0 0 0
2215 1 7 -1.0 -14.1270871721 24.0048541231 65.684593215 0 0 0
2216 1 4 0.29 -13.5539524673 24.1990786341 64.8137573073 0 0 0
2217 1 7 -1.0 -18.0306266368 22.4435558156 64.869717399 0 0 0
2218 1 4 0.29 -18.7392644715 22.7087759968 65.626319326 0 0 0
2219 1 7 -1.0 -2.3237369842 21.5284433527 65.8318989752 0 0 0
2220 1 4 0.29 -1.9057681574 20.6559788545 65.8595363866 0 0 0
2221 1 7 -1.0 -10.8870537471 16.1644674377 65.333616814 0 0 0
2222 1 4 0.29 -10.1883814397 16.9038864866 65.672112907 0 0 0
2223 1 7 -1.0 -14.7363743782 19.0513063971 63.5102037058 0 0 0
2224 1 4 0.29 -14.2913816757 18.157077536 63.4402224404 0 0 0
2225 1 7 -1.0 -12.7576073404 20.7134713346 66.2684053989 0 0 0
2226 1 4 0.29 -11.7510941184 20.8037914119 66.0523479832 0 0 0
2227 1 7 -1.0 -4.1711584423 18.2221356727 67.3937275528 0 0 0
2228 1 4 0.29 -3.1291807177 18.1385596543 67.3036518245 0 0 0
2229 1 7 -1.0 -0.4228943122 21.2311876207 63.5939340709 0 0 0
2230 1 4 0.29 -0.2430166836 22.208362045 63.5689555818 0 0 0
2231 1 7 -1.0 13.8783421642 14.87529701 61.0646972155 0 0 0
2232 1 4 0.29 14.5734123157 14.3962040371 60.5450971156 0 0 0
2233 1 7 -1.0 -14.3953867036 14.6938253446 66.2034989014 0 0 0
2234 1 4 0.29 -13.6166708205 14.7936643281 66.9529985777 0 0 0
2235 1 7 -1.0 7.4365223314 19.3768628843 63.7655452653 0 0 0
2236 1 4 0.29 7.5250049343 19.2999295797 64.7342387208 0 0 0
2237 1 7 -1.0 2.5172082724 15.4494797932 65.2795386238 0 0 0
2238 1 4 0.29 3.4539533989 15.3587705045 65.7686914146 0 0 0
2239 1 7 -1.0 16.0789826445 22.0338098953 64.0598699612 0 0 0
2240 1 4 0.29 16.5737492929 22.763553481 63.4344803565 0 0 0
2241 1 7 -1.0 -11.3905995152 23.4940463204 63.7426126182 0 0 0
2242 1 4 0.29 -12.1423257324 23.855235061 64.3260068035 0 0 0
2243 1 7 -1.0 -5.4929269938 14.8533283368 67.4246977851 0 0 0
2244 1 4 0.29 -4.65948882 15.2037506331 66.9868244168 0 0 0
2245 1 7 -1.0 -5.8889039706 22.5772234764 64.3869826439 0 0 0
2246 1 4 0.29 -5.733361697 23.5888482636 64.464172276 0 0 0
2247 1 7 -1.0 9.0154157247 16.5115558095 64.7240837544 0 0 0
2248 1 4 0.29 8.8867558378 17.4464944285 64.6231637931 0 0 0
2249 1 7 -1.0 8.2202284189 23.3643289438 64.4443169391 0 0 0
2250 1 4 0.29 7.5438105183 22.9805890125 63.7526018098 0 0 0
2251 1 7 -1.0 17.7119208442 16.4061832947 62.7134661663 0 0 0
2252 1 4 0.29 16.9607732587 15.8211618831 62.3300288861 0 0 0
2253 1 7 -1.0 4.4701613747 21.2130380792 60.4483786092 0 0 0
2254 1 4 0.29 3.9294324934 21.9547148564 60.8620491188 0 0 0
2255 1 7 -1.0 -16.4959344346 18.5068155493 61.6596866654 0 0 0
2256 1 4 0.29 -15.8136217946 18.7957843667 62.4255660421 0 0 0
2257 1 7 -1.0 11.2001710719 18.6877308765 62.3423301075 0 0 0
2258 1 4 0.29 11.4494193123 18.6491904638 63.3021416577 0 0 0
2259 1 7 -1.0 1.7441640425 22.3712535849 61.6980864437 0 0 0
2260 1 4 0.29 1.8031253459 22.6529014266 62.6884780266 0 0 0
2261 1 7 -1.0 10.5793677811 16.1449862197 61.171077851 0 0 0
2262 1 4 0.29 11.009271434 16.2704024381 62.0970212205 0 0 0
2263 1 7 -1.0 -2.5494322368 13.4240647454 58.9201312331 0 0 0
2264 1 4 0.29 -2.8716125818 13.7274392917 59.8422696061 0 0 0
2265 1 7 -1.0 -10.7051046874 22.8216142974 61.1227303451 0 0 0
2266 1 4 0.29 -11.1972443962 23.0608814264 62.0118844238 0 0 0
2267 1 7 -1.0 14.9505477037 20.1858143514 59.6080392019 0 0 0
2268 1 4 0.29 15.0108639349 19.3793614265 60.237233314 0 0 0
2269 1 7 -1.0 2.0924229646 23.3440055789 64.462024509 0 0 0
2270 1 4 0.29 1.3984835127 24.0738169405 64.4293512021 0 0 0
2271 1 7 -1.0 -5.3913487071 24.7404506546 62.4911179611 0 0 0
2272 1 4 0.29 -6.4413972368 24.5465227541 62.6004263192 0 0 0
2273 1 7 -1.0 -16.45657409 15.4083802795 60.3081697341 0 0 0
2274 1 4 0.29 -16.4124659896 14.3675082932 60.465270348 0 0 0
2275 1 7 -1.0 -9.7419444305 19.5546921582 60.607997087 0 0 0
2276 1 4 0.29 -10.7486878248 19.4331602321 60.6585634568 0 0 0
2277 1 7 -1.0 16.3458213754 17.9716587347 60.3051338957 0 0 0
2278 1 4 0.29 16.0923780595 17.4457153341 61.1337985621 0 0 0
2279 1 7 -1.0 -3.0836100068 14.6025733786 61.4234576389 0 0 0
2280 1 4 0.29 -2.6031839304 13.6920715461 61.6798305567 0 0 0
2281 1 7 -1.0 16.7616782546 13.8212217845 59.6166068622 0 0 0
2282 1 4 0.29 17.4351951969 14.5324044032 59.9721893213 0 0 0
2283 1 7 -1.0 -12.4623286873 19.4123036797 60.2018188699 0 0 0
2284 1 4 0.29 -12.4648815927 18.5775687742 60.6587881002 0 0 0
2285 1 7 -1.0 -17.6109006117 24.9864622453 59.2670871338 0 0 0
2286 1 4 0.29 -17.4445245063 24.849988887 60.3234036174 0 0 0
2287 1 7 -1.0 8.7036024387 14.2020335147 60.4008270417 0 0 0
2288 1 4 0.29 9.2542059422 15.0624651044 60.5972665727 0 0 0
2289 1 7 -1.0 13.1120897968 20.405544705 61.5370184169 0 0 0
2290 1 4 0.29 12.6879879799 19.5958853335 61.9853961916 0 0 0
2291 1 7 -1.0 6.9065725174 23.3334845387 60.5749577443 0 0 0
2292 1 4 0.29 6.5864780241 23.0709604177 61.5611159704 0 0 0
2293 1 7 -1.0 -5.4879980049 23.5622443978 60.1450545482 0 0 0
2294 1 4 0.29 -5.6760329489 23.6725370997 61.1424011772 0 0 0
2295 1 7 -1.0 -3.8218118393 14.2042812909 56.7276783904 0 0 0
2296 1 4 0.29 -4.4903876282 14.1660521526 55.9207876347 0 0 0
2297 1 7 -1.0 19.6677904269 17.0590481958 57.8295314084 0 0 0
2298 1 4 0.29 20.5280799867 17.3249084014 57.2848027432 0 0 0
2299 1 7 -1.0 4.9316775522 18.7641143489 62.4400788512 0 0 0
2300 1 4 0.29 5.7957907663 18.8259901784 63.1376891145 0 0 0
2301 1 7 -1.0 6.7996944061 14.7737080377 58.2648144523 0 0 0
2302 1 4 0.29 6.1790861408 15.570184968 58.3308501109 0 0 0
2303 1 7 -1.0 3.5143276547 16.7277032096 61.2773838809 0 0 0
2304 1 4 0.29 2.9323992783 17.1480268447 62.1234563343 0 0 0
2305 1 7 -1.0 15.0846861354 22.5053820016 61.0445423353 0 0 0
2306 1 4 0.29 15.2910385495 21.5083164944 61.1805305751 0 0 0
2307 1 7 -1.0 18.6317729152 14.5934883138 57.5183216174 0 0 0
2308 1 4 0.29 18.5845647496 14.3226863975 58.5337300924 0 0 0
2309 1 7 -1.0 18.4613155024 16.2127540385 55.5237118786 0 0 0
2310 1 4 0.29 17.9131892564 16.3314659706 54.5925401687 0 0 0
2311 1 7 -1.0 14.0718426219 23.4826055857 58.5462627231 0 0 0
2312 1 4 0.29 14.3174056617 24.0192441155 57.5971928098 0 0 0
2313 1 7 -1.0 2.2443715294 19.6376762264 61.2367036426 0 0 0
2314 1 4 0.29 2.162843845 20.6660075502 61.1949993291 0 0 0
2315 1 7 -1.0 2.8704116258 24.8536561693 56.646913134 0 0 0
2316 1 4 0.29 1.8611323389 24.9797643961 56.6119783438 0 0 0
2317 1 7 -1.0 -0.497264848 16.6778079331 57.8376723646 0 0 0
2318 1 4 0.29 -1.2395792314 17.4605248126 57.6580615509 0 0 0
2319 1 7 -1.0 -18.7776754382 21.3425850372 57.0189163666 0 0 0
2320 1 4 0.29 -19.1886681437 21.8289799546 56.1787739822 0 0 0
2321 1 7 -1.0 -0.6716105186 22.1819160605 57.9038667409 0 0 0
2322 1 4 0.29 -1.2687705387 22.8981714302 57.5880134641 0 0 0
2323 1 7 -1.0 11.1391713742 22.3385253722 58.5669125394 0 0 0
2324 1 4 0.29 11.6534077689 22.7430399759 57.8125922315 0 0 0
2325 1 7 -1.0 13.5586176291 12.9093224979 58.0262215327 0 0 0
2326 1 4 0.29 13.1821178068 12.6001661277 58.8956242786 0 0 0
2327 1 7 -1.0 -14.7624388018 23.2688390826 55.5660098166 0 0 0
2328 1 4 0.29 -14.9305892289 22.8472227138 54.6297314047 0 0 0
2329 1 7 -1.0 18.2022101198 23.9087324389 56.000021642 0 0 0
2330 1 4 0.29 17.3863850559 23.6114858986 55.3837306035 0 0 0
2331 1 7 -1.0 6.4436819384 22.4455550377 56.5313593612 0 0 0
2332 1 4 0.29 5.428035099 22.6439014984 56.2961763204 0 0 0
2333 1 7 -1.0 -0.2770221545 13.6415754383 56.8428664989 0 0 0
2334 1 4 0.29 0.1001755333 12.7679639576 56.3428818825 0 0 0
2335 1 7 -1.0 13.2670160307 20.563468901 56.3428154765 0 0 0
2336 1 4 0.29 13.8477394199 21.1959804415 55.6778442722 0 0 0
2337 1 7 -1.0 -6.2617630975 22.7257794435 55.9710003361 0 0 0
2338 1 4 0.29 -7.0760240405 22.1819476344 55.642176499 0 0 0
2339 1 7 -1.0 1.1231851478 15.6920113753 53.8410633629 0 0 0
2340 1 4 0.29 0.9173868262 15.1332980534 53.0041985559 0 0 0
2341 1 7 -1.0 -9.8054478173 11.9708359555 53.9722673343 0 0 0
2342 1 4 0.29 -10.3627326773 12.4681473369 54.7253156251 0 0 0
2343 1 7 -1.0 -15.165186957 20.0360660111 55.1168863386 0 0 0
2344 1 4 0.29 -15.632208198 20.8801123606 54.7223990742 0 0 0
2345 1 7 -1.0 11.2672865293 22.0045270209 53.6175708972 0 0 0
2346 1 4 0.29 10.4340177237 21.4677195204 53.3963499591 0 0 0
2347 1 7 -1.0 13.7170861229 13.2784386697 55.0379204293 0 0 0
2348 1 4 0.29 14.475852129 13.5450748385 54.4144771547 0 0 0
2349 1 7 -1.0 -12.8700289419 20.346222746 53.2554218037 0 0 0
2350 1 4 0.29 -12.237263921 20.8247993005 52.6907974232 0 0 0
2351 1 7 -1.0 -16.3769242883 24.5836147951 53.8610364506 0 0 0
2352 1 4 0.29 -15.8266371164 23.8867705994 54.4489123434 0 0 0
2353 1 7 -1.0 -2.636426993 16.4162660809 52.0740159002 0 0 0
2354 1 4 0.29 -3.4228128859 16.7196845582 52.6393708044 0 0 0
2355 1 7 -1.0 13.6341871526 19.9086356427 53.489028785 0 0 0
2356 1 4 0.29 14.2772980376 19.1453053934 53.0214591057 0 0 0
2357 1 7 -1.0 -12.1143096377 15.6211344072 53.8263429436 0 0 0
2358 1 4 0.29 -12.0656600783 14.6985191715 54.1968787238 0 0 0
2359 1 7 -1.0 11.3735293585 17.8168444576 53.3298140274 0 0 0
2360 1 4 0.29 11.6004790019 16.9435553674 53.8544157864 0 0 0
2361 1 7 -1.0 1.7369879467 20.1678940353 53.7500328898 0 0 0
2362 1 4 0.29 2.5615960492 20.7636003511 54.0478211302 0 0 0
2363 1 7 -1.0 6.5140691161 17.5852776716 52.8857635047 0 0 0
2364 1 4 0.29 7.2964077335 17.459915313 53.6577327518 0 0 0
2365 1 7 -1.0 17.3967058803 19.6557576659 53.5168858885 0 0 0
2366 1 4 0.29 17.5032260693 20.5379429519 54.0150207286 0 0 0
2367 1 7 -1.0 -0.0151703551 23.901690017 53.6190110833 0 0 0
2368 1 4 0.29 0.6036810439 24.1963625899 54.3814541894 0 0 0
2369 1 7 -1.0 -7.4130305532 18.0331869357 51.9140965129 0 0 0
2370 1 4 0.29 -7.3249405949 17.7657767769 52.8392388654 0 0 0
2371 1 7 -1.0 -0.7077807442 19.5005999252 52.6961092467 0 0 0
2372 1 4 0.29 -1.4506402923 18.8574061326 53.0121753247 0 0 0
2373 1 7 -1.0 9.428593093 19.8745052768 54.1106218244 0 0 0
2374 1 4 0.29 8.8866778046 19.607021541 53.2300104238 0 0 0
2375 1 7 -1.0 -0.1756217519 16.6161431456 51.5730040301 0 0 0
2376 1 4 0.29 -1.1991200526 16.5715160202 51.8712019551 0 0 0
2377 1 7 -1.0 -2.0114208255 21.5388700236 54.6318941897 0 0 0
2378 1 4 0.29 -2.127195514 20.637283112 55.0311509911 0 0 0
2379 1 7 -1.0 10.5726592927 20.9475237377 56.2684831211 0 0 0
2380 1 4 0.29 11.0133597341 20.9301899819 57.1761075508 0 0 0
2381 1 7 -1.0 -15.8493660211 21.0710498702 52.3693851432 0 0 0
2382 1 4 0.29 -16.0049606894 22.0694063644 52.5760640168 0 0 0
2383 1 7 -1.0 7.3104732745 21.0818573747 51.6082308757 0 0 0
2384 1 4 0.29 7.1409930988 20.1837239991 52.1957183536 0 0 0
2385 1 7 -1.0 -8.1918553449 14.7761339019 53.6939320355 0 0 0
2386 1 4 0.29 -9.017204033 15.3789721594 53.4190841065 0 0 0
2387 1 7 -1.0 -4.197165612 23.0986942756 53.414849929 0 0 0
2388 1 4 0.29 -3.506575746 22.8837444207 52.6838240304 0 0 0
2389 1 7 -1.0 -12.6569439905 22.7558109717 51.9838444334 0 0 0
2390 1 4 0.29 -13.2060416535 22.144280713 52.6142780889 0 0 0
2391 1 7 -1.0 2.4980285776 17.5610036362 51.2321901237 0 0 0
2392 1 4 0.29 2.7470158829 18.2057028514 50.4170996793 0 0 0
2393 1 7 -1.0 3.5989123684 16.0787602747 49.0833147922 0 0 0
2394 1 4 0.29 3.7392555941 17.0000688803 48.6650897406 0 0 0
2395 1 7 -1.0 10.966469917 14.6498853442 49.776823082 0 0 0
2396 1 4 0.29 11.7968861603 13.979584087 49.5746801102 0 0 0
2397 1 7 -1.0 -1.987129277 18.6339807341 46.5115712281 0 0 0
2398 1 4 0.29 -2.8412296908 19.2727550918 46.4351827656 0 0 0
2399 1 7 -1.0 12.5874042679 17.4443387676 47.5148758151 0 0 0
2400 1 4 0.29 12.6210705014 16.5523457068 48.0699348003 0 0 0
2401 1 7 -1.0 15.6515400829 20.9568384609 47.2820199937 0 0 0
2402 1 4 0.29 16.3375519528 21.5615443849 46.7712190236 0 0 0
2403 1 7 -1.0 -15.1589865214 19.2273703508 46.473613137 0 0 0
2404 1 4 0.29 -16.0420639393 19.7631302647 46.3707001573 0 0 0
2405 1 7 -1.0 -4.2672771728 20.3932958223 46.3983129544 0 0 0
2406 1 4 0.29 -4.5764499868 19.8223981341 45.6788740441 0 0 0
2407 1 7 -1.0 5.5020111892 23.0919582349 43.7264988896 0 0 0
2408 1 4 0.29 6.499381815 22.9534183787 43.879638649 0 0 0
2409 1 7 -1.0 3.0279178076 19.0366750753 49.0407743961 0 0 0
2410 1 4 0.29 2.4908080414 19.1470325322 48.1307416553 0 0 0
2411 1 7 -1.0 9.426634015 24.5446216849 47.7481348108 0 0 0
2412 1 4 0.29 9.6854231114 24.1552269141 46.7934416234 0 0 0
2413 1 7 -1.0 -10.1237761341 20.0107283425 47.221824999 0 0 0
2414 1 4 0.29 -10.9754648358 19.4172706299 47.4466259105 0 0 0
2415 1 7 -1.0 8.1601851246 18.781165596 46.0444882075 0 0 0
2416 1 4 0.29 7.2520691384 18.2861696184 46.1958159274 0 0 0
2417 1 7 -1.0 -15.8900853909 23.7579238047 46.7314801055 0 0 0
2418 1 4 0.29 -15.5558116512 22.9411790395 46.2416941992 0 0 0
2419 1 7 -1.0 7.7274196653 22.0379847463 42.3427596775 0 0 0
2420 1 4 0.29 6.6985253159 22.1416144227 42.4160551927 0 0 0
2421 1 7 -1.0 -1.978429652 23.6751989247 45.4538201374 0 0 0
2422 1 4 0.29 -2.2578582807 22.801043213 44.9307334119 0 0 0
2423 1 7 -1.0 16.9806406596 22.7679339668 44.9502213279 0 0 0
2424 1 4 0.29 16.2048362358 22.9366932527 45.6909313126 0 0 0
2425 1 7 -1.0 12.9390672153 14.5387127069 44.8433796738 0 0 0
2426 1 4 0.29 13.86365037 14.7195220217 44.5765978252 0 0 0
2427 1 7 -1.0 -17.8563859686 20.132900321 46.7357365046 0 0 0
2428 1 4 0.29 -17.9214231261 19.5837452273 45.8897243906 0 0 0
2429 1 7 -1.0 -8.0608333642 21.7513196793 44.6672582181 0 0 0
2430 1 4 0.29 -8.5926584788 22.6386431616 44.9217378631 0 0 0
2431 1 7 -1.0 14.3593530516 20.9395270798 44.4603932544 0 0 0
2432 1 4 0.29 15.0555433018 21.4294976708 45.1322100916 0 0 0
2433 1 7 -1.0 -13.3112962643 21.3215430261 45.8298027859 0 0 0
2434 1 4 0.29 -13.8805302359 20.4905156607 46.2277613425 0 0 0
2435 1 7 -1.0 14.4344644808 17.6477357183 45.5464971061 0 0 0
2436 1 4 0.29 13.7920958231 17.7065382364 46.3254710645 0 0 0
2437 1 7 -1.0 1.4696011686 18.8190868704 46.1499862691 0 0 0
2438 1 4 0.29 1.5009899265 19.884140828 46.2881709007 0 0 0
2439 1 7 -1.0 6.5083813032 16.7473858538 44.4489244945 0 0 0
2440 1 4 0.29 6.3764434986 16.4595177006 43.5246499534 0 0 0
2441 1 7 -1.0 0.2626967868 18.722779867 41.1481395974 0 0 0
2442 1 4 0.29 0.5404029063 18.735118707 40.1750297817 0 0 0
2443 1 7 -1.0 -12.6427083178 18.8751373177 48.0398031233 0 0 0
2444 1 4 0.29 -13.0724650894 19.2865205696 47.2211851478 0 0 0
2445 1 7 -1.0 -9.9080229384 23.9076501813 45.5883404042 0 0 0
2446 1 4 0.29 -9.5932785485 24.382575989 46.5584092209 0 0 0
2447 1 7 -1.0 6.3380415883 21.8551966876 46.2013862055 0 0 0
2448 1 4 0.29 6.0828237457 22.1535652324 45.2308719109 0 0 0
2449 1 7 -1.0 12.2778720092 23.8463379947 43.5590083713 0 0 0
2450 1 4 0.29 12.0110954672 24.9275019725 43.5504927299 0 0 0
2451 1 7 -1.0 18.7327360963 21.9096758903 47.9390237493 0 0 0
2452 1 4 0.29 17.8882487992 22.279507381 47.5424003856 0 0 0
2453 1 7 -1.0 2.3609236519 23.4840833134 43.1130221213 0 0 0
2454 1 4 0.29 2.4944397173 22.393056419 43.2666521041 0 0 0
2455 1 7 -1.0 15.3928687424 15.6757892797 43.8719229268 0 0 0
2456 1 4 0.29 15.8381492364 15.8023858799 42.9011420129 0 0 0
2457 1 7 -1.0 18.2972035475 23.1399171712 38.6067751061 0 0 0
2458 1 4 0.29 19.165784727 23.6802276905 38.9458388689 0 0 0
2459 1 7 -1.0 -2.2822974858 21.1629854329 43.845018373 0 0 0
2460 1 4 0.29 -2.7446548736 20.832381827 44.6727050102 0 0 0
2461 1 7 -1.0 -6.2831898258 18.9611184167 44.1925975553 0 0 0
2462 1 4 0.29 -6.4356935246 18.1590362378 43.574033418 0 0 0
2463 1 7 -1.0 8.1488280041 11.9699466267 44.3314375542 0 0 0
2464 1 4 0.29 9.0907284514 12.0687525478 44.050160812 0 0 0
2465 1 7 -1.0 -17.7715329976 17.4422521997 44.7414964557 0 0 0
2466 1 4 0.29 -17.0411015406 17.7499264962 45.4138625168 0 0 0
2467 1 7 -1.0 16.0432537218 24.4777223062 42.5535515298 0 0 0
2468 1 4 0.29 16.16582694 23.7815005955 43.2970726681 0 0 0
2469 1 7 -1.0 -5.9714029088 16.7124183632 42.3796358044 0 0 0
2470 1 4 0.29 -5.4977147604 17.6733786884 42.5012007435 0 0 0
2471 1 7 -1.0 10.6079381642 19.1567912745 45.0210391827 0 0 0
2472 1 4 0.29 9.600504052 18.8908049573 45.2025769792 0 0 0
2473 1 7 -1.0 1.8974865001 20.7945632415 43.5642513586 0 0 0
2474 1 4 0.29 2.3810569158 20.251735789 44.3146009489 0 0 0
2475 1 7 -1.0 10.329761125 22.8414872798 45.5755693478 0 0 0
2476 1 4 0.29 10.8261244944 23.1600346558 44.6823313506 0 0 0
2477 1 7 -1.0 9.0597440186 18.6364148832 42.3660086746 0 0 0
2478 1 4 0.29 9.5879218557 18.6511038399 43.2606066726 0 0 0
2479 1 7 -1.0 -16.3432646015 22.5584961232 43.7530448958 0 0 0
2480 1 4 0.29 -16.3000421696 23.4284043415 44.2766064913 0 0 0
2481 1 7 -1.0 -11.7268485815 23.7879127947 40.3842182238 0 0 0
2482 1 4 0.29 -10.7390367005 24.0937110994 40.535192529 0 0 0
2483 1 7 -1.0 15.5282417657 18.4710182448 41.0480836806 0 0 0
2484 1 4 0.29 16.4620201541 18.1267794444 41.4681007525 0 0 0
2485 1 7 -1.0 6.4015726664 15.4756790973 41.3563913547 0 0 0
2486 1 4 0.29 5.8935649086 15.1428766839 42.2039604624 0 0 0
2487 1 7 -1.0 13.4258196058 19.7331927521 42.2436155244 0 0 0
2488 1 4 0.29 13.6312982117 20.1200469022 43.3053363628 0 0 0
2489 1 7 -1.0 18.1817078652 18.1778574291 41.8508761648 0 0 0
2490 1 4 0.29 18.0671003971 17.1167017082 41.877097242 0 0 0
2491 1 7 -1.0 15.8739520184 16.457914245 38.7269270087 0 0 0
2492 1 4 0.29 15.7995713805 17.0566149341 39.5497711553 0 0 0
2493 1 7 -1.0 18.7594650143 15.2900589026 41.7300890309 0 0 0
2494 1 4 0.29 18.2481423421 14.4672721589 41.6433989828 0 0 0
2495 1 7 -1.0 0.8481202147 20.8605594823 37.9497928334 0 0 0
2496 1 4 0.29 0.3438053715 20.0748235776 38.384170604 0 0 0
2497 1 7 -1.0 -9.7854491361 20.025480031 41.3710568252 0 0 0
2498 1 4 0.29 -10.8589847713 20.357768016 41.2051229029 0 0 0
2499 1 7 -1.0 3.9270061947 19.5564039852 45.0915438496 0 0 0
2500 1 4 0.29 2.8749000551 19.5594750574 45.3543200375 0 0 0
2501 1 7 -1.0 -2.1961903911 16.4923483188 40.9631132072 0 0 0
2502 1 4 0.29 -1.3491237296 16.9157125241 40.6103578692 0 0 0
2503 1 7 -1.0 -3.5330004959 24.2219664079 41.9971732792 0 0 0
2504 1 4 0.29 -3.8192504935 23.5177676825 41.2422978508 0 0 0
2505 1 7 -1.0 -0.37228573 18.5084932155 37.9323520859 0 0 0
2506 1 4 0.29 -0.3052577181 17.6804659759 38.4591378672 0 0 0
2507 1 7 -1.0 0.1282544048 15.954280032 39.1334481145 0 0 0
2508 1 4 0.29 0.2822479059 16.8445677942 39.738323926 0 0 0
2509 1 7 -1.0 11.2952228088 21.7665808223 40.1892276444 0 0 0
2510 1 4 0.29 10.9363256499 22.5210965731 39.630499422 0 0 0
2511 1 7 -1.0 -16.5736334907 17.6440990691 38.5059216458 0 0 0
2512 1 4 0.29 -17.3266990477 18.252316334 38.0726925886 0 0 0
2513 1 7 -1.0 -8.4865723368 17.7061668616 41.4418769271 0 0 0
2514 1 4 0.29 -7.7441613536 17.0652756134 41.9107174912 0 0 0
2515 1 7 -1.0 9.2745160339 20.013942524 38.0716840701 0 0 0
2516 1 4 0.29 9.9164487897 20.7163281489 38.325960885 0 0 0
2517 1 7 -1.0 16.3490186885 20.594296457 36.9667593456 0 0 0
2518 1 4 0.29 17.0346412798 19.7596835404 36.9685758808 0 0 0
2519 1 7 -1.0 13.393924215 13.9742839204 40.1585246552 0 0 0
2520 1 4 0.29 13.3009155199 14.5238810613 41.090658928 0 0 0
2521 1 7 -1.0 13.818890217 23.9844941354 39.0277219416 0 0 0
2522 1 4 0.29 13.0156747147 24.1939937026 39.6910497641 0 0 0
2523 1 7 -1.0 -8.4297843126 23.5104766729 38.0539502038 0 0 0
2524 1 4 0.29 -8.7688917844 23.2098292025 37.1083152601 0 0 0
2525 1 7 -1.0 -16.3629424131 24.7845555288 36.059672118 0 0 0
2526 1 4 0.29 -16.5437512867 24.0012885231 36.7963430822 0 0 0
2527 1 7 -1.0 -0.9842265886 23.2604845029 38.8173073316 0 0 0
2528 1 4 0.29 -1.1607383969 23.7624139682 37.9136561169 0 0 0
2529 1 7 -1.0 -8.5420046573 15.456373692 39.9648571568 0 0 0
2530 1 4 0.29 -8.5695269695 16.2967794763 40.5715492407 0 0 0
2531 1 7 -1.0 -12.0370115298 21.0658912217 40.6073339446 0 0 0
2532 1 4 0.29 -11.7524172456 21.984024542 40.8596138104 0 0 0
2533 1 7 -1.0 -13.7126079734 20.5213864509 37.7505545538 0 0 0
2534 1 4 0.29 -14.2970384746 21.4007204236 37.7278507504 0 0 0
2535 1 7 -1.0 -4.1854648204 19.3039629677 42.2898158908 0 0 0
2536 1 4 0.29 -4.7881982982 19.1125852601 43.0785847683 0 0 0
2537 1 7 -1.0 4.3929000301 22.6537161555 37.4852613569 0 0 0
2538 1 4 0.29 4.0650255244 22.627257765 36.4330972792 0 0 0
2539 1 7 -1.0 15.4428480962 16.2597469586 36.0389213287 0 0 0
2540 1 4 0.29 16.3659548118 16.7611099225 36.0586435852 0 0 0
2541 1 7 -1.0 -15.04783793 14.3564393951 37.1696629703 0 0 0
2542 1 4 0.29 -15.2225085606 15.2855557961 37.5212529682 0 0 0
2543 1 7 -1.0 6.1613341152 17.6109888065 36.0360053769 0 0 0
2544 1 4 0.29 5.7437738143 18.4208898585 35.4552146262 0 0 0
2545 1 7 -1.0 4.8679403263 16.9626352275 39.6044117971 0 0 0
2546 1 4 0.29 5.3425701161 16.3742950856 40.3382803338 0 0 0
2547 1 7 -1.0 16.2577907634 23.3762780765 34.5839879651 0 0 0
2548 1 4 0.29 16.2403442632 22.9386756979 35.5561809389 0 0 0
2549 1 7 -1.0 -8.4243343864 23.0776946715 40.9039973058 0 0 0
2550 1 4 0.29 -8.7215805256 23.1307773272 39.9524664665 0 0 0
2551 1 7 -1.0 -2.3585709548 14.6874760138 39.0048089202 0 0 0
2552 1 4 0.29 -1.3207674691 14.7992553764 39.1282887905 0 0 0
2553 1 7 -1.0 -4.6736209489 22.4629422044 40.168687981 0 0 0
2554 1 4 0.29 -4.5071075405 23.2720349431 39.5029612122 0 0 0
2555 1 7 -1.0 9.1962038685 16.1689448867 36.9784073806 0 0 0
2556 1 4 0.29 9.7492589496 17.038459526 37.0547686233 0 0 0
2557 1 7 -1.0 8.9522586616 23.6658454218 38.2565218416 0 0 0
2558 1 4 0.29 9.4025830429 23.0210410775 37.6630259942 0 0 0
2559 1 7 -1.0 18.0432754666 24.9847162743 35.5966608165 0 0 0
2560 1 4 0.29 18.2578477179 24.9878754082 36.6324912216 0 0 0
2561 1 7 -1.0 20.9672736973 19.2462124394 35.617540123 0 0 0
2562 1 4 0.29 20.5978593158 19.197937666 36.5736932221 0 0 0
2563 1 7 -1.0 6.8163161133 21.8439947628 36.0511266812 0 0 0
2564 1 4 0.29 5.9716641786 22.0607776995 36.6336921438 0 0 0
2565 1 7 -1.0 -15.534721387 22.4817633583 37.6102160872 0 0 0
2566 1 4 0.29 -15.9824517931 22.187140913 36.7179358561 0 0 0
2567 1 7 -1.0 10.9525696739 19.425770213 33.5742868814 0 0 0
2568 1 4 0.29 10.3138461977 20.2628508107 33.3531636487 0 0 0
2569 1 7 -1.0 2.4822141122 20.2026160194 35.3325614361 0 0 0
2570 1 4 0.29 3.453633195 19.9399795259 34.9756270766 0 0 0
2571 1 7 -1.0 11.378839335 19.6737176744 36.51792513 0 0 0
2572 1 4 0.29 10.468615679 19.8505417637 37.0767729382 0 0 0
2573 1 7 -1.0 -2.8597083693 14.212861264 35.1082595836 0 0 0
2574 1 4 0.29 -3.9008962501 14.4705690521 35.2371947289 0 0 0
2575 1 7 -1.0 -9.4995321859 22.7767129312 35.5894740964 0 0 0
2576 1 4 0.29 -10.4537833818 22.4792893917 35.3757282539 0 0 0
2577 1 7 -1.0 19.2019123963 19.6500278432 37.9285072286 0 0 0
2578 1 4 0.29 18.7449820636 18.8006316643 37.6602117684 0 0 0
2579 1 7 -1.0 3.5665143854 22.6128263511 34.84666136 0 0 0
2580 1 4 0.29 3.0972525597 21.741964398 35.0488131151 0 0 0
2581 1 7 -1.0 -15.883426797 13.0625589443 31.3242045997 0 0 0
2582 1 4 0.29 -16.6369760166 12.3444868214 31.5870813118 0 0 0
2583 1 7 -1.0 -8.4224973418 20.183721996 36.0581217209 0 0 0
2584 1 4 0.29 -8.9986561491 21.0179062231 35.8049623946 0 0 0
2585 1 7 -1.0 17.9636503892 17.2796727441 35.0478081844 0 0 0
2586 1 4 0.29 18.4570184966 17.4666636538 35.892153113 0 0 0
2587 1 7 -1.0 -2.4085597658 16.7614351311 33.8521991202 0 0 0
2588 1 4 0.29 -2.9033002002 16.3904824114 34.7235398144 0 0 0
2589 1 7 -1.0 14.973598865 14.061364522 34.0717386643 0 0 0
2590 1 4 0.29 14.7834949529 14.8861845454 34.6890157945 0 0 0
2591 1 7 -1.0 -11.3381135537 19.8329618802 36.1933484647 0 0 0
2592 1 4 0.29 -12.1077483431 19.9040679463 36.9548866773 0 0 0
2593 1 7 -1.0 -16.9003534596 22.8307300041 34.1641678558 0 0 0
2594 1 4 0.29 -16.8306381878 23.4899940075 34.9035896448 0 0 0
2595 1 7 -1.0 10.2792035054 13.4382441694 35.9573010875 0 0 0
2596 1 4 0.29 10.8721846127 13.8586811061 36.7419164909 0 0 0
2597 1 7 -1.0 14.4493739444 21.5919128943 35.4492540354 0 0 0
2598 1 4 0.29 15.3065927207 21.2316409867 36.0029332158 0 0 0
2599 1 7 -1.0 9.8513943106 22.1605471151 35.5507394898 0 0 0
2600 1 4 0.29 9.8265024774 21.5753497163 36.3726236191 0 0 0
2601 1 7 -1.0 -3.5775196273 23.9413853049 35.4503976262 0 0 0
2602 1 4 0.29 -3.341869782 23.9948639979 36.4497358626 0 0 0
2603 1 7 -1.0 -0.5267100543 13.0829543955 35.9536689991 0 0 0
2604 1 4 0.29 -0.7361959328 12.9946272535 36.9981017047 0 0 0
2605 1 7 -1.0 20.9935887157 15.3615017769 33.654241565 0 0 0
2606 1 4 0.29 21.6159860282 15.1902677758 34.4888958336 0 0 0
2607 1 7 -1.0 5.1856645898 19.6858876798 34.4257410559 0 0 0
2608 1 4 0.29 5.3775509277 20.5524729892 35.1196546806 0 0 0
2609 1 7 -1.0 12.6240744313 17.4691677094 34.1094788863 0 0 0
2610 1 4 0.29 13.1918383464 16.5950232438 34.3100978353 0 0 0
2611 1 7 -1.0 6.6474783097 15.8689497706 33.8106465835 0 0 0
2612 1 4 0.29 5.8060326688 15.712837911 33.1585028162 0 0 0
2613 1 7 -1.0 12.5239601343 13.5402454891 32.1109246807 0 0 0
2614 1 4 0.29 12.3491814931 14.4614032363 31.7363769628 0 0 0
2615 1 7 -1.0 16.5000822723 22.2926374558 32.0214124619 0 0 0
2616 1 4 0.29 16.2711440126 23.20729383 31.539596918 0 0 0
2617 1 7 -1.0 17.0558553809 13.6897368281 32.0252931176 0 0 0
2618 1 4 0.29 17.4824719651 12.8134427023 32.4179592407 0 0 0
2619 1 7 -1.0 19.4498853397 14.4376987307 31.0619634304 0 0 0
2620 1 4 0.29 19.704442251 13.4623591854 30.9008918513 0 0 0
2621 1 7 -1.0 14.6539782419 24.4262667982 31.6315268712 0 0 0
2622 1 4 0.29 14.7599807486 24.5882875779 30.6544684966 0 0 0
2623 1 7 -1.0 2.8231516438 19.3375130482 32.47538851 0 0 0
2624 1 4 0.29 2.424355739 19.3993642508 31.5278580695 0 0 0
2625 1 7 -1.0 4.3427736151 21.209717399 30.4304714908 0 0 0
2626 1 4 0.29 4.3392407055 20.7436491869 29.5320877962 0 0 0
2627 1 7 -1.0 1.8982895977 14.1619383999 31.3152791458 0 0 0
2628 1 4 0.29 1.982475439 13.3134667568 31.9322330728 0 0 0
2629 1 7 -1.0 -16.1625108567 19.046638081 29.5783432322 0 0 0
2630 1 4 0.29 -15.3606787607 18.3486705984 29.2377823101 0 0 0
2631 1 7 -1.0 -0.8523040791 21.8529847056 31.443034975 0 0 0
2632 1 4 0.29 -0.7988821775 21.6538060507 30.4991063905 0 0 0
2633 1 7 -1.0 12.3533430135 23.1234680822 31.0290331089 0 0 0
2634 1 4 0.29 12.9246807101 23.9787426601 31.2817413966 0 0 0
2635 1 5 -0.82 17.4084342111 21.160294902 76.4901611979 0 0 0
2636 1 3 0.41 16.6637585124 21.8483379584 76.8625420944 0 0 0
2637 1 3 0.41 17.7840123105 21.8519062099 75.7120432174 0 0 0
2638 1 5 -0.82 -6.4269589753 19.0925328261 70.3668697466 0 0 0
2639 1 3 0.41 -7.0404904094 19.2671252342 69.5186647535 0 0 0
2640 1 3 0.41 -6.1574842604 20.161525939 70.1506430676 0 0 0
2641 1 5 -0.82 -9.9898204 17.6979301296 68.0625089939 0 0 0
2642 1 3 0.41 -9.0104463031 18.1131836552 67.9080602293 0 0 0
2643 1 3 0.41 -10.2314293888 17.907622615 67.1398099068 0 0 0
2644 1 5 -0.82 3.1658825302 13.0430149331 68.3838829204 0 0 0
2645 1 3 0.41 3.8159501864 13.7247468535 67.8322913693 0 0 0
2646 1 3 0.41 3.4199676337 13.2998470249 69.4330918816 0 0 0
2647 1 5 -0.82 -5.888906722 19.9881192009 66.3964719958 0 0 0
2648 1 3 0.41 -6.7013147726 19.6126672061 66.9432041601 0 0 0
2649 1 3 0.41 -5.2060008867 19.223607689 66.735084167 0 0 0
2650 1 5 -0.82 -11.7793967287 15.3532044308 67.7924578919 0 0 0
2651 1 3 0.41 -11.8557537425 14.290384358 67.4532882013 0 0 0
2652 1 3 0.41 -11.6627128343 15.7433088282 66.8032956446 0 0 0
2653 1 5 -0.82 -4.4459966285 14.3414877438 64.1167516786 0 0 0
2654 1 3 0.41 -3.8765220126 14.2304627226 63.2307812973 0 0 0
2655 1 3 0.41 -3.8700703195 14.8858593373 64.9408051868 0 0 0
2656 1 5 -0.82 -16.5992543922 19.6051440806 65.2784615764 0 0 0
2657 1 3 0.41 -15.8100774967 19.5108638092 64.4693330787 0 0 0
2658 1 3 0.41 -17.4311734909 19.5332428985 64.5639113562 0 0 0
2659 1 5 -0.82 16.8513823075 19.6119217962 62.3849314597 0 0 0
2660 1 3 0.41 16.8208121308 18.9264079051 61.5935086291 0 0 0
2661 1 3 0.41 17.7371881334 19.2545744519 62.8880643964 0 0 0
2662 1 5 -0.82 -5.3636856127 17.2733358941 64.7571142629 0 0 0
2663 1 3 0.41 -5.9300169259 17.0479643389 65.6536922908 0 0 0
2664 1 3 0.41 -4.6038443562 16.849357657 65.3203989282 0 0 0
2665 1 5 -0.82 -13.0629019072 17.9949716746 65.7805841711 0 0 0
2666 1 3 0.41 -12.6365870353 18.8797329079 66.032209133 0 0 0
2667 1 3 0.41 -12.2549813698 17.4559055862 65.416863004 0 0 0
2668 1 5 -0.82 -16.7123237376 16.4085074326 63.5594363744 0 0 0
2669 1 3 0.41 -15.7626904358 15.9531617802 63.6309009592 0 0 0
2670 1 3 0.41 -16.5177150739 17.1527031895 62.90606932 0 0 0
2671 1 5 -0.82 -19.0872808485 17.322829319 60.6891819368 0 0 0
2672 1 3 0.41 -19.5140897404 16.9534353888 61.586926755 0 0 0
2673 1 3 0.41 -20.0933292748 17.2980004826 60.3858938381 0 0 0
2674 1 5 -0.82 -14.5742479715 20.772228683 61.2917147004 0 0 0
2675 1 3 0.41 -15.0889002602 19.9782727192 61.7140691464 0 0 0
2676 1 3 0.41 -13.8894403077 20.1639674664 60.8549999704 0 0 0
2677 1 5 -0.82 -1.2798699468 16.9466460021 64.5492544394 0 0 0
2678 1 3 0.41 -0.9313077273 16.6939255204 65.4351109674 0 0 0
2679 1 3 0.41 -2.276405889 16.7978461193 64.8731329159 0 0 0
2680 1 5 -0.82 -17.5727830364 21.3751967087 62.3859594195 0 0 0
2681 1 3 0.41 -17.730975252 20.3645749113 62.8803349559 0 0 0
2682 1 3 0.41 -17.4513423905 22.0417653707 63.2291482196 0 0 0
2683 1 5 -0.82 -2.5719491677 20.0145742527 62.8517384087 0 0 0
2684 1 3 0.41 -2.4903932373 19.0161976105 63.1971282777 0 0 0
2685 1 3 0.41 -1.6086869666 20.5112492276 63.1482549554 0 0 0
2686 1 5 -0.82 13.0268149666 17.3896547774 60.3009832034 0 0 0
2687 1 3 0.41 13.7313868778 17.4395663709 61.1034908336 0 0 0
2688 1 3 0.41 13.0671553224 16.3614981176 60.5978642983 0 0 0
2689 1 5 -0.82 -12.3098281513 22.137274458 55.3864510645 0 0 0
2690 1 3 0.41 -13.27358951 22.671809359 55.5675328441 0 0 0
2691 1 3 0.41 -12.6871964702 21.7092003621 54.4994414846 0 0 0
2692 1 5 -0.82 16.3674609081 21.166711715 57.5133862797 0 0 0
2693 1 3 0.41 16.6253392008 21.8394571384 58.3057666732 0 0 0
2694 1 3 0.41 15.8835901117 21.7273370791 56.8190071804 0 0 0
2695 1 5 -0.82 5.3856368892 14.3127389889 54.4155873337 0 0 0
2696 1 3 0.41 4.8936513093 14.4908214191 53.5165750628 0 0 0
2697 1 3 0.41 4.6328279313 13.8655095122 54.7889176957 0 0 0
2698 1 5 -0.82 -8.4421041053 17.7455159723 57.3006956547 0 0 0
2699 1 3 0.41 -7.8936543169 16.9313964637 56.9447850901 0 0 0
2700 1 3 0.41 -9.2349613722 17.5349926238 56.6161313403 0 0 0
2701 1 5 -0.82 -16.8305139365 14.801798693 57.3788969302 0 0 0
2702 1 3 0.41 -17.8671437022 14.7628636556 57.3379251913 0 0 0
2703 1 3 0.41 -16.6815936822 14.4410969666 58.3338607082 0 0 0
2704 1 5 -0.82 -4.8158618679 17.1730949832 55.5432350037 0 0 0
2705 1 3 0.41 -5.7253138443 16.7721989943 55.9974343243 0 0 0
2706 1 3 0.41 -5.036173693 16.9316962817 54.5044721918 0 0 0
2707 1 5 -0.82 -3.7940429223 16.7979519847 58.0255206737 0 0 0
2708 1 3 0.41 -3.9584012346 17.4705842678 57.3844807908 0 0 0
2709 1 3 0.41 -3.8626663433 15.8659573378 57.510683295 0 0 0
2710 1 5 -0.82 -9.5597267385 23.9696160336 56.0893029011 0 0 0
2711 1 3 0.41 -8.8157721124 24.1818182593 56.7856776674 0 0 0
2712 1 3 0.41 -9.9176711836 24.8940392148 56.0012912558 0 0 0
2713 1 5 -0.82 -10.6696845998 19.6034817349 54.8675485647 0 0 0
2714 1 3 0.41 -10.5954311317 18.7786329625 55.4143930991 0 0 0
2715 1 3 0.41 -11.4753216042 19.4995810949 54.3014570465 0 0 0
2716 1 5 -0.82 -6.7316787882 13.1953304102 55.3997423247 0 0 0
2717 1 3 0.41 -7.3702565759 13.8509106289 54.8680542322 0 0 0
2718 1 3 0.41 -6.5473372476 12.6154718622 54.5465412696 0 0 0
2719 1 5 -0.82 1.9343316049 20.9931028535 58.3776673086 0 0 0
2720 1 3 0.41 2.9233032728 21.5049223691 58.1094732679 0 0 0
2721 1 3 0.41 1.6687595885 20.5013195638 57.508705073 0 0 0
2722 1 5 -0.82 -8.766157088 21.6982865197 54.5476999821 0 0 0
2723 1 3 0.41 -7.9055004346 21.4249116063 54.0363658927 0 0 0
2724 1 3 0.41 -9.0872253371 22.3069058672 53.738376098 0 0 0
2725 1 5 -0.82 2.9984922883 18.3335509977 58.6361428193 0 0 0
2726 1 3 0.41 2.0074095848 18.1743941189 59.039761426 0 0 0
2727 1 3 0.41 2.6856594666 18.5463748176 57.6804036754 0 0 0
2728 1 5 -0.82 16.0211191739 14.0294116121 56.9158048309 0 0 0
2729 1 3 0.41 17.0928956287 14.1785562402 56.9206315674 0 0 0
2730 1 3 0.41 15.7354083784 14.6061601671 56.1028034208 0 0 0
2731 1 5 -0.82 -2.2417749399 20.048105511 58.3413502468 0 0 0
2732 1 3 0.41 -2.5060397809 19.5784775903 57.4338010657 0 0 0
2733 1 3 0.41 -1.5954792504 20.830084915 58.034416064 0 0 0
2734 1 5 -0.82 7.8241452647 14.0399046873 55.5971207246 0 0 0
2735 1 3 0.41 7.7812454803 13.0150146075 55.9223301378 0 0 0
2736 1 3 0.41 7.020359733 13.9330927721 55.0844958453 0 0 0
2737 1 5 -0.82 -10.5603597784 17.0606862972 55.7420691733 0 0 0
2738 1 3 0.41 -11.1764071233 16.8010812765 56.5840578863 0 0 0
2739 1 3 0.41 -11.1251818506 16.6107753724 54.9521845826 0 0 0
2740 1 5 -0.82 7.6881438408 19.7401950424 56.3394788717 0 0 0
2741 1 3 0.41 7.4235739365 18.9831457907 57.0360729694 0 0 0
2742 1 3 0.41 8.2446827794 19.2592579885 55.6384071693 0 0 0
2743 1 5 -0.82 10.1311119345 24.2606879147 52.52959048 0 0 0
2744 1 3 0.41 10.5021715672 23.416350941 53.1217001143 0 0 0
2745 1 3 0.41 10.1681446494 23.6639176628 51.6399781208 0 0 0
2746 1 5 -0.82 17.380535914 19.1111048647 56.0936130075 0 0 0
2747 1 3 0.41 18.3292655511 18.923657099 55.8702378716 0 0 0
2748 1 3 0.41 17.1208261483 19.3090291723 55.0634273807 0 0 0
2749 1 5 -0.82 2.1915377397 15.853377937 56.8801824111 0 0 0
2750 1 3 0.41 3.2016200505 16.2770990743 56.9430466546 0 0 0
2751 1 3 0.41 2.2931064305 15.0841700092 57.6534703788 0 0 0
2752 1 5 -0.82 -5.6673584444 15.9523964598 53.3888073172 0 0 0
2753 1 3 0.41 -6.4714288533 15.3318240534 53.2373161713 0 0 0
2754 1 3 0.41 -5.7034238691 16.6105528611 52.5957679626 0 0 0
2755 1 5 -0.82 -2.4187360235 18.746872298 55.7019375728 0 0 0
2756 1 3 0.41 -2.8969855592 17.8863840702 55.3955572922 0 0 0
2757 1 3 0.41 -1.4233600953 18.4359014912 55.5197250344 0 0 0
2758 1 5 -0.82 -13.9168801745 12.6122005595 53.503967162 0 0 0
2759 1 3 0.41 -14.2070797444 12.9145165593 54.4734432866 0 0 0
2760 1 3 0.41 -14.7717725051 12.8075816392 52.8665690942 0 0 0
2761 1 5 -0.82 1.5416301118 19.3665439708 56.607327129 0 0 0
2762 1 3 0.41 0.7780026753 18.7224178958 56.3587662409 0 0 0
2763 1 3 0.41 1.6218123163 19.4970669038 55.5508084205 0 0 0
2764 1 5 -0.82 0.8695614814 22.1080932684 55.5579030543 0 0 0
2765 1 3 0.41 1.9508393851 21.9663109615 55.5665191967 0 0 0
2766 1 3 0.41 0.4850718938 22.1462718495 56.48047794 0 0 0
2767 1 5 -0.82 -1.9488019426 24.0024928064 56.1650044495 0 0 0
2768 1 3 0.41 -1.5138918147 24.715589362 56.7986313534 0 0 0
2769 1 3 0.41 -1.1072989361 23.9498441883 55.6018721663 0 0 0
2770 1 5 -0.82 -17.3312524287 14.9777006126 54.4884160788 0 0 0
2771 1 3 0.41 -18.3120245238 15.375763375 54.7413865983 0 0 0
2772 1 3 0.41 -17.5217834332 14.2538058559 53.8565827173 0 0 0
2773 1 5 -0.82 15.2985975236 23.0601541561 55.5662282308 0 0 0
2774 1 3 0.41 15.3314960632 23.9999470401 55.1268844239 0 0 0
2775 1 3 0.41 14.2170426916 23.2727818108 55.7802543314 0 0 0
2776 1 5 -0.82 3.7054489901 24.7848159909 53.9386590601 0 0 0
2777 1 3 0.41 4.1554432196 23.8801798845 54.157256451 0 0 0
2778 1 3 0.41 3.5527198295 24.7761933756 55.0219715947 0 0 0
2779 1 5 -0.82 3.1458241423 17.6905229876 54.0230154259 0 0 0
2780 1 3 0.41 3.8633878233 17.17377942 53.5330043488 0 0 0
2781 1 3 0.41 3.6851891319 17.7030810981 54.9043953807 0 0 0
2782 1 5 -0.82 5.0535735714 16.9654813241 56.2881592637 0 0 0
2783 1 3 0.41 5.8346949359 17.1331960427 57.0415137798 0 0 0
2784 1 3 0.41 5.5253987677 16.2167884038 55.7696181814 0 0 0
2785 1 5 -0.82 -1.9675702731 15.4223636979 55.0897786376 0 0 0
2786 1 3 0.41 -2.3680494826 15.7063563201 54.1385668446 0 0 0
2787 1 3 0.41 -2.8679256959 14.9813538073 55.5185292778 0 0 0
2788 1 5 -0.82 9.2832880459 23.9804160746 56.2758143945 0 0 0
2789 1 3 0.41 8.9763414085 24.5683352226 57.0516652173 0 0 0
2790 1 3 0.41 10.0921646687 24.6561051259 56.0967433443 0 0 0
2791 1 5 -0.82 3.5198804988 21.5758958665 55.3644275817 0 0 0
2792 1 3 0.41 3.6907316285 21.8399862281 56.3479028239 0 0 0
2793 1 3 0.41 4.2657006755 20.7822564372 55.1716224715 0 0 0
2794 1 5 -0.82 -18.1636124256 19.0087822089 55.2805331593 0 0 0
2795 1 3 0.41 -18.2016323699 19.9645214826 55.8565927362 0 0 0
2796 1 3 0.41 -17.3128546736 18.5472885587 55.6964749428 0 0 0
2797 1 5 -0.82 -9.9811873341 23.4388734567 52.9831056545 0 0 0
2798 1 3 0.41 -9.5304655713 24.0514760776 52.1704073048 0 0 0
2799 1 3 0.41 -10.8838013996 23.3116831774 52.6153184677 0 0 0
2800 1 5 -0.82 -4.4756284191 20.5460216343 55.4461971059 0 0 0
2801 1 3 0.41 -3.7761882823 19.7468820449 55.7286815876 0 0 0
2802 1 3 0.41 -5.2929552458 20.0336279682 55.128546348 0 0 0
2803 1 5 -0.82 8.6008892915 17.0542578029 55.0127993779 0 0 0
2804 1 3 0.41 8.882984565 17.6287035028 54.2359972682 0 0 0
2805 1 3 0.41 9.5638196 16.5936843202 55.1392173886 0 0 0
2806 1 5 -0.82 12.8249635027 23.7146324278 55.7123700665 0 0 0
2807 1 3 0.41 12.2414781551 24.5817063088 55.7491181265 0 0 0
2808 1 3 0.41 12.1402482766 23.0502016136 55.2488816931 0 0 0
2809 1 5 -0.82 -19.1036511833 23.9643419181 53.3356806143 0 0 0
2810 1 3 0.41 -18.8039277445 24.6232323298 52.5641312004 0 0 0
2811 1 3 0.41 -19.4201105876 23.3607687942 52.5411422242 0 0 0
2812 1 5 -0.82 -7.2509678937 15.7334048797 56.1025396914 0 0 0
2813 1 3 0.41 -7.7456639111 15.7685248209 55.1909657409 0 0 0
2814 1 3 0.41 -6.9544523052 14.6662554948 56.10933722 0 0 0
2815 1 5 -0.82 15.0731647899 16.0071247039 55.3230688669 0 0 0
2816 1 3 0.41 15.291865966 17.0158392786 55.26128082 0 0 0
2817 1 3 0.41 14.9843850569 15.7388960498 54.2983735386 0 0 0
2818 1 5 -0.82 12.7307360051 23.0147327558 51.7038106961 0 0 0
2819 1 3 0.41 12.1947789555 22.7369128694 52.6399081424 0 0 0
2820 1 3 0.41 13.5263367272 22.6158219837 52.3025534405 0 0 0
2821 1 5 -0.82 5.5221729718 19.7728303373 54.485561033 0 0 0
2822 1 3 0.41 5.8984657455 18.9769835864 53.9640734665 0 0 0
2823 1 3 0.41 6.1440967471 19.5508498904 55.2393342479 0 0 0
2824 1 5 -0.82 -6.8067815502 23.6760518064 53.3271899707 0 0 0
2825 1 3 0.41 -6.99574755 23.5954066283 54.3687815497 0 0 0
2826 1 3 0.41 -5.7807028262 23.4834815242 53.339731765 0 0 0
2827 1 5 -0.82 8.0264443726 22.467656063 54.0188216828 0 0 0
2828 1 3 0.41 7.9420120657 22.045345118 53.0648997551 0 0 0
2829 1 3 0.41 7.8483727482 23.4491904971 53.5862097046 0 0 0
2830 1 5 -0.82 1.7291993133 24.8563762302 51.7635257655 0 0 0
2831 1 3 0.41 2.6285203169 24.9280656791 52.1592191677 0 0 0
2832 1 3 0.41 1.1730120368 24.7805152522 52.6435107443 0 0 0
2833 1 5 -0.82 21.1711474125 18.3521806586 52.9658020732 0 0 0
2834 1 3 0.41 20.2503050579 18.3742601052 52.469123967 0 0 0
2835 1 3 0.41 20.6955151917 18.6100014325 53.8846071568 0 0 0
2836 1 5 -0.82 15.14293714 22.0166678633 52.845562764 0 0 0
2837 1 3 0.41 14.5597752352 21.1678938361 53.0771080058 0 0 0
2838 1 3 0.41 15.3073408752 22.1118722241 53.8400329257 0 0 0
2839 1 5 -0.82 -6.5341850443 20.3695832117 53.424737437 0 0 0
2840 1 3 0.41 -6.8028741437 19.4718624339 53.0785650617 0 0 0
2841 1 3 0.41 -6.7946058942 20.9313756908 52.5412822501 0 0 0
2842 1 5 -0.82 -3.8949519989 19.9508347835 52.7385163812 0 0 0
2843 1 3 0.41 -3.9745169218 20.2057886128 53.7768837929 0 0 0
2844 1 3 0.41 -4.8469251212 19.8942933636 52.4083016478 0 0 0
2845 1 5 -0.82 4.6255410305 21.2599496777 52.3286757567 0 0 0
2846 1 3 0.41 5.6146945148 21.0543979756 52.2041674696 0 0 0
2847 1 3 0.41 4.6432151019 20.7825274431 53.2962795181 0 0 0
2848 1 5 -0.82 5.8012408145 24.3278486562 50.7878733011 0 0 0
2849 1 3 0.41 6.7089201298 24.6818894153 50.4213176485 0 0 0
2850 1 3 0.41 6.2213715377 24.2538689885 51.7419719118 0 0 0
2851 1 5 -0.82 -12.1757049759 12.5317374145 51.0396782557 0 0 0
2852 1 3 0.41 -11.4898733131 13.311753293 51.0757519512 0 0 0
2853 1 3 0.41 -12.6832729999 12.8618332055 51.9077839166 0 0 0
2854 1 5 -0.82 -5.1475431426 21.5372442345 43.6901885295 0 0 0
2855 1 3 0.41 -4.2337712873 21.0446665985 43.4335002061 0 0 0
2856 1 3 0.41 -5.6331416483 20.7501790562 44.3054332651 0 0 0
2857 1 5 -0.82 -7.3591431965 14.4773136726 42.3160899919 0 0 0
2858 1 3 0.41 -7.9292797796 14.851583077 41.5445505085 0 0 0
2859 1 3 0.41 -6.6267176025 15.3299856684 42.3137039738 0 0 0
2860 1 5 -0.82 4.5037285042 14.2390385911 43.5387706637 0 0 0
2861 1 3 0.41 4.7187695903 14.6344181656 44.5252489414 0 0 0
2862 1 3 0.41 4.9953723479 13.3466145798 43.7900626685 0 0 0
2863 1 5 -0.82 -2.4720425625 17.5554817973 43.3113120174 0 0 0
2864 1 3 0.41 -3.1229529981 18.2046170615 42.8318950373 0 0 0
2865 1 3 0.41 -2.3354017629 17.0186452372 42.3942474843 0 0 0
2866 1 5 -0.82 -11.8671436522 17.8283846222 40.2632267139 0 0 0
2867 1 3 0.41 -11.0275666974 17.9861271855 39.7614206458 0 0 0
2868 1 3 0.41 -11.7182902124 16.8245732362 40.2718239309 0 0 0
2869 1 5 -0.82 -1.3420974184 16.1185378399 36.6417450818 0 0 0
2870 1 3 0.41 -1.5494924881 15.3281260717 36.0447461277 0 0 0
2871 1 3 0.41 -1.0771358712 15.6579363093 37.4631119461 0 0 0
2872 1 5 -0.82 -16.4333975259 22.9498309056 40.0036753387 0 0 0
2873 1 3 0.41 -16.0666518494 22.9281461033 38.9994493473 0 0 0
2874 1 3 0.41 -16.9886712313 23.724757451 39.6364016748 0 0 0
2875 1 5 -0.82 20.4606676508 16.2564149026 36.445705922 0 0 0
2876 1 3 0.41 20.5993711283 16.9032201248 35.7411894951 0 0 0
2877 1 3 0.41 20.9950021358 16.6712750983 37.2067818979 0 0 0
2878 1 5 -0.82 -2.1138770991 20.3250530258 38.72704836 0 0 0
2879 1 3 0.41 -3.0062935691 19.8670979198 38.3868839167 0 0 0
2880 1 3 0.41 -1.426016022 19.5234878673 38.4067637213 0 0 0
2881 1 5 -0.82 -14.7745462418 20.444380064 40.160910613 0 0 0
2882 1 3 0.41 -14.4640747128 20.4664154551 39.1730666534 0 0 0
2883 1 3 0.41 -13.7372318191 20.2844676554 40.3694817953 0 0 0
2884 1 5 -0.82 -13.9846556495 17.7283529773 37.529481234 0 0 0
2885 1 3 0.41 -13.9013616413 18.7799817614 37.6590886993 0 0 0
2886 1 3 0.41 -14.9468461284 17.5308660772 38.0436899048 0 0 0
2887 1 5 -0.82 -14.9098169036 17.7382541695 35.0463017175 0 0 0
2888 1 3 0.41 -15.8285492769 18.1394113523 35.2211717992 0 0 0
2889 1 3 0.41 -14.6785253948 17.6303692098 36.082470854 0 0 0
2890 1 5 -0.82 -11.8130749573 22.3367723844 37.9349928344 0 0 0
2891 1 3 0.41 -12.0911608185 22.5809738666 39.0577185971 0 0 0
2892 1 3 0.41 -12.7027215435 21.663776178 37.9452986864 0 0 0
2893 1 5 -0.82 -0.2218449403 19.8578062706 35.6349437433 0 0 0
2894 1 3 0.41 0.8000746004 20.1976592179 35.5545341155 0 0 0
2895 1 3 0.41 -0.1233489694 19.6123021334 36.7080599743 0 0 0
2896 1 5 -0.82 -14.7044506381 20.7112455375 35.1670584685 0 0 0
2897 1 3 0.41 -15.5352722738 20.1982982957 35.1947061502 0 0 0
2898 1 3 0.41 -14.3489148139 20.1988371729 36.0952595916 0 0 0
2899 1 5 -0.82 1.4400678727 21.4499655583 33.3350267174 0 0 0
2900 1 3 0.41 1.9131512252 21.0511168142 34.2328514207 0 0 0
2901 1 3 0.41 2.0293830291 20.6690697076 32.9058513901 0 0 0
2902 1 5 -0.82 14.3123754935 18.8481352517 36.2578011569 0 0 0
2903 1 3 0.41 15.1660227157 19.4373369255 36.6217310709 0 0 0
2904 1 3 0.41 14.4706016052 17.8858015051 36.6171811027 0 0 0
2905 1 5 -0.82 -10.8223174534 23.3730400304 32.098749661 0 0 0
2906 1 3 0.41 -11.7982040372 23.746530165 32.0838100856 0 0 0
2907 1 3 0.41 -10.3115199593 24.2982108723 31.876804803 0 0 0
2908 1 5 -0.82 18.1403626989 20.4187026401 30.7651838895 0 0 0
2909 1 3 0.41 18.6855063264 21.2937852871 30.9362874536 0 0 0
2910 1 3 0.41 17.33448812 20.6995762601 31.1972193817 0 0 0
2911 1 5 -0.82 4.4734627614 15.9104337358 32.0520559757 0 0 0
2912 1 3 0.41 3.4726321729 16.1733836373 32.1138077541 0 0 0
2913 1 3 0.41 4.3604118701 15.3092410443 31.2141175366 0 0 0
2914 1 5 -0.82 -6.8404141423 18.1543965152 32.4529587359 0 0 0
2915 1 3 0.41 -6.040813294 18.4824735045 31.7906325021 0 0 0
2916 1 3 0.41 -6.8680276849 17.2259316993 32.1609284947 0 0 0
2917 1 5 -0.82 -11.4774590304 13.0559958177 31.5465306181 0 0 0
2918 1 3 0.41 -10.6852476375 12.8347647117 32.19655546 0 0 0
2919 1 3 0.41 -10.7734366762 13.608087696 30.9107763702 0 0 0
2920 1 5 -0.82 -3.5139555505 16.3998865854 30.9894677455 0 0 0
2921 1 3 0.41 -3.5145431618 16.0883373285 29.9705496577 0 0 0
2922 1 3 0.41 -3.4590805236 17.4337504127 30.7646658847 0 0 0
2923 1 5 -0.82 -4.6469517976 14.3474562066 32.9703403254 0 0 0
2924 1 3 0.41 -5.3634330962 13.9857266535 33.6460657619 0 0 0
2925 1 3 0.41 -5.2819771442 14.813136639 32.2282919154 0 0 0
2926 1 5 -0.82 -9.0442296309 21.6966422242 30.4175933571 0 0 0
2927 1 3 0.41 -9.0049747156 22.7349719938 30.1074715245 0 0 0
2928 1 3 0.41 -8.4782975696 21.1295709458 29.7245627816 0 0 0
2929 1 5 -0.82 -13.2995763705 18.6246672841 31.1405125762 0 0 0
2930 1 3 0.41 -13.8147560743 18.4016164125 30.1911463355 0 0 0
2931 1 3 0.41 -12.9254728326 19.5483818225 30.9072546296 0 0 0
2932 1 5 -0.82 -1.2728724415 11.1667811179 31.3191006237 0 0 0
2933 1 3 0.41 -1.2771842952 11.9589498887 31.9124493255 0 0 0
2934 1 3 0.41 -1.5710818923 10.5837969184 32.1143741305 0 0 0
2935 1 5 -0.82 1.9057819609 22.2589718056 30.1382833948 0 0 0
2936 1 3 0.41 2.7776103361 21.6678508228 30.0991859562 0 0 0
2937 1 3 0.41 1.7515461147 22.3925142331 29.1310620244 0 0 0
2938 1 5 -0.82 -12.2683789125 21.3475260961 33.4097051744 0 0 0
2939 1 3 0.41 -12.3936337744 20.3043223479 33.7029055097 0 0 0
2940 1 3 0.41 -13.2780024106 21.4515129155 33.3852153968 0 0 0
2941 1 5 -0.82 4.5543043447 18.3735418156 30.5484119653 0 0 0
2942 1 3 0.41 4.1378637666 18.3262677422 29.5154517815 0 0 0
2943 1 3 0.41 4.4808952506 17.4310756349 30.8376086648 0 0 0
2944 1 5 -0.82 -20.7954882442 14.1787888344 29.3575307444 0 0 0
2945 1 3 0.41 -20.5530210657 13.4745819826 28.6284460264 0 0 0
2946 1 3 0.41 -20.3812777196 14.9627923315 28.8763115827 0 0 0
2947 1 5 -0.82 -1.5603724834 19.0257620492 31.6692368542 0 0 0
2948 1 3 0.41 -2.3510944459 18.966584396 30.8822316615 0 0 0
2949 1 3 0.41 -0.8713065937 19.3108085858 31.0396635818 0 0 0
2950 1 5 -0.82 9.7642790231 14.2749110265 29.9032817668 0 0 0
2951 1 3 0.41 9.3852464348 14.7904333548 30.6857460933 0 0 0
2952 1 3 0.41 9.9293711997 13.3577680406 30.2679395673 0 0 0
2953 1 5 -0.82 -8.5744023325 15.6029797572 32.2823911219 0 0 0
2954 1 3 0.41 -7.5899578465 15.4235214013 31.7359424372 0 0 0
2955 1 3 0.41 -8.9277826213 14.6223493425 32.3925799846 0 0 0
2956 1 5 -0.82 7.8808062996 22.788759096 30.5202355404 0 0 0
2957 1 3 0.41 7.5779637013 21.7410682796 30.6633377557 0 0 0
2958 1 3 0.41 6.877044942 23.102354346 30.3323802403 0 0 0
2959 1 5 -0.82 10.5242911394 20.9361628276 30.1067350666 0 0 0
2960 1 3 0.41 10.2539567372 20.0880998822 30.6929272239 0 0 0
2961 1 3 0.41 11.2273676369 20.3791618902 29.5593211501 0 0 0
2962 1 5 -0.82 15.9235871813 18.4293208945 28.9847974695 0 0 0
2963 1 3 0.41 15.0654447979 18.2249513822 29.5862125411 0 0 0
2964 1 3 0.41 15.4753469566 18.1454060033 28.051863567 0 0 0
2965 1 5 -0.82 1.0033436681 18.24362712 29.9855102741 0 0 0
2966 1 3 0.41 1.4997569299 17.5413436236 30.5937472855 0 0 0
2967 1 3 0.41 1.8994166489 18.4014404802 29.413900119 0 0 0
2968 1 5 -0.82 -6.3294173008 18.5641778778 29.4211810227 0 0 0
2969 1 3 0.41 -7.093989134 17.7462821908 29.1831834624 0 0 0
2970 1 3 0.41 -6.825707242 19.4262974409 29.163828706 0 0 0
2971 1 5 -0.82 -2.9541280807 13.8025397116 30.5486539338 0 0 0
2972 1 3 0.41 -3.0860597529 14.4214306417 29.7384915666 0 0 0
2973 1 3 0.41 -3.0654840391 12.9460105452 29.8371975614 0 0 0
2974 1 5 -0.82 -6.2367407487 15.6992234177 31.2447101521 0 0 0
2975 1 3 0.41 -5.340699256 16.1408324062 30.9818701974 0 0 0
2976 1 3 0.41 -6.3800973875 15.3001188718 30.2171173314 0 0 0
2977 1 5 -0.82 -11.8414872925 16.8078192505 29.583332562 0 0 0
2978 1 3 0.41 -12.7620801969 17.1538946472 29.3142391904 0 0 0
2979 1 3 0.41 -12.0015552707 15.9480055602 28.9561522349 0 0 0
2980 1 5 -0.82 14.8761243726 20.7935527857 30.2855895407 0 0 0
2981 1 3 0.41 14.6653056394 20.7759294174 29.2015846679 0 0 0
2982 1 3 0.41 15.6337932629 21.4906972738 30.5516752603 0 0 0
2983 1 5 -0.82 5.3495751387 23.7249892419 30.3498495224 0 0 0
2984 1 3 0.41 5.1074195227 22.7506748777 30.0360257321 0 0 0
2985 1 3 0.41 4.4971089676 23.8383458912 31.1049175252 0 0 0
2986 1 5 -0.82 6.2250862745 10.773872213 30.7595349561 0 0 0
2987 1 3 0.41 6.8141119804 10.6809950792 31.6996790088 0 0 0
2988 1 3 0.41 5.8927217905 9.9438366351 31.1741509761 0 0 0
2989 1 5 -0.82 7.1185571746 13.5642846576 31.1364097153 0 0 0
2990 1 3 0.41 7.7123285736 13.2866851145 31.947565531 0 0 0
2991 1 3 0.41 7.4746775494 14.5527269544 31.3123272489 0 0 0
2992 1 5 -0.82 -0.0277746271 15.0279913976 29.213237547 0 0 0
2993 1 3 0.41 -0.1517660135 15.3676635452 30.2334709104 0 0 0
2994 1 3 0.41 -0.6707414695 15.7798117866 28.8421501551 0 0 0
2995 1 5 -0.82 10.2603991811 23.7612031804 28.6839100038 0 0 0
2996 1 3 0.41 10.5248585476 23.3891471732 27.7353280892 0 0 0
2997 1 3 0.41 10.471036876 24.7885161616 28.2370811068 0 0 0
2998 1 5 -0.82 -16.002688768 15.6266605726 29.3272339978 0 0 0
2999 1 3 0.41 -15.1129047009 16.2034117809 29.1604889866 0 0 0
3000 1 3 0.41 -16.0286314606 14.9925148954 28.4534004341 0 0 0
3001 1 5 -0.82 -12.0118268212 21.1762065963 30.5682514707 0 0 0
3002 1 3 0.41 -11.3903291995 21.0509450379 29.7162843097 0 0 0
3003 1 3 0.41 -12.7725477305 21.5073645904 30.0057224199 0 0 0
3004 1 5 -0.82 -5.1229991415 21.0733112015 30.6635628835 0 0 0
3005 1 3 0.41 -4.2759010804 20.361279464 30.5783176135 0 0 0
3006 1 3 0.41 -5.4233021876 20.7853658718 31.6548406598 0 0 0
3007 1 5 -0.82 9.7340286482 17.3521185814 29.2103895864 0 0 0
3008 1 3 0.41 8.7908295761 17.0034967867 29.0551079238 0 0 0
3009 1 3 0.41 9.6615086356 18.0783193954 30.0160467032 0 0 0
3010 1 5 -0.82 13.6441124189 23.1087798281 28.8285375595 0 0 0
3011 1 3 0.41 13.0405476281 23.0666870768 29.7680581517 0 0 0
3012 1 3 0.41 14.1776575605 24.0822081187 28.887829511 0 0 0
3013 1 5 -0.82 -15.462745787 22.524464376 29.8391914213 0 0 0
3014 1 3 0.41 -16.142442083 22.0455336147 29.2758349575 0 0 0
3015 1 3 0.41 -14.6448755207 22.4340621728 29.1903781544 0 0 0
3016 1 5 -0.82 -10.776348083 21.0505537812 28.2557565241 0 0 0
3017 1 3 0.41 -10.0491170855 20.7177769501 27.5187124642 0 0 0
3018 1 3 0.41 -11.1525907562 21.8286709664 27.6211023163 0 0 0
3019 1 5 -0.82 14.3420255142 13.4889024241 29.8085458303 0 0 0
3020 1 3 0.41 14.5082235155 14.4820616021 29.5565694734 0 0 0
3021 1 3 0.41 13.79962341 13.2992358188 28.9242796706 0 0 0
3022 1 5 -0.82 12.3323804326 19.55298038 28.9548500401 0 0 0
3023 1 3 0.41 13.1675709032 19.6426360637 28.3752412078 0 0 0
3024 1 3 0.41 12.8813052063 19.1047805771 29.7585119676 0 0 0
3025 1 5 -0.82 7.7591966469 20.10198867 27.9220936115 0 0 0
3026 1 3 0.41 7.6142684366 20.3367539386 28.9314800293 0 0 0
3027 1 3 0.41 8.252610312 19.214677082 28.1014647076 0 0 0
3028 1 5 -0.82 17.1573405966 23.3445033119 29.2601660062 0 0 0
3029 1 3 0.41 16.7265784797 23.254578928 28.2810667272 0 0 0
3030 1 3 0.41 18.0069554307 22.8379939905 29.3969750819 0 0 0
3031 1 5 -0.82 -6.2535387451 23.3177441062 28.7565149443 0 0 0
3032 1 3 0.41 -7.2269114963 23.6249634471 29.1283813852 0 0 0
3033 1 3 0.41 -6.5567607266 22.3467740147 28.5557451017 0 0 0
3034 1 2 2.2896396396 -17.3000489631 19.3608076831 27.6378932142 0 0 0
3035 1 6 -1.14 12.0733805511 13.7016561494 27.5744272004 0 0 0
3036 1 7 -1.0 -14.2416781763 17.5914588934 28.6817227123 0 0 0
3037 1 4 0.29 -13.7466422336 17.9565505111 27.8259688614 0 0 0
3038 1 7 -1.0 6.9786113155 15.8190803787 28.1193108524 0 0 0
3039 1 4 0.29 6.953822301 16.162703008 29.1067017934 0 0 0
3040 1 7 -1.0 -8.4623478818 16.809006521 29.3511301634 0 0 0
3041 1 4 0.29 -8.4826742759 17.3051841269 28.4660096086 0 0 0
3042 1 7 -1.0 -3.5065598284 18.8360902382 30.0224196018 0 0 0
3043 1 4 0.29 -4.3989947367 18.875946838 29.5502116528 0 0 0
3044 1 7 -1.0 3.2253745091 18.2713613462 28.3377849688 0 0 0
3045 1 4 0.29 3.2229808907 19.0312201517 27.6768510571 0 0 0
3046 1 7 -1.0 -3.489807905 15.4828632117 28.4683975198 0 0 0
3047 1 4 0.29 -2.6923456403 16.1467009133 28.3901868022 0 0 0
3048 1 7 -1.0 -17.3396843894 21.6629806245 28.0943575795 0 0 0
3049 1 4 0.29 -18.2125461233 22.1709001138 28.2276396332 0 0 0
3050 1 7 -1.0 -3.4610678846 22.580149295 28.8984538766 0 0 0
3051 1 4 0.29 -3.1782853638 22.8913413296 27.9822775812 0 0 0
3052 1 7 -1.0 4.3658670134 14.7440989332 29.5779494439 0 0 0
3053 1 4 0.29 4.9724454777 15.3391871021 29.0046983175 0 0 0
3054 1 7 -1.0 -19.492660967 19.450082783 28.3133548439 0 0 0
3055 1 4 0.29 -20.01205176 20.1489641963 27.6901700688 0 0 0
3056 1 7 -1.0 -10.1129005249 19.0364192068 30.8805253697 0 0 0
3057 1 4 0.29 -9.6719296316 19.3352683332 29.9573067235 0 0 0
3058 1 7 -1.0 -7.3796524354 20.7961287854 28.4382790708 0 0 0
3059 1 4 0.29 -7.8122898912 20.3164728914 27.6152079676 0 0 0
3060 1 7 -1.0 -8.6798917633 24.0568292387 29.5298422167 0 0 0
3061 1 4 0.29 -9.3946469704 24.2725707481 28.8346785122 0 0 0
3062 1 7 -1.0 -12.9721880082 14.7441060797 27.9599794845 0 0 0
3063 1 4 0.29 -13.7934648099 15.2585231319 28.3411260353 0 0 0
3064 1 5 -0.82 -4.5575652651 20.3256509653 27.6118616806 0 0 0
3065 1 3 0.41 -4.674541148 21.260627287 28.0515392971 0 0 0
3066 1 3 0.41 -5.4334710136 19.939215165 27.9403389267 0 0 0
3067 1 5 -0.82 2.1419683034 22.3580190134 27.513829775 0 0 0
3068 1 3 0.41 3.0448443099 21.7473902635 27.5234827371 0 0 0
3069 1 3 0.41 2.7168103395 23.2489673131 27.6428657574 0 0 0
3070 1 8 1.72 16.9688286513 10.9744423094 77.166675696 0 0 0
3071 1 8 1.72 -18.2813856646 10.8263294649 76.263438445 0 0 0
3072 1 8 1.72 -3.9893835932 -7.9597247582 75.6205259858 0 0 0
3073 1 8 1.72 19.0811895042 -8.7624116019 77.4752827285 0 0 0
3074 1 8 1.72 8.0453522513 -9.6047157195 77.2889196905 0 0 0
3075 1 8 1.72 -7.0993790277 -11.2926542175 75.2893560236 0 0 0
3076 1 8 1.72 18.5003040458 -11.5921209495 76.5754784039 0 0 0
3077 1 8 1.72 6.5337607847 -12.3108468836 76.785666813 0 0 0
3078 1 8 1.72 -10.3995565339 -8.6973898136 76.1814728202 0 0 0
3079 1 8 1.72 1.1501523062 -9.0099437473 76.482356958 0 0 0
3080 1 8 1.72 13.639290944 -8.6032605862 76.5098702993 0 0 0
3081 1 8 1.72 15.0602552681 9.3117241667 75.5586192278 0 0 0
3082 1 8 1.72 12.7066467896 -11.2738424175 76.4782436313 0 0 0
3083 1 8 1.72 -12.2039385769 -10.8902054133 76.9915379199 0 0 0
3084 1 8 1.72 12.8871526468 7.5424322146 76.257267099 0 0 0
3085 1 8 1.72 -1.4369020417 -9.7937350271 75.5520942829 0 0 0
3086 1 8 1.72 1.822653087 10.1544306487 75.6022946338 0 0 0
3087 1 8 1.72 -10.4499843845 9.4564168425 75.8680778951 0 0 0
3088 1 8 1.72 -11.8399702418 6.9929320821 76.1784890858 0 0 0
3089 1 8 1.72 -17.0673070495 8.6642360103 74.7240134541 0 0 0
3090 1 8 1.72 -4.6072004837 9.5882483818 75.7717855927 0 0 0
3091 1 8 1.72 7.717231592 10.4115525316 75.2585443038 0 0 0
3092 1 8 1.72 4.5855071694 -3.9936023653 76.1209723016 0 0 0
3093 1 8 1.72 0.7597373231 7.3848326471 75.4250450584 0 0 0
3094 1 8 1.72 -18.6642842013 6.7884577655 76.3435558137 0 0 0
3095 1 8 1.72 10.984459165 -3.2808880888 75.7056691738 0 0 0
3096 1 8 1.72 6.2003027155 -1.0847465646 75.8920137902 0 0 0
3097 1 8 1.72 -6.3503645341 7.1511739291 75.1017365074 0 0 0
3098 1 8 1.72 -14.5572602132 -4.722035925 75.9396388563 0 0 0
3099 1 8 1.72 -14.9890045441 3.2426537409 74.8007154669 0 0 0
3100 1 8 1.72 9.7785834516 4.8134574152 74.961096391 0 0 0
3101 1 8 1.72 6.1104500802 7.701217262 74.7749807219 0 0 0
3102 1 8 1.72 8.0637589957 2.3713754539 74.8874270322 0 0 0
3103 1 8 1.72 -12.2779482292 -2.4890961057 75.67677878 0 0 0
3104 1 8 1.72 -16.4447034634 0.7058164878 74.2382102687 0 0 0
3105 1 8 1.72 -8.7079437878 -5.0184375134 75.0318018571 0 0 0
3106 1 8 1.72 -2.4460155656 4.2323601402 74.7035667355 0 0 0
3107 1 8 1.72 16.7366996402 3.4825344315 74.3310838539 0 0 0
3108 1 8 1.72 -2.4295014502 -2.9076628481 75.4780367477 0 0 0
3109 1 8 1.72 -3.9083236637 1.6811962466 74.4995246227 0 0 0
3110 1 8 1.72 -8.2343624056 3.1548815776 74.9268909867 0 0 0
3111 1 8 1.72 15.9083760039 -5.2056771412 73.2482695383 0 0 0
3112 1 8 1.72 12.4051241269 -1.3586580979 73.942532415 0 0 0
3113 1 8 1.72 4.0330122171 4.0550518237 74.1788938231 0 0 0
3114 1 8 1.72 18.2906286448 -2.9238275678 73.0625631226 0 0 0
3115 1 8 1.72 -0.0931090367 -0.7851933923 74.6646629322 0 0 0
3116 1 8 1.72 14.9780645837 1.6311984806 72.6866010502 0 0 0
3117 1 8 1.72 -7.058827157 -2.785384454 73.8449746717 0 0 0
3118 1 8 1.72 2.6832157894 1.6366928307 73.227264679 0 0 0
3119 1 8 1.72 -9.866548101 0.7369826821 74.2034330771 0 0 0
3120 1 8 1.72 -9.3689988289 -10.1595420597 73.6643221246 0 0 0
3121 1 8 1.72 15.1124748196 -10.554311985 72.4957893494 0 0 0
3122 1 8 1.72 3.6284993899 -11.5661768056 72.4334580639 0 0 0
3123 1 8 1.72 11.9226404602 11.0038004786 72.500576015 0 0 0
3124 1 8 1.72 4.9368562342 -8.8661583511 72.8266381347 0 0 0
3125 1 8 1.72 -16.0137412808 -10.2589430661 73.3823841064 0 0 0
3126 1 8 1.72 -8.3645862236 -8.2963795801 71.7094021509 0 0 0
3127 1 8 1.72 -1.2970276343 10.6444167837 72.3088914931 0 0 0
3128 1 8 1.72 -13.7083863511 10.7127031342 73.1696567675 0 0 0
3129 1 8 1.72 -7.4105570185 11.2562462169 71.3671620313 0 0 0
3130 1 8 1.72 -3.811143868 -10.9041828773 71.4396182461 0 0 0
3131 1 8 1.72 17.4591588937 -8.8193743476 72.356909131 0 0 0
3132 1 8 1.72 15.2080025905 8.317496486 72.4355255992 0 0 0
3133 1 8 1.72 4.6593139506 11.1963944101 71.4308365071 0 0 0
3134 1 8 1.72 18.4586391573 10.6889447315 72.0353894628 0 0 0
3135 1 8 1.72 -15.5981379735 7.1349324435 72.2563458072 0 0 0
3136 1 8 1.72 -10.2193200871 7.6856559613 70.7737487696 0 0 0
3137 1 8 1.72 -13.0108310649 -8.69751888 71.3398906944 0 0 0
3138 1 8 1.72 12.9712285946 -9.2455792964 70.6040593227 0 0 0
3139 1 8 1.72 9.091918009 -11.3422637074 70.2368521073 0 0 0
3140 1 8 1.72 -3.6087498201 7.5032007252 70.9703306791 0 0 0
3141 1 8 1.72 13.511080735 5.9992221346 71.5170672722 0 0 0
3142 1 8 1.72 2.0966448527 8.0154876157 70.2268594593 0 0 0
3143 1 8 1.72 9.3667244474 8.1042961875 70.6078920568 0 0 0
3144 1 8 1.72 7.3714655953 5.5353615921 70.294136395 0 0 0
3145 1 8 1.72 -12.09791325 5.4314866408 70.7108202019 0 0 0
3146 1 8 1.72 0.2818045055 -9.501474461 70.4450995532 0 0 0
3147 1 8 1.72 -17.4287792647 4.7043707759 70.9932290133 0 0 0
3148 1 8 1.72 0.5361397136 5.2709038638 70.271487827 0 0 0
3149 1 8 1.72 -5.564181167 5.2725985446 70.3598197296 0 0 0
3150 1 8 1.72 10.6456662382 2.2687660761 70.3516117422 0 0 0
3151 1 8 1.72 -13.9995298207 1.5157311599 69.5170212669 0 0 0
3152 1 8 1.72 -2.3141048132 2.3254164922 69.364128767 0 0 0
3153 1 8 1.72 -7.7990149872 2.0531833932 69.8716450895 0 0 0
3154 1 8 1.72 5.5085718589 1.7695840489 69.2164250298 0 0 0
3155 1 8 1.72 18.3831098633 1.7456566883 69.683059872 0 0 0
3156 1 8 1.72 16.1592772043 -6.7541383779 66.6507815885 0 0 0
3157 1 8 1.72 -13.4995423402 -4.4592518663 67.7284443239 0 0 0
3158 1 8 1.72 12.1152576415 -5.0195176022 65.8608919273 0 0 0
3159 1 8 1.72 -2.3128830003 -1.9179990076 66.261297731 0 0 0
3160 1 8 1.72 2.0741729659 2.3177725584 66.2286561411 0 0 0
3161 1 8 1.72 -1.0918381066 11.2600018305 66.9272339836 0 0 0
3162 1 8 1.72 15.5666249212 3.8220197669 66.8548747911 0 0 0
3163 1 8 1.72 12.9503444581 10.9014703693 67.0668969527 0 0 0
3164 1 8 1.72 -17.2980045558 -8.2429607566 68.3576106032 0 0 0
3165 1 8 1.72 -11.8537131742 12.6045585221 65.1212389011 0 0 0
3166 1 8 1.72 -9.5115805351 -5.1645194112 64.7251678992 0 0 0
3167 1 8 1.72 -7.08704992 -9.9749909817 66.9489243834 0 0 0
3168 1 8 1.72 9.0470309133 -10.2018191207 65.0807017051 0 0 0
3169 1 8 1.72 -14.6624229776 -11.4423984346 64.9936353539 0 0 0
3170 1 8 1.72 3.1697364922 -4.5715054005 66.7163212569 0 0 0
3171 1 8 1.72 1.5245586357 9.1544663707 63.0024045795 0 0 0
3172 1 8 1.72 -9.1406755344 3.6578753743 64.185028478 0 0 0
3173 1 8 1.72 -3.0731320786 3.0752591784 65.1513642897 0 0 0
3174 1 8 1.72 9.9267024762 3.9568468557 64.9918418457 0 0 0
3175 1 8 1.72 0.0038271813 7.0148582744 64.5158137334 0 0 0
3176 1 8 1.72 -4.7137920746 9.5127160721 65.3085288127 0 0 0
3177 1 8 1.72 -0.409786243 -12.2354363705 64.5432762482 0 0 0
3178 1 8 1.72 -10.7570287336 -9.8723595333 63.9792119757 0 0 0
3179 1 8 1.72 -6.078488703 6.7429791392 64.6500911329 0 0 0
3180 1 8 1.72 -15.4475632281 3.7612561569 65.9303844704 0 0 0
3181 1 8 1.72 8.5757531651 9.1094413082 64.5406843586 0 0 0
3182 1 8 1.72 6.6384625119 6.6235602313 64.7496788534 0 0 0
3183 1 8 1.72 -11.4002566267 10.1086161083 63.7634201838 0 0 0
3184 1 8 1.72 12.2433887803 7.2958029142 65.22284503 0 0 0
3185 1 8 1.72 -12.5398940562 7.3969710578 64.2567073224 0 0 0
3186 1 8 1.72 -18.8449067791 6.5865159223 65.1987819251 0 0 0
3187 1 8 1.72 -17.2794005265 9.1976233157 65.2885658831 0 0 0
3188 1 8 1.72 12.1081980862 -11.0016052434 64.3510700602 0 0 0
3189 1 8 1.72 14.6038010658 8.6210706859 64.1152547931 0 0 0
3190 1 8 1.72 2.0579735191 -10.558957127 64.0650072696 0 0 0
3191 1 8 1.72 14.0847363626 -9.7615156523 62.6590785934 0 0 0
3192 1 8 1.72 -7.496600017 -7.9717134881 61.0942888464 0 0 0
3193 1 8 1.72 16.5028011238 -1.6707118878 60.7155791721 0 0 0
3194 1 8 1.72 -1.8733661764 -0.209846462 60.828744391 0 0 0
3195 1 8 1.72 11.0227001202 -1.2897158562 61.6901204086 0 0 0
3196 1 8 1.72 -14.1262503021 -0.0107902716 59.3035246869 0 0 0
3197 1 8 1.72 -2.0662041249 10.0277551034 60.6186768395 0 0 0
3198 1 8 1.72 0.6050707588 3.7160530487 60.8038655686 0 0 0
3199 1 8 1.72 -0.022322118 11.7353183469 61.9846611188 0 0 0
3200 1 8 1.72 -5.9379878687 -5.5477582129 60.3076964993 0 0 0
3201 1 8 1.72 -11.6576057484 3.8561889652 60.661249466 0 0 0
3202 1 8 1.72 2.8252214867 5.7326509616 59.9059006293 0 0 0
3203 1 8 1.72 5.2003739984 -9.0010289302 61.0108619334 0 0 0
3204 1 8 1.72 -3.9315070615 6.7630588557 60.4121147169 0 0 0
3205 1 8 1.72 -10.1980705805 6.3185015766 60.4205166928 0 0 0
3206 1 8 1.72 17.3884976765 1.000843838 59.9350568288 0 0 0
3207 1 8 1.72 -5.6905684198 4.2383813817 59.8313243773 0 0 0
3208 1 8 1.72 -9.8466918499 -1.8782010388 59.7985055466 0 0 0
3209 1 8 1.72 7.3808479738 3.5925745292 60.5909642221 0 0 0
3210 1 8 1.72 13.2485399585 4.1371498721 60.6002557282 0 0 0
3211 1 8 1.72 -12.3508769373 11.8049502338 61.0896914421 0 0 0
3212 1 8 1.72 -12.0407316955 -5.6671491002 58.4736278193 0 0 0
3213 1 8 1.72 4.7294999181 0.8278827991 60.1183810928 0 0 0
3214 1 8 1.72 8.6309488025 6.766414549 60.8005792666 0 0 0
3215 1 8 1.72 10.9095324823 10.3321422134 60.8501179979 0 0 0
3216 1 8 1.72 -4.0622281839 -11.6265625926 58.1567592573 0 0 0
3217 1 8 1.72 -4.5738250506 10.430711658 58.6556936432 0 0 0
3218 1 8 1.72 -14.5417983677 9.9833439603 60.4126601244 0 0 0
3219 1 8 1.72 15.3965355583 6.3646963444 60.1867141129 0 0 0
3220 1 8 1.72 6.691014893 11.1462146099 57.9097395663 0 0 0
3221 1 8 1.72 -7.2290116536 9.2379028138 60.0401979801 0 0 0
3222 1 8 1.72 18.3734217978 -8.7569188964 57.150052326 0 0 0
3223 1 8 1.72 4.8531662853 8.9348668706 58.4049015934 0 0 0
3224 1 8 1.72 18.1510129572 9.745698323 60.4060317481 0 0 0
3225 1 8 1.72 -17.1303084668 11.3391899407 60.4519351284 0 0 0
3226 1 8 1.72 -16.4614259305 6.3723135791 61.0561181736 0 0 0
3227 1 8 1.72 7.0899187389 -6.9031406276 59.2410221843 0 0 0
3228 1 8 1.72 -13.5337246221 -8.2221977615 58.6149610022 0 0 0
3229 1 8 1.72 -18.2066490021 4.0270370088 60.3065372309 0 0 0
3230 1 8 1.72 3.4178897808 -1.0635368783 58.222347939 0 0 0
3231 1 8 1.72 0.6933637657 -6.0389451873 61.0875582582 0 0 0
3232 1 8 1.72 -8.1807408769 0.4587375764 59.1602169402 0 0 0
3233 1 8 1.72 -18.4772251938 -4.3142088927 58.6234867653 0 0 0
3234 1 8 1.72 -0.4468925731 -8.1365143581 59.5449089655 0 0 0
3235 1 8 1.72 -3.895835236 -2.124679858 59.5758044571 0 0 0
3236 1 8 1.72 9.6931523158 -3.1026807183 59.5118627716 0 0 0
3237 1 8 1.72 -15.7359276553 -1.5641743279 57.1542446428 0 0 0
3238 1 8 1.72 -1.8049919012 7.8856120818 58.7357054145 0 0 0
3239 1 8 1.72 11.47329071 -8.4054200547 56.8894461999 0 0 0
3240 1 8 1.72 13.0221065148 -6.0219669391 57.2644672662 0 0 0
3241 1 8 1.72 -8.1060452652 6.8770064442 58.3686839728 0 0 0
3242 1 8 1.72 4.6414710597 5.9772853056 57.3930108726 0 0 0
3243 1 8 1.72 9.7404183342 8.2881257895 58.9928995979 0 0 0
3244 1 8 1.72 17.3707203045 7.4823157284 58.3038850482 0 0 0
3245 1 8 1.72 -15.1411642477 8.0037456515 58.7514104887 0 0 0
3246 1 8 1.72 5.7218221495 12.0293491265 51.2655083022 0 0 0
3247 1 8 1.72 18.1052578168 -11.6517193726 50.7608468285 0 0 0
3248 1 8 1.72 8.4018341353 -11.7007990745 50.6558232788 0 0 0
3249 1 8 1.72 -7.2920716075 12.2763395653 49.7755232728 0 0 0
3250 1 8 1.72 -2.5745488527 12.5868122739 50.1901538046 0 0 0
3251 1 8 1.72 -17.0396761698 12.3479176437 51.7123254822 0 0 0
3252 1 8 1.72 -3.0140324373 -8.4286763641 50.4580428868 0 0 0
3253 1 8 1.72 -13.3157955329 -8.7449887111 52.9092984529 0 0 0
3254 1 8 1.72 11.5944753012 -7.2522447224 51.6030712041 0 0 0
3255 1 8 1.72 -3.1275432384 -10.301333217 48.2279869245 0 0 0
3256 1 8 1.72 -15.2777244265 -10.2540633971 51.1157268673 0 0 0
3257 1 8 1.72 9.8194421834 -9.1712379116 49.9103368167 0 0 0
3258 1 8 1.72 -7.999964054 -7.4937920345 50.445011242 0 0 0
3259 1 8 1.72 5.8205974072 -7.9239691778 51.5529729523 0 0 0
3260 1 8 1.72 17.5242936804 -6.4885688613 52.3420105312 0 0 0
3261 1 8 1.72 16.375949293 11.4473694422 49.8149408719 0 0 0
3262 1 8 1.72 16.256555779 -9.3558423803 51.8667272885 0 0 0
3263 1 8 1.72 -10.0281871268 -9.6461919727 50.2660076531 0 0 0
3264 1 8 1.72 14.8093481627 8.7675300369 50.3488299112 0 0 0
3265 1 8 1.72 3.2027660374 -8.8504523542 50.7575505444 0 0 0
3266 1 8 1.72 4.3124867841 10.326270018 49.373375715 0 0 0
3267 1 8 1.72 -8.8769886965 9.9610436767 49.8670909135 0 0 0
3268 1 8 1.72 -10.4367320294 7.4977698974 50.3702440708 0 0 0
3269 1 8 1.72 -15.3181207311 10.5708897169 49.8864933986 0 0 0
3270 1 8 1.72 -2.9011253518 9.9172213476 49.108750973 0 0 0
3271 1 8 1.72 9.5120832102 10.9484357988 49.1510741301 0 0 0
3272 1 8 1.72 7.2618324546 -3.5778142177 50.0687559978 0 0 0
3273 1 8 1.72 2.6654732924 8.0604702624 49.8037056843 0 0 0
3274 1 8 1.72 -16.9613725391 8.007575728 48.8785228639 0 0 0
3275 1 8 1.72 14.7744272883 -3.3903939068 48.4874069314 0 0 0
3276 1 8 1.72 9.1107683011 -1.0155964062 49.4176345038 0 0 0
3277 1 8 1.72 -4.3168470497 7.152690592 49.1883289784 0 0 0
3278 1 8 1.72 -12.0776470503 -2.7608238058 50.5382946621 0 0 0
3279 1 8 1.72 -11.7181346632 2.9408730074 50.9181081519 0 0 0
3280 1 8 1.72 12.8376409029 4.9110289839 49.0122290206 0 0 0
3281 1 8 1.72 8.6116499076 8.2295507723 48.6164353809 0 0 0
3282 1 8 1.72 10.8252067282 2.9066804166 49.5643800678 0 0 0
3283 1 8 1.72 -9.607270634 -0.9052640091 49.6434941832 0 0 0
3284 1 8 1.72 -14.4686112919 2.674414234 49.3329460718 0 0 0
3285 1 8 1.72 -6.1071130759 -4.1824707047 49.7420928804 0 0 0
3286 1 8 1.72 -0.1743047584 4.7729919869 48.6863337123 0 0 0
3287 1 8 1.72 18.3832684975 3.9975430582 49.2693808969 0 0 0
3288 1 8 1.72 -0.2541256295 -3.0493015087 50.3054308972 0 0 0
3289 1 8 1.72 -1.3334851923 2.1237199626 48.8607283284 0 0 0
3290 1 8 1.72 -6.7870967492 3.492680022 49.0574351574 0 0 0
3291 1 8 1.72 17.9437612282 -6.4802282333 49.8904140948 0 0 0
3292 1 8 1.72 15.2286592586 -0.6417634024 48.2691072023 0 0 0
3293 1 8 1.72 5.9362149602 4.8623284835 48.8687416417 0 0 0
3294 1 8 1.72 -18.3815226153 -4.3214123214 48.2291120135 0 0 0
3295 1 8 1.72 1.4023774621 -2.0131027984 48.1275192614 0 0 0
3296 1 8 1.72 17.1538895099 1.6036142927 47.891622136 0 0 0
3297 1 8 1.72 -4.4598300638 -1.7072042729 48.6519855592 0 0 0
3298 1 8 1.72 2.9374282843 0.1306718153 47.0784577544 0 0 0
3299 1 8 1.72 -8.7592557572 1.3926983389 48.0422252759 0 0 0
3300 1 8 1.72 -8.6535417995 -10.803997535 47.7056307541 0 0 0
3301 1 8 1.72 -18.8644766378 -10.993656274 48.0132472758 0 0 0
3302 1 8 1.72 5.3513677446 -11.3878527699 46.9006623032 0 0 0
3303 1 8 1.72 14.0886650863 10.9167453146 46.002293825 0 0 0
3304 1 8 1.72 6.4849797134 -8.9599638574 45.8815009147 0 0 0
3305 1 8 1.72 -13.889311472 -12.348131599 44.9121147352 0 0 0
3306 1 8 1.72 -5.9311422681 -9.6272264235 46.7520991511 0 0 0
3307 1 8 1.72 0.9560533817 10.5527026736 45.5354160822 0 0 0
3308 1 8 1.72 -12.4580433599 10.7285019077 46.4057610298 0 0 0
3309 1 8 1.72 -6.4077404741 11.1172845019 45.1831074786 0 0 0
3310 1 8 1.72 -2.1136868818 -11.1259001522 45.6442932567 0 0 0
3311 1 8 1.72 -16.7425005579 -9.2207970145 48.6034923147 0 0 0
3312 1 8 1.72 17.7569969393 9.0896962104 44.8356210263 0 0 0
3313 1 8 1.72 6.7889536449 11.6580538408 45.0176087283 0 0 0
3314 1 8 1.72 -17.9515127424 -12.386202983 45.7995731631 0 0 0
3315 1 8 1.72 -15.7743014223 7.4536435841 46.2169778749 0 0 0
3316 1 8 1.72 -9.1707569534 8.0859963369 45.0543110347 0 0 0
3317 1 8 1.72 -10.4514170897 -8.5642690836 45.0568821548 0 0 0
3318 1 8 1.72 15.5105943528 -8.6187894004 45.6172931281 0 0 0
3319 1 8 1.72 11.3203777212 -10.723917138 44.6527238093 0 0 0
3320 1 8 1.72 -1.5955885417 7.4809942828 44.7340716512 0 0 0
3321 1 8 1.72 16.2348020121 6.4920680082 44.7344939098 0 0 0
3322 1 8 1.72 4.6546705234 7.7143222951 44.0006560617 0 0 0
3323 1 8 1.72 11.4335009946 7.8853991316 44.6881602892 0 0 0
3324 1 8 1.72 9.5138066198 5.3679680784 44.6113886705 0 0 0
3325 1 8 1.72 -11.3399100107 5.8284106385 45.4664158722 0 0 0
3326 1 8 1.72 1.5643333804 -9.4200000161 44.0039828214 0 0 0
3327 1 8 1.72 -16.2171496002 4.8916773579 44.3185319012 0 0 0
3328 1 8 1.72 2.9918314293 5.1772973074 44.6209916435 0 0 0
3329 1 8 1.72 -3.3405345862 4.7441546882 44.8512706742 0 0 0
3330 1 8 1.72 12.8553124495 2.2324093479 44.8689227894 0 0 0
3331 1 8 1.72 -12.8851463788 2.0966803724 44.5420145472 0 0 0
3332 1 8 1.72 0.0572795851 2.3640298911 43.6407758448 0 0 0
3333 1 8 1.72 -6.1474227857 1.3588850145 44.2954925095 0 0 0
3334 1 8 1.72 7.2136969323 2.0936942068 44.1826694697 0 0 0
3335 1 8 1.72 -18.5196233386 1.2662410753 43.6722284411 0 0 0
3336 1 8 1.72 19.0923465471 -5.4476314906 42.1380765542 0 0 0
3337 1 8 1.72 -12.7646624991 -3.9312870929 44.195195106 0 0 0
3338 1 8 1.72 14.2459922219 -5.560353197 40.7577064146 0 0 0
3339 1 8 1.72 -0.0489714009 -1.4782116393 40.1431709101 0 0 0
3340 1 8 1.72 3.9239545564 2.1718768306 39.9831741061 0 0 0
3341 1 8 1.72 0.1853343687 12.1854437373 39.6909290578 0 0 0
3342 1 8 1.72 16.7349764897 3.5111332564 40.3884184897 0 0 0
3343 1 8 1.72 14.1642655604 12.4210822722 40.3731877578 0 0 0
3344 1 8 1.72 -14.618737913 -8.7956369702 42.878381656 0 0 0
3345 1 8 1.72 -11.4782502565 -11.8464010683 39.1054295568 0 0 0
3346 1 8 1.72 -8.8060949985 -6.0642175514 40.5057138463 0 0 0
3347 1 8 1.72 -3.3254173524 -9.5855178894 40.1811071731 0 0 0
3348 1 8 1.72 9.5277595769 -9.4607991429 38.7062760337 0 0 0
3349 1 8 1.72 -14.0386649449 -11.9513486196 37.5519773013 0 0 0
3350 1 8 1.72 4.6868781803 -4.887083302 40.5292321049 0 0 0
3351 1 8 1.72 2.0824948235 9.7059755537 40.297881754 0 0 0
3352 1 8 1.72 -7.5854638827 4.0354173998 38.8695196616 0 0 0
3353 1 8 1.72 -1.6364658658 3.6418928576 41.5359659001 0 0 0
3354 1 8 1.72 12.0531080883 3.9107310468 39.7059524635 0 0 0
3355 1 8 1.72 2.1477421654 6.9256096652 39.7450318848 0 0 0
3356 1 8 1.72 -2.7653810411 9.0152929594 39.5189256843 0 0 0
3357 1 8 1.72 1.417202917 -10.1078185477 38.6808740755 0 0 0
3358 1 8 1.72 -9.1978059847 -10.145133886 38.4692139634 0 0 0
3359 1 8 1.72 -3.9957835747 6.5658134291 39.4325605723 0 0 0
3360 1 8 1.72 -13.3589770331 4.3122483003 39.0881828012 0 0 0
3361 1 8 1.72 9.4905549102 9.3846015329 38.997051551 0 0 0
3362 1 8 1.72 8.5747213629 6.8485838738 39.6551438126 0 0 0
3363 1 8 1.72 -8.6108206694 9.4066553916 39.0688811127 0 0 0
3364 1 8 1.72 13.8416472907 8.040567387 38.3292687723 0 0 0
3365 1 8 1.72 -10.36448107 7.7193325052 38.1108305534 0 0 0
3366 1 8 1.72 -17.9162841196 6.9807258548 39.2589600941 0 0 0
3367 1 8 1.72 -16.1501268747 9.1526668107 38.5528434103 0 0 0
3368 1 8 1.72 12.563830352 -10.556993037 38.6803446553 0 0 0
3369 1 8 1.72 15.6315640969 10.7110729998 38.0444756042 0 0 0
3370 1 8 1.72 3.7372759979 -8.7800314373 38.4478390416 0 0 0
3371 1 8 1.72 15.2281721498 -9.4767524887 37.5402153398 0 0 0
3372 1 8 1.72 -6.2593201245 -7.5033456574 36.3019435148 0 0 0
3373 1 8 1.72 18.2723445436 -2.4526745762 32.6125008482 0 0 0
3374 1 8 1.72 -0.4342199571 -0.4898190205 34.6195892201 0 0 0
3375 1 8 1.72 12.3081929174 0.3358858767 34.8732796213 0 0 0
3376 1 8 1.72 -12.7599829025 0.7971322532 35.3049501715 0 0 0
3377 1 8 1.72 0.5859767275 8.7636718562 35.469702223 0 0 0
3378 1 8 1.72 3.5643924843 4.2576274742 35.4935174625 0 0 0
3379 1 8 1.72 2.7373766891 10.8998853157 34.9536769235 0 0 0
3380 1 8 1.72 -4.331266058 -5.420358984 36.3074692288 0 0 0
3381 1 8 1.72 -9.8598090521 4.3022847665 33.6566877372 0 0 0
3382 1 8 1.72 5.1003458328 6.1842005782 34.404224526 0 0 0
3383 1 8 1.72 7.6147962761 -8.138415049 32.8648342499 0 0 0
3384 1 8 1.72 -1.9002686225 5.8577181679 33.844335594 0 0 0
3385 1 8 1.72 -9.178901189 7.231276355 33.148979465 0 0 0
3386 1 8 1.72 17.2153193973 -0.388348797 34.2578998465 0 0 0
3387 1 8 1.72 -4.0670110461 4.2839036466 34.8453318426 0 0 0
3388 1 8 1.72 -8.2455832506 -2.1925111524 34.5095747542 0 0 0
3389 1 8 1.72 9.1629689568 4.592975434 34.8108104981 0 0 0
3390 1 8 1.72 15.4229478812 4.0044613092 34.9685531838 0 0 0
3391 1 8 1.72 -10.2607388152 -11.8694808574 34.6080696415 0 0 0
3392 1 8 1.72 -11.0199999854 -6.2319213756 34.7612264222 0 0 0
3393 1 8 1.72 6.4327237246 0.6239041343 34.4014410394 0 0 0
3394 1 8 1.72 10.3380324314 7.2782492937 34.5754681081 0 0 0
3395 1 8 1.72 13.3033571912 10.7367484773 34.2012533824 0 0 0
3396 1 8 1.72 -1.7116531022 -12.1896975825 34.8342487336 0 0 0
3397 1 8 1.72 -1.8896889971 9.8497529232 34.7142478858 0 0 0
3398 1 8 1.72 -12.6163881827 11.4387939839 35.5449593668 0 0 0
3399 1 8 1.72 16.8179064896 6.4206889508 34.0097820402 0 0 0
3400 1 8 1.72 8.3141679068 11.5520302365 33.9537835625 0 0 0
3401 1 8 1.72 -4.9065848444 8.887703345 34.5615791632 0 0 0
3402 1 8 1.72 17.81773671 -10.2724612719 31.1044396127 0 0 0
3403 1 8 1.72 7.0101210896 9.1308621553 33.2977217025 0 0 0
3404 1 8 1.72 19.0981531656 9.6486628888 32.9681008044 0 0 0
3405 1 8 1.72 -17.3231423466 11.0599821925 33.793964241 0 0 0
3406 1 8 1.72 -14.9106276973 7.5034813843 34.310878566 0 0 0
3407 1 8 1.72 8.1070445358 -5.5566782312 32.0224590021 0 0 0
3408 1 8 1.72 -11.2297986861 -8.9437715905 34.3556290993 0 0 0
3409 1 8 1.72 -16.1655207002 5.1536500077 35.1444073429 0 0 0
3410 1 8 1.72 4.4251367033 -1.7822684336 33.5903999667 0 0 0
3411 1 8 1.72 2.2071558527 -7.1916637558 33.2226052162 0 0 0
3412 1 8 1.72 -6.7207884684 -0.1596414336 33.2036163522 0 0 0
3413 1 8 1.72 -16.6489335327 -6.2651998809 31.1511482591 0 0 0
3414 1 8 1.72 1.0061944216 -9.5483088741 32.3090170337 0 0 0
3415 1 8 1.72 -1.9140026108 -2.7513258718 32.6635497195 0 0 0
3416 1 8 1.72 10.8573253276 -2.185934987 34.287547578 0 0 0
3417 1 8 1.72 -13.9158949856 -0.1663093562 32.6932567489 0 0 0
3418 1 8 1.72 -0.7166048415 8.1271351785 32.835205961 0 0 0
3419 1 8 1.72 13.4702801112 -8.3951070519 30.645550865 0 0 0
3420 1 8 1.72 14.7253792115 -5.6544275259 31.6788092452 0 0 0
3421 1 8 1.72 -6.5446327185 6.7727632072 33.4723488284 0 0 0
3422 1 8 1.72 7.972514566 6.5854590068 32.9421883379 0 0 0
3423 1 8 1.72 10.6569523639 9.9037385805 33.0016051639 0 0 0
3424 1 8 1.72 18.7990550193 6.8443310558 32.839529775 0 0 0
3425 1 8 1.72 -14.250526534 10.0090803259 33.2850029208 0 0 0
3426 1 1 1.43 7.3467412866 1.3057185462 27.9450683572 0 0 0
3427 1 1 1.43 11.8383350565 4.830745272 77.2413720478 0 0 0
3428 1 1 1.43 -0.8908322625 5.0034729466 77.1900704139 0 0 0
3429 1 1 1.43 -5.3641313577 4.5481023306 76.1581569755 0 0 0
3430 1 1 1.43 3.1991948365 6.0877971018 76.2025816949 0 0 0
3431 1 1 1.43 -12.0567694406 0.3093826099 76.3558031316 0 0 0
3432 1 1 1.43 -0.2374918558 -12.4010382891 76.7840452827 0 0 0
3433 1 1 1.43 7.0942406182 4.8210009855 76.6768289278 0 0 0
3434 1 1 1.43 -17.5750943261 -2.8838994081 75.4296776862 0 0 0
3435 1 1 1.43 -3.7046990041 -12.4226600784 74.7070343271 0 0 0
3436 1 1 1.43 14.0865371692 0.6135014369 75.2930619008 0 0 0
3437 1 1 1.43 -2.3613468258 -0.066075614 76.0809312013 0 0 0
3438 1 1 1.43 0.9689035834 2.2828458327 75.447730097 0 0 0
3439 1 1 1.43 -5.6225354887 -1.0373968749 76.8606851331 0 0 0
3440 1 1 1.43 10.0231866228 -11.8009075625 76.5059712827 0 0 0
3441 1 1 1.43 9.7373282931 -0.7410174261 74.8489989707 0 0 0
3442 1 1 1.43 -2.0504704208 -5.7325593394 74.2483607298 0 0 0
3443 1 1 1.43 10.2982520035 -8.4974009276 75.6427815675 0 0 0
3444 1 1 1.43 -9.825027998 -12.3688062339 75.7558718058 0 0 0
3445 1 1 1.43 15.3711953944 -11.8106921044 75.8783935041 0 0 0
3446 1 1 1.43 -7.4813018522 -8.0173153928 75.5542360559 0 0 0
3447 1 1 1.43 13.7706872706 -5.7263025432 75.2064167214 0 0 0
3448 1 1 1.43 9.1748064082 7.6091631159 75.6793232573 0 0 0
3449 1 1 1.43 16.5449551974 -8.6697011165 75.0678205555 0 0 0
3450 1 1 1.43 3.409651822 -11.1750262493 75.3745792115 0 0 0
3451 1 1 1.43 -5.3405679187 -4.4853005243 75.5359057023 0 0 0
3452 1 1 1.43 6.2357837162 -7.3188232062 75.1787887848 0 0 0
3453 1 1 1.43 7.5759309419 -3.7957430894 76.1502325927 0 0 0
3454 1 1 1.43 11.7421133718 10.2585647148 75.5347599891 0 0 0
3455 1 1 1.43 -11.5313860389 -5.5041650658 75.504395327 0 0 0
3456 1 1 1.43 18.1110494449 -5.966807627 75.1748544276 0 0 0
3457 1 1 1.43 15.1985007522 -2.0730286937 73.2940505528 0 0 0
3458 1 1 1.43 -9.2030470115 -2.3047874231 76.1043273344 0 0 0
3459 1 1 1.43 -1.2333542197 9.8647476428 75.1380287934 0 0 0
3460 1 1 1.43 -13.7608804964 9.1615123059 76.1531168095 0 0 0
3461 1 1 1.43 -13.7497451549 -8.4942433543 75.2363460597 0 0 0
3462 1 1 1.43 -15.5829999574 6.1120617996 75.1628942803 0 0 0
3463 1 1 1.43 15.9675240283 6.1970224964 75.4213176082 0 0 0
3464 1 1 1.43 -7.6353408958 10.1078840053 74.7345619093 0 0 0
3465 1 1 1.43 0.7825786773 -3.6878415362 75.9760660154 0 0 0
3466 1 1 1.43 5.1656109238 1.7291588701 75.4611919122 0 0 0
3467 1 1 1.43 17.9647237688 0.5323453035 73.2021259467 0 0 0
3468 1 1 1.43 13.5522445208 4.3580059959 73.9071202748 0 0 0
3469 1 1 1.43 -9.0851812932 6.5913311302 74.4992163522 0 0 0
3470 1 1 1.43 17.7440451715 9.2524450754 74.4155233894 0 0 0
3471 1 1 1.43 5.0442987472 10.6910413289 74.3575256631 0 0 0
3472 1 1 1.43 -3.1081717331 6.9532888026 73.9504793132 0 0 0
3473 1 1 1.43 3.684829531 7.9751273382 73.1877469357 0 0 0
3474 1 1 1.43 0.9233864037 4.7562284747 73.9054519715 0 0 0
3475 1 1 1.43 -11.5536365027 3.8517046819 74.2222158156 0 0 0
3476 1 1 1.43 -18.4277927364 3.7492747833 74.3344153949 0 0 0
3477 1 1 1.43 3.24120074 -1.3615500683 75.3090032724 0 0 0
3478 1 1 1.43 6.6604228696 5.0955584933 73.4862543575 0 0 0
3479 1 1 1.43 11.2244031212 2.1638790297 73.7060996664 0 0 0
3480 1 1 1.43 -13.1437370715 1.0463278526 72.9524856888 0 0 0
3481 1 1 1.43 -5.2396890254 4.2567727308 72.9568792401 0 0 0
3482 1 1 1.43 -15.0621101345 -1.9505491944 73.8784177163 0 0 0
3483 1 1 1.43 -10.9305913422 -7.6598482231 72.9565482455 0 0 0
3484 1 1 1.43 18.7377502688 -11.8961859145 73.6807031404 0 0 0
3485 1 1 1.43 -6.0548806818 -10.5844673356 72.8873145419 0 0 0
3486 1 1 1.43 14.2770774809 -7.7193241662 72.8260249269 0 0 0
3487 1 1 1.43 6.5801505835 -11.3957227711 73.8253534012 0 0 0
3488 1 1 1.43 7.9330047706 -8.6324341079 71.5773426762 0 0 0
3489 1 1 1.43 15.2279668109 11.3752596476 73.2032893048 0 0 0
3490 1 1 1.43 12.4216834445 -11.3909833277 73.4958089596 0 0 0
3491 1 1 1.43 11.7496396094 7.3289136328 73.6537892133 0 0 0
3492 1 1 1.43 -0.9435241596 2.0135931737 72.5582114207 0 0 0
3493 1 1 1.43 1.9903522971 -8.453538367 73.1396262828 0 0 0
3494 1 1 1.43 -12.1927350794 7.2400951458 73.2307928141 0 0 0
3495 1 1 1.43 -6.8742298766 0.6985341863 73.0980773689 0 0 0
3496 1 1 1.43 1.6762353545 10.7562297487 72.6418655896 0 0 0
3497 1 1 1.43 -12.6416794468 -10.8683523476 73.5121226846 0 0 0
3498 1 1 1.43 -10.3657311591 11.4314066549 72.6611215974 0 0 0
3499 1 1 1.43 4.0107352302 -5.285230482 73.541571993 0 0 0
3500 1 1 1.43 -4.3104251976 10.4991728101 72.565216853 0 0 0
3501 1 1 1.43 9.9195504265 -4.0692748749 73.1167559318 0 0 0
3502 1 1 1.43 9.0742646146 10.8222958078 72.5980060194 0 0 0
3503 1 1 1.43 -16.1195475194 12.1724252534 74.5527281889 0 0 0
3504 1 1 1.43 0.2802825559 7.4095855369 72.5594433537 0 0 0
3505 1 1 1.43 -0.2494392693 -6.5446012418 70.0119377526 0 0 0
3506 1 1 1.43 5.3839945503 0.3092414879 72.5150095076 0 0 0
3507 1 1 1.43 -5.4742090513 -8.0215170397 69.9238040743 0 0 0
3508 1 1 1.43 -18.0877555507 -8.6536671509 74.346862757 0 0 0
3509 1 1 1.43 -10.5899146664 -2.8866614096 72.5882611212 0 0 0
3510 1 1 1.43 -0.0016827437 -11.6584952238 73.3740479618 0 0 0
3511 1 1 1.43 -14.8436315432 -6.8744464469 72.9340068778 0 0 0
3512 1 1 1.43 -4.1352096896 -3.3094398129 72.2657716395 0 0 0
3513 1 1 1.43 -18.5413659481 6.8729912927 72.7090630595 0 0 0
3514 1 1 1.43 -6.8745302175 8.2352865124 71.8055265116 0 0 0
3515 1 1 1.43 7.828620425 2.3157199321 71.5640618189 0 0 0
3516 1 1 1.43 9.9730053804 5.2608293453 71.9084888038 0 0 0
3517 1 1 1.43 -8.9832257787 4.929016254 71.8850906913 0 0 0
3518 1 1 1.43 16.8448386239 4.4688078455 71.629706552 0 0 0
3519 1 1 1.43 6.4030665968 8.2444030341 71.0439278869 0 0 0
3520 1 1 1.43 -7.3574373126 -5.7736940333 72.6059454679 0 0 0
3521 1 1 1.43 -14.661483014 4.3473888315 72.0188986189 0 0 0
3522 1 1 1.43 -17.0817923972 1.2608395158 71.3773678639 0 0 0
3523 1 1 1.43 17.9468893656 -5.990837849 71.1026217759 0 0 0
3524 1 1 1.43 -2.1860030411 4.9134340636 70.9769044631 0 0 0
3525 1 1 1.43 14.6169518615 -5.8112434885 69.7904210473 0 0 0
3526 1 1 1.43 -4.6142519909 1.5317935235 70.8993407731 0 0 0
3527 1 1 1.43 13.2451672699 -0.5275043708 70.4890798599 0 0 0
3528 1 1 1.43 1.4303211173 -1.3959436469 72.2822153316 0 0 0
3529 1 1 1.43 3.9654673757 4.9171169049 70.8593439308 0 0 0
3530 1 1 1.43 17.9981177942 -1.2502877938 69.9694488475 0 0 0
3531 1 1 1.43 9.6837518416 -0.556672798 69.9050782093 0 0 0
3532 1 1 1.43 7.8254128086 -4.3050816858 69.8405547178 0 0 0
3533 1 1 1.43 -1.6652654522 -0.9022769478 69.0573320559 0 0 0
3534 1 1 1.43 -8.023476337 -0.9897848126 69.9117293721 0 0 0
3535 1 1 1.43 -15.0110121195 -1.1693659781 69.1035839946 0 0 0
3536 1 1 1.43 2.7311242846 1.374205057 69.6743155485 0 0 0
3537 1 1 1.43 -10.8910046301 -5.9679526979 69.9039853233 0 0 0
3538 1 1 1.43 -14.8503790124 -6.0173406968 69.6217179051 0 0 0
3539 1 1 1.43 15.5392076388 1.9672193537 69.0949459419 0 0 0
3540 1 1 1.43 -15.30174403 -9.804020344 69.8081506485 0 0 0
3541 1 1 1.43 12.1416309613 8.4334894257 70.6982635054 0 0 0
3542 1 1 1.43 7.1777507268 -11.2587038482 68.0916663786 0 0 0
3543 1 1 1.43 16.0398764436 -8.7384009353 69.2846339557 0 0 0
3544 1 1 1.43 -13.329678086 8.8959244703 70.4157161672 0 0 0
3545 1 1 1.43 -1.168676332 12.3142693979 69.8648756806 0 0 0
3546 1 1 1.43 -2.175606957 -9.733663629 68.7574575891 0 0 0
3547 1 1 1.43 12.898830224 11.9986313874 69.7332916634 0 0 0
3548 1 1 1.43 -18.2000987435 -11.1469034756 70.7531128607 0 0 0
3549 1 1 1.43 2.1133004094 10.8639339936 68.8579855779 0 0 0
3550 1 1 1.43 -10.0851255115 -9.3912405655 69.4555358622 0 0 0
3551 1 1 1.43 -1.3998291931 8.2197969366 69.5856132168 0 0 0
3552 1 1 1.43 -7.1629818569 -11.0262049782 69.9575464031 0 0 0
3553 1 1 1.43 9.6744414942 10.3964368158 68.7991687791 0 0 0
3554 1 1 1.43 -10.9004834498 1.929534411 70.0699749671 0 0 0
3555 1 1 1.43 3.0842165392 -7.6367249108 68.6646437411 0 0 0
3556 1 1 1.43 -16.9981184322 9.9243036092 71.4619257195 0 0 0
3557 1 1 1.43 -4.7688083017 10.2958700043 69.047900359 0 0 0
3558 1 1 1.43 -14.352277738 -12.2771486887 71.4633164208 0 0 0
3559 1 1 1.43 3.2127080867 -3.7809390116 69.5355161089 0 0 0
3560 1 1 1.43 1.3596586884 8.2318297717 66.7050200578 0 0 0
3561 1 1 1.43 -15.3931410925 -7.4335695378 66.3196501568 0 0 0
3562 1 1 1.43 -4.7676275071 3.5187315392 68.2742291859 0 0 0
3563 1 1 1.43 8.7034687301 3.0301972787 67.608910958 0 0 0
3564 1 1 1.43 -16.499792461 3.003789986 68.6647408249 0 0 0
3565 1 1 1.43 -11.9886034186 -1.4795103173 67.8828661331 0 0 0
3566 1 1 1.43 10.7282964028 -11.3638853721 67.5018089096 0 0 0
3567 1 1 1.43 -5.3610882496 7.3527544681 67.6040665698 0 0 0
3568 1 1 1.43 5.6223687664 4.5097764062 67.7039315269 0 0 0
3569 1 1 1.43 17.8877550793 -4.6243337432 65.9788197373 0 0 0
3570 1 1 1.43 -0.7830280912 4.8671722014 67.2505312317 0 0 0
3571 1 1 1.43 18.205208211 4.3586534095 68.3255481601 0 0 0
3572 1 1 1.43 8.2748483392 6.7075920152 67.2105788087 0 0 0
3573 1 1 1.43 -7.8467710068 4.6018055257 67.4237110631 0 0 0
3574 1 1 1.43 1.1151217896 -11.28322822 67.3989908157 0 0 0
3575 1 1 1.43 -13.7585008241 5.0621321729 67.9894615589 0 0 0
3576 1 1 1.43 -8.6235116396 -1.9929914965 65.2208143174 0 0 0
3577 1 1 1.43 -11.4110303379 10.7983306825 67.4296138589 0 0 0
3578 1 1 1.43 -17.4009128758 6.570396993 67.9616051789 0 0 0
3579 1 1 1.43 15.8245264751 10.8683017295 66.6834613942 0 0 0
3580 1 1 1.43 14.6640271494 -3.0777688784 66.9932056082 0 0 0
3581 1 1 1.43 13.8297316685 5.8254724639 68.0990918096 0 0 0
3582 1 1 1.43 -18.8364685926 -8.3357395096 65.0255530209 0 0 0
3583 1 1 1.43 -0.4010375417 1.0054422179 66.8145890795 0 0 0
3584 1 1 1.43 9.233977741 -8.3717129205 67.9428360007 0 0 0
3585 1 1 1.43 -4.8944839192 -3.193045667 67.4046061561 0 0 0
3586 1 1 1.43 0.5371686084 -3.0617507115 66.5671007814 0 0 0
3587 1 1 1.43 10.7922341827 -2.2741634452 65.4841619122 0 0 0
3588 1 1 1.43 6.5319327832 0.4599884284 66.6572353066 0 0 0
3589 1 1 1.43 -13.4329093615 1.6759311103 66.6160574338 0 0 0
3590 1 1 1.43 -8.4086350921 1.5841301676 66.8394255978 0 0 0
3591 1 1 1.43 -15.8958160698 -3.4301802152 66.4443054295 0 0 0
3592 1 1 1.43 18.2211082753 1.2074914638 66.6926012455 0 0 0
3593 1 1 1.43 3.4135254289 -0.9231761575 67.0880758317 0 0 0
3594 1 1 1.43 12.8003655474 2.2983068167 66.6884526197 0 0 0
3595 1 1 1.43 -10.6995416359 0.8018590701 62.2775807011 0 0 0
3596 1 1 1.43 5.2766027926 9.6985238913 63.9629652142 0 0 0
3597 1 1 1.43 16.7246944054 7.3117711757 66.4809706497 0 0 0
3598 1 1 1.43 2.6760888089 11.4174704824 64.7659226585 0 0 0
3599 1 1 1.43 -17.9478098253 -10.9077594505 66.992524718 0 0 0
3600 1 1 1.43 -9.1287351012 -12.0149097658 66.2658289053 0 0 0
3601 1 1 1.43 14.9480424525 -5.7351596697 63.8615657684 0 0 0
3602 1 1 1.43 12.1212701107 -8.2483717886 65.2606157457 0 0 0
3603 1 1 1.43 14.4451322527 11.9763150812 63.7826328549 0 0 0
3604 1 1 1.43 -1.2537723297 9.8633929854 63.9037939432 0 0 0
3605 1 1 1.43 -9.1856972027 -11.9798183492 62.7011456633 0 0 0
3606 1 1 1.43 -4.0986174061 0.5393226964 66.7195195424 0 0 0
3607 1 1 1.43 10.4812028938 1.4321816602 63.8627385496 0 0 0
3608 1 1 1.43 3.1103062499 6.7048763034 63.2836739188 0 0 0
3609 1 1 1.43 -6.1704953774 12.4991973363 64.5245396539 0 0 0
3610 1 1 1.43 6.3927043052 -3.2199630791 65.9773890542 0 0 0
3611 1 1 1.43 13.3655241755 -2.5288471232 63.4802690072 0 0 0
3612 1 1 1.43 -0.0672944737 3.800702229 64.0865527882 0 0 0
3613 1 1 1.43 -12.9936832183 -2.4680949656 58.9820508763 0 0 0
3614 1 1 1.43 7.5974154651 3.2946597985 63.426778505 0 0 0
3615 1 1 1.43 -3.4751722545 7.2532248885 63.3311378521 0 0 0
3616 1 1 1.43 -9.868160337 -7.6202566018 62.6321129624 0 0 0
3617 1 1 1.43 -6.9180479814 -9.4098372355 63.5592369495 0 0 0
3618 1 1 1.43 -16.5598240514 0.5512980331 65.0503194549 0 0 0
3619 1 1 1.43 -7.9562681032 9.6833296967 63.7399550412 0 0 0
3620 1 1 1.43 5.5989822429 -11.3550463064 63.6025362599 0 0 0
3621 1 1 1.43 -6.1066282215 3.8508333584 64.3894320067 0 0 0
3622 1 1 1.43 -9.5569185884 6.8773594928 63.6597849431 0 0 0
3623 1 1 1.43 -2.6124998968 0.7125097043 63.484928539 0 0 0
3624 1 1 1.43 -13.7939990434 4.2909166663 63.6708665516 0 0 0
3625 1 1 1.43 17.4637226154 9.5869531447 63.9484963591 0 0 0
3626 1 1 1.43 -6.5704534085 -5.7355655466 63.9214391072 0 0 0
3627 1 1 1.43 -17.3916229927 -11.0317521162 63.1178445768 0 0 0
3628 1 1 1.43 18.545299889 -0.5694014227 63.6223547567 0 0 0
3629 1 1 1.43 8.5294190225 12.0501104017 63.4611998205 0 0 0
3630 1 1 1.43 9.4494308747 6.604842359 63.5001613162 0 0 0
3631 1 1 1.43 13.1741301394 4.8062118618 64.3452033942 0 0 0
3632 1 1 1.43 -14.2304459828 10.3649472126 63.3009400677 0 0 0
3633 1 1 1.43 0.5591579723 -6.4531732165 64.6331066798 0 0 0
3634 1 1 1.43 -12.362303567 -4.1946294151 62.9926368154 0 0 0
3635 1 1 1.43 11.7281306466 10.2830658506 63.7596538466 0 0 0
3636 1 1 1.43 -16.1776647038 6.444397969 64.1434321839 0 0 0
3637 1 1 1.43 -13.6270719555 -10.0296673109 61.8521902059 0 0 0
3638 1 1 1.43 -18.1020786863 3.3317579671 63.4527216129 0 0 0
3639 1 1 1.43 4.5980875313 -0.4915044633 63.5095738126 0 0 0
3640 1 1 1.43 7.909553566 -8.0428849736 62.0207385874 0 0 0
3641 1 1 1.43 -0.6590672324 -9.0281334003 62.427310813 0 0 0
3642 1 1 1.43 3.4281108515 -4.2583026148 63.941791441 0 0 0
3643 1 1 1.43 0.9376676466 9.4289114264 59.9375944752 0 0 0
3644 1 1 1.43 -7.7528985661 -3.2853525588 61.9590405308 0 0 0
3645 1 1 1.43 -3.3149774496 -2.6952421294 63.1805547515 0 0 0
3646 1 1 1.43 -0.2760571657 6.412938289 61.583117905 0 0 0
3647 1 1 1.43 -8.7507610689 3.3678059799 61.374125864 0 0 0
3648 1 1 1.43 -4.8789148686 9.9518239565 61.9598442747 0 0 0
3649 1 1 1.43 7.5704438993 9.9478795965 61.2585366981 0 0 0
3650 1 1 1.43 3.8989804918 3.0604118463 61.7724354849 0 0 0
3651 1 1 1.43 -7.0229400606 6.7307037183 61.6660673174 0 0 0
3652 1 1 1.43 9.2899128662 -3.7632275912 62.2942292136 0 0 0
3653 1 1 1.43 11.4591201305 -11.8593882739 61.2117423798 0 0 0
3654 1 1 1.43 6.0551021042 6.0769343336 61.9146420975 0 0 0
3655 1 1 1.43 18.4201538705 -3.8985904386 61.1812434094 0 0 0
3656 1 1 1.43 -16.2935865774 -2.7270376274 60.5622663708 0 0 0
3657 1 1 1.43 -2.8075216637 3.8366688303 61.663274334 0 0 0
3658 1 1 1.43 10.3686442308 4.3131220177 61.2406455506 0 0 0
3659 1 1 1.43 17.1676446097 -11.2737010554 64.2875574965 0 0 0
3660 1 1 1.43 1.6951636384 0.6421962976 60.7174954337 0 0 0
3661 1 1 1.43 -11.174174803 8.8060676548 61.4145216409 0 0 0
3662 1 1 1.43 14.7680528488 -9.0315159311 58.0667441924 0 0 0
3663 1 1 1.43 -10.95917343 -9.9202496713 60.3165395127 0 0 0
3664 1 1 1.43 -13.4348680785 6.6311946683 61.4064866146 0 0 0
3665 1 1 1.43 -7.0030193635 -11.0252702717 60.2813076892 0 0 0
3666 1 1 1.43 -14.9976003344 3.4093238074 60.6467528796 0 0 0
3667 1 1 1.43 -17.6789974224 9.4152009687 62.371110168 0 0 0
3668 1 1 1.43 -10.9099905944 1.2170409106 58.7219493525 0 0 0
3669 1 1 1.43 12.3562664129 7.2579543366 61.9409200339 0 0 0
3670 1 1 1.43 16.7286505232 3.9219175285 61.2613200177 0 0 0
3671 1 1 1.43 18.5919103994 6.5641071358 62.2188227306 0 0 0
3672 1 2 2.2896396396 14.6423826555 9.6935982082 60.6988341133 0 0 0
3673 1 2 2.2896396396 6.6244588593 -11.7754049199 60.0183297623 0 0 0
3674 1 2 2.2896396396 2.6105187532 -10.7495465115 61.0118357629 0 0 0
3675 1 2 2.2896396396 -8.5005193556 -5.5083790232 58.7497602512 0 0 0
3676 1 2 2.2896396396 14.0011811561 0.0318114428 60.2319927928 0 0 0
3677 1 2 2.2896396396 -17.023478062 -7.551724236 59.6067148225 0 0 0
3678 1 2 2.2896396396 -4.1427150062 -8.7048074214 60.3247624523 0 0 0
3679 1 2 2.2896396396 -16.5141294674 1.6260584023 58.3399681885 0 0 0
3680 1 2 2.2896396396 15.6965320917 12.1233906498 58.4878412001 0 0 0
3681 1 2 2.2896396396 -15.2249850118 -5.3854345654 57.4188253719 0 0 0
3682 1 2 2.2896396396 13.1888801456 -3.4534687205 59.579873805 0 0 0
3683 1 2 2.2896396396 8.3810108883 0.2683107083 60.8347339484 0 0 0
3684 1 2 2.2896396396 3.1426516234 12.0429151461 58.1976425714 0 0 0
3685 1 2 2.2896396396 6.1148004498 -3.0709618981 58.8928685476 0 0 0
3686 1 2 2.2896396396 0.5039382452 -2.5690134239 59.8557674595 0 0 0
3687 1 2 2.2896396396 -4.7658150746 0.9125169931 60.66133978 0 0 0
3688 1 2 2.2896396396 -2.536078908 -5.4388241208 60.6092394359 0 0 0
3689 1 2 2.2896396396 4.2869990024 -6.1529409844 60.3485307343 0 0 0
3690 1 2 2.2896396396 -0.3094520544 -11.9275720211 59.1250521758 0 0 0
3691 1 2 2.2896396396 18.9780025604 -1.4310901685 58.0776369128 0 0 0
3692 1 2 2.2896396396 -10.2465446859 -3.4599930228 56.3545413256 0 0 0
3693 1 2 2.2896396396 -6.6815420632 -2.4381663762 58.208469362 0 0 0
3694 1 2 2.2896396396 8.6092651129 -9.4549638351 57.1623366067 0 0 0
3695 1 2 2.2896396396 10.8297913033 -6.8117433768 60.0824692118 0 0 0
3696 1 2 2.2896396396 -9.5328586214 11.9769953393 58.4766724403 0 0 0
3697 1 2 2.2896396396 5.3002217776 3.1647075061 57.836639546 0 0 0
3698 1 2 2.2896396396 -5.2032616994 7.0600538824 57.7684611336 0 0 0
3699 1 2 2.2896396396 16.4810226305 -6.0176854075 58.2048946561 0 0 0
3700 1 2 2.2896396396 -7.7465896451 3.4386988024 57.0585014896 0 0 0
3701 1 2 2.2896396396 17.6971760017 2.6168622956 57.4787309965 0 0 0
3702 1 2 2.2896396396 -3.0621780052 9.9273155984 55.5859160454 0 0 0
3703 1 2 2.2896396396 7.3985933653 7.6113785386 57.2222026939 0 0 0
3704 1 2 2.2896396396 9.6140407848 11.5146635808 57.8854537858 0 0 0
3705 1 2 2.2896396396 -17.6664399515 5.6679395984 57.800730204 0 0 0
3706 1 2 2.2896396396 -15.0221778143 11.7397484384 57.4632544308 0 0 0
3707 1 2 2.2896396396 -18.2884631661 0.2098592685 54.9881566498 0 0 0
3708 1 2 2.2896396396 -15.4808682511 -9.4357611737 55.8085860668 0 0 0
3709 1 2 2.2896396396 -3.815405001 -2.2825345603 55.7031958871 0 0 0
3710 1 2 2.2896396396 8.5584177198 -3.3374270907 56.1185856735 0 0 0
3711 1 2 2.2896396396 0.2079918706 -9.3841464409 55.8881426859 0 0 0
3712 1 2 2.2896396396 12.0535760776 -11.3167120955 56.5217217636 0 0 0
3713 1 2 2.2896396396 -8.3978626848 8.1686620106 54.831311045 0 0 0
3714 1 2 2.2896396396 -4.8850483499 11.4540684527 51.7819912361 0 0 0
3715 1 2 2.2896396396 -8.5558965804 -11.9851823792 52.2994818432 0 0 0
3716 1 2 2.2896396396 -14.7604653839 -5.9817973124 53.0124174271 0 0 0
3717 1 2 2.2896396396 1.0805577785 -7.0754571975 53.0808680971 0 0 0
3718 1 2 2.2896396396 14.8070021981 8.8594673474 56.3308880239 0 0 0
3719 1 2 2.2896396396 11.7147529425 -5.2891756345 54.6189629313 0 0 0
3720 1 2 2.2896396396 -14.6883684023 6.3954177938 55.8503534529 0 0 0
3721 1 2 2.2896396396 -12.86861266 6.2150790202 52.3905559183 0 0 0
3722 1 2 2.2896396396 8.9581130651 1.2604797549 52.0617990749 0 0 0
3723 1 2 2.2896396396 15.5658387162 5.807515756 51.1716886944 0 0 0
3724 1 2 2.2896396396 -0.0709379841 -3.4169960238 53.3948055604 0 0 0
3725 1 2 2.2896396396 0.4224842434 7.0576891549 51.6963608776 0 0 0
3726 1 2 2.2896396396 -4.8513311569 4.9909216405 51.9671766365 0 0 0
3727 1 2 2.2896396396 4.8491026482 7.190913802 51.7485937131 0 0 0
3728 1 2 2.2896396396 -8.9156605964 1.9098763943 51.3427023343 0 0 0
3729 1 2 2.2896396396 3.4733471166 -11.3720017406 49.260515157 0 0 0
3730 1 2 2.2896396396 8.1045115595 5.2083526855 51.0725602641 0 0 0
3731 1 2 2.2896396396 -15.9176630595 1.1178787038 52.2018232948 0 0 0
3732 1 2 2.2896396396 0.0093991682 -10.2473952647 50.0163302136 0 0 0
3733 1 1 1.43 17.9263004646 0.0977605667 50.3669031223 0 0 0
3734 1 1 1.43 0.9134119494 0.5042352019 49.5858444852 0 0 0
3735 1 1 1.43 4.622525984 1.6787164741 49.8699492966 0 0 0
3736 1 1 1.43 -2.4575955176 -0.7348469959 50.600461031 0 0 0
3737 1 1 1.43 13.6348835578 -10.2309419222 51.3495913279 0 0 0
3738 1 1 1.43 12.3042140204 -0.0292999156 50.2639462706 0 0 0
3739 1 1 1.43 -0.4027176281 -6.5143483444 48.9621621976 0 0 0
3740 1 1 1.43 14.9542258578 -6.9525785011 50.1522184754 0 0 0
3741 1 1 1.43 -6.3893294644 -9.7317532421 49.6742958217 0 0 0
3742 1 1 1.43 -17.2235572306 -6.2562690278 50.3408673797 0 0 0
3743 1 1 1.43 -4.6951368016 -6.9100511204 48.6938555186 0 0 0
3744 1 1 1.43 16.4472579502 -3.3331084329 50.8665205438 0 0 0
3745 1 1 1.43 11.4283404977 8.0000364556 49.4231411714 0 0 0
3746 1 1 1.43 -13.5749945823 -8.3990321897 49.9293395194 0 0 0
3747 1 1 1.43 6.8608347352 -8.9741757841 48.7172771898 0 0 0
3748 1 1 1.43 -2.8166165631 -4.633585105 50.7201687708 0 0 0
3749 1 1 1.43 9.8600947388 -6.2721103832 49.374508905 0 0 0
3750 1 1 1.43 12.0602171505 -3.7596398862 49.9414723172 0 0 0
3751 1 1 1.43 13.2821438937 11.181267542 49.3538263574 0 0 0
3752 1 1 1.43 -9.0100865121 -4.1675140737 49.774813247 0 0 0
3753 1 1 1.43 -14.8249765856 -4.4586770379 49.1226989689 0 0 0
3754 1 1 1.43 -17.6169798369 -1.7744749902 50.1728798163 0 0 0
3755 1 1 1.43 -6.6245907293 -1.2770949046 50.8880358664 0 0 0
3756 1 1 1.43 0.591273006 10.9476433144 49.2836438866 0 0 0
3757 1 1 1.43 -12.3273761631 10.8967077552 49.2880609191 0 0 0
3758 1 1 1.43 -11.1568389888 -6.4081840181 51.0937590977 0 0 0
3759 1 1 1.43 -13.9650539597 8.0761780703 49.0421258272 0 0 0
3760 1 1 1.43 17.7262083563 8.6065789154 48.5586619124 0 0 0
3761 1 1 1.43 -5.9788871131 9.7180653169 47.7671089904 0 0 0
3762 1 1 1.43 3.2304736422 -3.4865305621 50.6491830656 0 0 0
3763 1 1 1.43 7.8259297967 1.9052704781 48.2870189695 0 0 0
3764 1 1 1.43 -17.7315624494 1.758926334 49.5058888427 0 0 0
3765 1 1 1.43 16.2782410247 4.7728689039 47.2518796533 0 0 0
3766 1 1 1.43 -7.3966314741 7.0386924138 49.1783401039 0 0 0
3767 1 1 1.43 -18.8527935247 10.4051506289 50.7465945537 0 0 0
3768 1 1 1.43 6.9603722261 10.5187571067 47.964029477 0 0 0
3769 1 1 1.43 -1.52396856 7.4166087538 48.2214378071 0 0 0
3770 1 1 1.43 5.0659717945 7.7570701081 47.3364770744 0 0 0
3771 1 1 1.43 3.2348613727 5.2172788054 48.5157161643 0 0 0
3772 1 1 1.43 -9.944689129 4.6008104571 48.3304052504 0 0 0
3773 1 1 1.43 -16.7762097491 4.7851853846 48.8860818306 0 0 0
3774 1 1 1.43 5.3181034902 -1.6883602199 48.5978878393 0 0 0
3775 1 1 1.43 9.4884877413 5.115673526 48.1478476006 0 0 0
3776 1 1 1.43 13.8440884026 2.3232201755 47.8224071259 0 0 0
3777 1 1 1.43 -11.9549653246 1.6072901871 47.8687391502 0 0 0
3778 1 1 1.43 -3.4878675066 4.0531597624 47.6525568762 0 0 0
3779 1 1 1.43 -14.1231962679 -0.5934471655 48.9692603422 0 0 0
3780 1 1 1.43 -7.309949874 -6.6130465433 47.0641125477 0 0 0
3781 1 1 1.43 -15.0926667578 -11.2525633844 48.0397721127 0 0 0
3782 1 1 1.43 -4.6543887853 12.3812375535 47.2969785988 0 0 0
3783 1 1 1.43 16.6196323314 -9.6899668766 48.6146632971 0 0 0
3784 1 1 1.43 8.6648281467 -11.7357384592 46.991808999 0 0 0
3785 1 1 1.43 9.8643405964 -8.624230026 46.3285483969 0 0 0
3786 1 1 1.43 17.0811580345 11.4604891217 47.0346533211 0 0 0
3787 1 1 1.43 14.0163834634 -11.4302424244 47.5776457223 0 0 0
3788 1 1 1.43 14.6964282241 7.6522049014 47.6070244507 0 0 0
3789 1 1 1.43 2.0055258562 2.7523089724 46.9713754421 0 0 0
3790 1 1 1.43 3.7555255445 -8.3066543766 46.0755758845 0 0 0
3791 1 1 1.43 -10.7619168404 8.3021044419 47.6007809034 0 0 0
3792 1 1 1.43 -4.7446879144 1.0625084839 47.5957196214 0 0 0
3793 1 1 1.43 3.9971152556 10.6639129173 45.7731228257 0 0 0
3794 1 1 1.43 -11.6440690175 -10.9680954272 47.0475748303 0 0 0
3795 1 1 1.43 -9.1313478029 11.2699933632 47.0750387426 0 0 0
3796 1 1 1.43 5.829122517 -5.7660826577 48.2894079696 0 0 0
3797 1 1 1.43 -1.856866111 10.5214789118 46.3227266134 0 0 0
3798 1 1 1.43 12.5444978257 -4.7907946094 46.8667797359 0 0 0
3799 1 1 1.43 11.0579952269 10.0349206577 46.6641852398 0 0 0
3800 1 1 1.43 -15.6347286329 10.6780258394 47.1031028625 0 0 0
3801 1 1 1.43 1.6165092112 7.024273789 46.4549432374 0 0 0
3802 1 1 1.43 -0.1296704257 -8.8939342801 46.2793701837 0 0 0
3803 1 1 1.43 5.7765441235 0.2712428669 45.9340536135 0 0 0
3804 1 1 1.43 -3.9414450525 -8.475947929 44.9522924096 0 0 0
3805 1 1 1.43 -13.7749551851 -8.5673545385 46.5288503206 0 0 0
3806 1 1 1.43 -11.5849343335 -2.558712477 47.7120744616 0 0 0
3807 1 1 1.43 1.5293518378 -11.8024421892 46.3497529207 0 0 0
3808 1 1 1.43 -10.2074160029 -7.8545687318 48.0404909471 0 0 0
3809 1 1 1.43 -1.3654925368 -3.1878341621 47.4124538429 0 0 0
3810 1 1 1.43 19.0118700961 6.6185929882 46.4426515622 0 0 0
3811 1 1 1.43 -4.5669052101 7.7213990869 45.7352428986 0 0 0
3812 1 1 1.43 10.1362460596 2.4211671739 45.9913898928 0 0 0
3813 1 1 1.43 12.7024152204 5.5520178939 46.0383357772 0 0 0
3814 1 1 1.43 -6.6665796908 4.332115402 46.1319331067 0 0 0
3815 1 1 1.43 -18.7368090275 3.1633949927 45.9965987375 0 0 0
3816 1 1 1.43 8.014674459 8.4931955454 45.1994022579 0 0 0
3817 1 1 1.43 -7.0560061023 -2.7375862447 47.3469077334 0 0 0
3818 1 1 1.43 -13.8448450811 4.6970187153 46.5569669078 0 0 0
3819 1 1 1.43 -15.7308116131 1.6093859479 46.3425341525 0 0 0
3820 1 1 1.43 18.6899913113 -7.5668135226 47.3465456419 0 0 0
3821 1 1 1.43 -0.3471231964 4.8410577257 44.9805244598 0 0 0
3822 1 1 1.43 16.8913791488 -5.6622532298 44.6922508423 0 0 0
3823 1 1 1.43 -1.3265620687 1.5230899882 46.0358570191 0 0 0
3824 1 1 1.43 15.999399345 0.9002255502 45.2846011317 0 0 0
3825 1 1 1.43 2.8581726621 -2.7526126899 45.8913238228 0 0 0
3826 1 1 1.43 6.6502886232 5.4032213368 45.5380997248 0 0 0
3827 1 1 1.43 -18.7007758157 -0.5880724332 46.4218503921 0 0 0
3828 1 1 1.43 13.0015033 -0.922537459 46.4578158011 0 0 0
3829 1 1 1.43 8.8361077543 -3.7299598758 47.5672363126 0 0 0
3830 1 1 1.43 -0.6989672968 -1.1382489999 42.9209518609 0 0 0
3831 1 1 1.43 -4.9876071894 -1.492921058 44.7219036808 0 0 0
3832 1 1 1.43 -12.7614343965 -0.7455082106 45.0056699284 0 0 0
3833 1 1 1.43 3.4565227022 1.3163654655 43.4886908144 0 0 0
3834 1 1 1.43 -9.586894084 -5.8693438365 44.2873781284 0 0 0
3835 1 1 1.43 -15.9203810474 -5.339931446 43.6669768241 0 0 0
3836 1 1 1.43 17.1989435582 4.1140053782 43.2813031706 0 0 0
3837 1 1 1.43 -12.0499594619 -10.0887897503 43.3156301313 0 0 0
3838 1 1 1.43 14.4630927756 8.4156026559 44.4377389716 0 0 0
3839 1 1 1.43 9.5474389352 -9.3486480007 42.0830180949 0 0 0
3840 1 1 1.43 18.2456465601 -9.6869730986 44.903612325 0 0 0
3841 1 1 1.43 -13.0336577529 8.1321381058 45.2264834796 0 0 0
3842 1 1 1.43 -0.8367468886 -10.7288617709 42.7915751692 0 0 0
3843 1 1 1.43 -0.4919584614 -6.2835987605 43.9095282166 0 0 0
3844 1 1 1.43 14.5842704253 12.4175127866 43.4971334263 0 0 0
3845 1 1 1.43 -16.0335323693 -10.0547625292 45.1784096098 0 0 0
3846 1 1 1.43 1.5856709069 12.0361974613 42.6528028447 0 0 0
3847 1 1 1.43 -7.9555672617 -10.5694924996 44.7763344495 0 0 0
3848 1 1 1.43 1.843888158 8.382008438 43.6713764181 0 0 0
3849 1 1 1.43 -4.746446916 -11.1915951738 43.2737783314 0 0 0
3850 1 1 1.43 12.030268673 10.2756472292 42.7326049435 0 0 0
3851 1 1 1.43 -9.4102688753 2.0072220108 44.6850723687 0 0 0
3852 1 1 1.43 6.5068288597 -5.3240490472 43.6314194996 0 0 0
3853 1 1 1.43 -15.2295568566 10.3146939702 43.880295769 0 0 0
3854 1 1 1.43 -1.1181397331 9.9609124237 42.3471283538 0 0 0
3855 1 1 1.43 -11.2607169843 11.2403229699 43.3878544534 0 0 0
3856 1 1 1.43 10.4675111672 -3.7813968871 42.9930913785 0 0 0
3857 1 1 1.43 4.4824409678 10.8772811011 42.1968740974 0 0 0
3858 1 1 1.43 -12.7607282734 -6.6734049707 42.357502511 0 0 0
3859 1 1 1.43 -3.266375382 1.9540166089 43.672618068 0 0 0
3860 1 1 1.43 10.4517401728 2.2472266316 42.3943468579 0 0 0
3861 1 1 1.43 -15.4990404988 2.0643763308 43.1779049695 0 0 0
3862 1 1 1.43 -10.4327350802 -2.5245389024 43.0112286657 0 0 0
3863 1 1 1.43 12.4280091906 -7.8779555285 43.4443987873 0 0 0
3864 1 1 1.43 -3.1538381595 6.4383976154 42.3176447404 0 0 0
3865 1 1 1.43 7.9844337079 4.7161304631 42.1844072168 0 0 0
3866 1 1 1.43 18.8346696913 -2.4994094148 42.8933986059 0 0 0
3867 1 1 1.43 1.5465303941 4.1854185815 41.5378910702 0 0 0
3868 1 1 1.43 -17.9094356468 4.4161006077 41.8673966084 0 0 0
3869 1 1 1.43 11.2431622933 6.1109031158 42.0664073273 0 0 0
3870 1 1 1.43 -5.1234663624 3.7625928185 41.5696953155 0 0 0
3871 1 1 1.43 3.1144552609 -10.2749498492 41.7149344799 0 0 0
3872 1 1 1.43 -13.1762866216 5.0823686821 42.5540570005 0 0 0
3873 1 1 1.43 -6.7247689226 -3.9855990485 41.9640282611 0 0 0
3874 1 1 1.43 -7.9608272155 12.6006372401 40.2792743744 0 0 0
3875 1 1 1.43 -15.6030365281 6.7435796799 40.954380651 0 0 0
3876 1 1 1.43 17.1579210581 10.7889964601 41.1507940216 0 0 0
3877 1 1 1.43 16.9297056577 -4.1107176247 39.7015518122 0 0 0
3878 1 1 1.43 14.7941012903 5.6883793571 41.2779954596 0 0 0
3879 1 1 1.43 -17.0517414625 -7.8867938637 41.7261092979 0 0 0
3880 1 1 1.43 1.1907948024 1.4244709991 40.5290185721 0 0 0
3881 1 1 1.43 7.4974855901 -6.534111174 39.9435705853 0 0 0
3882 1 1 1.43 -2.1656739433 -3.9401486324 40.87227744 0 0 0
3883 1 1 1.43 1.7996420265 -3.7548425883 40.6813671208 0 0 0
3884 1 1 1.43 14.0566945389 -2.4571468219 41.6646465844 0 0 0
3885 1 1 1.43 6.9766926211 0.1255382599 42.0014868888 0 0 0
3886 1 1 1.43 -11.7064344369 2.2389007461 41.5914132648 0 0 0
3887 1 1 1.43 -6.3470042477 0.0544791015 41.6617102182 0 0 0
3888 1 1 1.43 -14.2131241172 -2.5637332175 41.7551644264 0 0 0
3889 1 1 1.43 18.6533778776 1.2347588735 41.0570471267 0 0 0
3890 1 1 1.43 3.9356476905 -1.1758335354 40.5577297383 0 0 0
3891 1 1 1.43 14.4764397582 1.6988031047 40.8608867688 0 0 0
3892 1 1 1.43 -7.6360596572 1.2922444628 38.707900417 0 0 0
3893 1 1 1.43 5.7963647356 10.0394971494 39.2397609832 0 0 0
3894 1 1 1.43 17.0053461497 6.5516288696 38.3003679529 0 0 0
3895 1 1 1.43 3.1584951439 12.3015955702 39.0459245766 0 0 0
3896 1 1 1.43 -17.044232006 -11.7521290526 42.61765176 0 0 0
3897 1 1 1.43 -5.9970117176 -9.6883032014 38.3706930873 0 0 0
3898 1 1 1.43 -17.1656427862 -4.3219414806 39.9957837292 0 0 0
3899 1 1 1.43 11.5300715502 -7.2789033615 39.5808346137 0 0 0
3900 1 1 1.43 17.2906354729 -11.51273922 39.3872134571 0 0 0
3901 1 1 1.43 -0.1725752297 9.2413350832 38.362909066 0 0 0
3902 1 1 1.43 -9.9088900748 11.4471422821 37.5089960263 0 0 0
3903 1 1 1.43 -2.124484333 1.1086913547 40.1105222238 0 0 0
3904 1 1 1.43 11.5278134585 1.1905663682 38.3592539334 0 0 0
3905 1 1 1.43 5.3675448959 5.6817986814 38.2647889931 0 0 0
3906 1 1 1.43 -4.409962036 12.3201742152 40.1356799916 0 0 0
3907 1 1 1.43 6.8346786306 -3.083125507 39.5151970705 0 0 0
3908 1 1 1.43 13.3600970389 -3.9687397766 38.3621764345 0 0 0
3909 1 1 1.43 2.1961754697 4.4760850761 37.9037686707 0 0 0
3910 1 1 1.43 -11.1785565823 -0.4550109714 37.3863448316 0 0 0
3911 1 1 1.43 9.1360750291 4.1502835474 38.5456669187 0 0 0
3912 1 1 1.43 -0.9235883005 5.2180541447 38.8928665265 0 0 0
3913 1 1 1.43 -9.0589344738 -7.4693326174 37.1049187841 0 0 0
3914 1 1 1.43 -3.1742788329 -7.7893091152 37.410373873 0 0 0
3915 1 1 1.43 -14.849870021 1.0010039985 38.1865876402 0 0 0
3916 1 1 1.43 -5.8782816196 9.5621944969 38.1254709335 0 0 0
3917 1 1 1.43 6.4511188478 -10.8248966475 38.4482571592 0 0 0
3918 1 1 1.43 -4.6520773176 4.1046710344 38.0899854627 0 0 0
3919 1 1 1.43 -6.8878368802 6.6023428973 40.1136361151 0 0 0
3920 1 1 1.43 1.637011784 -1.4721573597 37.253642717 0 0 0
3921 1 1 1.43 -10.188107965 4.5733251675 37.24522789 0 0 0
3922 1 1 1.43 -18.670526785 11.1474550849 38.6624832644 0 0 0
3923 1 1 1.43 -5.558130651 -6.7127550718 39.6077346043 0 0 0
3924 1 1 1.43 -17.7768785559 -11.1600744953 36.3965003754 0 0 0
3925 1 1 1.43 18.9933148598 -3.3348839039 35.9026358518 0 0 0
3926 1 1 1.43 10.098640053 12.3503357351 38.8256105909 0 0 0
3927 1 1 1.43 10.8734706113 6.5465118775 37.3336140781 0 0 0
3928 1 1 1.43 14.2495408728 4.6218903216 38.0069177973 0 0 0
3929 1 1 1.43 -12.4842793894 9.7288712447 38.5136332388 0 0 0
3930 1 1 1.43 3.2756093243 -6.7996209753 42.0203151418 0 0 0
3931 1 1 1.43 -10.011443571 -4.1769537279 38.4990404496 0 0 0
3932 1 1 1.43 12.4011718945 10.2536954181 36.9480569701 0 0 0
3933 1 1 1.43 -14.065373593 6.927454906 37.3402763877 0 0 0
3934 1 1 1.43 -12.3680501968 -9.1522435241 37.111078017 0 0 0
3935 1 1 1.43 -16.1721172507 4.4020464967 38.390734234 0 0 0
3936 1 1 1.43 6.3784576453 -0.1710007302 37.9676849935 0 0 0
3937 1 1 1.43 8.3551963596 -5.7690899923 35.4038213836 0 0 0
3938 1 1 1.43 1.2708928559 -8.0053540614 35.9072539679 0 0 0
3939 1 1 1.43 3.8708520025 -5.6502593806 37.8035068926 0 0 0
3940 1 1 1.43 3.2210510192 7.7036405787 36.5098400469 0 0 0
3941 1 1 1.43 -5.9599477589 -3.11105473 37.4017458579 0 0 0
3942 1 1 1.43 -1.6841278493 -3.3442833447 36.16842316 0 0 0
3943 1 1 1.43 0.5206532889 5.9085698614 35.3176868934 0 0 0
3944 1 1 1.43 -7.0637724905 3.9740461702 35.5006451504 0 0 0
3945 1 1 1.43 -3.1693138026 10.5605387755 37.0116398019 0 0 0
3946 1 1 1.43 8.9097069844 9.9040986385 36.2042672152 0 0 0
3947 1 1 1.43 6.0747619046 3.0249005246 35.9517198368 0 0 0
3948 1 1 1.43 -3.6075711097 7.1074753064 36.5531458318 0 0 0
3949 1 1 1.43 14.8017653258 0.2734122369 36.5526633836 0 0 0
3950 1 1 1.43 14.0971730824 -12.0552026937 36.8745665103 0 0 0
3951 1 1 1.43 7.6840492777 6.7695894425 36.0846246194 0 0 0
3952 1 1 1.43 -18.6128618941 -5.4466085024 33.0650190807 0 0 0
3953 1 1 1.43 -13.9427676411 -1.9561472791 35.0992674166 0 0 0
3954 1 1 1.43 -0.6618137877 3.0007339828 35.3079629671 0 0 0
3955 1 1 1.43 12.4996823608 4.2023754002 34.2002654889 0 0 0
3956 1 1 1.43 17.2555050542 -12.0115120862 35.8874961476 0 0 0
3957 1 1 1.43 3.3289174086 1.1395370283 33.7071081178 0 0 0
3958 1 1 1.43 -7.0744614099 7.0911411829 36.9104249692 0 0 0
3959 1 1 1.43 15.9945957514 -8.2672393782 32.8491412042 0 0 0
3960 1 1 1.43 -8.0749328938 -10.0561840124 34.9993673363 0 0 0
3961 1 1 1.43 -11.5949688267 8.5715063299 35.2470813437 0 0 0
3962 1 1 1.43 -6.9699522974 -12.3645911081 36.9385486406 0 0 0
3963 1 1 1.43 -13.0694676187 4.3629561104 35.4789835525 0 0 0
3964 1 1 1.43 -15.4803992889 10.3581885034 35.9917213628 0 0 0
3965 1 1 1.43 -9.5865491254 1.2389421902 33.9693526036 0 0 0
3966 1 1 1.43 13.687156543 7.1445442481 35.5371270641 0 0 0
3967 1 1 1.43 19.1314412885 4.1843164214 34.4537001222 0 0 0
3968 1 2 2.2896396396 -18.1357467462 7.9407020077 35.9823782416 0 0 0
3969 1 2 2.2896396396 16.0481362269 9.6510274458 34.8884038748 0 0 0
3970 1 2 2.2896396396 8.6401046358 -10.0144468896 34.9818874036 0 0 0
3971 1 2 2.2896396396 4.8176427154 -9.1527674373 35.4570887262 0 0 0
3972 1 2 2.2896396396 -7.4933573701 -5.5264928236 34.1637239292 0 0 0
3973 1 2 2.2896396396 14.3962702666 1.3272670235 32.6216407245 0 0 0
3974 1 2 2.2896396396 -16.5786605124 -9.7405183032 31.4647501847 0 0 0
3975 1 2 2.2896396396 -2.4740827844 -10.1727321446 32.4943712883 0 0 0
3976 1 2 2.2896396396 -15.8832737072 1.6238082511 35.0503277985 0 0 0
3977 1 2 2.2896396396 14.8027651874 -11.9549353501 32.0176088722 0 0 0
3978 1 2 2.2896396396 -13.8187786246 -7.7157320302 33.0528491506 0 0 0
3979 1 2 2.2896396396 14.3522677564 -2.5251495516 33.3486604027 0 0 0
3980 1 2 2.2896396396 9.6817207187 1.4062731023 33.7339712187 0 0 0
3981 1 2 2.2896396396 5.2673462108 12.1451596295 36.072272585 0 0 0
3982 1 2 2.2896396396 7.8006938911 -2.428943543 34.1732315779 0 0 0
3983 1 2 2.2896396396 1.1201177861 -1.6441280455 32.2267660194 0 0 0
3984 1 2 2.2896396396 -3.5257636795 1.1220029762 35.1899041025 0 0 0
3985 1 2 2.2896396396 -1.3896212519 -6.1650221961 34.0619008829 0 0 0
3986 1 2 2.2896396396 5.1779104402 -5.0535750906 32.1901321553 0 0 0
3987 1 2 2.2896396396 1.5420598954 -11.5649386421 35.2841270634 0 0 0
3988 1 2 2.2896396396 -16.5077909073 -2.4527888357 31.9655369842 0 0 0
3989 1 2 2.2896396396 -10.3784626621 -4.0784129109 32.158809745 0 0 0
3990 1 2 2.2896396396 -4.7221658295 -2.6155291504 34.0801477763 0 0 0
3991 1 2 2.2896396396 10.7775808498 -7.8467068492 32.721976479 0 0 0
3992 1 2 2.2896396396 12.777824361 -5.2209695096 34.7559196601 0 0 0
3993 1 2 2.2896396396 -7.562097423 11.4332116687 33.9040273093 0 0 0
3994 1 2 2.2896396396 6.5234973824 3.8927079855 32.6139737153 0 0 0
3995 1 2 2.2896396396 -3.9190035358 6.4109675699 31.7485624205 0 0 0
3996 1 2 2.2896396396 17.842131929 -6.8159030634 30.051697163 0 0 0
3997 1 2 2.2896396396 -6.5616539659 3.306534687 32.2405924211 0 0 0
3998 1 2 2.2896396396 -18.8076891614 0.9538010369 32.0796489154 0 0 0
3999 1 2 2.2896396396 0.1939979637 10.1241601531 29.8968568674 0 0 0
4000 1 2 2.2896396396 8.7795437839 9.0113456459 30.1731827917 0 0 0
4001 1 2 2.2896396396 11.0919675073 -12.1585025604 33.8952082417 0 0 0
4002 1 2 2.2896396396 -16.3668300538 4.7905177018 31.9472864158 0 0 0
4003 1 2 2.2896396396 -13.6307838687 -12.0050238584 31.7503764041 0 0 0
4004 1 2 2.2896396396 -15.4254706981 1.4292217836 30.7900228271 0 0 0
4005 1 2 2.2896396396 -10.0860879304 -8.3512565823 30.9734290118 0 0 0
4006 1 2 2.2896396396 -4.8012827122 -1.7420211698 30.5814862088 0 0 0
4007 1 2 2.2896396396 10.1579220178 -1.9643107918 30.8476408322 0 0 0
4008 1 2 2.2896396396 2.1215052164 -10.8030790112 29.0329856502 0 0 0
4009 1 2 2.2896396396 11.3539101682 -9.3334855463 28.7080331608 0 0 0
4010 1 2 2.2896396396 -5.1428436002 -10.3049532441 77.4404136959 0 0 0
4011 1 2 2.2896396396 -8.8152916742 -10.2970940953 28.0484026879 0 0 0
4012 1 2 2.2896396396 5.3510904147 -12.3031506694 30.000714189 0 0 0
4013 1 2 2.2896396396 17.2979582966 7.9276684645 27.7683616472 0 0 0
4014 1 2 2.2896396396 13.532700807 -2.5241236259 77.100481854 0 0 0
4015 1 2 2.2896396396 -16.5195510094 8.6739207288 27.9671935584 0 0 0
4016 1 6 -1.14 10.1538033558 10.9850727175 77.1850275369 0 0 0
4017 1 6 -1.14 6.0172761772 -12.3970704229 27.8572189496 0 0 0
4018 1 6 -1.14 -6.6886332939 -10.4087207162 28.7800152074 0 0 0
4019 1 6 -1.14 17.3135310098 12.4869903777 77.3594836992 0 0 0
4020 1 6 -1.14 -4.0662603255 -12.1988119841 77.1231560254 0 0 0
4021 1 6 -1.14 3.2917903567 12.2019105628 28.8773393809 0 0 0
4022 1 6 -1.14 -18.8354775019 -10.3813359355 77.3473486078 0 0 0
4023 1 6 -1.14 16.7195200781 10.0711333953 28.0284716781 0 0 0
4024 1 6 -1.14 -11.8164061873 12.5489147136 77.2113010618 0 0 0
4025 1 6 -1.14 2.5635590139 10.6646627159 76.9414783288 0 0 0
4026 1 6 -1.14 -10.5257398477 10.1544374723 77.3979234525 0 0 0
4027 1 6 -1.14 18.3432626871 10.2238598662 76.4493868931 0 0 0
4028 1 6 -1.14 -4.3654775424 10.223827968 77.2449295354 0 0 0
4029 1 6 -1.14 -10.7476127874 6.8094872482 77.2782671269 0 0 0
4030 1 6 -1.14 7.6183048603 11.246577932 76.616076304 0 0 0
4031 1 6 -1.14 -5.364934982 -8.243275554 76.374608768 0 0 0
4032 1 6 -1.14 18.3125858553 -8.5017158221 28.4298977168 0 0 0
4033 1 6 -1.14 -1.624143712 -11.2518367952 75.0617599238 0 0 0
4034 1 6 -1.14 7.557502136 -11.0778245172 76.5455909228 0 0 0
4035 1 6 -1.14 0.9114382781 6.1473129897 76.4362657881 0 0 0
4036 1 6 -1.14 -10.7196922478 -10.1964937009 76.8686110731 0 0 0
4037 1 6 -1.14 -0.2326115958 -9.8554340953 76.704105857 0 0 0
4038 1 6 -1.14 11.1130521086 -2.1038559621 76.7135639661 0 0 0
4039 1 6 -1.14 13.9533264664 -10.2411024688 76.4976125032 0 0 0
4040 1 6 -1.14 13.634463616 8.9324134485 76.073569323 0 0 0
4041 1 6 -1.14 5.9400266985 -0.0572070928 77.1229881267 0 0 0
4042 1 6 -1.14 7.3177780451 2.5502643992 76.3601291369 0 0 0
4043 1 6 -1.14 9.4179295567 5.3429089432 76.4990880817 0 0 0
4044 1 6 -1.14 -14.671826982 4.0791868803 76.0905281393 0 0 0
4045 1 6 -1.14 -3.5755138589 -6.3998575456 75.8798360202 0 0 0
4046 1 6 -1.14 -11.686858034 8.5127836518 75.5940825566 0 0 0
4047 1 6 -1.14 0.8471657687 8.8379046506 75.9319299168 0 0 0
4048 1 6 -1.14 -7.338387108 6.2991953281 76.0987370584 0 0 0
4049 1 6 -1.14 -5.7181639873 8.3880151042 76.005027732 0 0 0
4050 1 6 -1.14 -18.5831590125 7.7397100535 75.0490445865 0 0 0
4051 1 6 -1.14 -9.3151101284 -4.5483815061 76.4403902958 0 0 0
4052 1 6 -1.14 -16.5102279234 -0.7216715449 74.9968793159 0 0 0
4053 1 6 -1.14 4.5839278372 7.5066078729 75.3116751694 0 0 0
4054 1 6 -1.14 5.4286767734 -2.5463168237 76.1723847964 0 0 0
4055 1 6 -1.14 15.4310502631 3.9153896715 75.1373502038 0 0 0
4056 1 6 -1.14 -2.6390665978 5.4136440387 75.7963759135 0 0 0
4057 1 6 -1.14 6.6176966482 9.2151670177 75.1403798412 0 0 0
4058 1 6 -1.14 -2.0465445108 11.2488756979 76.8057459329 0 0 0
4059 1 6 -1.14 18.4448600622 -8.0756298959 76.2074673487 0 0 0
4060 1 6 -1.14 12.3096778346 -4.1471885886 75.8477097003 0 0 0
4061 1 6 -1.14 13.1199320707 12.5026493479 75.7374985213 0 0 0
4062 1 6 -1.14 -7.410744816 -10.3580685704 76.6117818235 0 0 0
4063 1 6 -1.14 17.5669761525 -10.9612195137 75.3789105449 0 0 0
4064 1 6 -1.14 -9.2291692606 -8.2374075158 77.0955233876 0 0 0
4065 1 6 -1.14 -11.5295964912 -1.9153703389 76.9858927692 0 0 0
4066 1 6 -1.14 -4.5113550722 0.7373389854 75.5857120726 0 0 0
4067 1 6 -1.14 -18.612698949 12.4294330263 75.8904182996 0 0 0
4068 1 6 -1.14 2.0930228882 -11.8434282622 77.2627716124 0 0 0
4069 1 6 -1.14 18.509828798 -2.3432031531 74.5421144777 0 0 0
4070 1 6 -1.14 5.4063929671 -12.4150847459 75.6595172367 0 0 0
4071 1 6 -1.14 13.8482330817 -8.078548929 74.9852081323 0 0 0
4072 1 6 -1.14 2.7665260574 3.994491767 75.1649322426 0 0 0
4073 1 6 -1.14 12.1362102967 -8.396556061 77.0342593068 0 0 0
4074 1 6 -1.14 -3.4278829391 -2.1108265405 76.4349750783 0 0 0
4075 1 6 -1.14 15.7971294225 10.9499447264 76.052912062 0 0 0
4076 1 6 -1.14 8.0504401655 -8.3658888859 76.1678626711 0 0 0
4077 1 6 -1.14 11.3137606352 7.9018680997 75.8542397175 0 0 0
4078 1 6 -1.14 -11.684586824 -7.7525669153 76.0273975825 0 0 0
4079 1 6 -1.14 14.6553972107 -4.3078319561 73.6035406496 0 0 0
4080 1 6 -1.14 -7.6890914758 12.3213129938 75.50438255 0 0 0
4081 1 6 -1.14 -15.6711661983 1.8407497027 75.1008757165 0 0 0
4082 1 6 -1.14 1.8112444779 -9.6304215264 75.1133495608 0 0 0
4083 1 6 -1.14 -13.0765520612 -3.8963079833 76.182497823 0 0 0
4084 1 6 -1.14 -7.2606086095 -5.7628868625 75.2012619983 0 0 0
4085 1 6 -1.14 11.8172872556 0.1023442505 74.3990153668 0 0 0
4086 1 6 -1.14 -16.0870197631 8.2958814526 75.9530563676 0 0 0
4087 1 6 -1.14 11.5538131568 -10.5594448624 75.4715217539 0 0 0
4088 1 6 -1.14 17.6922677192 2.3453850514 74.7941916118 0 0 0
4089 1 6 -1.14 16.1685946353 8.3500176835 76.1286370441 0 0 0
4090 1 6 -1.14 -9.0834835925 8.5171261307 75.8970463355 0 0 0
4091 1 6 -1.14 8.5742786584 3.892826862 74.4521698348 0 0 0
4092 1 6 -1.14 0.6955856632 11.2767234322 75.0491335882 0 0 0
4093 1 6 -1.14 2.8123696276 9.9210872989 74.4026983495 0 0 0
4094 1 6 -1.14 13.461763831 6.3693274298 75.1582719775 0 0 0
4095 1 6 -1.14 -17.6550930925 5.5919198755 75.9425930825 0 0 0
4096 1 6 -1.14 -12.9797872479 -10.3997374736 75.6977335037 0 0 0
4097 1 6 -1.14 -11.4284303394 5.9957563493 75.0121938327 0 0 0
4098 1 6 -1.14 -3.6957776594 3.2001990212 75.111058072 0 0 0
4099 1 6 -1.14 5.5146550882 -5.0558593341 75.3104302678 0 0 0
4100 1 6 -1.14 -3.3602733931 8.9326411699 75.0864307182 0 0 0
4101 1 6 -1.14 15.8881288399 -6.3356985533 74.4176140483 0 0 0
4102 1 6 -1.14 -5.2078420324 10.6230602611 74.6365782381 0 0 0
4103 1 6 -1.14 -13.4242478099 6.8994128434 76.5177580012 0 0 0
4104 1 6 -1.14 9.1758316092 9.7709493459 74.8807455202 0 0 0
4105 1 6 -1.14 -10.1216463364 10.6670688788 74.9083579517 0 0 0
4106 1 6 -1.14 11.195151704 -2.4543953217 74.0527269375 0 0 0
4107 1 6 -1.14 -0.0880475951 0.3090101052 75.8709926193 0 0 0
4108 1 6 -1.14 -17.455471383 10.2184442638 74.8875628253 0 0 0
4109 1 6 -1.14 7.3715222282 11.4224498936 74.0735328569 0 0 0
4110 1 6 -1.14 2.7473931604 0.8703629252 74.6473003695 0 0 0
4111 1 6 -1.14 5.3508000371 4.1635295925 75.1193213632 0 0 0
4112 1 6 -1.14 7.7634726062 -1.4357424872 75.7411450138 0 0 0
4113 1 6 -1.14 -1.5713380985 -4.0839985799 76.2030320434 0 0 0
4114 1 6 -1.14 1.8822130395 6.9196479062 74.2265257619 0 0 0
4115 1 6 -1.14 3.2004847999 -3.682278248 75.4535781061 0 0 0
4116 1 6 -1.14 -11.1226810945 -3.1263432162 74.7843640927 0 0 0
4117 1 6 -1.14 -0.682377822 7.1597062496 74.6926797594 0 0 0
4118 1 6 -1.14 7.1218090512 6.6416650927 75.4580214033 0 0 0
4119 1 6 -1.14 -13.705983125 3.0461727027 73.819800344 0 0 0
4120 1 6 -1.14 11.2016868036 4.1443986785 74.9047426637 0 0 0
4121 1 6 -1.14 15.4557920129 0.2897936954 73.4249408067 0 0 0
4122 1 6 -1.14 -18.0743657105 -5.0677642529 75.955773444 0 0 0
4123 1 6 -1.14 -14.0410571365 -6.0454373755 75.024529568 0 0 0
4124 1 6 -1.14 -1.386533005 -1.7131180236 75.0344976894 0 0 0
4125 1 6 -1.14 13.6153548025 -1.6391792633 75.0050588177 0 0 0
4126 1 6 -1.14 -6.6912407925 -2.4566146555 75.3772619661 0 0 0
4127 1 6 -1.14 -5.2479569897 6.11914092 74.5956731651 0 0 0
4128 1 6 -1.14 -0.879310778 3.6685418868 74.9391000825 0 0 0
4129 1 6 -1.14 9.2981351733 1.4620134736 74.8899802798 0 0 0
4130 1 6 -1.14 9.6405279924 -3.9675519751 75.4228546694 0 0 0
4131 1 6 -1.14 -15.4463449226 0.4151063254 72.9577447751 0 0 0
4132 1 6 -1.14 17.9141802938 6.2633457069 76.5623048657 0 0 0
4133 1 6 -1.14 -7.0813367201 -1.5407357953 72.9138961289 0 0 0
4134 1 6 -1.14 13.5922107711 2.1199636774 73.4741706222 0 0 0
4135 1 6 -1.14 -7.231851032 7.7642819557 73.9770596577 0 0 0
4136 1 6 -1.14 5.3826877606 -0.4450183195 74.6269425083 0 0 0
4137 1 6 -1.14 6.8874609016 1.9633257236 73.7418527674 0 0 0
4138 1 6 -1.14 -8.6319519095 1.7667487065 74.1399569617 0 0 0
4139 1 6 -1.14 9.7897310581 6.098074687 73.9781645293 0 0 0
4140 1 6 -1.14 -15.4973425535 -3.6825908703 75.1587683877 0 0 0
4141 1 6 -1.14 -8.4460548504 -3.6918255249 74.0313854479 0 0 0
4142 1 6 -1.14 -9.6542479904 -5.9974462427 74.2161602816 0 0 0
4143 1 6 -1.14 -6.7354340606 3.6133379186 74.5839090233 0 0 0
4144 1 6 -1.14 -9.2557119765 4.2665564982 74.1703786559 0 0 0
4145 1 6 -1.14 17.3524970912 -4.2972635475 73.2008520913 0 0 0
4146 1 6 -1.14 -16.1348980256 4.1271841209 73.930873162 0 0 0
4147 1 6 -1.14 17.5002647374 4.8110729021 74.0519131372 0 0 0
4148 1 6 -1.14 1.1598801745 -1.8598597139 74.5534930658 0 0 0
4149 1 6 -1.14 6.0514098597 7.438162037 73.1812427387 0 0 0
4150 1 6 -1.14 16.0968083989 2.7637032851 72.8606533498 0 0 0
4151 1 6 -1.14 -17.8577879411 1.3394940634 73.5746141573 0 0 0
4152 1 6 -1.14 -9.8972790543 -9.0131292483 74.6785271974 0 0 0
4153 1 6 -1.14 14.9289330216 -11.4475512501 73.7397568885 0 0 0
4154 1 6 -1.14 -4.8623866011 1.9050418213 73.1476181145 0 0 0
4155 1 6 -1.14 1.3913987702 2.5319801172 73.159674348 0 0 0
4156 1 6 -1.14 -7.3723290213 -8.1051493222 72.9233427854 0 0 0
4157 1 6 -1.14 -2.7012560163 4.7254743318 73.2507677281 0 0 0
4158 1 6 -1.14 -11.3508918576 1.5587517738 74.3970156704 0 0 0
4159 1 6 -1.14 -2.4580277251 1.2127147856 74.0765558489 0 0 0
4160 1 6 -1.14 2.3874349337 -12.1328098877 73.3818796908 0 0 0
4161 1 6 -1.14 -13.1310300424 -1.3427665728 75.0298337115 0 0 0
4162 1 6 -1.14 -15.850916706 -8.7323897959 73.8567395302 0 0 0
4163 1 6 -1.14 4.0524632522 2.6456591051 73.3064157858 0 0 0
4164 1 6 -1.14 -9.752499226 -0.1664233114 75.5239246227 0 0 0
4165 1 6 -1.14 6.4370209279 -8.9721621855 73.3645673858 0 0 0
4166 1 6 -1.14 12.4210185086 9.6924013297 73.3248632838 0 0 0
4167 1 6 -1.14 17.5173996945 -1.7223453609 72.2708841323 0 0 0
4168 1 6 -1.14 18.1475461979 -7.7581276189 73.4718743999 0 0 0
4169 1 6 -1.14 4.0003914599 5.2316631599 73.1214531028 0 0 0
4170 1 6 -1.14 15.2923135507 9.2801280657 73.9092297582 0 0 0
4171 1 6 -1.14 15.6481483743 -5.9860554167 71.8457622185 0 0 0
4172 1 6 -1.14 -5.4909937919 -10.9581051548 75.0717040566 0 0 0
4173 1 6 -1.14 -9.6134928456 7.1578193273 72.2315962278 0 0 0
4174 1 6 -1.14 -7.9508751889 -10.5836004664 74.1451495272 0 0 0
4175 1 6 -1.14 -16.6512545661 7.8745239758 73.3905458308 0 0 0
4176 1 6 -1.14 -3.3381731866 -3.7062088232 74.3654389932 0 0 0
4177 1 6 -1.14 -12.9996387438 -8.641680241 73.0362023883 0 0 0
4178 1 6 -1.14 11.0041090899 11.8015191344 73.6112678664 0 0 0
4179 1 6 -1.14 4.2671537391 -7.5769485688 73.6831884657 0 0 0
4180 1 6 -1.14 13.0915707576 -1.4060847332 72.564429106 0 0 0
4181 1 6 -1.14 -2.1924689934 11.2429975015 73.4935894944 0 0 0
4182 1 6 -1.14 -0.455870781 9.4877429049 73.0142764621 0 0 0
4183 1 6 -1.14 -8.1478807685 10.4013412273 72.5149088479 0 0 0
4184 1 6 -1.14 -17.2902752038 -10.792757343 74.157321352 0 0 0
4185 1 6 -1.14 -14.1279728599 10.6893423678 74.7122816374 0 0 0
4186 1 6 -1.14 -12.9176007089 9.3762325575 72.7378164814 0 0 0
4187 1 6 -1.14 13.6761922515 -9.8888054641 72.0833436063 0 0 0
4188 1 6 -1.14 -4.3705033181 -12.1186160123 72.4379507263 0 0 0
4189 1 6 -1.14 4.7606896554 12.3256485976 72.5337114247 0 0 0
4190 1 6 -1.14 17.4865743373 11.2359908702 73.2459270554 0 0 0
4191 1 6 -1.14 1.9556899953 8.6935164203 71.7135977324 0 0 0
4192 1 6 -1.14 12.1919321419 5.44280518 72.3627104938 0 0 0
4193 1 6 -1.14 0.4995388393 -9.8580023505 71.9861342559 0 0 0
4194 1 6 -1.14 -11.6478550032 4.7792450389 72.143988749 0 0 0
4195 1 6 -1.14 -0.0548124787 -0.0014637856 73.2402245167 0 0 0
4196 1 6 -1.14 -5.9815855547 10.5437451782 71.1009608851 0 0 0
4197 1 6 -1.14 -0.0513781067 5.0868896436 71.8679018772 0 0 0
4198 1 6 -1.14 2.968783996 0.6672681177 71.9684215081 0 0 0
4199 1 6 -1.14 -14.8037434252 -11.2598047114 73.4919576537 0 0 0
4200 1 6 -1.14 19.1280147894 9.2689410554 72.4558210191 0 0 0
4201 1 6 -1.14 -3.7063458537 8.3545411375 69.513675456 0 0 0
4202 1 6 -1.14 14.7023842458 1.3390781079 71.126158036 0 0 0
4203 1 6 -1.14 13.1522637522 11.98527204 72.094626561 0 0 0
4204 1 6 -1.14 10.1328957713 3.0003384403 71.7785749822 0 0 0
4205 1 6 -1.14 -5.9969242619 -3.9598597239 73.3116644188 0 0 0
4206 1 6 -1.14 -9.4619676396 -9.4303081516 72.2779754786 0 0 0
4207 1 6 -1.14 4.9877941363 9.7952137558 72.1787208098 0 0 0
4208 1 6 -1.14 -18.7379894133 4.5759368697 71.9139836702 0 0 0
4209 1 6 -1.14 -9.1032739392 -6.9192861706 71.3532760947 0 0 0
4210 1 6 -1.14 7.6784666036 4.5507000615 71.5095868728 0 0 0
4211 1 6 -1.14 8.6556515202 -9.8363136857 69.6805679733 0 0 0
4212 1 6 -1.14 4.2045207611 -10.1815334916 73.3266519615 0 0 0
4213 1 6 -1.14 -7.2938697062 -12.2197776341 71.8036079853 0 0 0
4214 1 6 -1.14 10.371430861 7.7292700973 71.8592363427 0 0 0
4215 1 6 -1.14 -3.0223327968 -11.4687811594 70.1633689638 0 0 0
4216 1 6 -1.14 -6.6754402411 5.5592140919 71.4839128126 0 0 0
4217 1 6 -1.14 5.9055375249 5.9975558989 70.3753673901 0 0 0
4218 1 6 -1.14 -14.4094565384 6.4828046353 73.1035206769 0 0 0
4219 1 6 -1.14 -4.4649139009 8.2282621833 72.1054129107 0 0 0
4220 1 6 -1.14 -13.1601531961 1.8946505378 70.8466439533 0 0 0
4221 1 6 -1.14 -11.5824871786 -8.2004914741 70.7919377321 0 0 0
4222 1 6 -1.14 -12.7012250615 11.962258401 72.8218505104 0 0 0
4223 1 6 -1.14 -2.4267128111 2.6063447474 70.8970434519 0 0 0
4224 1 6 -1.14 -0.1546864297 11.7842191259 71.8444624388 0 0 0
4225 1 6 -1.14 -10.3678687212 -11.3970110444 73.7257824513 0 0 0
4226 1 6 -1.14 16.0173756953 -9.2057455559 72.9752901542 0 0 0
4227 1 6 -1.14 -18.3533284229 11.8170465368 72.0278948593 0 0 0
4228 1 6 -1.14 8.4574840953 9.3857106224 70.9482157061 0 0 0
4229 1 6 -1.14 6.0254500183 1.2230684272 70.5710009581 0 0 0
4230 1 6 -1.14 14.0633607716 -8.0783057402 70.3359155761 0 0 0
4231 1 6 -1.14 8.4025006734 6.800461293 70.4181860525 0 0 0
4232 1 6 -1.14 -16.3946003873 -10.2680994444 71.7573948348 0 0 0
4233 1 6 -1.14 13.8218812016 7.4686948901 72.3110371569 0 0 0
4234 1 6 -1.14 -7.6731060036 -8.9606669822 70.4241177268 0 0 0
4235 1 6 -1.14 17.3876828687 -8.1477694267 70.9660813832 0 0 0
4236 1 6 -1.14 -5.1730608766 3.6923961342 70.5497649933 0 0 0
4237 1 6 -1.14 -16.4830468508 3.4075598881 71.0108662331 0 0 0
4238 1 6 -1.14 -11.8300241623 7.2126667397 70.9263854485 0 0 0
4239 1 6 -1.14 -8.7793850318 3.0322755622 70.5679737484 0 0 0
4240 1 6 -1.14 -16.5286819167 5.9239178246 71.6533650154 0 0 0
4241 1 6 -1.14 18.4669356141 -10.0604433388 72.3076078885 0 0 0
4242 1 6 -1.14 1.5343861852 -8.5262089805 69.9467418047 0 0 0
4243 1 6 -1.14 -6.853216239 1.1649211678 70.8048870901 0 0 0
4244 1 6 -1.14 -15.3615901182 8.1914937343 71.1199348428 0 0 0
4245 1 6 -1.14 14.6387715135 5.0405183013 71.9058439009 0 0 0
4246 1 6 -1.14 -4.2207963476 6.1113923132 70.6699816888 0 0 0
4247 1 6 -1.14 -13.4210227358 -10.1965184483 71.0703919959 0 0 0
4248 1 6 -1.14 11.2024648763 10.6179076134 71.058265408 0 0 0
4249 1 6 -1.14 -14.215044454 -7.8075975608 70.886800405 0 0 0
4250 1 6 -1.14 18.9126259112 0.9224106943 70.9079301299 0 0 0
4251 1 6 -1.14 1.7572159285 6.3889083785 70.5891369188 0 0 0
4252 1 6 -1.14 0.9885140076 8.5783513007 69.1576047399 0 0 0
4253 1 6 -1.14 -2.1236860208 10.2541823389 71.0503514259 0 0 0
4254 1 6 -1.14 11.3786970221 0.8690492473 70.7238622377 0 0 0
4255 1 6 -1.14 -1.0848543704 -8.5996148096 70.38418025 0 0 0
4256 1 6 -1.14 -15.03940723 10.8731388596 72.319665249 0 0 0
4257 1 6 -1.14 -5.1118273289 -10.0406541903 70.8819453151 0 0 0
4258 1 6 -1.14 -0.0626712265 -10.7820843985 69.481798973 0 0 0
4259 1 6 -1.14 4.4026291475 3.048781821 69.5236297677 0 0 0
4260 1 6 -1.14 3.0792434257 11.1270067552 70.8609440877 0 0 0
4261 1 6 -1.14 9.206032939 1.8338182985 69.6348645571 0 0 0
4262 1 6 -1.14 15.8660331758 -6.8390870524 68.1853130805 0 0 0
4263 1 6 -1.14 -0.6758231966 5.9512977578 69.4568337028 0 0 0
4264 1 6 -1.14 17.455962031 2.9556592621 70.0433989337 0 0 0
4265 1 6 -1.14 -13.5722377336 5.3710675156 70.280309382 0 0 0
4266 1 6 -1.14 -3.7676430476 1.5549350612 68.8179031976 0 0 0
4267 1 6 -1.14 13.0989584496 6.466842718 70.1140237693 0 0 0
4268 1 6 -1.14 -15.4917608859 0.9455122467 69.7127410054 0 0 0
4269 1 6 -1.14 -2.0779387013 7.3217867771 71.5757981809 0 0 0
4270 1 6 -1.14 9.2033147007 -12.2793888614 68.9392278761 0 0 0
4271 1 6 -1.14 -13.2614284426 0.3462673285 68.6166720729 0 0 0
4272 1 6 -1.14 -8.9615499183 0.8863225178 69.2077369966 0 0 0
4273 1 6 -1.14 10.2475503137 8.3108581712 69.2903141027 0 0 0
4274 1 6 -1.14 7.7062381004 4.9594433245 68.7729886532 0 0 0
4275 1 6 -1.14 -17.8379812731 4.9614181743 69.4431416172 0 0 0
4276 1 6 -1.14 -1.169857017 1.2985552481 68.9258258295 0 0 0
4277 1 6 -1.14 -2.4340374931 3.8332787392 68.6318709839 0 0 0
4278 1 6 -1.14 4.6729555882 0.5615557308 68.4650979775 0 0 0
4279 1 6 -1.14 -5.9631057337 5.5013015103 68.8075183399 0 0 0
4280 1 6 -1.14 -14.1369044115 2.8199069239 68.549063329 0 0 0
4281 1 6 -1.14 6.5343904287 2.3591441466 68.1009933907 0 0 0
4282 1 6 -1.14 -7.1266602549 2.7141762991 68.5004359269 0 0 0
4283 1 6 -1.14 17.401179254 0.6610798677 68.8334156712 0 0 0
4284 1 6 -1.14 14.196935388 11.6698757742 67.8810431202 0 0 0
4285 1 6 -1.14 -12.7454253087 -5.1959244003 68.8575934104 0 0 0
4286 1 6 -1.14 0.0678017643 11.7238352229 68.0585879604 0 0 0
4287 1 6 -1.14 -13.9952376935 -2.8871414897 68.1055981522 0 0 0
4288 1 6 -1.14 -0.9596883448 -1.2874510381 66.8257378737 0 0 0
4289 1 6 -1.14 -18.7363285789 2.2685896695 68.5894427904 0 0 0
4290 1 6 -1.14 2.3498239472 10.3262729278 66.6212742244 0 0 0
4291 1 6 -1.14 -15.751912491 -7.9139289486 68.5320611325 0 0 0
4292 1 6 -1.14 -3.3821447911 -1.581870641 67.6091316425 0 0 0
4293 1 6 -1.14 11.6474941827 11.6394312469 67.828437304 0 0 0
4294 1 6 -1.14 15.6700040003 -5.3072519016 66.0405752653 0 0 0
4295 1 6 -1.14 1.8879273807 1.1626042714 67.3695819187 0 0 0
4296 1 6 -1.14 -14.9598808383 -5.1857171776 67.5276739901 0 0 0
4297 1 6 -1.14 14.3282609999 3.4598835145 67.9045482516 0 0 0
4298 1 6 -1.14 -11.3764520035 -12.024965551 66.6367787844 0 0 0
4299 1 6 -1.14 3.0475857565 9.395267347 63.4055504116 0 0 0
4300 1 6 -1.14 8.7995789631 -10.4073633144 66.6929577373 0 0 0
4301 1 6 -1.14 2.7726144697 -3.0780269439 67.3384283488 0 0 0
4302 1 6 -1.14 -0.1783684159 6.7067078822 66.053224081 0 0 0
4303 1 6 -1.14 17.7419412442 -6.8847166031 66.2232899016 0 0 0
4304 1 6 -1.14 -8.1329669326 3.3510993002 65.4888797441 0 0 0
4305 1 6 -1.14 16.5215669635 11.6388195405 64.7219090823 0 0 0
4306 1 6 -1.14 11.2723755861 -9.0831724868 67.1675779835 0 0 0
4307 1 6 -1.14 3.1945894854 -5.5653938989 67.9865947018 0 0 0
4308 1 6 -1.14 15.9883461218 5.3003506446 67.2934850458 0 0 0
4309 1 6 -1.14 9.4356735955 4.9578134245 66.0845615427 0 0 0
4310 1 6 -1.14 -4.9604198545 9.6726737175 66.8628851782 0 0 0
4311 1 6 -1.14 -8.316797255 -10.4894836344 67.9644195445 0 0 0
4312 1 6 -1.14 -8.4584179975 11.7661841997 64.4830783643 0 0 0
4313 1 6 -1.14 -17.5144698308 -9.7181346967 68.9715335727 0 0 0
4314 1 6 -1.14 12.8048839605 -3.542643267 65.5112639509 0 0 0
4315 1 6 -1.14 -6.4437268235 5.8539666011 65.9417238672 0 0 0
4316 1 6 -1.14 16.7531411812 2.8568584403 67.1753643592 0 0 0
4317 1 6 -1.14 -10.9767729445 -11.453086646 64.2185741671 0 0 0
4318 1 6 -1.14 0.4606846033 3.0188192887 66.1878250791 0 0 0
4319 1 6 -1.14 -15.9987550591 4.7015514599 67.1306048267 0 0 0
4320 1 6 -1.14 -2.0130239142 4.3571039207 65.1867693631 0 0 0
4321 1 6 -1.14 10.553863083 -10.9227020057 64.8238663661 0 0 0
4322 1 6 -1.14 1.378784743 8.0303847381 61.8572334896 0 0 0
4323 1 6 -1.14 6.2217164407 6.1754287222 66.2599379773 0 0 0
4324 1 6 -1.14 -11.2180731919 11.0499279389 65.0046940637 0 0 0
4325 1 6 -1.14 18.8404753018 5.9665771689 66.6277538879 0 0 0
4326 1 6 -1.14 12.8228487985 -6.1362400552 64.8153567274 0 0 0
4327 1 6 -1.14 -3.030366771 -0.9969884432 65.0749128244 0 0 0
4328 1 6 -1.14 -17.4044499652 -8.6356472795 66.646442619 0 0 0
4329 1 6 -1.14 7.8993869145 -11.0172907589 64.3028162941 0 0 0
4330 1 6 -1.14 4.9764983506 11.7456799454 64.8147417872 0 0 0
4331 1 6 -1.14 -4.4686563275 3.2001934101 65.8951300929 0 0 0
4332 1 6 -1.14 8.9396072307 2.5729296036 65.1973512703 0 0 0
4333 1 6 -1.14 -8.3327033358 -4.2357739254 64.1601828857 0 0 0
4334 1 6 -1.14 -5.0489730448 7.8911172019 65.0916820405 0 0 0
4335 1 6 -1.14 -2.347639432 1.723618656 65.7045412383 0 0 0
4336 1 6 -1.14 -15.7426717651 2.1732011715 66.3476925823 0 0 0
4337 1 6 -1.14 -7.3234081283 -10.7416207719 65.6097829077 0 0 0
4338 1 6 -1.14 2.0677214123 -4.912989991 65.6011801256 0 0 0
4339 1 6 -1.14 7.8091882163 7.7288103964 64.9556946385 0 0 0
4340 1 6 -1.14 -9.4454901113 2.4026826824 63.2552222584 0 0 0
4341 1 6 -1.14 15.5269594449 8.9531387911 65.3721968956 0 0 0
4342 1 6 -1.14 -0.3790473116 11.4833197759 65.4681453007 0 0 0
4343 1 6 -1.14 -13.8100730055 3.9210486149 65.8938534706 0 0 0
4344 1 6 -1.14 -13.3657663639 12.5791633919 64.7119239126 0 0 0
4345 1 6 -1.14 11.4895713298 3.3231591301 65.1037118254 0 0 0
4346 1 6 -1.14 0.8446175606 8.4335733916 64.3710626428 0 0 0
4347 1 6 -1.14 13.2546272963 6.3959524921 66.0683509219 0 0 0
4348 1 6 -1.14 1.1547372713 -11.7994345738 64.4367928707 0 0 0
4349 1 6 -1.14 -12.6454890443 9.0503815089 63.9863691456 0 0 0
4350 1 6 -1.14 -17.6244053868 7.630696346 65.5846373819 0 0 0
4351 1 6 -1.14 -9.2318403005 -9.8081652983 63.4045843432 0 0 0
4352 1 6 -1.14 14.7636750523 3.5971527494 65.4355897931 0 0 0
4353 1 6 -1.14 13.0270082981 8.4819299673 64.3379409266 0 0 0
4354 1 6 -1.14 5.4116990541 7.270251038 63.9271099659 0 0 0
4355 1 6 -1.14 13.2359761725 10.9144787027 65.5602366415 0 0 0
4356 1 6 -1.14 5.2334027114 -1.1133959077 65.6208488272 0 0 0
4357 1 6 -1.14 -0.9815213751 12.343244473 63.1059061839 0 0 0
4358 1 6 -1.14 -10.1162798068 9.3107459369 63.3502082127 0 0 0
4359 1 6 -1.14 0.8303116585 10.4930293457 62.6326555659 0 0 0
4360 1 6 -1.14 -10.5487137644 -5.5938404489 63.5640340828 0 0 0
4361 1 6 -1.14 17.9811821015 7.3598096535 64.5631566013 0 0 0
4362 1 6 -1.14 -14.9504388955 -10.6190806642 63.5969126217 0 0 0
4363 1 6 -1.14 4.5145273482 -4.3244220423 65.8829506763 0 0 0
4364 1 6 -1.14 -1.3229422841 7.4255159082 63.5854339758 0 0 0
4365 1 6 -1.14 -18.6886126334 1.3306985794 64.8184089495 0 0 0
4366 1 6 -1.14 -8.2871788098 4.8252313547 63.3141151693 0 0 0
4367 1 6 -1.14 -3.2199963544 9.74217206 64.9770695409 0 0 0
4368 1 6 -1.14 15.0712514007 -10.8340722195 63.3510794493 0 0 0
4369 1 6 -1.14 0.8263318124 5.8577231013 63.7261041626 0 0 0
4370 1 6 -1.14 7.5357588875 9.9627622034 63.6514033967 0 0 0
4371 1 6 -1.14 -7.3716612601 7.379492574 63.8595902368 0 0 0
4372 1 6 -1.14 -5.6924152285 10.3531876633 64.2066849822 0 0 0
4373 1 6 -1.14 -18.8904151156 -10.5711839387 64.940938239 0 0 0
4374 1 6 -1.14 -5.3552734247 5.8615316185 63.5417147189 0 0 0
4375 1 6 -1.14 12.6630386579 -9.7700871411 63.4537397716 0 0 0
4376 1 6 -1.14 9.887885715 8.8844189082 63.612004876 0 0 0
4377 1 6 -1.14 9.7542492349 4.3027826054 63.4348831315 0 0 0
4378 1 6 -1.14 -18.5667918097 9.8218537335 64.5196648118 0 0 0
4379 1 6 -1.14 -6.9993330726 -11.5611608314 62.479641054 0 0 0
4380 1 6 -1.14 12.3091578417 -12.3491223331 63.3229262353 0 0 0
4381 1 6 -1.14 -3.3573698596 2.8071340974 63.5753915676 0 0 0
4382 1 6 -1.14 -11.6617823236 6.9233171123 62.9726942958 0 0 0
4383 1 6 -1.14 -11.5823183238 -9.2519548059 62.7055632296 0 0 0
4384 1 6 -1.14 7.1816138895 5.4465262543 63.7798111053 0 0 0
4385 1 6 -1.14 -13.9441076583 6.6050340792 63.8699805433 0 0 0
4386 1 6 -1.14 -7.560224783 -7.4471807527 62.6101872419 0 0 0
4387 1 6 -1.14 -15.9991968755 4.0669412037 64.5031859219 0 0 0
4388 1 6 -1.14 17.5792493857 -1.7484596498 61.9085868748 0 0 0
4389 1 6 -1.14 -11.922301371 10.9429876674 62.4726727231 0 0 0
4390 1 6 -1.14 3.3121554566 -11.3035135046 63.1982827743 0 0 0
4391 1 6 -1.14 -16.0493630955 9.1272836617 64.1236431802 0 0 0
4392 1 6 -1.14 11.5423792883 6.3824778009 64.0967760587 0 0 0
4393 1 6 -1.14 -18.4521397002 5.4573421869 64.1244602201 0 0 0
4394 1 6 -1.14 14.8597062878 9.8453338418 63.0271153177 0 0 0
4395 1 6 -1.14 -2.1472387783 -1.0227746898 62.1429101381 0 0 0
4396 1 6 -1.14 1.3637997944 -9.764856529 62.8347288032 0 0 0
4397 1 6 -1.14 11.0912805788 -2.1829220216 63.0464171834 0 0 0
4398 1 6 -1.14 -14.6781147244 -1.1587656938 60.2911225713 0 0 0
4399 1 6 -1.14 6.544790143 12.1576628796 62.0200881428 0 0 0
4400 1 6 -1.14 0.7810279181 -12.1397093993 61.2827586079 0 0 0
4401 1 6 -1.14 -6.1295752513 -4.9526726824 61.7874120262 0 0 0
4402 1 6 -1.14 -2.5310015859 1.2839904267 61.1741686229 0 0 0
4403 1 6 -1.14 -2.6255158699 9.6839185618 62.056572899 0 0 0
4404 1 6 -1.14 10.5583299639 0.2336409716 61.9593436204 0 0 0
4405 1 6 -1.14 1.6867143022 2.7697208012 61.5251624956 0 0 0
4406 1 6 -1.14 6.1612081168 -9.5115789059 62.2069777323 0 0 0
4407 1 6 -1.14 3.8042624133 5.8544452542 61.2107668091 0 0 0
4408 1 6 -1.14 -8.3350227999 -2.7135653095 59.7863713779 0 0 0
4409 1 6 -1.14 -10.8168962487 2.3918874005 60.7208800598 0 0 0
4410 1 6 -1.14 -4.7836760912 7.8080788128 61.1665453472 0 0 0
4411 1 6 -1.14 3.8895750223 0.5200856549 61.4999309836 0 0 0
4412 1 6 -1.14 -14.5082214069 1.4632403889 59.5721310359 0 0 0
4413 1 6 -1.14 -0.5769364761 4.1705871986 61.8202599099 0 0 0
4414 1 6 -1.14 -12.556741846 -0.2768900296 59.0320446002 0 0 0
4415 1 6 -1.14 -4.7501022757 11.8858285902 58.0342108984 0 0 0
4416 1 6 -1.14 -7.023638294 4.7000987676 60.5602770598 0 0 0
4417 1 6 -1.14 -3.3468091035 10.3425795029 59.6824301962 0 0 0
4418 1 6 -1.14 7.7128737667 11.2788866063 59.3565730471 0 0 0
4419 1 6 -1.14 -9.3396087069 7.3296909501 61.3792409469 0 0 0
4420 1 6 -1.14 -7.1264954397 9.2496091269 61.631329534 0 0 0
4421 1 6 -1.14 -8.9260995588 -8.6621497327 60.7760953816 0 0 0
4422 1 6 -1.14 -13.0092724202 4.0611924376 61.5714230308 0 0 0
4423 1 6 -1.14 -11.6840942934 7.023440808 60.1145022007 0 0 0
4424 1 6 -1.14 7.7198727316 7.6265109567 61.719686295 0 0 0
4425 1 6 -1.14 8.650162406 2.7153407701 61.2131602668 0 0 0
4426 1 6 -1.14 12.0774667192 3.9811973706 59.5756982114 0 0 0
4427 1 6 -1.14 10.2494519848 11.3020943882 62.0518422742 0 0 0
4428 1 6 -1.14 12.6716518738 4.8087713567 61.927383828 0 0 0
4429 1 6 -1.14 6.2734325325 9.5834516457 57.8818744154 0 0 0
4430 1 6 -1.14 18.279554252 9.1494058861 61.9384214909 0 0 0
4431 1 6 -1.14 17.2491861058 -2.2906756623 59.4489324898 0 0 0
4432 1 6 -1.14 -17.4839470821 12.3323255784 61.6764322461 0 0 0
4433 1 6 -1.14 -0.3576743706 -0.4684213439 60.2732151771 0 0 0
4434 1 6 -1.14 -2.7082038922 6.0773579861 61.2632467716 0 0 0
4435 1 6 -1.14 -4.8684164968 3.1783394822 60.8458580312 0 0 0
4436 1 6 -1.14 6.0926732716 3.7325226936 61.6137210167 0 0 0
4437 1 6 -1.14 -13.579499588 8.967835054 61.2318396527 0 0 0
4438 1 6 -1.14 8.40441462 -7.0390341001 60.0686502163 0 0 0
4439 1 6 -1.14 16.2414782872 -0.0984063815 60.5246437188 0 0 0
4440 1 6 -1.14 -7.0439473628 -6.797456573 60.0958904919 0 0 0
4441 1 6 -1.14 16.6188831921 6.1814390628 61.1899910134 0 0 0
4442 1 6 -1.14 -0.9429417021 11.1433408092 60.7486213743 0 0 0
4443 1 6 -1.14 12.4234488813 -1.4992485826 60.9373091357 0 0 0
4444 1 6 -1.14 -6.2812904112 -9.0802612738 61.0300674907 0 0 0
4445 1 6 -1.14 -12.9370486265 -8.903588748 59.9253061484 0 0 0
4446 1 6 -1.14 -10.6253660176 -2.3737492623 58.4235872532 0 0 0
4447 1 6 -1.14 0.040496595 -6.6919367951 62.3673101947 0 0 0
4448 1 6 -1.14 14.2900970234 7.4766035785 60.5321697034 0 0 0
4449 1 6 -1.14 -16.1606843923 -7.2832163391 56.5188922989 0 0 0
4450 1 6 -1.14 -16.0689700303 10.145605269 61.0170543216 0 0 0
4451 1 6 -1.14 -15.4340785134 5.3199241105 61.7856700727 0 0 0
4452 1 6 -1.14 10.2135932228 6.6765842126 61.2973217287 0 0 0
4453 1 6 -1.14 12.3232611888 9.6572802461 61.3707108819 0 0 0
4454 1 6 -1.14 -17.0969298985 2.8983531023 60.5531370815 0 0 0
4455 1 6 -1.14 -17.3323371311 7.152658367 62.1168101223 0 0 0
4456 1 6 -1.14 1.4563658745 5.0188338383 60.4028834358 0 0 0
4457 1 6 -1.14 -18.2394733857 -3.0251167145 59.5839958126 0 0 0
4458 1 6 -1.14 3.9207084726 -2.5514725228 57.9076653702 0 0 0
4459 1 6 -1.14 -6.3557759904 -4.4507909055 59.1653704175 0 0 0
4460 1 6 -1.14 18.9497356154 4.3631897497 61.6123914058 0 0 0
4461 1 6 -1.14 2.155822114 -1.0705426909 59.1636913748 0 0 0
4462 1 6 -1.14 -10.485968873 4.9069689583 60.9839973737 0 0 0
4463 1 6 -1.14 9.786861184 -1.9879758545 60.7598366771 0 0 0
4464 1 6 -1.14 -4.8486005605 5.5998214623 59.631121891 0 0 0
4465 1 6 -1.14 11.0374288109 11.4383717629 59.636587732 0 0 0
4466 1 6 -1.14 -14.8439502096 -7.1610153181 58.9070690566 0 0 0
4467 1 6 -1.14 -13.1301428795 -4.5948962901 57.9277966248 0 0 0
4468 1 6 -1.14 -13.8590812843 11.4270522492 60.7092551549 0 0 0
4469 1 6 -1.14 6.2394212009 1.1760730028 60.4634455771 0 0 0
4470 1 6 -1.14 -0.2215686473 -9.6401410575 60.1242161983 0 0 0
4471 1 6 -1.14 -2.9769622014 -0.7617612461 59.7106423199 0 0 0
4472 1 6 -1.14 12.681364323 -9.3277113702 57.3801315383 0 0 0
4473 1 6 -1.14 5.9418031608 -7.8068011281 60.1517300412 0 0 0
4474 1 6 -1.14 8.0505195625 5.2195491993 60.8807120517 0 0 0
4475 1 6 -1.14 -1.9065094009 -7.5961227447 60.0768729541 0 0 0
4476 1 6 -1.14 -12.1208483907 -11.6629484628 61.1710225623 0 0 0
4477 1 6 -1.14 -8.7698302713 1.9212328682 58.6421861493 0 0 0
4478 1 6 -1.14 -9.071013005 -11.7330944438 60.3154471948 0 0 0
4479 1 6 -1.14 -9.5718223251 -0.2563692562 59.7613879333 0 0 0
4480 1 6 -1.14 -7.7030066152 -0.4192623521 57.934718092 0 0 0
4481 1 6 -1.14 -14.969532838 -0.295190868 57.8437658667 0 0 0
4482 1 6 -1.14 16.7903926062 10.5527708873 60.2764923863 0 0 0
4483 1 6 -1.14 14.6136961576 4.8540260985 60.1344596897 0 0 0
4484 1 6 -1.14 17.8374363262 0.4753099649 58.5362767706 0 0 0
4485 1 6 -1.14 -5.8771969128 10.0436045931 59.4811171236 0 0 0
4486 1 6 -1.14 -3.4899765689 -3.2235779277 60.6496805724 0 0 0
4487 1 6 -1.14 1.9406065792 -11.0552141884 58.8469498646 0 0 0
4488 1 6 -1.14 4.610908973 -0.2794365154 58.947652273 0 0 0
4489 1 6 -1.14 4.7924471491 -10.3738633028 60.237365684 0 0 0
4490 1 6 -1.14 -4.5509909227 -6.2426796797 60.0693627327 0 0 0
4491 1 6 -1.14 1.0200987329 11.3280917116 58.6370453898 0 0 0
4492 1 6 -1.14 -0.3546044283 -4.7491305177 60.5908419578 0 0 0
4493 1 6 -1.14 -10.6328289956 -5.2578132382 57.8256007842 0 0 0
4494 1 6 -1.14 -15.425188046 -2.8634704105 58.0546777515 0 0 0
4495 1 6 -1.14 4.0752931586 2.1688770592 59.5218671696 0 0 0
4496 1 6 -1.14 -1.251389107 8.760380617 59.9837492325 0 0 0
4497 1 6 -1.14 -12.3730156832 -7.1781325147 58.0393226843 0 0 0
4498 1 6 -1.14 18.4009880836 -5.1333356367 59.2973659436 0 0 0
4499 1 6 -1.14 5.4976567051 11.9816038837 58.343340188 0 0 0
4500 1 6 -1.14 9.9397237205 -4.5424552144 60.1718403908 0 0 0
4501 1 6 -1.14 14.7821937551 9.9440506029 58.4035768285 0 0 0
4502 1 6 -1.14 16.6983469346 2.4180995988 59.6050636085 0 0 0
4503 1 6 -1.14 -17.1867596199 -5.3011207107 58.6560123808 0 0 0
4504 1 6 -1.14 -18.5691948438 10.5398583113 60.0778678752 0 0 0
4505 1 6 -1.14 14.4256387108 -6.7764951737 57.4140065541 0 0 0
4506 1 6 -1.14 -8.1863323436 -3.8835936709 57.2580109776 0 0 0
4507 1 6 -1.14 -3.2780993193 7.3938101504 59.0021413785 0 0 0
4508 1 6 -1.14 9.9821876496 -11.2491242868 57.694826499 0 0 0
4509 1 6 -1.14 -4.5028323019 9.3049593183 57.3792831871 0 0 0
4510 1 6 -1.14 3.9214160994 5.0362982139 58.6007801156 0 0 0
4511 1 6 -1.14 -4.9571133451 -10.7530288079 59.1431101984 0 0 0
4512 1 6 -1.14 7.6732726783 11.7085481462 56.8055936956 0 0 0
4513 1 6 -1.14 17.0150028837 -8.2375477011 57.7870320655 0 0 0
4514 1 6 -1.14 -17.488272131 5.5088014074 60.0850282239 0 0 0
4515 1 6 -1.14 -9.3778355786 6.2874003422 59.0703864594 0 0 0
4516 1 6 -1.14 -5.8728626122 3.5064823436 58.4856774473 0 0 0
4517 1 6 -1.14 7.1559062418 3.4277619702 59.1005278571 0 0 0
4518 1 6 -1.14 -7.0950881538 7.7123061226 59.4455452964 0 0 0
4519 1 6 -1.14 6.3630578883 -5.4975389789 59.0639432181 0 0 0
4520 1 6 -1.14 12.2203930144 -5.5502795394 58.6043551147 0 0 0
4521 1 6 -1.14 -17.2054013714 -1.2538093646 56.7164486214 0 0 0
4522 1 6 -1.14 7.2021571853 -7.5731334151 57.8353685445 0 0 0
4523 1 6 -1.14 18.0867588793 8.4210284124 59.3990376032 0 0 0
4524 1 6 -1.14 -16.4474712923 11.9675513655 59.2269075486 0 0 0
4525 1 6 -1.14 8.5702166092 7.2074984095 59.2695777481 0 0 0
4526 1 6 -1.14 0.7061871401 -7.1298290062 59.9145220352 0 0 0
4527 1 6 -1.14 4.9861444646 7.4937514422 57.8324599684 0 0 0
4528 1 6 -1.14 9.8135708641 9.2928260748 60.2899839673 0 0 0
4529 1 6 -1.14 -14.761985215 9.5430985367 58.8535968421 0 0 0
4530 1 6 -1.14 15.956164662 6.7362263821 58.6852943555 0 0 0
4531 1 6 -1.14 10.3703877035 -8.1299026312 57.994513516 0 0 0
4532 1 6 -1.14 -14.0045641199 -9.2467345996 57.5385519689 0 0 0
4533 1 6 -1.14 -15.4515148931 7.2715648411 60.0873360145 0 0 0
4534 1 6 -1.14 8.4577848764 -3.2032557117 58.4452954233 0 0 0
4535 1 6 -1.14 -4.2514214468 -2.4169173886 57.9929190574 0 0 0
4536 1 6 -1.14 -18.9013787473 3.6932871758 58.8598356656 0 0 0
4537 1 6 -1.14 12.0344621636 -6.9928840542 56.3167286017 0 0 0
4538 1 6 -1.14 -7.2240315311 5.7203024201 57.7405120508 0 0 0
4539 1 6 -1.14 -18.39216734 1.5467723264 56.7947174509 0 0 0
4540 1 6 -1.14 10.6495054077 -9.3425403226 55.8125561528 0 0 0
4541 1 6 -1.14 18.3776204187 6.3643087034 57.6842556512 0 0 0
4542 1 6 -1.14 6.0318957851 5.2366266169 57.1421204773 0 0 0
4543 1 6 -1.14 9.0835405407 9.2068537613 57.8010722097 0 0 0
4544 1 6 -1.14 -16.1326461639 3.9407911493 58.2100502474 0 0 0
4545 1 6 -1.14 -16.2447706975 7.4957228081 57.6272815497 0 0 0
4546 1 6 -1.14 -14.7956101803 -11.6163322943 55.815354747 0 0 0
4547 1 6 -1.14 -0.0044921012 -7.233482158 55.105338217 0 0 0
4548 1 6 -1.14 11.2832090475 11.6553817683 56.3951410056 0 0 0
4549 1 6 -1.14 -6.8089615678 11.7207555022 53.017634092 0 0 0
4550 1 6 -1.14 8.4261702978 -10.1623124909 50.2871379485 0 0 0
4551 1 6 -1.14 -3.130428631 -11.8416507435 48.8098280062 0 0 0
4552 1 6 -1.14 -16.0377648345 -11.5246310573 51.5344114487 0 0 0
4553 1 6 -1.14 -0.9686562987 -12.2556147038 50.3031043508 0 0 0
4554 1 6 -1.14 4.45866346 -12.035604208 51.1830342908 0 0 0
4555 1 6 -1.14 -14.5068239577 -8.1888216773 53.9882088654 0 0 0
4556 1 6 -1.14 17.0033817638 12.2852200897 51.0118829943 0 0 0
4557 1 6 -1.14 15.2731987471 -10.1439857092 52.8487220013 0 0 0
4558 1 6 -1.14 14.3864916368 8.207212646 51.8140218172 0 0 0
4559 1 6 -1.14 -8.6353208215 -8.9822607975 50.5488854981 0 0 0
4560 1 6 -1.14 5.6782145087 11.0893213517 49.9966253046 0 0 0
4561 1 6 -1.14 -8.3799936412 11.3567649429 50.5435349413 0 0 0
4562 1 6 -1.14 -16.5478489046 11.1439308088 50.7392876123 0 0 0
4563 1 6 -1.14 -3.052479932 11.0269841696 50.2404018532 0 0 0
4564 1 6 -1.14 -10.6574667806 6.5450634909 51.6554961908 0 0 0
4565 1 6 -1.14 9.1333922013 12.2236712413 49.9742803482 0 0 0
4566 1 6 -1.14 -2.2141589983 -9.5190642837 49.554311753 0 0 0
4567 1 6 -1.14 -14.0975676284 -9.6486904609 51.8289780447 0 0 0
4568 1 6 -1.14 2.2266689502 -10.1011959134 50.8906668249 0 0 0
4569 1 6 -1.14 10.3364643506 -7.9862658106 50.8704809957 0 0 0
4570 1 6 -1.14 2.7535017335 6.7937503431 50.8116471335 0 0 0
4571 1 6 -1.14 -6.7672725175 -11.6269178805 50.8136374474 0 0 0
4572 1 6 -1.14 4.6224216225 -8.9068895585 51.5599740879 0 0 0
4573 1 6 -1.14 13.2652980812 -2.9157806786 47.9152288998 0 0 0
4574 1 6 -1.14 16.6551909196 -7.8265700155 52.3800296624 0 0 0
4575 1 6 -1.14 15.3624088394 10.2686795342 50.300429506 0 0 0
4576 1 6 -1.14 13.0022792366 -7.8866594829 51.0790055474 0 0 0
4577 1 6 -1.14 8.4287014721 0.1725819281 50.1798617746 0 0 0
4578 1 6 -1.14 10.7944829074 1.7024934912 50.5797315444 0 0 0
4579 1 6 -1.14 -18.3248770403 8.4918902895 49.4845593467 0 0 0
4580 1 6 -1.14 13.3330928899 5.800868581 50.2852021403 0 0 0
4581 1 6 -1.14 -12.3906912221 3.8765060479 52.0004895662 0 0 0
4582 1 6 -1.14 -2.7223680952 -6.9149227492 49.8765742185 0 0 0
4583 1 6 -1.14 -9.4604182273 8.8014504074 50.8916798717 0 0 0
4584 1 6 -1.14 3.994245485 8.9182877135 50.1284727039 0 0 0
4585 1 6 -1.14 -5.2378940413 6.5393850758 50.3625925917 0 0 0
4586 1 6 -1.14 -3.4887869726 8.4874397367 49.5562346315 0 0 0
4587 1 6 -1.14 -15.9178909324 9.3400544413 48.9316007247 0 0 0
4588 1 6 -1.14 -6.9465290609 -3.6455996665 51.0459275578 0 0 0
4589 1 6 -1.14 -15.6367542128 2.4548778302 50.3231094997 0 0 0
4590 1 6 -1.14 8.7510910141 6.9098980522 49.5190141929 0 0 0
4591 1 6 -1.14 8.0149708354 -2.325243443 49.3377954556 0 0 0
4592 1 6 -1.14 17.0299166003 4.7227581442 49.8080726477 0 0 0
4593 1 6 -1.14 -0.3534791569 6.1670266217 49.7370845881 0 0 0
4594 1 6 -1.14 8.4964360644 9.6497931473 49.5640442559 0 0 0
4595 1 6 -1.14 1.377362901 -11.3361240484 48.5272631324 0 0 0
4596 1 6 -1.14 -12.878983498 -7.4113800271 52.1076096525 0 0 0
4597 1 6 -1.14 -10.1524096526 -10.9431378756 51.0615266825 0 0 0
4598 1 6 -1.14 14.3992636188 -4.4940383109 49.6130186429 0 0 0
4599 1 6 -1.14 13.2744143108 -11.6034677999 49.6056758501 0 0 0
4600 1 6 -1.14 -4.5408124656 -8.6681491033 50.1518055343 0 0 0
4601 1 6 -1.14 -15.6403630687 -9.4174762936 49.7856569096 0 0 0
4602 1 6 -1.14 -6.9855256962 -7.5808986461 49.2383269825 0 0 0
4603 1 6 -1.14 -8.8913239449 -0.3985746365 51.0291723025 0 0 0
4604 1 6 -1.14 -1.259984276 1.163111649 50.1092826164 0 0 0
4605 1 6 -1.14 -18.5080690696 -12.3163738562 51.2041796032 0 0 0
4606 1 6 -1.14 5.6449843326 -11.0529038134 48.5007304504 0 0 0
4607 1 6 -1.14 -18.1695105039 0.6956865925 51.4660452731 0 0 0
4608 1 6 -1.14 9.3345449257 -8.3847659516 48.5822658847 0 0 0
4609 1 6 -1.14 18.952672405 -6.8374003924 51.5213854812 0 0 0
4610 1 6 -1.14 5.8368002381 5.8266381166 50.1115215126 0 0 0
4611 1 6 -1.14 16.9718827573 -5.6112020595 50.8659570112 0 0 0
4612 1 6 -1.14 -1.5650034294 -2.7193910187 51.2853110711 0 0 0
4613 1 6 -1.14 15.669234783 12.3734581817 48.7386562046 0 0 0
4614 1 6 -1.14 11.5678696546 -5.7730702292 50.9504347031 0 0 0
4615 1 6 -1.14 13.591866379 8.7524129489 49.3040773861 0 0 0
4616 1 6 -1.14 -9.199066658 -6.5446461266 49.9866708073 0 0 0
4617 1 6 -1.14 18.3374190372 -1.9618725968 51.134420925 0 0 0
4618 1 6 -1.14 -5.9492370492 11.3798568544 49.5489283991 0 0 0
4619 1 6 -1.14 -12.8183911554 2.5086662087 49.8470432001 0 0 0
4620 1 6 -1.14 6.1960968228 -7.3859942647 50.1210927289 0 0 0
4621 1 6 -1.14 -11.0633145026 -1.7162701261 49.8532171074 0 0 0
4622 1 6 -1.14 -4.9060155685 -5.098314948 50.0228152164 0 0 0
4623 1 6 -1.14 16.4371956033 0.4086502245 48.669258288 0 0 0
4624 1 6 -1.14 -14.0249992603 9.9081523257 50.528170792 0 0 0
4625 1 6 -1.14 15.4861845853 -9.294461648 50.4607679676 0 0 0
4626 1 6 -1.14 -18.4393184747 4.0288269048 50.2803661192 0 0 0
4627 1 6 -1.14 17.6200314062 10.7222150844 49.1024094018 0 0 0
4628 1 6 -1.14 -7.7156993291 9.3196519242 49.0282117229 0 0 0
4629 1 6 -1.14 12.3302382743 3.3766142435 49.2813463249 0 0 0
4630 1 6 -1.14 3.0169249584 11.298697721 49.3629563979 0 0 0
4631 1 6 -1.14 4.7315601675 10.0050034721 47.86828784 0 0 0
4632 1 6 -1.14 15.9326797335 7.6989722347 49.8517027781 0 0 0
4633 1 6 -1.14 -16.0704720102 6.9062873292 49.6512488587 0 0 0
4634 1 6 -1.14 -11.181317783 -8.5231726988 50.1319820122 0 0 0
4635 1 6 -1.14 -9.6971787927 6.7417748992 49.2309965098 0 0 0
4636 1 6 -1.14 -1.3984171661 3.7451585273 49.0622434799 0 0 0
4637 1 6 -1.14 7.9284399024 -4.9098523676 49.2553290383 0 0 0
4638 1 6 -1.14 -1.352296515 9.6889743167 48.6378142183 0 0 0
4639 1 6 -1.14 -15.0525566561 -6.3418120411 50.7488429369 0 0 0
4640 1 6 -1.14 -3.6846354851 10.3665594025 47.753482236 0 0 0
4641 1 6 -1.14 -11.7925484423 8.1153251405 49.7655254114 0 0 0
4642 1 6 -1.14 11.0267207072 10.3525341087 49.2218808256 0 0 0
4643 1 6 -1.14 0.3389738636 -8.5616738483 48.4815871367 0 0 0
4644 1 6 -1.14 -10.083985531 10.188380744 48.8233097911 0 0 0
4645 1 6 -1.14 13.7891230565 0.0824400163 48.5604902334 0 0 0
4646 1 6 -1.14 1.5441400509 -0.6535194093 47.2640677948 0 0 0
4647 1 6 -1.14 -14.6697973885 11.721292607 48.9375664564 0 0 0
4648 1 6 -1.14 9.1615236208 11.2167560763 47.5603170256 0 0 0
4649 1 6 -1.14 4.7955368168 3.7380770264 49.0449343174 0 0 0
4650 1 6 -1.14 9.8683344216 4.0571839984 50.2611784204 0 0 0
4651 1 6 -1.14 10.4664673594 -1.605809855 50.0707700314 0 0 0
4652 1 6 -1.14 1.0028053732 -3.3292142668 51.2687439932 0 0 0
4653 1 6 -1.14 2.9299545372 7.4003964489 48.2981093473 0 0 0
4654 1 6 -1.14 5.6941710675 -3.6251649886 49.4678511249 0 0 0
4655 1 6 -1.14 -8.5642894138 -2.046076663 49.0080517384 0 0 0
4656 1 6 -1.14 1.2361305449 8.6730083724 50.0439454624 0 0 0
4657 1 6 -1.14 9.9131139911 8.3105586054 47.6532046145 0 0 0
4658 1 6 -1.14 -10.3543426366 3.2194388253 50.1875118677 0 0 0
4659 1 6 -1.14 14.1065136395 4.8250109622 47.9028585544 0 0 0
4660 1 6 -1.14 -18.5768845691 -0.1407080286 48.7541704084 0 0 0
4661 1 6 -1.14 -15.7304898296 -0.424826056 50.4859617789 0 0 0
4662 1 6 -1.14 -11.1897057303 -4.0957564626 50.6274299076 0 0 0
4663 1 6 -1.14 0.1187922873 -1.8395143815 49.2305395699 0 0 0
4664 1 6 -1.14 15.4506066431 -2.0351913238 49.1441676964 0 0 0
4665 1 6 -1.14 -2.980463832 -2.2111593362 48.8731267856 0 0 0
4666 1 6 -1.14 -3.2906574737 6.1057044047 48.5687810488 0 0 0
4667 1 6 -1.14 1.2550558685 4.177975531 48.819476589 0 0 0
4668 1 6 -1.14 10.0419241495 2.6336674415 48.1795973518 0 0 0
4669 1 6 -1.14 10.8515708793 -4.5226255737 48.2924386702 0 0 0
4670 1 6 -1.14 -14.391742837 1.4596575483 48.1606823262 0 0 0
4671 1 6 -1.14 16.924315962 6.9667103939 47.3819719637 0 0 0
4672 1 6 -1.14 -4.7662748481 -0.2828662498 49.4571590703 0 0 0
4673 1 6 -1.14 15.9863870861 2.5626369874 47.2137197925 0 0 0
4674 1 6 -1.14 -5.376525796 7.479523407 47.9484320691 0 0 0
4675 1 6 -1.14 6.0623321445 0.5327398063 48.2834089749 0 0 0
4676 1 6 -1.14 7.4096850514 4.1819733105 48.857778362 0 0 0
4677 1 6 -1.14 -7.8158166381 2.1960060026 49.1465110447 0 0 0
4678 1 6 -1.14 11.6076280807 5.6627738391 48.2917518105 0 0 0
4679 1 6 -1.14 -13.1989867167 -9.8859717499 48.272661472 0 0 0
4680 1 6 -1.14 -13.3045505583 -2.8401879103 49.3974347419 0 0 0
4681 1 6 -1.14 -5.5568716046 -2.6594868666 49.2082484159 0 0 0
4682 1 6 -1.14 -7.0245898331 -4.7385704986 48.4934858045 0 0 0
4683 1 6 -1.14 -5.5876009942 3.1055923101 48.0788419495 0 0 0
4684 1 6 -1.14 -7.5660187848 4.6731936206 48.3407034296 0 0 0
4685 1 6 -1.14 18.907018481 -5.6224540876 49.0088048444 0 0 0
4686 1 6 -1.14 -14.5334731386 4.1369034635 48.6597252576 0 0 0
4687 1 6 -1.14 18.7592335257 4.6664309299 47.7840086745 0 0 0
4688 1 6 -1.14 2.7449748029 -1.9756997751 48.9720613616 0 0 0
4689 1 6 -1.14 7.2823264461 8.1226764973 47.7589093781 0 0 0
4690 1 6 -1.14 18.0613408023 2.4163053907 48.9561691095 0 0 0
4691 1 6 -1.14 -17.0983324572 2.9199762767 47.6105178835 0 0 0
4692 1 6 -1.14 -9.8981168657 -10.0964862388 48.5251373252 0 0 0
4693 1 6 -1.14 18.2348954572 -11.1847929172 49.2943493313 0 0 0
4694 1 6 -1.14 -2.6385901149 1.7756332261 47.9378631395 0 0 0
4695 1 6 -1.14 3.0859264719 1.0738962685 45.751364472 0 0 0
4696 1 6 -1.14 -4.8265989061 -10.2338016834 47.7821924743 0 0 0
4697 1 6 -1.14 -0.2981269595 5.5779269839 47.2546423987 0 0 0
4698 1 6 -1.14 -9.6679313752 2.4795808307 47.2382322752 0 0 0
4699 1 6 -1.14 -0.0089031802 1.914639488 47.9560040479 0 0 0
4700 1 6 -1.14 3.8941269687 -12.1665699227 46.9227179613 0 0 0
4701 1 6 -1.14 -12.532861733 -0.5106731077 47.300063491 0 0 0
4702 1 6 -1.14 -14.0768235238 -11.1583827851 46.0028669995 0 0 0
4703 1 6 -1.14 3.0672274219 1.1186387355 48.3589039153 0 0 0
4704 1 6 -1.14 -9.8654076725 0.3779914947 48.7883374521 0 0 0
4705 1 6 -1.14 7.7844118284 -9.5605498874 46.6212868007 0 0 0
4706 1 6 -1.14 14.8602140627 9.6681687075 46.500638678 0 0 0
4707 1 6 -1.14 -17.1037589217 -3.9913169656 49.2207878437 0 0 0
4708 1 6 -1.14 -17.4439708337 -10.68019665 48.4884755777 0 0 0
4709 1 6 -1.14 5.5610045093 5.5723693466 47.4933591511 0 0 0
4710 1 6 -1.14 18.0409626216 9.3017518807 46.3955217912 0 0 0
4711 1 6 -1.14 17.2088221509 -7.5257133669 49.1070438723 0 0 0
4712 1 6 -1.14 -2.7271903886 -12.4070696008 46.0929262502 0 0 0
4713 1 6 -1.14 -9.0971565106 9.0462892405 46.2842319174 0 0 0
4714 1 6 -1.14 -7.9755719028 -11.9566794669 48.6241865467 0 0 0
4715 1 6 -1.14 -17.0358199366 7.6297951431 47.2856072 0 0 0
4716 1 6 -1.14 -0.8417570298 -4.3332913497 49.489988622 0 0 0
4717 1 6 -1.14 -11.5331168886 -8.8817619799 46.2555858589 0 0 0
4718 1 6 -1.14 12.8771894136 11.4142870873 46.9260943535 0 0 0
4719 1 6 -1.14 5.8642749174 -7.7296009876 47.016761143 0 0 0
4720 1 6 -1.14 15.3221209241 -0.861479939 46.6874759209 0 0 0
4721 1 6 -1.14 0.3837292665 11.2094794828 46.8686850249 0 0 0
4722 1 6 -1.14 1.9478100177 9.2589568507 45.7811176551 0 0 0
4723 1 6 -1.14 -6.8790093993 11.5326274398 46.6237462004 0 0 0
4724 1 6 -1.14 -15.1232336445 -12.4090993488 43.9008426092 0 0 0
4725 1 6 -1.14 -13.8334508183 11.2437521032 45.6155553201 0 0 0
4726 1 6 -1.14 -12.9549045303 9.4689616375 47.3765820686 0 0 0
4727 1 6 -1.14 15.4502953829 -9.7737752913 46.6435266608 0 0 0
4728 1 6 -1.14 -2.4176108158 -9.9422301136 46.8504924495 0 0 0
4729 1 6 -1.14 6.5150945068 -12.3922044337 46.2971481399 0 0 0
4730 1 6 -1.14 19.0763982118 -12.2874846036 47.0355510297 0 0 0
4731 1 6 -1.14 5.781532909 7.5405217534 45.1935633156 0 0 0
4732 1 6 -1.14 14.8538235479 6.4016198368 45.6485689075 0 0 0
4733 1 6 -1.14 1.8717244745 -9.5779473506 45.5425068754 0 0 0
4734 1 6 -1.14 -11.5329646647 5.6523319214 47.0162868385 0 0 0
4735 1 6 -1.14 1.0162637068 -3.1768372729 47.1631973869 0 0 0
4736 1 6 -1.14 -5.6981148206 9.7054733926 45.3820669436 0 0 0
4737 1 6 -1.14 2.6044593626 5.0289395673 46.2461764222 0 0 0
4738 1 6 -1.14 4.0631932027 -1.0093475539 46.7880362297 0 0 0
4739 1 6 -1.14 -12.5027156387 -12.0909402646 44.1921441209 0 0 0
4740 1 6 -1.14 -16.5453311713 -12.3314028155 46.4771892049 0 0 0
4741 1 6 -1.14 -2.2461306019 8.2787669267 45.9964529887 0 0 0
4742 1 6 -1.14 17.9921602 1.2060931784 46.5251536359 0 0 0
4743 1 6 -1.14 15.1077948821 12.169280566 45.8196669986 0 0 0
4744 1 6 -1.14 12.2952916275 3.307456206 46.043071369 0 0 0
4745 1 6 -1.14 -5.0387362325 -1.3807997626 47.0495212788 0 0 0
4746 1 6 -1.14 -7.4612165878 -9.748682478 47.2249446381 0 0 0
4747 1 6 -1.14 6.6491267829 10.2426901373 45.7210715152 0 0 0
4748 1 6 -1.14 -17.8427473263 4.6850422861 44.2138594116 0 0 0
4749 1 6 -1.14 -5.4780736725 -7.9982606254 46.7382715715 0 0 0
4750 1 6 -1.14 9.234455471 4.5626062513 45.9376267812 0 0 0
4751 1 6 -1.14 10.5175961503 -10.7899217716 46.0822332387 0 0 0
4752 1 6 -1.14 5.2604205501 -10.0447003887 46.0702202021 0 0 0
4753 1 6 -1.14 -5.2650877381 12.1228548556 44.7335058709 0 0 0
4754 1 6 -1.14 12.6142753814 8.0820748576 45.8349440584 0 0 0
4755 1 6 -1.14 -0.5010611686 -11.1493585761 45.5567357005 0 0 0
4756 1 6 -1.14 -4.514714494 4.9971467681 45.9008489824 0 0 0
4757 1 6 -1.14 8.3175157247 6.2797812552 44.1578348253 0 0 0
4758 1 6 -1.14 -14.4897419019 6.9070274207 47.0562239767 0 0 0
4759 1 6 -1.14 -0.0921634318 7.1062855454 44.9623367086 0 0 0
4760 1 6 -1.14 -12.7231183605 2.7380260032 46.0175760613 0 0 0
4761 1 6 -1.14 -9.2794455621 -7.6628469697 45.78605079 0 0 0
4762 1 6 -1.14 -11.872157753 11.8688741283 47.2492840574 0 0 0
4763 1 6 -1.14 0.43658724 2.5938339187 45.1144438335 0 0 0
4764 1 6 -1.14 2.050707097 11.6631574767 44.7897127605 0 0 0
4765 1 6 -1.14 -9.2714567019 -11.4700821191 46.3967506874 0 0 0
4766 1 6 -1.14 18.4684177854 -9.7694980441 47.2037817542 0 0 0
4767 1 6 -1.14 -18.0853985399 -11.1034512702 44.7134312324 0 0 0
4768 1 6 -1.14 10.19240607 8.9026388203 44.7796766734 0 0 0
4769 1 6 -1.14 7.6791720097 1.814886624 45.7133502969 0 0 0
4770 1 6 -1.14 17.0457807154 -7.8800319067 45.5979995373 0 0 0
4771 1 6 -1.14 10.847184105 6.3500960375 44.7625273303 0 0 0
4772 1 6 -1.14 -13.9608316688 -8.948378852 44.3010305216 0 0 0
4773 1 6 -1.14 16.656689854 7.9817980004 44.6025736688 0 0 0
4774 1 6 -1.14 -5.7261606661 -10.1910279489 45.1871077732 0 0 0
4775 1 6 -1.14 -17.7629295107 -7.9867468807 48.8556985513 0 0 0
4776 1 6 -1.14 -2.4654918359 3.5058381972 45.3855606587 0 0 0
4777 1 6 -1.14 -15.5397329552 3.6358807199 45.0804640539 0 0 0
4778 1 6 -1.14 -10.8035977293 7.339186647 45.2370189877 0 0 0
4779 1 6 -1.14 -7.1803614318 2.2889532146 44.9900729933 0 0 0
4780 1 6 -1.14 -16.0242435631 6.3274974561 45.0960407033 0 0 0
4781 1 6 -1.14 -15.8931380913 -9.1549662339 47.2294148549 0 0 0
4782 1 6 -1.14 2.6620268425 -8.4768796192 43.3028400119 0 0 0
4783 1 6 -1.14 -4.8931721312 1.1076476711 45.300294595 0 0 0
4784 1 6 -1.14 -15.2775918593 8.8017575246 45.5450820293 0 0 0
4785 1 6 -1.14 17.3806096286 5.4204286677 45.1690601099 0 0 0
4786 1 6 -1.14 -2.4661961733 6.0286246578 44.6974527122 0 0 0
4787 1 6 -1.14 -10.0854585208 -9.8594576151 44.2375478586 0 0 0
4788 1 6 -1.14 13.5289043436 10.5902092334 44.4844695653 0 0 0
4789 1 6 -1.14 -11.1637913301 -7.5831377915 43.9070551641 0 0 0
4790 1 6 -1.14 -17.5735405202 1.2417754776 44.9627038026 0 0 0
4791 1 6 -1.14 3.3917422561 6.7571578325 44.4996517399 0 0 0
4792 1 6 -1.14 4.055278592 9.257914587 43.7854444245 0 0 0
4793 1 6 -1.14 -0.1272739917 10.2890005654 44.3957929911 0 0 0
4794 1 6 -1.14 13.6884544795 1.1967968154 45.7623939531 0 0 0
4795 1 6 -1.14 0.1467434827 -8.5934393053 43.8770294433 0 0 0
4796 1 6 -1.14 -11.5092403467 10.0679927441 45.3006587049 0 0 0
4797 1 6 -1.14 -2.7039783226 -10.3990555207 44.3538396201 0 0 0
4798 1 6 -1.14 1.4708150865 -10.7480831806 43.0711972833 0 0 0
4799 1 6 -1.14 6.8369318796 3.5989572465 43.9322451009 0 0 0
4800 1 6 -1.14 5.3912540446 11.8166173095 44.1254266373 0 0 0
4801 1 6 -1.14 11.4852185027 1.6418425774 44.2783534553 0 0 0
4802 1 6 -1.14 18.7069924906 -4.7343393206 43.6002035443 0 0 0
4803 1 6 -1.14 1.6412287091 5.0151534991 43.7862870035 0 0 0
4804 1 6 -1.14 18.325455326 2.2166655298 43.9303820927 0 0 0
4805 1 6 -1.14 -12.7375767019 5.6899758909 44.7061272634 0 0 0
4806 1 6 -1.14 -1.0404546249 1.055944529 43.6360223057 0 0 0
4807 1 6 -1.14 15.6726092639 5.9171193009 43.3301729428 0 0 0
4808 1 6 -1.14 -14.0805366469 0.9948411251 44.6239825016 0 0 0
4809 1 6 -1.14 -1.9046517279 8.123955334 43.3158837686 0 0 0
4810 1 6 -1.14 10.6524283551 -9.2434937636 44.0745004925 0 0 0
4811 1 6 -1.14 -11.5227900562 1.2796156238 44.0721259428 0 0 0
4812 1 6 -1.14 -6.719413572 -0.1740871873 43.9563640934 0 0 0
4813 1 6 -1.14 12.2008387213 7.9649096055 43.3232449078 0 0 0
4814 1 6 -1.14 10.0457029569 4.411058368 43.325454131 0 0 0
4815 1 6 -1.14 -15.7458148765 4.9406371 42.7273927061 0 0 0
4816 1 6 -1.14 1.3485283236 2.2174703156 42.7074142638 0 0 0
4817 1 6 -1.14 -0.950458722 3.5289882736 43.0180403311 0 0 0
4818 1 6 -1.14 5.8775088981 1.2378711206 43.8697873845 0 0 0
4819 1 6 -1.14 -3.893545294 4.332825984 43.3591597731 0 0 0
4820 1 6 -1.14 -13.2501207981 2.9973640702 43.2323070847 0 0 0
4821 1 6 -1.14 8.3256945738 1.6568503504 43.0592534452 0 0 0
4822 1 6 -1.14 -5.4532877004 1.8043640398 42.8511636924 0 0 0
4823 1 6 -1.14 -18.9085684532 -0.1202567504 42.9962842334 0 0 0
4824 1 6 -1.14 15.6165688689 -12.3840136404 41.0339435244 0 0 0
4825 1 6 -1.14 -11.3510821141 -4.4553000687 44.0002581288 0 0 0
4826 1 6 -1.14 -0.205842223 12.3856725064 41.2583388405 0 0 0
4827 1 6 -1.14 -12.6378958743 -2.3694376357 43.4962158239 0 0 0
4828 1 6 -1.14 1.5054881296 -1.4765490359 39.7515058224 0 0 0
4829 1 6 -1.14 -17.6364216516 2.0725475663 42.3991380638 0 0 0
4830 1 6 -1.14 3.3919585303 -12.4064288653 41.3160896371 0 0 0
4831 1 6 -1.14 -13.4441277143 -8.9967791841 41.8152280849 0 0 0
4832 1 6 -1.14 -0.2262487637 -2.7033494687 41.2336104609 0 0 0
4833 1 6 -1.14 13.3641100203 11.5104494004 41.4027893988 0 0 0
4834 1 6 -1.14 18.7877071723 -4.0731653197 41.1476994361 0 0 0
4835 1 6 -1.14 3.479843717 1.0784267638 41.1319320395 0 0 0
4836 1 6 -1.14 -13.8665816803 -4.5795754778 43.1273994901 0 0 0
4837 1 6 -1.14 15.5216431264 3.5504293674 41.5430973057 0 0 0
4838 1 6 -1.14 -11.5117340046 11.6082333704 39.2034373642 0 0 0
4839 1 6 -1.14 1.584405323 9.8588829137 41.8120958092 0 0 0
4840 1 6 -1.14 9.1514179511 -8.2712466956 39.6941073424 0 0 0
4841 1 6 -1.14 4.3664834797 -3.3423969531 40.7835444555 0 0 0
4842 1 6 -1.14 3.1041768323 6.4330668514 38.4551467883 0 0 0
4843 1 6 -1.14 -17.4826975014 -5.6432731311 41.8565113316 0 0 0
4844 1 6 -1.14 -6.4848436344 3.0315732495 39.4700396222 0 0 0
4845 1 6 -1.14 18.789663077 12.2071099184 40.5793091602 0 0 0
4846 1 6 -1.14 11.4893935788 -8.4299843439 41.4890216154 0 0 0
4847 1 6 -1.14 5.3491838264 -5.6333340688 41.7979755566 0 0 0
4848 1 6 -1.14 16.2597509219 4.547801989 39.2736572257 0 0 0
4849 1 6 -1.14 12.7736344659 4.7834378858 40.9033927305 0 0 0
4850 1 6 -1.14 -1.4359986925 9.5941018268 40.1623808028 0 0 0
4851 1 6 -1.14 -3.8085826698 -10.7758742442 41.1327655362 0 0 0
4852 1 6 -1.14 -6.1682940819 -11.7616660009 39.0681556886 0 0 0
4853 1 6 -1.14 -15.9642210576 -9.6783762564 42.7601359024 0 0 0
4854 1 6 -1.14 14.774447101 -3.9919903304 40.242563023 0 0 0
4855 1 6 -1.14 -4.8158230142 5.6649860389 40.3769788783 0 0 0
4856 1 6 -1.14 18.0992860452 3.7024305678 41.1711766168 0 0 0
4857 1 6 -1.14 -9.7771139457 -11.6626083936 38.7308715313 0 0 0
4858 1 6 -1.14 2.7206920079 3.1722761945 39.8464622208 0 0 0
4859 1 6 -1.14 -14.3646405925 5.6567451245 39.3906259384 0 0 0
4860 1 6 -1.14 -1.8602301947 5.1665487965 41.0221560458 0 0 0
4861 1 6 -1.14 11.2025938684 -9.6274516942 38.7648049973 0 0 0
4862 1 6 -1.14 3.6223737366 10.0354137621 40.0588100426 0 0 0
4863 1 6 -1.14 9.3479483992 5.5802119743 40.4727994085 0 0 0
4864 1 6 -1.14 -7.9270269338 10.9313331565 38.6317959422 0 0 0
4865 1 6 -1.14 -17.4831043547 5.6518926792 39.9946703584 0 0 0
4866 1 6 -1.14 13.2522741307 -5.8852335008 39.5521783691 0 0 0
4867 1 6 -1.14 -0.4361025086 -0.1378963177 40.8687264537 0 0 0
4868 1 6 -1.14 -15.1317653312 -7.2475490218 42.6892429482 0 0 0
4869 1 6 -1.14 8.7304188312 -10.8418915532 38.6869477854 0 0 0
4870 1 6 -1.14 5.342959956 12.139957708 38.374173846 0 0 0
4871 1 6 -1.14 -2.9337283086 2.7168301982 41.4855082597 0 0 0
4872 1 6 -1.14 10.7380276258 3.2033583958 40.0092500481 0 0 0
4873 1 6 -1.14 -7.3975637709 -5.2135990475 40.2353967935 0 0 0
4874 1 6 -1.14 -3.1287984108 7.6433195053 40.22367443 0 0 0
4875 1 6 -1.14 -0.5844709557 2.9367557499 40.5215255475 0 0 0
4876 1 6 -1.14 -14.4123704185 3.1375820965 38.9495740555 0 0 0
4877 1 6 -1.14 -4.3199699075 -8.638832937 39.2828001351 0 0 0
4878 1 6 -1.14 3.2210299045 -5.4952500533 40.0714887755 0 0 0
4879 1 6 -1.14 9.5971908572 7.7871842542 38.8854033207 0 0 0
4880 1 6 -1.14 -8.1002666867 3.3868814306 37.4422498276 0 0 0
4881 1 6 -1.14 16.9663690736 10.6530486234 38.8921601277 0 0 0
4882 1 6 -1.14 1.2680243873 -11.5843457765 39.2345933286 0 0 0
4883 1 6 -1.14 -12.544426129 4.0564875593 40.4894874699 0 0 0
4884 1 6 -1.14 -12.4528533489 -11.3823399872 37.8685927026 0 0 0
4885 1 6 -1.14 13.216081513 2.772361029 39.2799258815 0 0 0
4886 1 6 -1.14 1.4872187884 8.3950890261 39.5847618639 0 0 0
4887 1 6 -1.14 14.7752540157 6.8240765948 37.8201868423 0 0 0
4888 1 6 -1.14 2.7223889245 -9.5223991418 39.4297214423 0 0 0
4889 1 6 -1.14 -9.9365050243 9.2733215861 38.2618850499 0 0 0
4890 1 6 -1.14 -16.5326567299 7.6302836537 38.6588662636 0 0 0
4891 1 6 -1.14 -8.0376814077 -10.175762705 37.3835995359 0 0 0
4892 1 6 -1.14 16.7395032635 1.9265959913 39.9644498502 0 0 0
4893 1 6 -1.14 14.8203565413 9.3891348891 37.8829306826 0 0 0
4894 1 6 -1.14 7.6466710107 6.1206939024 38.4290340821 0 0 0
4895 1 6 -1.14 14.5238800177 11.757730669 38.8754575833 0 0 0
4896 1 6 -1.14 6.1300623008 -0.9662031884 40.0067624649 0 0 0
4897 1 6 -1.14 1.6387865635 -10.1300592218 37.1030433161 0 0 0
4898 1 6 -1.14 -7.5809865502 8.2547987639 38.7088524229 0 0 0
4899 1 6 -1.14 1.195862445 10.9099075421 39.5238485124 0 0 0
4900 1 6 -1.14 -9.4813554748 -6.3172958106 39.0449648436 0 0 0
4901 1 6 -1.14 -18.8892048396 6.8848437368 38.0209353389 0 0 0
4902 1 6 -1.14 -13.9487335988 12.0742768775 36.250839678 0 0 0
4903 1 6 -1.14 5.7782753826 -5.0732972976 39.2692161822 0 0 0
4904 1 6 -1.14 1.0864534328 5.7112486179 39.8128638552 0 0 0
4905 1 6 -1.14 -16.3967745895 2.4309647567 37.1803145539 0 0 0
4906 1 6 -1.14 -6.7736205177 5.2672010699 38.3936677058 0 0 0
4907 1 6 -1.14 -2.3119557301 8.6665085932 37.9014884732 0 0 0
4908 1 6 -1.14 15.8980019647 -10.9791331347 37.558474554 0 0 0
4909 1 6 -1.14 2.6258161654 5.5061054932 35.7386637034 0 0 0
4910 1 6 -1.14 8.0223618677 9.8611389546 38.4231464735 0 0 0
4911 1 6 -1.14 -5.0757207992 7.352390089 38.4435715435 0 0 0
4912 1 6 -1.14 -3.8332716152 10.2212526327 39.3444585414 0 0 0
4913 1 6 -1.14 18.6305438735 -12.0408702347 37.566634822 0 0 0
4914 1 6 -1.14 -3.1160298141 5.7336824745 38.3589385167 0 0 0
4915 1 6 -1.14 13.6035965975 -9.9343387027 37.6400332329 0 0 0
4916 1 6 -1.14 10.4585737023 10.2587641768 38.0001922431 0 0 0
4917 1 6 -1.14 11.960863236 4.91226814 38.4641495587 0 0 0
4918 1 6 -1.14 -17.2545389219 9.796197503 37.5770324749 0 0 0
4919 1 6 -1.14 -5.221771129 11.4020978074 36.9775504691 0 0 0
4920 1 6 -1.14 12.1269376494 -12.0708591586 38.1590509856 0 0 0
4921 1 6 -1.14 0.132873306 4.3291201136 36.8968231199 0 0 0
4922 1 6 -1.14 -9.4527681599 6.7635817536 37.245720226 0 0 0
4923 1 6 -1.14 -10.3057709346 -9.1207498287 37.8711807817 0 0 0
4924 1 6 -1.14 9.4260526797 4.9813249116 36.344594095 0 0 0
4925 1 6 -1.14 -11.8334553948 7.7630797485 37.4588539769 0 0 0
4926 1 6 -1.14 -6.8634678137 -7.4243484365 37.8237475947 0 0 0
4927 1 6 -1.14 -12.4961971016 4.6323956537 37.7741479505 0 0 0
4928 1 6 -1.14 18.5590228175 -3.5839693 33.7272965846 0 0 0
4929 1 6 -1.14 -9.1238789154 -12.2627662308 35.7928092115 0 0 0
4930 1 6 -1.14 4.5607827128 -9.8883363762 37.5949013473 0 0 0
4931 1 6 -1.14 -14.5930208157 9.170441966 37.8027120483 0 0 0
4932 1 6 -1.14 12.5819945909 8.0600402661 37.2966864764 0 0 0
4933 1 6 -1.14 -15.105302196 4.9145124994 36.3418418424 0 0 0
4934 1 6 -1.14 15.7623272735 11.3246902523 36.49592744 0 0 0
4935 1 6 -1.14 -0.350849702 -1.4594333996 35.9238130183 0 0 0
4936 1 6 -1.14 3.1255589552 -7.7559096167 37.3924674499 0 0 0
4937 1 6 -1.14 12.5625268275 0.7381126597 36.4222189043 0 0 0
4938 1 6 -1.14 -13.3533990938 -0.1349339166 36.5830773929 0 0 0
4939 1 6 -1.14 6.6335194682 -10.8003189916 36.0366054506 0 0 0
4940 1 6 -1.14 2.9023027542 11.762064784 36.3832575879 0 0 0
4941 1 6 -1.14 -4.3033040651 -5.7704937299 37.9192949838 0 0 0
4942 1 6 -1.14 -1.2630588372 0.874271217 34.8181384205 0 0 0
4943 1 6 -1.14 0.8690620925 7.8248957178 36.7129167004 0 0 0
4944 1 6 -1.14 12.2128422297 1.6183310906 33.7942094744 0 0 0
4945 1 6 -1.14 4.3074008935 4.1321749911 36.9863195429 0 0 0
4946 1 6 -1.14 8.8663195587 -7.8193999972 34.1024688819 0 0 0
4947 1 6 -1.14 5.3094515888 6.5402967646 35.9475726872 0 0 0
4948 1 6 -1.14 -6.6775131702 -2.4688651146 35.222043726 0 0 0
4949 1 6 -1.14 -8.4229512322 3.4198866929 33.7402033664 0 0 0
4950 1 6 -1.14 -1.8255809713 6.4726720891 35.3132939669 0 0 0
4951 1 6 -1.14 6.5877542884 0.8725496992 35.9532609925 0 0 0
4952 1 6 -1.14 -13.6724039755 2.053031653 35.3877110614 0 0 0
4953 1 6 -1.14 2.7478156657 2.9270222449 35.0313323438 0 0 0
4954 1 6 -1.14 -11.1402784609 0.9909802763 35.557233542 0 0 0
4955 1 6 -1.14 -2.3767374311 11.452626834 34.9000454849 0 0 0
4956 1 6 -1.14 -4.8031713078 5.0763265455 36.0577938912 0 0 0
4957 1 6 -1.14 -0.6859376173 9.645910045 35.7429883125 0 0 0
4958 1 6 -1.14 7.5297720485 11.6107881194 35.3659107956 0 0 0
4959 1 6 -1.14 -7.0919866453 6.1369461956 34.8320508894 0 0 0
4960 1 6 -1.14 -5.5387289503 8.4364428359 35.9253340845 0 0 0
4961 1 6 -1.14 -7.4929012984 -7.8850034911 35.3107350303 0 0 0
4962 1 6 -1.14 -10.6623234991 4.177549678 35.0324414282 0 0 0
4963 1 6 -1.14 -10.185125635 8.3298251286 33.5425179279 0 0 0
4964 1 6 -1.14 9.8329554753 7.9315596866 35.9679947775 0 0 0
4965 1 6 -1.14 10.2398090787 3.65783411 34.0682093611 0 0 0
4966 1 6 -1.14 14.5961427517 3.2762599899 33.7586711644 0 0 0
4967 1 6 -1.14 9.7699996358 10.8904376732 34.1951870937 0 0 0
4968 1 6 -1.14 14.2210394411 4.8924265882 35.7090984809 0 0 0
4969 1 6 -1.14 7.3766856761 8.789707549 34.8152180634 0 0 0
4970 1 6 -1.14 -18.1302541299 9.6281147108 34.3427591183 0 0 0
4971 1 6 -1.14 -18.6880031367 -2.6112312655 31.508956457 0 0 0
4972 1 6 -1.14 -17.5875521168 12.1349018565 34.9515082776 0 0 0
4973 1 6 -1.14 1.0378701339 -0.0997628551 34.0238077901 0 0 0
4974 1 6 -1.14 -0.7635951885 4.7303222248 33.7316815315 0 0 0
4975 1 6 -1.14 -2.9962237832 3.3193725109 35.4958118222 0 0 0
4976 1 6 -1.14 7.6843862397 4.1008622417 34.6351129584 0 0 0
4977 1 6 -1.14 -11.6862832793 10.539074706 36.5365703751 0 0 0
4978 1 6 -1.14 8.2525930579 -4.7117364461 33.3576405962 0 0 0
4979 1 6 -1.14 18.2622389452 -0.945302362 33.0806542947 0 0 0
4980 1 6 -1.14 -5.7304203189 -6.0383009994 35.7839859378 0 0 0
4981 1 6 -1.14 18.4591613498 6.9085837194 34.4684853853 0 0 0
4982 1 6 -1.14 2.0551500275 9.5480682358 35.3115820589 0 0 0
4983 1 6 -1.14 13.6934316792 -0.3770604914 34.346204909 0 0 0
4984 1 6 -1.14 -5.0686776608 -8.5662258855 36.4502609635 0 0 0
4985 1 6 -1.14 -10.2802892558 -10.2317243612 34.5723753739 0 0 0
4986 1 6 -1.14 -8.4722368437 -3.4122355151 33.4508117301 0 0 0
4987 1 6 -1.14 3.1037801223 -7.9011992632 34.368112745 0 0 0
4988 1 6 -1.14 15.7709099333 7.3873789221 34.6003260763 0 0 0
4989 1 6 -1.14 -14.2537610242 -9.6360153417 31.9267056054 0 0 0
4990 1 6 -1.14 -13.2366496689 10.2520205787 34.5932262813 0 0 0
4991 1 6 -1.14 -13.4695300802 7.1142845758 34.9928925649 0 0 0
4992 1 6 -1.14 11.5935180208 6.3053271391 34.9668163056 0 0 0
4993 1 6 -1.14 13.7032423463 9.471983558 35.0877855821 0 0 0
4994 1 6 -1.14 -16.5168324172 3.7849537339 34.28920157 0 0 0
4995 1 6 -1.14 -15.878226884 8.1309131187 35.4723219832 0 0 0
4996 1 6 -1.14 4.7542185612 4.5055528901 34.3736090652 0 0 0
4997 1 6 -1.14 -16.7120547089 -4.8383771505 32.0114375921 0 0 0
4998 1 6 -1.14 5.6812803779 -2.895626961 33.0890696566 0 0 0
4999 1 6 -1.14 -4.2852070638 -3.8191159988 36.075406162 0 0 0
5000 1 6 -1.14 -17.5594074903 5.6695474751 35.6888470199 0 0 0
5001 1 6 -1.14 3.4114103249 -1.3052301654 32.3691017358 0 0 0
5002 1 6 -1.14 -9.4545166712 5.7157090312 33.1703143904 0 0 0
5003 1 6 -1.14 11.1093363433 -0.5918364809 34.4882215982 0 0 0
5004 1 6 -1.14 -3.404841684 5.2578312787 33.7150738704 0 0 0
5005 1 6 -1.14 12.7867105688 11.8829985157 35.3088282224 0 0 0
5006 1 6 -1.14 -12.750160572 -9.3159488775 34.8388526172 0 0 0
5007 1 6 -1.14 -12.3211031776 -6.2079159388 33.910274984 0 0 0
5008 1 6 -1.14 -11.6702616679 12.4159947057 34.7904839568 0 0 0
5009 1 6 -1.14 7.8832070517 -0.1957922104 33.9500289469 0 0 0
5010 1 6 -1.14 0.9101422069 -9.8865284473 33.8599745901 0 0 0
5011 1 6 -1.14 -1.0414398053 -1.4308485655 33.4081237773 0 0 0
5012 1 6 -1.14 14.3697164895 -9.2901349769 31.6326173553 0 0 0
5013 1 6 -1.14 7.0605059242 -6.7222627802 32.505790846 0 0 0
5014 1 6 -1.14 9.1249536817 6.2634524289 34.1106482128 0 0 0
5015 1 6 -1.14 -0.4191895523 -9.5354181998 31.6209007783 0 0 0
5016 1 6 -1.14 -9.350652095 -12.2891250696 33.2712155858 0 0 0
5017 1 6 -1.14 -7.1896333826 1.1028212916 32.283048635 0 0 0
5018 1 6 -1.14 -6.5568929287 -11.6702492301 34.6086234352 0 0 0
5019 1 6 -1.14 -8.1698577691 -0.6770385417 33.9292036471 0 0 0
5020 1 6 -1.14 -6.0370559998 -1.359371394 32.3938896764 0 0 0
5021 1 6 -1.14 -12.9761032389 -0.112833492 34.0136517452 0 0 0
5022 1 6 -1.14 17.6426853499 10.0267090583 33.2621785512 0 0 0
5023 1 6 -1.14 16.6364593249 4.9348574285 34.5059072797 0 0 0
5024 1 6 -1.14 -16.9247989987 -0.223689584 31.1997205329 0 0 0
5025 1 6 -1.14 -3.3033730164 9.0064302363 34.9963141941 0 0 0
5026 1 6 -1.14 -2.0641858448 -3.838084853 33.9177901214 0 0 0
5027 1 6 -1.14 3.8120594596 -11.1554513206 35.0012341359 0 0 0
5028 1 6 -1.14 5.2324739337 -0.4480913141 34.0518294221 0 0 0
5029 1 6 -1.14 8.3756771122 -9.0455992125 31.8415686128 0 0 0
5030 1 6 -1.14 -2.9583892282 -5.9830193689 35.772785885 0 0 0
5031 1 6 -1.14 1.7667597277 11.7140379765 33.9550475969 0 0 0
5032 1 6 -1.14 0.6939784208 -7.0835804513 33.9002888981 0 0 0
5033 1 6 -1.14 -9.8118293485 -5.680857242 33.8413683467 0 0 0
5034 1 6 -1.14 -14.4313903529 -1.72594849 32.7328466555 0 0 0
5035 1 6 -1.14 5.9406014049 2.0524385761 33.8525482183 0 0 0
5036 1 6 -1.14 0.3110228453 7.8303641795 34.0703865206 0 0 0
5037 1 6 -1.14 -10.7193386257 -7.7222994237 35.2957116307 0 0 0
5038 1 6 -1.14 -18.2596260239 -6.754504992 31.2242206831 0 0 0
5039 1 6 -1.14 7.4367872162 10.6564613185 32.9253745292 0 0 0
5040 1 6 -1.14 12.1773863973 -2.9893040694 34.1157202909 0 0 0
5041 1 6 -1.14 14.6174736764 11.2665089083 33.5270082328 0 0 0
5042 1 6 -1.14 16.4910935618 0.8039302647 33.5577389065 0 0 0
5043 1 6 -1.14 -15.8893821697 -7.4336181256 31.8868961331 0 0 0
5044 1 6 -1.14 -18.144847741 10.951020052 32.3606200961 0 0 0
5045 1 6 -1.14 16.2313207992 -6.237959683 31.871293917 0 0 0
5046 1 6 -1.14 -5.6943499765 -4.4481480662 33.2065999381 0 0 0
5047 1 6 -1.14 -1.7395473353 6.9589409453 32.6642291502 0 0 0
5048 1 6 -1.14 10.5238669246 -9.9343222413 33.6376201161 0 0 0
5049 1 6 -1.14 -1.4888474038 9.4374843649 33.2371477256 0 0 0
5050 1 6 -1.14 6.5625321044 6.3205780357 33.6861514523 0 0 0
5051 1 6 -1.14 -1.188998889 -11.9006775976 33.3193748717 0 0 0
5052 1 6 -1.14 8.593193416 -11.9667787173 33.5376507909 0 0 0
5053 1 6 -1.14 17.4628174171 -8.791022973 31.1879771818 0 0 0
5054 1 6 -1.14 -15.7202923778 6.1469089001 33.9057203659 0 0 0
5055 1 6 -1.14 -7.6795679179 7.6592616078 32.8103947113 0 0 0
5056 1 6 -1.14 -5.2063582063 3.396801735 34.0905253859 0 0 0
5057 1 6 -1.14 8.3105912518 2.4534021536 32.1815553884 0 0 0
5058 1 6 -1.14 -5.1322178426 7.6490730118 33.5156932391 0 0 0
5059 1 6 -1.14 7.2574901456 -4.6971370272 30.9645414253 0 0 0
5060 1 6 -1.14 14.089184001 -4.9021742559 32.90569528 0 0 0
5061 1 6 -1.14 -13.493080596 0.3093664752 31.2103297075 0 0 0
5062 1 6 -1.14 9.3864690972 -6.2975211875 31.4011702711 0 0 0
5063 1 6 -1.14 -18.832978319 8.2111836604 32.2568197104 0 0 0
5064 1 6 -1.14 -15.7793296945 10.7217407221 33.776344101 0 0 0
5065 1 6 -1.14 10.6123192565 8.4341959379 33.5268086479 0 0 0
5066 1 6 -1.14 2.0020912842 -8.3194790968 31.9786398451 0 0 0
5067 1 6 -1.14 8.0520028082 8.0946101491 32.3419202092 0 0 0
5068 1 6 -1.14 12.117314194 10.7134657095 33.1645085896 0 0 0
5069 1 6 -1.14 -13.6860134079 10.7803766677 32.0099429217 0 0 0
5070 1 6 -1.14 17.1635679622 6.5788596349 32.417712773 0 0 0
5071 1 6 -1.14 11.8870696543 -8.5747191534 30.944739969 0 0 0
5072 1 6 -1.14 -11.3672055196 -8.4838167991 32.8005834246 0 0 0
5073 1 6 -1.14 -14.6301180926 8.530235422 33.2056285192 0 0 0
5074 1 6 -1.14 9.8208745561 -2.4668737397 33.0445631554 0 0 0
5075 1 6 -1.14 -3.3161021745 -2.2726776697 32.2804450524 0 0 0
5076 1 6 -1.14 -17.3240453809 2.6464692865 31.5662618404 0 0 0
5077 1 6 -1.14 13.8808220067 -6.7968797187 30.9700433619 0 0 0
5078 1 6 -1.14 -6.0839939797 5.5807316787 32.4733200925 0 0 0
5079 1 6 -1.14 -15.0368805286 0.9695671895 33.0674955848 0 0 0
5080 1 6 -1.14 13.5944315589 -8.8264214649 29.1130105742 0 0 0
5081 1 6 -1.14 -18.3260328213 5.6141519686 32.5940764749 0 0 0
5082 1 6 -1.14 7.9817106576 5.4461840999 31.7654410611 0 0 0
5083 1 6 -1.14 9.9548471874 10.2123722614 31.6210048197 0 0 0
5084 1 6 -1.14 -14.5515161733 3.5159666536 31.1879818772 0 0 0
5085 1 6 -1.14 -15.578525281 6.7106791008 28.4445760116 0 0 0
5086 1 6 -1.14 -9.9910026763 -10.5151361297 30.0438667753 0 0 0
5087 1 6 -1.14 0.9219757838 11.5824024876 28.3249159223 0 0 0
5088 1 7 -1.0 15.777931943 -1.8166660261 77.1752936022 0 0 0
5089 1 4 0.29 16.1987334085 -0.903974054 77.3243503518 0 0 0
5090 1 7 -1.0 -8.4818852531 2.9680677214 76.5800643131 0 0 0
5091 1 4 0.29 -8.0260208644 3.1231655427 77.4710988432 0 0 0
5092 1 7 -1.0 0.772372804 -7.4325196805 76.3846752344 0 0 0
5093 1 4 0.29 0.7123606447 -6.9051348695 75.4722588261 0 0 0
5094 1 7 -1.0 -2.8739790398 -9.1783511755 76.2828413029 0 0 0
5095 1 4 0.29 -2.7691656554 -9.3489804235 77.3116313209 0 0 0
5096 1 7 -1.0 -1.1024530216 -8.6329697814 74.3290989222 0 0 0
5097 1 4 0.29 -1.7453955151 -8.6093695467 73.5297884063 0 0 0
5098 1 7 -1.0 9.2497396159 -10.4640992215 73.5603119477 0 0 0
5099 1 4 0.29 9.7293421541 -10.795494761 72.7003291911 0 0 0
5100 1 7 -1.0 -2.8654101883 -9.8369414203 72.2931783341 0 0 0
5101 1 4 0.29 -2.0107912934 -9.3875430406 71.9121000255 0 0 0
5102 1 7 -1.0 11.507684787 -6.6176247504 73.6155734181 0 0 0
5103 1 4 0.29 10.9810506144 -7.1230004128 72.9703062666 0 0 0
5104 1 7 -1.0 11.4791615669 -8.6027925715 70.9841192536 0 0 0
5105 1 4 0.29 10.807959599 -7.8350652819 70.7347314345 0 0 0
5106 1 7 -1.0 -4.010489792 -8.2189768318 74.0257988874 0 0 0
5107 1 4 0.29 -3.5845638123 -8.7258132526 73.2586166622 0 0 0
5108 1 7 -1.0 7.5744117942 -5.6524489818 72.7016367111 0 0 0
5109 1 4 0.29 6.7990717437 -5.3605051266 72.0637654721 0 0 0
5110 1 7 -1.0 0.9145204992 -5.9396952192 73.9671946962 0 0 0
5111 1 4 0.29 1.1067087949 -5.4644698019 72.9914776286 0 0 0
5112 1 7 -1.0 8.3105588447 -1.6946558498 72.1574745188 0 0 0
5113 1 4 0.29 7.3653366702 -1.9683474707 72.2062809955 0 0 0
5114 1 7 -1.0 -12.4707784433 -5.1260313229 72.3192754147 0 0 0
5115 1 4 0.29 -13.3471233769 -4.7073190266 72.196104282 0 0 0
5116 1 7 -1.0 5.3800223353 -5.5564040358 70.9124362061 0 0 0
5117 1 4 0.29 5.5056796203 -6.3676941416 70.3730871607 0 0 0
5118 1 7 -1.0 -17.5738401125 -0.8323650782 67.7234632118 0 0 0
5119 1 4 0.29 -17.8024219029 -1.7718261583 68.1211627774 0 0 0
5120 1 7 -1.0 4.1510402516 -2.6305145787 72.0648236492 0 0 0
5121 1 4 0.29 4.8321892872 -2.5229999317 71.2258025357 0 0 0
5122 1 7 -1.0 -2.8491689442 -0.8131340182 71.5094162717 0 0 0
5123 1 4 0.29 -2.488526903 -0.3903808558 72.3906754557 0 0 0
5124 1 7 -1.0 10.6298970307 -3.4461894133 70.2593073545 0 0 0
5125 1 4 0.29 11.0447591304 -3.9385626692 69.4657258477 0 0 0
5126 1 7 -1.0 10.5304597694 -11.263095693 70.9578333831 0 0 0
5127 1 4 0.29 10.9584368147 -10.3039213781 70.9582370461 0 0 0
5128 1 7 -1.0 -18.4478522183 -3.2905078085 72.3056222784 0 0 0
5129 1 4 0.29 -17.8490338885 -4.1436290163 72.2310094735 0 0 0
5130 1 7 -1.0 -8.8822773967 -3.8280410723 70.5745277607 0 0 0
5131 1 4 0.29 -8.2982750156 -4.4644747409 69.9850976916 0 0 0
5132 1 7 -1.0 -9.4946402347 6.9436176911 69.5581084374 0 0 0
5133 1 4 0.29 -10.2396193958 6.3148213608 69.1949294266 0 0 0
5134 1 7 -1.0 -9.9393518637 -0.089045803 72.7888871751 0 0 0
5135 1 4 0.29 -10.5385386465 -0.2838395103 71.9429537132 0 0 0
5136 1 7 -1.0 16.5749973707 7.3495456496 72.5067343735 0 0 0
5137 1 4 0.29 17.0498548235 7.3839963734 71.5524158434 0 0 0
5138 1 7 -1.0 11.9637157983 -1.9229368848 68.2560074755 0 0 0
5139 1 4 0.29 11.4461869395 -2.5341623889 68.8451894619 0 0 0
5140 1 7 -1.0 -15.3574731379 -4.0853163822 71.8599399798 0 0 0
5141 1 4 0.29 -15.9729306804 -3.4064041647 71.3904376659 0 0 0
5142 1 7 -1.0 12.7982058797 -10.3023213286 69.4253843202 0 0 0
5143 1 4 0.29 12.4806039419 -9.956474274 68.4312894272 0 0 0
5144 1 7 -1.0 15.3599332292 9.2776790183 71.0301086963 0 0 0
5145 1 4 0.29 16.314875615 9.749497782 70.5866171367 0 0 0
5146 1 7 -1.0 -0.1602917862 -3.5866189041 69.3208847871 0 0 0
5147 1 4 0.29 -0.4051404933 -3.4284198577 70.414805161 0 0 0
5148 1 7 -1.0 4.8817354858 -8.7543338723 71.2465730911 0 0 0
5149 1 4 0.29 5.3553804182 -8.5195346158 70.2911880768 0 0 0
5150 1 7 -1.0 -0.9691640503 -3.1065760314 71.7022400215 0 0 0
5151 1 4 0.29 -1.660266388 -2.3161657914 71.6333260189 0 0 0
5152 1 7 -1.0 -10.1303995742 9.2788497671 70.5398298824 0 0 0
5153 1 4 0.29 -9.5527611714 10.1599481433 70.1036336001 0 0 0
5154 1 7 -1.0 -17.4687113008 -6.0078204304 72.7747756612 0 0 0
5155 1 4 0.29 -16.8374123907 -5.1262190165 72.8309745398 0 0 0
5156 1 7 -1.0 -13.4787755898 -1.774371948 71.4504696274 0 0 0
5157 1 4 0.29 -13.7815525651 -2.7776446898 71.466167125 0 0 0
5158 1 7 -1.0 1.4661943703 -4.6126736019 71.8120730409 0 0 0
5159 1 4 0.29 0.4798001549 -4.0207884524 71.7372512916 0 0 0
5160 1 7 -1.0 5.7306872048 -2.0452836979 69.7279178538 0 0 0
5161 1 4 0.29 5.611996098 -1.0899153683 69.4862031523 0 0 0
5162 1 7 -1.0 -8.3644159846 11.3263241236 70.0187603832 0 0 0
5163 1 4 0.29 -9.2904339813 11.7579626146 70.0620449219 0 0 0
5164 1 7 -1.0 1.0715743971 3.897059619 69.5936116733 0 0 0
5165 1 4 0.29 1.6203689496 3.8378236876 68.7115231992 0 0 0
5166 1 7 -1.0 17.5638284592 -4.1196287119 68.8792468713 0 0 0
5167 1 4 0.29 18.5345723147 -3.8408032791 68.7085494961 0 0 0
5168 1 7 -1.0 3.6074065991 8.1543386527 69.6204043093 0 0 0
5169 1 4 0.29 4.0482540382 7.6166797122 68.8690176532 0 0 0
5170 1 7 -1.0 -11.1034355163 4.8708351414 69.5297957359 0 0 0
5171 1 4 0.29 -11.0037621438 4.3653647151 68.6538566495 0 0 0
5172 1 7 -1.0 1.2912358383 -1.2630686596 69.486954058 0 0 0
5173 1 4 0.29 0.8202116101 -2.2471823357 69.6278511799 0 0 0
5174 1 7 -1.0 17.7333561608 10.7163798006 70.6603583972 0 0 0
5175 1 4 0.29 17.6480195503 10.7212411145 69.5872062099 0 0 0
5176 1 7 -1.0 15.8709303479 -11.3123526759 71.1880414465 0 0 0
5177 1 4 0.29 16.7690876521 -11.5400961147 70.7957322222 0 0 0
5178 1 7 -1.0 7.8410411759 13.1726465534 71.1178987279 0 0 0
5179 1 4 0.29 7.0555996325 12.4985653949 71.028755385 0 0 0
5180 1 7 -1.0 15.3599916609 -2.7642437451 70.0443367216 0 0 0
5181 1 4 0.29 16.2030943123 -3.2390602702 69.7168478647 0 0 0
5182 1 7 -1.0 -3.2380069062 -6.2759762856 71.2581417094 0 0 0
5183 1 4 0.29 -2.921151007 -7.1526132548 71.4084636621 0 0 0
5184 1 7 -1.0 -6.1390753912 -3.3579966742 69.9623000471 0 0 0
5185 1 4 0.29 -7.1189721107 -3.5300703539 70.0173132941 0 0 0
5186 1 7 -1.0 3.3959785892 -11.045098176 70.9219592262 0 0 0
5187 1 4 0.29 3.6061513764 -10.0447420411 70.7799122795 0 0 0
5188 1 7 -1.0 11.4766533078 3.2144235257 69.3333821567 0 0 0
5189 1 4 0.29 12.3699348307 3.6345655218 69.5156344496 0 0 0
5190 1 7 -1.0 19.9328673216 -6.9668567654 68.8214159975 0 0 0
5191 1 4 0.29 19.3573512408 -6.2360712006 68.3826489349 0 0 0
5192 1 7 -1.0 -10.7861232803 3.4262418181 67.3764437683 0 0 0
5193 1 4 0.29 -10.661828682 3.7011314157 66.3617628429 0 0 0
5194 1 7 -1.0 14.1024524632 -0.2012761963 67.4589454588 0 0 0
5195 1 4 0.29 13.2206818837 -0.7421717717 67.5597405959 0 0 0
5196 1 7 -1.0 -7.8370693366 -5.6474344283 68.1271910077 0 0 0
5197 1 4 0.29 -8.2990053252 -4.7025801746 67.9732069327 0 0 0
5198 1 7 -1.0 9.7478649064 -6.4164296877 70.2025273959 0 0 0
5199 1 4 0.29 10.5624336819 -5.8510901653 70.3327924146 0 0 0
5200 1 7 -1.0 -0.9215403227 -5.7633190246 67.1185639243 0 0 0
5201 1 4 0.29 -1.312047809 -4.9999041092 67.7549167006 0 0 0
5202 1 7 -1.0 7.8594335013 -1.8403760598 68.1791725641 0 0 0
5203 1 4 0.29 6.9750239642 -1.8765688076 68.8186434502 0 0 0
5204 1 7 -1.0 6.1044894855 -8.0624233863 68.8643958554 0 0 0
5205 1 4 0.29 6.4437278949 -7.0941155343 68.747821337 0 0 0
5206 1 7 -1.0 17.6602696714 6.9042653624 69.976643059 0 0 0
5207 1 4 0.29 17.0810358127 7.6210560941 69.5110576598 0 0 0
5208 1 7 -1.0 3.14771599 5.8846896418 68.1824148478 0 0 0
5209 1 4 0.29 3.0348221672 6.4317958873 69.0891654427 0 0 0
5210 1 7 -1.0 6.7932208871 9.2903170179 67.6718102262 0 0 0
5211 1 4 0.29 5.8738885718 8.8785997749 67.432983995 0 0 0
5212 1 7 -1.0 -17.7753588819 -3.3086881944 68.6744614855 0 0 0
5213 1 4 0.29 -18.03079659 -4.0284155721 69.357796344 0 0 0
5214 1 7 -1.0 -11.1849752227 -0.8694307562 70.6148246733 0 0 0
5215 1 4 0.29 -12.2011464893 -1.1519500019 70.837748812 0 0 0
5216 1 7 -1.0 -10.7329801081 12.8282439871 69.9308795663 0 0 0
5217 1 4 0.29 -11.6944918899 12.851157756 69.6034583355 0 0 0
5218 1 7 -1.0 12.4751799177 -5.2216351569 67.5150310935 0 0 0
5219 1 4 0.29 11.6943510223 -5.1980253071 68.153855036 0 0 0
5220 1 7 -1.0 4.5755665568 -10.0543415469 67.0507756907 0 0 0
5221 1 4 0.29 5.1806446965 -9.3082592175 67.3144580502 0 0 0
5222 1 7 -1.0 10.4586357465 -5.1243221414 65.8239774 0 0 0
5223 1 4 0.29 9.5368782592 -5.2929144318 66.3155585004 0 0 0
5224 1 7 -1.0 15.3970103495 -8.0558738143 65.8147665979 0 0 0
5225 1 4 0.29 15.116168772 -8.828025358 65.1686056921 0 0 0
5226 1 7 -1.0 -16.3583373988 12.1994146003 69.2208091191 0 0 0
5227 1 4 0.29 -16.2290411891 11.9265895382 68.2121045617 0 0 0
5228 1 7 -1.0 -14.899185486 8.1128500517 67.424406984 0 0 0
5229 1 4 0.29 -15.4089274086 9.0248614553 67.292615063 0 0 0
5230 1 7 -1.0 13.1101521402 9.2509636486 67.8784103692 0 0 0
5231 1 4 0.29 12.5673635798 8.6330075337 67.2534257258 0 0 0
5232 1 7 -1.0 -13.6636808636 11.4480487723 68.9185645267 0 0 0
5233 1 4 0.29 -14.5998951899 11.5477690473 68.4726098529 0 0 0
5234 1 7 -1.0 14.7125860774 -8.1873645295 62.5232099818 0 0 0
5235 1 4 0.29 15.7889040553 -8.1646844799 62.4227290725 0 0 0
5236 1 7 -1.0 -8.0461128315 8.4963833687 66.5528815445 0 0 0
5237 1 4 0.29 -7.7067828201 7.9358623316 65.7545829156 0 0 0
5238 1 7 -1.0 -10.7461350059 0.0900127927 65.8028924983 0 0 0
5239 1 4 0.29 -10.9843751481 -0.3125253506 64.9110952699 0 0 0
5240 1 7 -1.0 16.6340704545 -11.0105018613 67.552626561 0 0 0
5241 1 4 0.29 15.6425602432 -11.0041851541 67.2457025807 0 0 0
5242 1 7 -1.0 -3.4886260649 -7.5905367937 62.400285826 0 0 0
5243 1 4 0.29 -4.1850560069 -7.6955022808 63.2076662814 0 0 0
5244 1 7 -1.0 -10.2661102943 -4.2981041083 65.908385347 0 0 0
5245 1 4 0.29 -10.028029579 -4.0139317669 66.8946461537 0 0 0
5246 1 7 -1.0 -0.094820209 -8.5857108015 67.1046036489 0 0 0
5247 1 4 0.29 -0.5879628631 -7.6985176581 67.3347475904 0 0 0
5248 1 7 -1.0 -7.0857570379 -8.3149857358 66.817982149 0 0 0
5249 1 4 0.29 -7.2040441321 -7.4155002128 67.3624036882 0 0 0
5250 1 7 -1.0 -6.6591759562 -0.788028847 67.2542700206 0 0 0
5251 1 4 0.29 -6.6446162707 -0.1853356923 66.3678321578 0 0 0
5252 1 7 -1.0 -3.4296916301 -9.1323236152 65.9537369403 0 0 0
5253 1 4 0.29 -3.6738411606 -8.2060443937 66.498855419 0 0 0
5254 1 7 -1.0 -1.4822113474 9.7695448478 67.2681172288 0 0 0
5255 1 4 0.29 -2.104596866 9.3399110468 66.6009195011 0 0 0
5256 1 7 -1.0 3.089339106 3.532489888 66.4721931476 0 0 0
5257 1 4 0.29 3.0777351615 4.431508818 67.1164863795 0 0 0
5258 1 7 -1.0 5.7363199435 11.4568726829 70.1587819958 0 0 0
5259 1 4 0.29 5.8838029641 11.1195093326 69.1745172398 0 0 0
5260 1 7 -1.0 -1.2625750791 -10.9876875423 65.2762084709 0 0 0
5261 1 4 0.29 -1.8932448919 -10.1980299239 65.4814498798 0 0 0
5262 1 7 -1.0 7.6932269575 -5.6474676309 67.0572711068 0 0 0
5263 1 4 0.29 7.2800601829 -6.5090357522 66.5355779552 0 0 0
5264 1 7 -1.0 10.4826507478 0.3700649626 67.0158774927 0 0 0
5265 1 4 0.29 11.0472544528 -0.3834736856 67.3834763911 0 0 0
5266 1 7 -1.0 -6.3256266647 0.8195109704 64.9657280788 0 0 0
5267 1 4 0.29 -6.091781806 0.3251949734 64.0891262578 0 0 0
5268 1 7 -1.0 -10.6089190919 4.2509370153 64.7582578789 0 0 0
5269 1 4 0.29 -11.4248061925 3.9146760867 65.2402709014 0 0 0
5270 1 7 -1.0 9.1719967923 10.1722546436 65.811200198 0 0 0
5271 1 4 0.29 9.989594648 9.6208710607 66.1319013753 0 0 0
5272 1 7 -1.0 -18.5794809386 -5.8752687516 63.4416165666 0 0 0
5273 1 4 0.29 -17.7834476877 -6.4138827643 63.1135662056 0 0 0
5274 1 7 -1.0 -8.9646396281 -6.6048887287 65.424363391 0 0 0
5275 1 4 0.29 -8.6066181376 -7.4332992179 65.914692045 0 0 0
5276 1 7 -1.0 18.5322951023 10.3057384043 67.9478175914 0 0 0
5277 1 4 0.29 19.214834885 10.1875014338 67.1611785121 0 0 0
5278 1 7 -1.0 6.1157326831 -3.0189811549 62.8599502514 0 0 0
5279 1 4 0.29 6.3688546316 -4.0743271385 62.8633898116 0 0 0
5280 1 7 -1.0 18.0473275334 -1.7256701434 66.6401091733 0 0 0
5281 1 4 0.29 18.798153984 -1.6165703309 67.2636480466 0 0 0
5282 1 7 -1.0 13.0875039568 -11.1558840271 65.6507204289 0 0 0
5283 1 4 0.29 13.4081876692 -11.2072081409 66.632822378 0 0 0
5284 1 7 -1.0 -11.8859785222 7.0030786587 65.634883136 0 0 0
5285 1 4 0.29 -11.3836840092 6.1204334419 65.9545144188 0 0 0
5286 1 7 -1.0 12.6912130392 0.0643195656 64.8177031577 0 0 0
5287 1 4 0.29 13.1678211544 -0.2730872777 65.6809194616 0 0 0
5288 1 7 -1.0 -9.5329379116 -2.7723643701 67.9673234615 0 0 0
5289 1 4 0.29 -9.244478055 -3.1529245924 68.8280522184 0 0 0
5290 1 7 -1.0 21.1515627991 -0.3845806225 62.184681567 0 0 0
5291 1 4 0.29 22.0677437341 -0.381973692 61.736589276 0 0 0
5292 1 7 -1.0 -16.8329418083 10.0213843462 66.686690984 0 0 0
5293 1 4 0.29 -17.1863944326 9.9913724552 67.6152223428 0 0 0
5294 1 7 -1.0 -14.1270871721 -1.0491458769 65.684593215 0 0 0
5295 1 4 0.29 -13.5539524673 -0.8549213659 64.8137573073 0 0 0
5296 1 7 -1.0 -15.9350820727 12.68275132 65.3770710403 0 0 0
5297 1 4 0.29 -16.3231403589 11.7356547229 65.659998135 0 0 0
5298 1 7 -1.0 -2.495907665 12.1623538928 67.1789011362 0 0 0
5299 1 4 0.29 -2.6940304196 12.7353426914 66.3485066779 0 0 0
5300 1 7 -1.0 -18.0306266368 -2.6104441844 64.869717399 0 0 0
5301 1 4 0.29 -18.7392644715 -2.3452240032 65.626319326 0 0 0
5302 1 7 -1.0 11.1489273394 8.0726254077 66.2195226768 0 0 0
5303 1 4 0.29 11.118162981 8.3603781911 67.2079684584 0 0 0
5304 1 7 -1.0 -2.3237369842 -3.5255566473 65.8318989752 0 0 0
5305 1 4 0.29 -1.9057681574 -4.3980211455 65.8595363866 0 0 0
5306 1 7 -1.0 -10.8870537471 -8.8895325623 65.333616814 0 0 0
5307 1 4 0.29 -10.1883814397 -8.1501135134 65.672112907 0 0 0
5308 1 7 -1.0 -14.7363743782 -6.0026936029 63.5102037058 0 0 0
5309 1 4 0.29 -14.2913816757 -6.896922464 63.4402224404 0 0 0
5310 1 7 -1.0 -12.7576073404 -4.3405286654 66.2684053989 0 0 0
5311 1 4 0.29 -11.7510941184 -4.2502085881 66.0523479832 0 0 0
5312 1 7 -1.0 -4.1711584423 -6.8318643273 67.3937275528 0 0 0
5313 1 4 0.29 -3.1291807177 -6.9154403457 67.3036518245 0 0 0
5314 1 7 -1.0 5.2178302798 2.147337443 64.7487622309 0 0 0
5315 1 4 0.29 4.2306136358 1.8304020526 64.8565696959 0 0 0
5316 1 7 -1.0 -0.4228943122 -3.8228123793 63.5939340709 0 0 0
5317 1 4 0.29 -0.2430166836 -2.845637955 63.5689555818 0 0 0
5318 1 7 -1.0 -8.0923546367 -0.3806435525 62.4247350782 0 0 0
5319 1 4 0.29 -7.8484214344 0.5827227672 62.6435851739 0 0 0
5320 1 7 -1.0 13.8783421642 -10.17870299 61.0646972155 0 0 0
5321 1 4 0.29 14.5734123157 -10.6577959629 60.5450971156 0 0 0
5322 1 7 -1.0 -14.3953867036 -10.3601746554 66.2034989014 0 0 0
5323 1 4 0.29 -13.6166708205 -10.2603356719 66.9529985777 0 0 0
5324 1 7 -1.0 7.4365223314 -5.6771371157 63.7655452653 0 0 0
5325 1 4 0.29 7.5250049343 -5.7540704203 64.7342387208 0 0 0
5326 1 7 -1.0 2.4108072827 1.7424618163 64.7802087623 0 0 0
5327 1 4 0.29 1.7566144279 1.2913105692 64.1386676335 0 0 0
5328 1 7 -1.0 2.5172082724 -9.6045202068 65.2795386238 0 0 0
5329 1 4 0.29 3.4539533989 -9.6952294955 65.7686914146 0 0 0
5330 1 7 -1.0 16.0789826445 -3.0201901047 64.0598699612 0 0 0
5331 1 4 0.29 16.5737492929 -2.290446519 63.4344803565 0 0 0
5332 1 7 -1.0 -11.3905995152 -1.5599536796 63.7426126182 0 0 0
5333 1 4 0.29 -12.1423257324 -1.198764939 64.3260068035 0 0 0
5334 1 7 -1.0 -5.4929269938 -10.2006716632 67.4246977851 0 0 0
5335 1 4 0.29 -4.65948882 -9.8502493669 66.9868244168 0 0 0
5336 1 7 -1.0 -5.8889039706 -2.4767765236 64.3869826439 0 0 0
5337 1 4 0.29 -5.733361697 -1.4651517364 64.464172276 0 0 0
5338 1 7 -1.0 9.0154157247 -8.5424441905 64.7240837544 0 0 0
5339 1 4 0.29 8.8867558378 -7.6075055715 64.6231637931 0 0 0
5340 1 7 -1.0 -13.4523513609 1.4380314732 63.4271611103 0 0 0
5341 1 4 0.29 -13.692151447 0.9189848352 62.5881249274 0 0 0
5342 1 7 -1.0 8.2202284189 -1.6896710562 64.4443169391 0 0 0
5343 1 4 0.29 7.5438105183 -2.0734109875 63.7526018098 0 0 0
5344 1 7 -1.0 15.9279043598 0.4181620203 64.7107243334 0 0 0
5345 1 4 0.29 15.2183691695 0.1512873284 65.3744498881 0 0 0
5346 1 7 -1.0 17.7119208442 -8.6478167053 62.7134661663 0 0 0
5347 1 4 0.29 16.9607732587 -9.2328381169 62.3300288861 0 0 0
5348 1 7 -1.0 4.4701613747 -3.8409619208 60.4483786092 0 0 0
5349 1 4 0.29 3.9294324934 -3.0992851436 60.8620491188 0 0 0
5350 1 7 -1.0 -16.4959344346 -6.5471844507 61.6596866654 0 0 0
5351 1 4 0.29 -15.8136217946 -6.2582156333 62.4255660421 0 0 0
5352 1 7 -1.0 0.3463832525 0.3122003841 63.6154738028 0 0 0
5353 1 4 0.29 0.5381142816 -0.7365752201 63.2336648042 0 0 0
5354 1 7 -1.0 11.2001710719 -6.3662691235 62.3423301075 0 0 0
5355 1 4 0.29 11.4494193123 -6.4048095362 63.3021416577 0 0 0
5356 1 7 -1.0 1.7441640425 -2.6827464151 61.6980864437 0 0 0
5357 1 4 0.29 1.8031253459 -2.4010985734 62.6884780266 0 0 0
5358 1 7 -1.0 10.5793677811 -8.9090137803 61.171077851 0 0 0
5359 1 4 0.29 11.009271434 -8.7835975619 62.0970212205 0 0 0
5360 1 7 -1.0 7.6122787396 0.2725521292 62.9494476227 0 0 0
5361 1 4 0.29 7.8305498342 -0.5638902982 63.5733277491 0 0 0
5362 1 7 -1.0 -2.5494322368 -11.6299352546 58.9201312331 0 0 0
5363 1 4 0.29 -2.8716125818 -11.3265607083 59.8422696061 0 0 0
5364 1 7 -1.0 -10.7051046874 -2.2323857026 61.1227303451 0 0 0
5365 1 4 0.29 -11.1972443962 -1.9931185736 62.0118844238 0 0 0
5366 1 7 -1.0 15.1523677731 7.2279092439 63.3694506135 0 0 0
5367 1 4 0.29 16.004017992 6.7911651806 62.8746580657 0 0 0
5368 1 7 -1.0 14.9505477037 -4.8681856486 59.6080392019 0 0 0
5369 1 4 0.29 15.0108639349 -5.6746385735 60.237233314 0 0 0
5370 1 7 -1.0 4.7718550966 9.1735407093 60.1135854115 0 0 0
5371 1 4 0.29 3.9506135467 8.8583051554 60.6144069859 0 0 0
5372 1 7 -1.0 13.6600690363 2.3254205539 61.0773853023 0 0 0
5373 1 4 0.29 14.2289259335 2.4400527951 61.8980601555 0 0 0
5374 1 7 -1.0 2.0924229646 -1.7099944211 64.462024509 0 0 0
5375 1 4 0.29 1.3984835127 -0.9801830595 64.4293512021 0 0 0
5376 1 7 -1.0 -5.3913487071 -0.3135493454 62.4911179611 0 0 0
5377 1 4 0.29 -6.4413972368 -0.5074772459 62.6004263192 0 0 0
5378 1 7 -1.0 -7.1034604223 0.8125833001 60.4261448587 0 0 0
5379 1 4 0.29 -7.4181002464 0.0843321981 61.2474689467 0 0 0
5380 1 7 -1.0 -16.45657409 -9.6456197205 60.3081697341 0 0 0
5381 1 4 0.29 -16.4124659896 -10.6864917068 60.465270348 0 0 0
5382 1 7 -1.0 -9.7419444305 -5.4993078418 60.607997087 0 0 0
5383 1 4 0.29 -10.7486878248 -5.6208397679 60.6585634568 0 0 0
5384 1 7 -1.0 16.3458213754 -7.0823412653 60.3051338957 0 0 0
5385 1 4 0.29 16.0923780595 -7.6082846659 61.1337985621 0 0 0
5386 1 7 -1.0 -3.0836100068 -10.4514266214 61.4234576389 0 0 0
5387 1 4 0.29 -2.6031839304 -11.3619284539 61.6798305567 0 0 0
5388 1 7 -1.0 3.5870972343 12.2875249151 60.5165127786 0 0 0
5389 1 4 0.29 4.1058045635 11.6898246943 61.2316757281 0 0 0
5390 1 7 -1.0 16.7616782546 -11.2327782155 59.6166068622 0 0 0
5391 1 4 0.29 17.4351951969 -10.5215955968 59.9721893213 0 0 0
5392 1 7 -1.0 -11.3408966934 11.2531002131 59.8314798498 0 0 0
5393 1 4 0.29 -11.7226560362 10.5187387931 59.1877697959 0 0 0
5394 1 7 -1.0 -12.4623286873 -5.6416963203 60.2018188699 0 0 0
5395 1 4 0.29 -12.4648815927 -6.4764312258 60.6587881002 0 0 0
5396 1 7 -1.0 -17.6109006117 -0.0675377547 59.2670871338 0 0 0
5397 1 4 0.29 -17.4445245063 -0.204011113 60.3234036174 0 0 0
5398 1 7 -1.0 8.7036024387 -10.8519664853 60.4008270417 0 0 0
5399 1 4 0.29 9.2542059422 -9.9915348956 60.5972665727 0 0 0
5400 1 7 -1.0 13.1120897968 -4.648455295 61.5370184169 0 0 0
5401 1 4 0.29 12.6879879799 -5.4581146665 61.9853961916 0 0 0
5402 1 7 -1.0 18.5614137986 1.2390664827 61.0782454578 0 0 0
5403 1 4 0.29 19.5574591077 1.4563213775 61.2330503555 0 0 0
5404 1 7 -1.0 6.9065725174 -1.7205154613 60.5749577443 0 0 0
5405 1 4 0.29 6.5864780241 -1.9830395823 61.5611159704 0 0 0
5406 1 7 -1.0 -5.4879980049 -1.4917556022 60.1450545482 0 0 0
5407 1 4 0.29 -5.6760329489 -1.3814629003 61.1424011772 0 0 0
5408 1 7 -1.0 -3.8218118393 -10.8497187091 56.7276783904 0 0 0
5409 1 4 0.29 -4.4903876282 -10.8879478474 55.9207876347 0 0 0
5410 1 7 -1.0 19.6677904269 -7.9949518042 57.8295314084 0 0 0
5411 1 4 0.29 20.5280799867 -7.7290915986 57.2848027432 0 0 0
5412 1 7 -1.0 4.9316775522 -6.2898856511 62.4400788512 0 0 0
5413 1 4 0.29 5.7957907663 -6.2280098216 63.1376891145 0 0 0
5414 1 7 -1.0 6.7996944061 -10.2802919623 58.2648144523 0 0 0
5415 1 4 0.29 6.1790861408 -9.483815032 58.3308501109 0 0 0
5416 1 7 -1.0 3.5143276547 -8.3262967904 61.2773838809 0 0 0
5417 1 4 0.29 2.9323992783 -7.9059731553 62.1234563343 0 0 0
5418 1 7 -1.0 2.322160841 7.1095143216 59.0346969771 0 0 0
5419 1 4 0.29 2.5461908355 7.7623036375 58.1479111234 0 0 0
5420 1 7 -1.0 14.2600795254 11.9884949183 60.5977424455 0 0 0
5421 1 4 0.29 14.1284061541 12.7210659123 61.1828233398 0 0 0
5422 1 7 -1.0 15.0846861354 -2.5486179984 61.0445423353 0 0 0
5423 1 4 0.29 15.2910385495 -3.5456835056 61.1805305751 0 0 0
5424 1 7 -1.0 3.5358699109 9.7520018261 57.8813044862 0 0 0
5425 1 4 0.29 2.7349651752 9.2131182157 57.4355411882 0 0 0
5426 1 7 -1.0 18.6317729152 -10.4605116862 57.5183216174 0 0 0
5427 1 4 0.29 18.5845647496 -10.7313136025 58.5337300924 0 0 0
5428 1 7 -1.0 -0.0310802048 2.9156115422 59.4884274457 0 0 0
5429 1 4 0.29 -0.6934212056 2.193536742 59.288030843 0 0 0
5430 1 7 -1.0 -8.5654167225 9.9608127124 59.2926088355 0 0 0
5431 1 4 0.29 -8.901767656 9.1315089462 58.7919066943 0 0 0
5432 1 7 -1.0 18.4613155024 -8.8412459615 55.5237118786 0 0 0
5433 1 4 0.29 17.9131892564 -8.7225340294 54.5925401687 0 0 0
5434 1 7 -1.0 -12.1828250209 4.1226218 59.0032662731 0 0 0
5435 1 4 0.29 -12.2887338659 5.1241086936 58.8677235632 0 0 0
5436 1 7 -1.0 8.7594874473 0.4224071895 58.5293276338 0 0 0
5437 1 4 0.29 9.0172511607 1.3802123356 58.1518026951 0 0 0
5438 1 7 -1.0 13.6335119826 1.4599120108 58.4741272147 0 0 0
5439 1 4 0.29 13.0009177821 2.2041399611 58.7529428026 0 0 0
5440 1 7 -1.0 14.0718426219 -1.5713944143 58.5462627231 0 0 0
5441 1 4 0.29 14.3174056617 -1.0347558845 57.5971928098 0 0 0
5442 1 7 -1.0 2.2443715294 -5.4163237736 61.2367036426 0 0 0
5443 1 4 0.29 2.162843845 -4.3879924498 61.1949993291 0 0 0
5444 1 7 -1.0 2.8704116258 -0.2003438307 56.646913134 0 0 0
5445 1 4 0.29 1.8611323389 -0.0742356039 56.6119783438 0 0 0
5446 1 7 -1.0 -0.497264848 -8.3761920669 57.8376723646 0 0 0
5447 1 4 0.29 -1.2395792314 -7.5934751874 57.6580615509 0 0 0
5448 1 7 -1.0 -18.7776754382 -3.7114149628 57.0189163666 0 0 0
5449 1 4 0.29 -19.1886681437 -3.2250200454 56.1787739822 0 0 0
5450 1 7 -1.0 -0.6716105186 -2.8720839395 57.9038667409 0 0 0
5451 1 4 0.29 -1.2687705387 -2.1558285698 57.5880134641 0 0 0
5452 1 7 -1.0 11.1391713742 -2.7154746278 58.5669125394 0 0 0
5453 1 4 0.29 11.6534077689 -2.3109600241 57.8125922315 0 0 0
5454 1 7 -1.0 -7.1609343241 1.5130380649 55.7271659588 0 0 0
5455 1 4 0.29 -7.3960617999 0.6079141013 56.2918249112 0 0 0
5456 1 7 -1.0 -1.7352212944 8.7696331511 57.0845314364 0 0 0
5457 1 4 0.29 -0.819971032 8.6476270674 56.7159735088 0 0 0
5458 1 7 -1.0 -0.719552669 6.7264496346 58.2798297541 0 0 0
5459 1 4 0.29 0.2859058906 6.7955838437 58.2927553392 0 0 0
5460 1 7 -1.0 13.5586176291 -12.1446775021 58.0262215327 0 0 0
5461 1 4 0.29 13.1821178068 -12.4538338723 58.8956242786 0 0 0
5462 1 7 -1.0 -13.6032662024 10.437709426 56.2588035484 0 0 0
5463 1 4 0.29 -12.8225957551 10.4660139963 55.4982557449 0 0 0
5464 1 7 -1.0 -14.7624388018 -1.7851609174 55.5660098166 0 0 0
5465 1 4 0.29 -14.9305892289 -2.2067772862 54.6297314047 0 0 0
5466 1 7 -1.0 18.2022101198 -1.1452675611 56.000021642 0 0 0
5467 1 4 0.29 17.3863850559 -1.4425141014 55.3837306035 0 0 0
5468 1 7 -1.0 6.4436819384 -2.6084449623 56.5313593612 0 0 0
5469 1 4 0.29 5.428035099 -2.4100985016 56.2961763204 0 0 0
5470 1 7 -1.0 2.9234645588 12.377027236 55.9766420576 0 0 0
5471 1 4 0.29 3.0681516863 12.0044960787 55.0266322101 0 0 0
5472 1 7 -1.0 3.5969793052 5.968615595 56.0871943668 0 0 0
5473 1 4 0.29 2.7823059123 5.3991163907 56.3146102406 0 0 0
5474 1 7 -1.0 -0.2770221545 -11.4124245617 56.8428664989 0 0 0
5475 1 4 0.29 0.1001755333 -12.2860360424 56.3428818825 0 0 0
5476 1 7 -1.0 13.2670160307 -4.490531099 56.3428154765 0 0 0
5477 1 4 0.29 13.8477394199 -3.8580195585 55.6778442722 0 0 0
5478 1 7 -1.0 -6.2617630975 -2.3282205565 55.9710003361 0 0 0
5479 1 4 0.29 -7.0760240405 -2.8720523656 55.642176499 0 0 0
5480 1 7 -1.0 -8.6867959786 7.9935141425 57.1145303216 0 0 0
5481 1 4 0.29 -9.7438757282 8.2617889011 57.0699440862 0 0 0
5482 1 7 -1.0 11.0350679706 7.5265153025 58.4250506352 0 0 0
5483 1 4 0.29 10.98839999 6.5093059444 58.4586820329 0 0 0
5484 1 7 -1.0 -10.5250018168 13.8777175775 57.5989280122 0 0 0
5485 1 4 0.29 -10.6104307669 14.8539378035 57.3875497732 0 0 0
5486 1 7 -1.0 -6.3401619163 7.5144964486 55.7310391372 0 0 0
5487 1 4 0.29 -5.901890016 6.9394880883 54.9021565415 0 0 0
5488 1 7 -1.0 16.9522052256 8.6376159088 56.8856442901 0 0 0
5489 1 4 0.29 17.6048565254 9.4328585478 56.9732812418 0 0 0
5490 1 7 -1.0 -13.6705680081 7.0448512565 57.870413043 0 0 0
5491 1 4 0.29 -12.8042409331 6.7978120292 58.3758196219 0 0 0
5492 1 7 -1.0 -4.2183450338 11.1628494944 53.9927879733 0 0 0
5493 1 4 0.29 -5.2477021655 11.1875023786 54.1204187957 0 0 0
5494 1 7 -1.0 1.1231851478 -9.3619886247 53.8410633629 0 0 0
5495 1 4 0.29 0.9173868262 -9.9207019466 53.0041985559 0 0 0
5496 1 7 -1.0 -9.8054478173 -13.0831640445 53.9722673343 0 0 0
5497 1 4 0.29 -10.3627326773 -12.5858526631 54.7253156251 0 0 0
5498 1 7 -1.0 -15.165186957 -5.0179339889 55.1168863386 0 0 0
5499 1 4 0.29 -15.632208198 -4.1738876394 54.7223990742 0 0 0
5500 1 7 -1.0 11.2672865293 -3.0494729791 53.6175708972 0 0 0
5501 1 4 0.29 10.4340177237 -3.5862804796 53.3963499591 0 0 0
5502 1 7 -1.0 -16.8256833373 5.5322251522 55.5310889992 0 0 0
5503 1 4 0.29 -17.2052875317 5.1590605238 54.6657228676 0 0 0
5504 1 7 -1.0 13.7170861229 -11.7755613303 55.0379204293 0 0 0
5505 1 4 0.29 14.475852129 -11.5089251615 54.4144771547 0 0 0
5506 1 7 -1.0 7.1366793118 0.1081952724 53.0402910078 0 0 0
5507 1 4 0.29 6.6129454353 0.1673676377 53.9182954206 0 0 0
5508 1 7 -1.0 -10.6064511225 8.6634802692 54.9514125976 0 0 0
5509 1 4 0.29 -11.6048761087 8.7772336969 54.8452169137 0 0 0
5510 1 7 -1.0 0.952154728 8.4824690978 53.362938099 0 0 0
5511 1 4 0.29 1.8556491977 8.999679405 53.3815493009 0 0 0
5512 1 7 -1.0 -12.8700289419 -4.707777254 53.2554218037 0 0 0
5513 1 4 0.29 -12.237263921 -4.2292006995 52.6907974232 0 0 0
5514 1 7 -1.0 -3.4389401591 13.2722593905 51.5551063759 0 0 0
5515 1 4 0.29 -3.3575494905 14.1533602415 52.1365314701 0 0 0
5516 1 7 -1.0 7.1854358021 12.8103094375 51.5735889844 0 0 0
5517 1 4 0.29 7.1891929657 12.3940236022 52.5297063424 0 0 0
5518 1 7 -1.0 -17.1733993795 11.8973406433 53.3267348135 0 0 0
5519 1 4 0.29 -18.0440612689 11.6507707842 53.7420574551 0 0 0
5520 1 7 -1.0 -5.1183575876 9.2102726621 52.0682663187 0 0 0
5521 1 4 0.29 -4.8356478698 8.5336250656 51.447695371 0 0 0
5522 1 7 -1.0 5.7000952577 10.9838503466 52.5683257767 0 0 0
5523 1 4 0.29 5.1337158478 10.1487462812 52.9277995437 0 0 0
5524 1 7 -1.0 20.8066042941 2.1554362193 53.9044762395 0 0 0
5525 1 4 0.29 20.2380667719 2.9090275073 53.3824424359 0 0 0
5526 1 7 -1.0 -20.3581322811 14.8968253744 51.7490125423 0 0 0
5527 1 4 0.29 -19.5016185138 15.4720150487 52.0563278766 0 0 0
5528 1 7 -1.0 -11.1901415345 1.3789842112 51.9002793887 0 0 0
5529 1 4 0.29 -11.2809107232 0.6393853465 52.639581668 0 0 0
5530 1 7 -1.0 -16.3769242883 -0.4703852049 53.8610364506 0 0 0
5531 1 4 0.29 -15.8266371164 -1.1672294006 54.4489123434 0 0 0
5532 1 7 -1.0 -14.8005996164 5.8112700833 53.5040058331 0 0 0
5533 1 4 0.29 -15.8056408228 5.6569327526 53.5043009608 0 0 0
5534 1 7 -1.0 -3.1928001529 5.6782952617 53.4662389129 0 0 0
5535 1 4 0.29 -2.7954115369 5.2146001785 54.2666363716 0 0 0
5536 1 7 -1.0 -12.4522529994 6.094802453 54.8253923498 0 0 0
5537 1 4 0.29 -11.7674579304 6.8884719569 55.0836541535 0 0 0
5538 1 7 -1.0 -2.636426993 -8.6377339191 52.0740159002 0 0 0
5539 1 4 0.29 -3.4228128859 -8.3343154418 52.6393708044 0 0 0
5540 1 7 -1.0 -6.2183268808 6.1101227844 53.3556361228 0 0 0
5541 1 4 0.29 -6.6316227728 6.917282677 52.8119236976 0 0 0
5542 1 7 -1.0 6.7074359289 5.9497566631 52.8340547881 0 0 0
5543 1 4 0.29 6.5638953236 5.5410362037 53.7612313983 0 0 0
5544 1 7 -1.0 9.5125279951 2.1314863299 53.9810505997 0 0 0
5545 1 4 0.29 8.7944207936 2.6220856877 54.4536820148 0 0 0
5546 1 7 -1.0 13.6341871526 -5.1453643573 53.489028785 0 0 0
5547 1 4 0.29 14.2772980376 -5.9086946066 53.0214591057 0 0 0
5548 1 7 -1.0 -12.1143096377 -9.4328655928 53.8263429436 0 0 0
5549 1 4 0.29 -12.0656600783 -10.3554808285 54.1968787238 0 0 0
5550 1 7 -1.0 16.938970495 6.576442797 52.8695491204 0 0 0
5551 1 4 0.29 17.6809243335 6.2435408411 53.4993534413 0 0 0
5552 1 7 -1.0 11.3735293585 -7.2371555424 53.3298140274 0 0 0
5553 1 4 0.29 11.6004790019 -8.1104446326 53.8544157864 0 0 0
5554 1 7 -1.0 0.8442581794 5.2807503249 53.0033516674 0 0 0
5555 1 4 0.29 0.4648879352 4.7146052461 53.7720545746 0 0 0
5556 1 7 -1.0 1.7369879467 -4.8861059647 53.7500328898 0 0 0
5557 1 4 0.29 2.5615960492 -4.2903996489 54.0478211302 0 0 0
5558 1 7 -1.0 6.5140691161 -7.4687223284 52.8857635047 0 0 0
5559 1 4 0.29 7.2964077335 -7.594084687 53.6577327518 0 0 0
5560 1 7 -1.0 17.3967058803 -5.3982423341 53.5168858885 0 0 0
5561 1 4 0.29 17.5032260693 -4.5160570481 54.0150207286 0 0 0
5562 1 7 -1.0 -0.0151703551 -1.152309983 53.6190110833 0 0 0
5563 1 4 0.29 0.6036810439 -0.8576374101 54.3814541894 0 0 0
5564 1 7 -1.0 -7.4130305532 -7.0208130643 51.9140965129 0 0 0
5565 1 4 0.29 -7.3249405949 -7.2882232231 52.8392388654 0 0 0
5566 1 7 -1.0 -0.7077807442 -5.5534000748 52.6961092467 0 0 0
5567 1 4 0.29 -1.4506402923 -6.1965938674 53.0121753247 0 0 0
5568 1 7 -1.0 7.5454165743 3.0068529475 51.6872295706 0 0 0
5569 1 4 0.29 6.6800680317 2.8356308151 52.2052225255 0 0 0
5570 1 7 -1.0 9.428593093 -5.1794947232 54.1106218244 0 0 0
5571 1 4 0.29 8.8866778046 -5.446978459 53.2300104238 0 0 0
5572 1 7 -1.0 -0.1756217519 -8.4378568544 51.5730040301 0 0 0
5573 1 4 0.29 -1.1991200526 -8.4824839798 51.8712019551 0 0 0
5574 1 7 -1.0 -2.0114208255 -3.5151299764 54.6318941897 0 0 0
5575 1 4 0.29 -2.127195514 -4.416716888 55.0311509911 0 0 0
5576 1 7 -1.0 10.5726592927 -4.1064762623 56.2684831211 0 0 0
5577 1 4 0.29 11.0133597341 -4.1238100181 57.1761075508 0 0 0
5578 1 7 -1.0 -15.8493660211 -3.9829501298 52.3693851432 0 0 0
5579 1 4 0.29 -16.0049606894 -2.9845936356 52.5760640168 0 0 0
5580 1 7 -1.0 7.3104732745 -3.9721426253 51.6082308757 0 0 0
5581 1 4 0.29 7.1409930988 -4.8702760009 52.1957183536 0 0 0
5582 1 7 -1.0 15.1832704336 0.6522218922 54.196597231 0 0 0
5583 1 4 0.29 14.4119654519 0.3290379503 54.7927149243 0 0 0
5584 1 7 -1.0 -8.1918553449 -10.2778660981 53.6939320355 0 0 0
5585 1 4 0.29 -9.017204033 -9.6750278406 53.4190841065 0 0 0
5586 1 7 -1.0 15.1180668195 3.7394719029 52.234817836 0 0 0
5587 1 4 0.29 15.4537552567 3.1140440437 53.0353569172 0 0 0
5588 1 7 -1.0 -4.197165612 -1.9553057244 53.414849929 0 0 0
5589 1 4 0.29 -3.506575746 -2.1702555793 52.6838240304 0 0 0
5590 1 7 -1.0 4.3719798926 8.6860429606 53.4213521873 0 0 0
5591 1 4 0.29 3.6529327384 9.2971814673 53.7667156793 0 0 0
5592 1 7 -1.0 -6.3452860999 3.9180020837 50.5906630512 0 0 0
5593 1 4 0.29 -7.1239124326 3.970191572 51.327925352 0 0 0
5594 1 7 -1.0 -12.6569439905 -2.2981890283 51.9838444334 0 0 0
5595 1 4 0.29 -13.2060416535 -2.909719287 52.6142780889 0 0 0
5596 1 7 -1.0 -8.3237909825 4.0503972452 52.2471053 0 0 0
5597 1 4 0.29 -9.0919326768 4.7948180131 51.9996630784 0 0 0
5598 1 7 -1.0 -4.8438649274 3.0676469485 53.3058147817 0 0 0
5599 1 4 0.29 -4.2569379256 2.8943924616 54.1291242992 0 0 0
5600 1 7 -1.0 2.4980285776 -7.4929963638 51.2321901237 0 0 0
5601 1 4 0.29 2.7470158829 -6.8482971486 50.4170996793 0 0 0
5602 1 7 -1.0 3.5989123684 -8.9752397253 49.0833147922 0 0 0
5603 1 4 0.29 3.7392555941 -8.0539311197 48.6650897406 0 0 0
5604 1 7 -1.0 10.966469917 -10.4041146558 49.776823082 0 0 0
5605 1 4 0.29 11.7968861603 -11.074415913 49.5746801102 0 0 0
5606 1 7 -1.0 -1.987129277 -6.4200192659 46.5115712281 0 0 0
5607 1 4 0.29 -2.8412296908 -5.7812449082 46.4351827656 0 0 0
5608 1 7 -1.0 12.5874042679 -7.6096612324 47.5148758151 0 0 0
5609 1 4 0.29 12.6210705014 -8.5016542932 48.0699348003 0 0 0
5610 1 7 -1.0 15.6515400829 -4.0971615391 47.2820199937 0 0 0
5611 1 4 0.29 16.3375519528 -3.4924556151 46.7712190236 0 0 0
5612 1 7 -1.0 -15.1589865214 -5.8266296492 46.473613137 0 0 0
5613 1 4 0.29 -16.0420639393 -5.2908697353 46.3707001573 0 0 0
5614 1 7 -1.0 -4.2672771728 -4.6607041777 46.3983129544 0 0 0
5615 1 4 0.29 -4.5764499868 -5.2316018659 45.6788740441 0 0 0
5616 1 7 -1.0 5.5020111892 -1.9620417651 43.7264988896 0 0 0
5617 1 4 0.29 6.499381815 -2.1005816213 43.879638649 0 0 0
5618 1 7 -1.0 3.0279178076 -6.0173249247 49.0407743961 0 0 0
5619 1 4 0.29 2.4908080414 -5.9069674678 48.1307416553 0 0 0
5620 1 7 -1.0 9.426634015 -0.5093783151 47.7481348108 0 0 0
5621 1 4 0.29 9.6854231114 -0.8987730859 46.7934416234 0 0 0
5622 1 7 -1.0 -10.1237761341 -5.0432716575 47.221824999 0 0 0
5623 1 4 0.29 -10.9754648358 -5.6367293701 47.4466259105 0 0 0
5624 1 7 -1.0 8.1601851246 -6.272834404 46.0444882075 0 0 0
5625 1 4 0.29 7.2520691384 -6.7678303816 46.1958159274 0 0 0
5626 1 7 -1.0 -15.8900853909 -1.2960761953 46.7314801055 0 0 0
5627 1 4 0.29 -15.5558116512 -2.1128209605 46.2416941992 0 0 0
5628 1 7 -1.0 7.7274196653 -3.0160152537 42.3427596775 0 0 0
5629 1 4 0.29 6.6985253159 -2.9123855773 42.4160551927 0 0 0
5630 1 7 -1.0 -1.978429652 -1.3788010753 45.4538201374 0 0 0
5631 1 4 0.29 -2.2578582807 -2.252956787 44.9307334119 0 0 0
5632 1 7 -1.0 16.9806406596 -2.2860660332 44.9502213279 0 0 0
5633 1 4 0.29 16.2048362358 -2.1173067473 45.6909313126 0 0 0
5634 1 7 -1.0 12.9390672153 -10.5152872931 44.8433796738 0 0 0
5635 1 4 0.29 13.86365037 -10.3344779783 44.5765978252 0 0 0
5636 1 7 -1.0 -17.8563859686 -4.921099679 46.7357365046 0 0 0
5637 1 4 0.29 -17.9214231261 -5.4702547727 45.8897243906 0 0 0
5638 1 7 -1.0 -8.0608333642 -3.3026803207 44.6672582181 0 0 0
5639 1 4 0.29 -8.5926584788 -2.4153568384 44.9217378631 0 0 0
5640 1 7 -1.0 -8.1621364035 6.7976465358 45.2499624575 0 0 0
5641 1 4 0.29 -7.7993683841 6.4581436805 44.284653297 0 0 0
5642 1 7 -1.0 -7.9529967401 0.3453930964 47.0388197528 0 0 0
5643 1 4 0.29 -7.6890570829 -0.0671924344 46.1318927484 0 0 0
5644 1 7 -1.0 19.1928290416 8.7313383675 44.0831064357 0 0 0
5645 1 4 0.29 18.8803368917 8.1138401882 43.2484895914 0 0 0
5646 1 7 -1.0 14.3593530516 -4.1144729202 44.4603932544 0 0 0
5647 1 4 0.29 15.0555433018 -3.6245023292 45.1322100916 0 0 0
5648 1 7 -1.0 -13.3112962643 -3.7324569739 45.8298027859 0 0 0
5649 1 4 0.29 -13.8805302359 -4.5634843393 46.2277613425 0 0 0
5650 1 7 -1.0 14.4344644808 -7.4062642817 45.5464971061 0 0 0
5651 1 4 0.29 13.7920958231 -7.3474617636 46.3254710645 0 0 0
5652 1 7 -1.0 17.3504426972 10.5855431384 44.0655309009 0 0 0
5653 1 4 0.29 18.3240668844 10.924969206 44.2858623836 0 0 0
5654 1 7 -1.0 1.4696011686 -6.2349131296 46.1499862691 0 0 0
5655 1 4 0.29 1.5009899265 -5.169859172 46.2881709007 0 0 0
5656 1 7 -1.0 6.5083813032 -8.3066141462 44.4489244945 0 0 0
5657 1 4 0.29 6.3764434986 -8.5944822994 43.5246499534 0 0 0
5658 1 7 -1.0 0.2626967868 -6.331220133 41.1481395974 0 0 0
5659 1 4 0.29 0.5404029063 -6.318881293 40.1750297817 0 0 0
5660 1 7 -1.0 -9.0360572729 8.8338334825 43.6455127479 0 0 0
5661 1 4 0.29 -8.5011174269 9.2181101378 42.8503066568 0 0 0
5662 1 7 -1.0 -12.6427083178 -6.1788626823 48.0398031233 0 0 0
5663 1 4 0.29 -13.0724650894 -5.7674794304 47.2211851478 0 0 0
5664 1 7 -1.0 -9.9080229384 -1.1463498187 45.5883404042 0 0 0
5665 1 4 0.29 -9.5932785485 -0.671424011 46.5584092209 0 0 0
5666 1 7 -1.0 6.3380415883 -3.1988033124 46.2013862055 0 0 0
5667 1 4 0.29 6.0828237457 -2.9004347676 45.2308719109 0 0 0
5668 1 7 -1.0 12.2778720092 -1.2076620053 43.5590083713 0 0 0
5669 1 4 0.29 12.0110954672 -0.1264980275 43.5504927299 0 0 0
5670 1 7 -1.0 -7.808843221 11.2612830331 44.1733715642 0 0 0
5671 1 4 0.29 -8.3445805671 10.3999423791 44.1587842984 0 0 0
5672 1 7 -1.0 4.1660844574 4.1174037042 44.2275494328 0 0 0
5673 1 4 0.29 5.1653870263 3.8415363184 44.0927588736 0 0 0
5674 1 7 -1.0 18.7327360963 -3.1443241097 47.9390237493 0 0 0
5675 1 4 0.29 17.8882487992 -2.774492619 47.5424003856 0 0 0
5676 1 7 -1.0 5.3750570391 7.2509436446 42.589481913 0 0 0
5677 1 4 0.29 5.5824649673 6.3191636813 42.0636566788 0 0 0
5678 1 7 -1.0 -10.2010012154 4.7376775576 44.6254699329 0 0 0
5679 1 4 0.29 -9.434247312 5.3511541903 44.264925518 0 0 0
5680 1 7 -1.0 2.3609236519 -1.5699166866 43.1130221213 0 0 0
5681 1 4 0.29 2.4944397173 -2.660943581 43.2666521041 0 0 0
5682 1 7 -1.0 19.8703343896 11.2467199963 45.0119064317 0 0 0
5683 1 4 0.29 19.7387535409 10.265642806 44.7814057886 0 0 0
5684 1 7 -1.0 15.3928687424 -9.3782107203 43.8719229268 0 0 0
5685 1 4 0.29 15.8381492364 -9.2516141201 42.9011420129 0 0 0
5686 1 7 -1.0 11.1162076247 13.0572251423 43.6624142158 0 0 0
5687 1 4 0.29 10.4356007598 12.7341388868 43.0104193747 0 0 0
5688 1 7 -1.0 18.2972035475 -1.9140828288 38.6067751061 0 0 0
5689 1 4 0.29 19.165784727 -1.3737723095 38.9458388689 0 0 0
5690 1 7 -1.0 -2.2822974858 -3.8910145671 43.845018373 0 0 0
5691 1 4 0.29 -2.7446548736 -4.221618173 44.6727050102 0 0 0
5692 1 7 -1.0 -6.2831898258 -6.0928815833 44.1925975553 0 0 0
5693 1 4 0.29 -6.4356935246 -6.8949637622 43.574033418 0 0 0
5694 1 7 -1.0 8.1488280041 -13.0840533733 44.3314375542 0 0 0
5695 1 4 0.29 9.0907284514 -12.9852474522 44.050160812 0 0 0
5696 1 7 -1.0 13.7759441267 3.0973669899 43.7869546775 0 0 0
5697 1 4 0.29 14.3915715609 3.4859211995 43.0062505507 0 0 0
5698 1 7 -1.0 -17.7715329976 -7.6117478003 44.7414964557 0 0 0
5699 1 4 0.29 -17.0411015406 -7.3040735038 45.4138625168 0 0 0
5700 1 7 -1.0 -7.3305895158 5.5276465413 42.8579618461 0 0 0
5701 1 4 0.29 -8.0883416229 4.8565413562 42.6212358946 0 0 0
5702 1 7 -1.0 16.0432537218 -0.5762776938 42.5535515298 0 0 0
5703 1 4 0.29 16.16582694 -1.2724994045 43.2970726681 0 0 0
5704 1 7 -1.0 -5.9714029088 -8.3415816368 42.3796358044 0 0 0
5705 1 4 0.29 -5.4977147604 -7.3806213116 42.5012007435 0 0 0
5706 1 7 -1.0 10.6079381642 -5.8972087255 45.0210391827 0 0 0
5707 1 4 0.29 9.600504052 -6.1631950427 45.2025769792 0 0 0
5708 1 7 -1.0 1.8974865001 -4.2594367585 43.5642513586 0 0 0
5709 1 4 0.29 2.3810569158 -4.802264211 44.3146009489 0 0 0
5710 1 7 -1.0 10.329761125 -2.2125127202 45.5755693478 0 0 0
5711 1 4 0.29 10.8261244944 -1.8939653442 44.6823313506 0 0 0
5712 1 7 -1.0 9.0597440186 -6.4175851168 42.3660086746 0 0 0
5713 1 4 0.29 9.5879218557 -6.4028961601 43.2606066726 0 0 0
5714 1 7 -1.0 18.3693329942 6.7617204887 42.3410160523 0 0 0
5715 1 4 0.29 17.7343530487 7.1263865611 43.078182888 0 0 0
5716 1 7 -1.0 5.2553424399 4.9806437805 41.1941996094 0 0 0
5717 1 4 0.29 4.5286860389 4.9159113277 41.9691513814 0 0 0
5718 1 7 -1.0 7.6919951021 7.6464893867 40.7553737705 0 0 0
5719 1 4 0.29 7.1610650891 7.8172671934 41.6106193283 0 0 0
5720 1 7 -1.0 -16.3432646015 -2.4955038768 43.7530448958 0 0 0
5721 1 4 0.29 -16.3000421696 -1.6255956585 44.2766064913 0 0 0
5722 1 7 -1.0 -11.7268485815 -1.2660872053 40.3842182238 0 0 0
5723 1 4 0.29 -10.7390367005 -0.9602889006 40.535192529 0 0 0
5724 1 7 -1.0 -13.572873803 10.5892151551 41.3133987744 0 0 0
5725 1 4 0.29 -13.3978201127 11.6169606207 41.0490835177 0 0 0
5726 1 7 -1.0 15.5282417657 -6.5829817552 41.0480836806 0 0 0
5727 1 4 0.29 16.4620201541 -6.9272205556 41.4681007525 0 0 0
5728 1 7 -1.0 6.4015726664 -9.5783209027 41.3563913547 0 0 0
5729 1 4 0.29 5.8935649086 -9.9111233161 42.2039604624 0 0 0
5730 1 7 -1.0 13.4258196058 -5.3208072479 42.2436155244 0 0 0
5731 1 4 0.29 13.6312982117 -4.9339530978 43.3053363628 0 0 0
5732 1 7 -1.0 18.1817078652 -6.8761425709 41.8508761648 0 0 0
5733 1 4 0.29 18.0671003971 -7.9372982918 41.877097242 0 0 0
5734 1 7 -1.0 -11.6882590633 14.0982068375 40.4382506722 0 0 0
5735 1 4 0.29 -12.4333039139 14.7252285119 40.7683673185 0 0 0
5736 1 7 -1.0 -13.5653032234 8.2026329064 42.2879818317 0 0 0
5737 1 4 0.29 -13.3842000571 9.1959164357 41.7467707619 0 0 0
5738 1 7 -1.0 14.8888961469 8.8799049571 41.6822516056 0 0 0
5739 1 4 0.29 14.2251572847 9.4966675942 41.2270592713 0 0 0
5740 1 7 -1.0 -8.9046520595 9.3140336746 40.693147986 0 0 0
5741 1 4 0.29 -9.5301445734 8.513037181 41.0406097832 0 0 0
5742 1 7 -1.0 15.8739520184 -8.596085755 38.7269270087 0 0 0
5743 1 4 0.29 15.7995713805 -7.9973850659 39.5497711553 0 0 0
5744 1 7 -1.0 -5.8888415471 9.3155310787 41.6090337906 0 0 0
5745 1 4 0.29 -6.8507399483 9.0497635188 41.7992550922 0 0 0
5746 1 7 -1.0 -8.7158821431 1.964911895 41.6794900978 0 0 0
5747 1 4 0.29 -8.5587239398 2.8259825869 41.1812620449 0 0 0
5748 1 7 -1.0 18.7594650143 -9.7639410974 41.7300890309 0 0 0
5749 1 4 0.29 18.2481423421 -10.5867278411 41.6433989828 0 0 0
5750 1 7 -1.0 0.8481202147 -4.1934405177 37.9497928334 0 0 0
5751 1 4 0.29 0.3438053715 -4.9791764224 38.384170604 0 0 0
5752 1 7 -1.0 -9.7854491361 -5.028519969 41.3710568252 0 0 0
5753 1 4 0.29 -10.8589847713 -4.696231984 41.2051229029 0 0 0
5754 1 7 -1.0 3.9270061947 -5.4975960148 45.0915438496 0 0 0
5755 1 4 0.29 2.8749000551 -5.4945249426 45.3543200375 0 0 0
5756 1 7 -1.0 -2.1961903911 -8.5616516812 40.9631132072 0 0 0
5757 1 4 0.29 -1.3491237296 -8.1382874759 40.6103578692 0 0 0
5758 1 7 -1.0 -3.5330004959 -0.8320335921 41.9971732792 0 0 0
5759 1 4 0.29 -3.8192504935 -1.5362323175 41.2422978508 0 0 0
5760 1 7 -1.0 -0.37228573 -6.5455067845 37.9323520859 0 0 0
5761 1 4 0.29 -0.3052577181 -7.3735340241 38.4591378672 0 0 0
5762 1 7 -1.0 2.9771429046 6.9521461297 41.2254605181 0 0 0
5763 1 4 0.29 3.9756685068 6.8851317087 41.5089375973 0 0 0
5764 1 7 -1.0 5.4248750837 2.6322035783 40.0360082129 0 0 0
5765 1 4 0.29 5.2624766582 3.4875273151 40.6334830535 0 0 0
5766 1 7 -1.0 9.0960437138 12.2207193581 41.7040527984 0 0 0
5767 1 4 0.29 8.7566429974 12.0639827009 42.6496324757 0 0 0
5768 1 7 -1.0 0.1282544048 -9.099719968 39.1334481145 0 0 0
5769 1 4 0.29 0.2822479059 -8.2094322058 39.738323926 0 0 0
5770 1 7 -1.0 11.2952228088 -3.2874191777 40.1892276444 0 0 0
5771 1 4 0.29 10.9363256499 -2.5329034269 39.630499422 0 0 0
5772 1 7 -1.0 12.0282803094 -0.0285365837 41.1515461012 0 0 0
5773 1 4 0.29 11.8068119218 -0.8039088268 41.9037393751 0 0 0
5774 1 7 -1.0 -4.9882876656 0.0082976996 39.0085747827 0 0 0
5775 1 4 0.29 -4.1532990116 -0.0465451905 38.3461895795 0 0 0
5776 1 7 -1.0 -8.7496674073 4.3287901352 39.9536719458 0 0 0
5777 1 4 0.29 -9.7457756805 4.2872219145 40.3513437686 0 0 0
5778 1 7 -1.0 9.772604768 9.9045895744 40.5293969706 0 0 0
5779 1 4 0.29 9.3678136851 10.7961626738 40.9356966611 0 0 0
5780 1 7 -1.0 -16.5736334907 -7.4099009309 38.5059216458 0 0 0
5781 1 4 0.29 -17.3266990477 -6.801683666 38.0726925886 0 0 0
5782 1 7 -1.0 -8.4865723368 -7.3478331384 41.4418769271 0 0 0
5783 1 4 0.29 -7.7441613536 -7.9887243866 41.9107174912 0 0 0
5784 1 7 -1.0 19.5754854281 8.0187912202 40.4176395175 0 0 0
5785 1 4 0.29 19.1897143893 7.4242701637 41.2836453476 0 0 0
5786 1 7 -1.0 9.2745160339 -5.040057476 38.0716840701 0 0 0
5787 1 4 0.29 9.9164487897 -4.3376718511 38.325960885 0 0 0
5788 1 7 -1.0 16.3490186885 -4.459703543 36.9667593456 0 0 0
5789 1 4 0.29 17.0346412798 -5.2943164596 36.9685758808 0 0 0
5790 1 7 -1.0 13.393924215 -11.0797160796 40.1585246552 0 0 0
5791 1 4 0.29 13.3009155199 -10.5301189387 41.090658928 0 0 0
5792 1 7 -1.0 -10.5749837428 7.0520324336 39.6910998786 0 0 0
5793 1 4 0.29 -10.5530027012 6.2929972093 40.3644132403 0 0 0
5794 1 7 -1.0 13.818890217 -1.0695058646 39.0277219416 0 0 0
5795 1 4 0.29 13.0156747147 -0.8600062974 39.6910497641 0 0 0
5796 1 7 -1.0 -8.4297843126 -1.5435233271 38.0539502038 0 0 0
5797 1 4 0.29 -8.7688917844 -1.8441707975 37.1083152601 0 0 0
5798 1 7 -1.0 20.3552293811 -0.0992821463 39.008756197 0 0 0
5799 1 4 0.29 20.1669838269 0.0018262874 38.0176483388 0 0 0
5800 1 7 -1.0 -15.9184079255 9.8935143791 39.9689362562 0 0 0
5801 1 4 0.29 -15.051457978 10.0895811855 40.4995976629 0 0 0
5802 1 7 -1.0 -14.1154760261 0.2818750404 40.964644795 0 0 0
5803 1 4 0.29 -13.2256328445 -0.1837801283 40.8644725094 0 0 0
5804 1 7 -1.0 -14.7074690925 12.3656121018 38.880573355 0 0 0
5805 1 4 0.29 -14.9086414337 11.5013926264 39.3812594371 0 0 0
5806 1 7 -1.0 -1.1553235056 12.2231218239 38.671719301 0 0 0
5807 1 4 0.29 -1.7853185527 13.1044659184 38.8410881371 0 0 0
5808 1 7 -1.0 -16.3629424131 -0.2694444712 36.059672118 0 0 0
5809 1 4 0.29 -16.5437512867 -1.0527114769 36.7963430822 0 0 0
5810 1 7 -1.0 13.2819377916 7.9637185012 39.8678301495 0 0 0
5811 1 4 0.29 13.8851998187 8.3464541895 40.6131913535 0 0 0
5812 1 7 -1.0 -0.9842265886 -1.7935154971 38.8173073316 0 0 0
5813 1 4 0.29 -1.1607383969 -1.2915860318 37.9136561169 0 0 0
5814 1 7 -1.0 -8.5420046573 -9.597626308 39.9648571568 0 0 0
5815 1 4 0.29 -8.5695269695 -8.7572205237 40.5715492407 0 0 0
5816 1 7 -1.0 -12.0370115298 -3.9881087783 40.6073339446 0 0 0
5817 1 4 0.29 -11.7524172456 -3.069975458 40.8596138104 0 0 0
5818 1 7 -1.0 -13.7126079734 -4.5326135491 37.7505545538 0 0 0
5819 1 4 0.29 -14.2970384746 -3.6532795764 37.7278507504 0 0 0
5820 1 7 -1.0 -4.1854648204 -5.7500370323 42.2898158908 0 0 0
5821 1 4 0.29 -4.7881982982 -5.9414147399 43.0785847683 0 0 0
5822 1 7 -1.0 8.7533880966 1.0323578609 39.5371248955 0 0 0
5823 1 4 0.29 8.9419080453 0.0557734697 39.1864207812 0 0 0
5824 1 7 -1.0 4.3929000301 -2.4002838445 37.4852613569 0 0 0
5825 1 4 0.29 4.0650255244 -2.426742235 36.4330972792 0 0 0
5826 1 7 -1.0 -5.4791750831 1.4812731132 36.6135832985 0 0 0
5827 1 4 0.29 -5.2596542073 0.9892780448 37.4709201393 0 0 0
5828 1 7 -1.0 15.4428480962 -8.7942530414 36.0389213287 0 0 0
5829 1 4 0.29 16.3659548118 -8.2928900775 36.0586435852 0 0 0
5830 1 7 -1.0 -15.04783793 -10.6975606049 37.1696629703 0 0 0
5831 1 4 0.29 -15.2225085606 -9.7684442039 37.5212529682 0 0 0
5832 1 7 -1.0 6.1613341152 -7.4430111935 36.0360053769 0 0 0
5833 1 4 0.29 5.7437738143 -6.6331101415 35.4552146262 0 0 0
5834 1 7 -1.0 3.8748520521 1.2112208165 38.4655885226 0 0 0
5835 1 4 0.29 3.1047499974 1.4006499012 37.8201433181 0 0 0
5836 1 7 -1.0 4.8679403263 -8.0913647725 39.6044117971 0 0 0
5837 1 4 0.29 5.3425701161 -8.6797049144 40.3382803338 0 0 0
5838 1 7 -1.0 16.2577907634 -1.6777219235 34.5839879651 0 0 0
5839 1 4 0.29 16.2403442632 -2.1153243021 35.5561809389 0 0 0
5840 1 7 -1.0 -8.4243343864 -1.9763053285 40.9039973058 0 0 0
5841 1 4 0.29 -8.7215805256 -1.9232226728 39.9524664665 0 0 0
5842 1 7 -1.0 -2.3585709548 -10.3665239862 39.0048089202 0 0 0
5843 1 4 0.29 -1.3207674691 -10.2547446236 39.1282887905 0 0 0
5844 1 7 -1.0 -4.6736209489 -2.5910577956 40.168687981 0 0 0
5845 1 4 0.29 -4.5071075405 -1.7819650569 39.5029612122 0 0 0
5846 1 7 -1.0 9.1962038685 -8.8850551133 36.9784073806 0 0 0
5847 1 4 0.29 9.7492589496 -8.015540474 37.0547686233 0 0 0
5848 1 7 -1.0 -10.5008479027 1.8652120103 39.0205135626 0 0 0
5849 1 4 0.29 -11.071084792 2.6654061298 38.9294683499 0 0 0
5850 1 7 -1.0 8.9522586616 -1.3881545782 38.2565218416 0 0 0
5851 1 4 0.29 9.4025830429 -2.0329589225 37.6630259942 0 0 0
5852 1 7 -1.0 18.0432754666 -0.0692837257 35.5966608165 0 0 0
5853 1 4 0.29 18.2578477179 -0.0661245918 36.6324912216 0 0 0
5854 1 7 -1.0 20.9672736973 -5.8077875606 35.617540123 0 0 0
5855 1 4 0.29 20.5978593158 -5.856062334 36.5736932221 0 0 0
5856 1 7 -1.0 6.8163161133 -3.2100052372 36.0511266812 0 0 0
5857 1 4 0.29 5.9716641786 -2.9932223005 36.6336921438 0 0 0
5858 1 7 -1.0 -15.534721387 -2.5722366417 37.6102160872 0 0 0
5859 1 4 0.29 -15.9824517931 -2.866859087 36.7179358561 0 0 0
5860 1 7 -1.0 0.1795009868 1.0659604747 37.6795915924 0 0 0
5861 1 4 0.29 -0.0183976307 0.5552176038 36.8281919514 0 0 0
5862 1 7 -1.0 10.9525696739 -5.628229787 33.5742868814 0 0 0
5863 1 4 0.29 10.3138461977 -4.7911491893 33.3531636487 0 0 0
5864 1 7 -1.0 2.4822141122 -4.8513839806 35.3325614361 0 0 0
5865 1 4 0.29 3.453633195 -5.1140204741 34.9756270766 0 0 0
5866 1 7 -1.0 11.378839335 -5.3802823256 36.51792513 0 0 0
5867 1 4 0.29 10.468615679 -5.2034582363 37.0767729382 0 0 0
5868 1 7 -1.0 9.4085001836 1.7282469219 35.9610023527 0 0 0
5869 1 4 0.29 8.4676113769 1.4160624039 36.3177815518 0 0 0
5870 1 7 -1.0 -2.8597083693 -10.841138736 35.1082595836 0 0 0
5871 1 4 0.29 -3.9008962501 -10.5834309479 35.2371947289 0 0 0
5872 1 7 -1.0 -9.4995321859 -2.2772870688 35.5894740964 0 0 0
5873 1 4 0.29 -10.4537833818 -2.5747106083 35.3757282539 0 0 0
5874 1 7 -1.0 17.8026729334 9.1900268449 36.3186796242 0 0 0
5875 1 4 0.29 17.6889944655 9.4268334151 37.3577244605 0 0 0
5876 1 7 -1.0 19.2019123963 -5.4039721568 37.9285072286 0 0 0
5877 1 4 0.29 18.7449820636 -6.2533683357 37.6602117684 0 0 0
5878 1 7 -1.0 5.3284837278 9.8976109792 36.516871684 0 0 0
5879 1 4 0.29 6.0763461829 9.4129766378 35.8221592409 0 0 0
5880 1 7 -1.0 15.9600017997 2.9013221196 36.0922412417 0 0 0
5881 1 4 0.29 16.9041878736 2.5634728455 36.2969733017 0 0 0
5882 1 7 -1.0 3.5665143854 -2.4411736489 34.84666136 0 0 0
5883 1 4 0.29 3.0972525597 -3.312035602 35.0488131151 0 0 0
5884 1 7 -1.0 -2.7785550261 0.6916638153 37.3797693307 0 0 0
5885 1 4 0.29 -1.8026288017 0.8776414719 37.1896956507 0 0 0
5886 1 7 -1.0 -5.6839485156 0.3449024718 34.3323459264 0 0 0
5887 1 4 0.29 -5.8940480938 0.8321723382 35.2571952352 0 0 0
5888 1 7 -1.0 -15.883426797 -11.9914410557 31.3242045997 0 0 0
5889 1 4 0.29 -16.6369760166 -12.7095131786 31.5870813118 0 0 0
5890 1 7 -1.0 -8.4224973418 -4.870278004 36.0581217209 0 0 0
5891 1 4 0.29 -8.9986561491 -4.0360937769 35.8049623946 0 0 0
5892 1 7 -1.0 17.9636503892 -7.7743272559 35.0478081844 0 0 0
5893 1 4 0.29 18.4570184966 -7.5873363462 35.892153113 0 0 0
5894 1 7 -1.0 -2.4085597658 -8.2925648689 33.8521991202 0 0 0
5895 1 4 0.29 -2.9033002002 -8.6635175886 34.7235398144 0 0 0
5896 1 7 -1.0 4.257407099 10.9731812538 34.1670164897 0 0 0
5897 1 4 0.29 4.7807974816 10.296017879 33.5461299051 0 0 0
5898 1 7 -1.0 14.973598865 -10.992635478 34.0717386643 0 0 0
5899 1 4 0.29 14.7834949529 -10.1678154546 34.6890157945 0 0 0
5900 1 7 -1.0 -8.0717723717 10.0716360671 35.5507054099 0 0 0
5901 1 4 0.29 -8.5643709583 9.1295673525 35.5922598875 0 0 0
5902 1 7 -1.0 -11.3381135537 -5.2210381198 36.1933484647 0 0 0
5903 1 4 0.29 -12.1077483431 -5.1499320537 36.9548866773 0 0 0
5904 1 7 -1.0 -16.9003534596 -2.2232699959 34.1641678558 0 0 0
5905 1 4 0.29 -16.8306381878 -1.5640059925 34.9035896448 0 0 0
5906 1 7 -1.0 10.2792035054 -11.6157558306 35.9573010875 0 0 0
5907 1 4 0.29 10.8721846127 -11.1953188939 36.7419164909 0 0 0
5908 1 7 -1.0 14.4493739444 -3.4620871057 35.4492540354 0 0 0
5909 1 4 0.29 15.3065927207 -3.8223590133 36.0029332158 0 0 0
5910 1 7 -1.0 20.2487455356 1.0825571821 34.0595075528 0 0 0
5911 1 4 0.29 19.9148258152 0.2436027604 34.4683102769 0 0 0
5912 1 7 -1.0 9.8513943106 -2.8934528849 35.5507394898 0 0 0
5913 1 4 0.29 9.8265024774 -3.4786502837 36.3726236191 0 0 0
5914 1 7 -1.0 -3.5775196273 -1.1126146951 35.4503976262 0 0 0
5915 1 4 0.29 -3.341869782 -1.0591360021 36.4497358626 0 0 0
5916 1 7 -1.0 -0.5267100543 -11.9710456045 35.9536689991 0 0 0
5917 1 4 0.29 -0.7361959328 -12.0593727465 36.9981017047 0 0 0
5918 1 7 -1.0 20.9935887157 -9.6924982231 33.654241565 0 0 0
5919 1 4 0.29 21.6159860282 -9.8637322242 34.4888958336 0 0 0
5920 1 7 -1.0 5.1856645898 -5.3681123202 34.4257410559 0 0 0
5921 1 4 0.29 5.3775509277 -4.5015270108 35.1196546806 0 0 0
5922 1 7 -1.0 12.6240744313 -7.5848322906 34.1094788863 0 0 0
5923 1 4 0.29 13.1918383464 -8.4589767562 34.3100978353 0 0 0
5924 1 7 -1.0 6.6474783097 -9.1850502294 33.8106465835 0 0 0
5925 1 4 0.29 5.8060326688 -9.341162089 33.1585028162 0 0 0
5926 1 7 -1.0 3.9331032713 7.1212567735 33.5726292889 0 0 0
5927 1 4 0.29 2.8655462024 7.431671483 33.3866905552 0 0 0
5928 1 7 -1.0 12.5239601343 -11.5137545109 32.1109246807 0 0 0
5929 1 4 0.29 12.3491814931 -10.5925967637 31.7363769628 0 0 0
5930 1 7 -1.0 16.5000822723 -2.7613625442 32.0214124619 0 0 0
5931 1 4 0.29 16.2711440126 -1.84670617 31.539596918 0 0 0
5932 1 7 -1.0 5.4825534661 8.9815431394 32.7796576569 0 0 0
5933 1 4 0.29 4.7148746546 8.2803067696 33.0844004206 0 0 0
5934 1 7 -1.0 17.0558553809 -11.3642631719 32.0252931176 0 0 0
5935 1 4 0.29 17.4824719651 -12.2405572977 32.4179592407 0 0 0
5936 1 7 -1.0 -0.9816216186 2.3999759439 29.8639941216 0 0 0
5937 1 4 0.29 -1.2337387538 3.0729430945 30.569697855 0 0 0
5938 1 7 -1.0 -5.4622635474 10.3833203623 33.9518189199 0 0 0
5939 1 4 0.29 -4.640865644 11.017141297 33.858804319 0 0 0
5940 1 7 -1.0 19.4498853397 -10.6163012693 31.0619634304 0 0 0
5941 1 4 0.29 19.704442251 -11.5916408146 30.9008918513 0 0 0
5942 1 7 -1.0 -10.801002257 3.5424461687 32.3718330111 0 0 0
5943 1 4 0.29 -11.1895396817 3.1024245134 31.514545809 0 0 0
5944 1 7 -1.0 10.1374771794 0.2126944201 31.4754964743 0 0 0
5945 1 4 0.29 9.2856485447 0.8129683265 31.2844462871 0 0 0
5946 1 7 -1.0 15.8253822946 2.2768613044 31.1072706027 0 0 0
5947 1 4 0.29 15.8392885592 3.3743013814 31.1842114246 0 0 0
5948 1 7 -1.0 14.6539782419 -0.6277332018 31.6315268712 0 0 0
5949 1 4 0.29 14.7599807486 -0.4657124221 30.6544684966 0 0 0
5950 1 7 -1.0 2.8231516438 -5.7164869518 32.47538851 0 0 0
5951 1 4 0.29 2.424355739 -5.6546357492 31.5278580695 0 0 0
5952 1 7 -1.0 4.3427736151 -3.844282601 30.4304714908 0 0 0
5953 1 4 0.29 4.3392407055 -4.3103508131 29.5320877962 0 0 0
5954 1 7 -1.0 1.8982895977 -10.8920616001 31.3152791458 0 0 0
5955 1 4 0.29 1.982475439 -11.7405332432 31.9322330728 0 0 0
5956 1 7 -1.0 -16.1625108567 -6.007361919 29.5783432322 0 0 0
5957 1 4 0.29 -15.3606787607 -6.7053294016 29.2377823101 0 0 0
5958 1 7 -1.0 -0.8523040791 -3.2010152944 31.443034975 0 0 0
5959 1 4 0.29 -0.7988821775 -3.4001939493 30.4991063905 0 0 0
5960 1 7 -1.0 12.3533430135 -1.9305319178 31.0290331089 0 0 0
5961 1 4 0.29 12.9246807101 -1.0752573399 31.2817413966 0 0 0
5962 1 7 -1.0 -4.7562555005 3.0266005419 30.8518259123 0 0 0
5963 1 4 0.29 -3.7758068263 3.2983289062 30.7800366724 0 0 0
5964 1 7 -1.0 0.1774349911 8.3743303895 31.4319132395 0 0 0
5965 1 4 0.29 1.1771190282 8.152775538 31.4286131916 0 0 0
5966 1 5 -0.82 -14.5331976829 0.6019358153 77.0967648168 0 0 0
5967 1 3 0.41 -14.9439393914 1.3349409506 76.3878915426 0 0 0
5968 1 3 0.41 -15.2853164159 -0.0513288592 76.7628835537 0 0 0
5969 1 5 -0.82 17.4084342111 -3.893705098 76.4901611979 0 0 0
5970 1 3 0.41 16.6637585124 -3.2056620416 76.8625420944 0 0 0
5971 1 3 0.41 17.7840123105 -3.2020937901 75.7120432174 0 0 0
5972 1 5 -0.82 16.0661484504 1.1920292211 76.5271243022 0 0 0
5973 1 3 0.41 16.690365682 1.6619991401 75.8763504344 0 0 0
5974 1 3 0.41 16.2233347744 1.8409189935 77.2906814177 0 0 0
5975 1 5 -0.82 -7.5944917689 0.2302589676 76.9730219617 0 0 0
5976 1 3 0.41 -8.4429416415 0.2820189165 76.3783036402 0 0 0
5977 1 3 0.41 -7.6032579939 1.2042683281 77.2719887011 0 0 0
5978 1 5 -0.82 -5.220627791 12.6839308245 68.8748768669 0 0 0
5979 1 3 0.41 -4.3866156463 13.0835872638 69.3062632974 0 0 0
5980 1 3 0.41 -5.2540978597 13.4532400231 68.1642137005 0 0 0
5981 1 5 -0.82 -7.095466077 8.3206012987 69.0625962326 0 0 0
5982 1 3 0.41 -7.6399193144 8.5447340414 68.1392150207 0 0 0
5983 1 3 0.41 -7.887149256 7.6142662517 69.1210661439 0 0 0
5984 1 5 -0.82 -6.4269589753 -5.9614671739 70.3668697466 0 0 0
5985 1 3 0.41 -7.0404904094 -5.7868747658 69.5186647535 0 0 0
5986 1 3 0.41 -6.1574842604 -4.892474061 70.1506430676 0 0 0
5987 1 5 -0.82 -9.9898204 -7.3560698704 68.0625089939 0 0 0
5988 1 3 0.41 -9.0104463031 -6.9408163448 67.9080602293 0 0 0
5989 1 3 0.41 -10.2314293888 -7.146377385 67.1398099068 0 0 0
5990 1 5 -0.82 19.8815576362 8.4059441905 69.1844836766 0 0 0
5991 1 3 0.41 19.0439954392 8.0078656824 69.5157370209 0 0 0
5992 1 3 0.41 19.3134569164 9.3327289687 68.8078759181 0 0 0
5993 1 5 -0.82 3.1658825302 -12.0109850669 68.3838829204 0 0 0
5994 1 3 0.41 3.8159501864 -11.3292531465 67.8322913693 0 0 0
5995 1 3 0.41 3.4199676337 -11.7541529751 69.4330918816 0 0 0
5996 1 5 -0.82 -19.4046683211 13.0399807659 68.7093596237 0 0 0
5997 1 3 0.41 -20.1956363715 13.4262028059 68.2370183081 0 0 0
5998 1 3 0.41 -19.4955802097 11.9481885922 68.5149276551 0 0 0
5999 1 5 -0.82 6.4240903399 11.8526880697 66.9403452 0 0 0
6000 1 3 0.41 5.6815446873 11.8908878683 66.0989057355 0 0 0
6001 1 3 0.41 6.5253571221 10.8389546587 67.1920199144 0 0 0
6002 1 5 -0.82 -5.888906722 -5.0658807991 66.3964719958 0 0 0
6003 1 3 0.41 -6.7013147726 -5.4413327939 66.9432041601 0 0 0
6004 1 3 0.41 -5.2060008867 -5.830392311 66.735084167 0 0 0
6005 1 5 -0.82 15.6421696197 8.5145163231 68.2354017996 0 0 0
6006 1 3 0.41 15.5929560141 8.7968279547 69.2551873551 0 0 0
6007 1 3 0.41 14.6034619155 8.6330275416 68.0179670774 0 0 0
6008 1 5 -0.82 3.3899341611 7.0220883237 65.8396213903 0 0 0
6009 1 3 0.41 3.321949283 6.4187217248 66.7141965385 0 0 0
6010 1 3 0.41 4.4333102453 7.1186721393 65.6617580336 0 0 0
6011 1 5 -0.82 -9.0240689869 10.9151014552 67.4828422097 0 0 0
6012 1 3 0.41 -8.4066057824 10.1158203851 67.1962966785 0 0 0
6013 1 3 0.41 -8.7203933047 10.9923258703 68.5240204532 0 0 0
6014 1 5 -0.82 -12.3710181575 8.6404147204 67.7158782412 0 0 0
6015 1 3 0.41 -12.160127029 7.9958154804 66.8319514431 0 0 0
6016 1 3 0.41 -13.4275128833 8.5118298917 67.4660884843 0 0 0
6017 1 5 -0.82 -11.7793967287 -9.7007955692 67.7924578919 0 0 0
6018 1 3 0.41 -11.8557537425 -10.763615642 67.4532882013 0 0 0
6019 1 3 0.41 -11.6627128343 -9.3106911718 66.8032956446 0 0 0
6020 1 5 -0.82 -4.4459966285 -10.7125122562 64.1167516786 0 0 0
6021 1 3 0.41 -3.8765220126 -10.8235372774 63.2307812973 0 0 0
6022 1 3 0.41 -3.8700703195 -10.1681406627 64.9408051868 0 0 0
6023 1 5 -0.82 -16.5992543922 -5.4488559194 65.2784615764 0 0 0
6024 1 3 0.41 -15.8100774967 -5.5431361908 64.4693330787 0 0 0
6025 1 3 0.41 -17.4311734909 -5.5207571015 64.5639113562 0 0 0
6026 1 5 -0.82 16.8513823075 -5.4420782038 62.3849314597 0 0 0
6027 1 3 0.41 16.8208121308 -6.1275920949 61.5935086291 0 0 0
6028 1 3 0.41 17.7371881334 -5.7994255481 62.8880643964 0 0 0
6029 1 5 -0.82 -5.3636856127 -7.7806641059 64.7571142629 0 0 0
6030 1 3 0.41 -5.9300169259 -8.0060356611 65.6536922908 0 0 0
6031 1 3 0.41 -4.6038443562 -8.204642343 65.3203989282 0 0 0
6032 1 5 -0.82 -13.0629019072 -7.0590283254 65.7805841711 0 0 0
6033 1 3 0.41 -12.6365870353 -6.1742670921 66.032209133 0 0 0
6034 1 3 0.41 -12.2549813698 -7.5980944138 65.416863004 0 0 0
6035 1 5 -0.82 3.7171508403 4.4057480269 63.8472351885 0 0 0
6036 1 3 0.41 3.1498482565 4.0702168569 64.6053974497 0 0 0
6037 1 3 0.41 4.4631696306 3.7693123857 64.2112664414 0 0 0
6038 1 5 -0.82 16.1539737606 2.742722734 63.3054286707 0 0 0
6039 1 3 0.41 16.1046804382 1.8725842944 63.8921508553 0 0 0
6040 1 3 0.41 15.6268214275 3.127057573 64.1104408383 0 0 0
6041 1 5 -0.82 14.2584047856 -0.1108641942 62.6236084369 0 0 0
6042 1 3 0.41 15.0288764157 0.1577183971 63.224621723 0 0 0
6043 1 3 0.41 13.5526907699 0.0758416431 63.4860436612 0 0 0
6044 1 5 -0.82 -16.7123237376 -8.6454925674 63.5594363744 0 0 0
6045 1 3 0.41 -15.7626904358 -9.1008382198 63.6309009592 0 0 0
6046 1 3 0.41 -16.5177150739 -7.9012968105 62.90606932 0 0 0
6047 1 5 -0.82 -19.0872808485 -7.731170681 60.6891819368 0 0 0
6048 1 3 0.41 -19.5140897404 -8.1005646112 61.586926755 0 0 0
6049 1 3 0.41 -20.0933292748 -7.7559995174 60.3858938381 0 0 0
6050 1 5 -0.82 -14.5742479715 -4.281771317 61.2917147004 0 0 0
6051 1 3 0.41 -15.0889002602 -5.0757272808 61.7140691464 0 0 0
6052 1 3 0.41 -13.8894403077 -4.8900325336 60.8549999704 0 0 0
6053 1 5 -0.82 -1.2798699468 -8.1073539979 64.5492544394 0 0 0
6054 1 3 0.41 -0.9313077273 -8.3600744796 65.4351109674 0 0 0
6055 1 3 0.41 -2.276405889 -8.2561538807 64.8731329159 0 0 0
6056 1 5 -0.82 -17.5727830364 -3.6788032913 62.3859594195 0 0 0
6057 1 3 0.41 -17.730975252 -4.6894250887 62.8803349559 0 0 0
6058 1 3 0.41 -17.4513423905 -3.0122346293 63.2291482196 0 0 0
6059 1 5 -0.82 -2.5719491677 -5.0394257473 62.8517384087 0 0 0
6060 1 3 0.41 -2.4903932373 -6.0378023895 63.1971282777 0 0 0
6061 1 3 0.41 -1.6086869666 -4.5427507724 63.1482549554 0 0 0
6062 1 5 -0.82 18.1149415727 13.0523909377 62.1391351072 0 0 0
6063 1 3 0.41 19.0668433699 12.6268239929 61.9091989789 0 0 0
6064 1 3 0.41 17.5161100384 13.175004374 61.2644242202 0 0 0
6065 1 5 -0.82 13.0268149666 -7.6643452226 60.3009832034 0 0 0
6066 1 3 0.41 13.7313868778 -7.6144336291 61.1034908336 0 0 0
6067 1 3 0.41 13.0671553224 -8.6925018824 60.5978642983 0 0 0
6068 1 5 -0.82 -4.8074576198 1.1436516963 58.3891716703 0 0 0
6069 1 3 0.41 -4.393959038 1.0599740285 57.4420894272 0 0 0
6070 1 3 0.41 -5.2407518004 2.2216030067 58.4339178912 0 0 0
6071 1 5 -0.82 -15.5949774637 2.017260854 56.1045483145 0 0 0
6072 1 3 0.41 -16.3079324909 2.2603649372 55.2461006164 0 0 0
6073 1 3 0.41 -14.6704595157 1.811534247 55.6662126414 0 0 0
6074 1 5 -0.82 -10.4144513762 10.73681692 56.8414266255 0 0 0
6075 1 3 0.41 -10.7357186066 10.266580923 55.8993439376 0 0 0
6076 1 3 0.41 -10.8957379773 9.8580971198 57.2706123979 0 0 0
6077 1 5 -0.82 1.5612620638 8.0696667222 56.1702363446 0 0 0
6078 1 3 0.41 2.3222542211 7.3330024307 56.1045475769 0 0 0
6079 1 3 0.41 1.2208676239 8.1546469796 55.1929056724 0 0 0
6080 1 5 -0.82 -12.3098281513 -2.916725542 55.3864510645 0 0 0
6081 1 3 0.41 -13.27358951 -2.382190641 55.5675328441 0 0 0
6082 1 3 0.41 -12.6871964702 -3.3447996379 54.4994414846 0 0 0
6083 1 5 -0.82 -14.105910045 4.4408105489 56.7496129755 0 0 0
6084 1 3 0.41 -14.9795327784 4.0407699668 57.2520115998 0 0 0
6085 1 3 0.41 -13.4063526529 4.1945174882 57.4617914383 0 0 0
6086 1 5 -0.82 10.903059082 4.2926476995 54.8143478053 0 0 0
6087 1 3 0.41 10.3240373566 3.456249216 54.4031730705 0 0 0
6088 1 3 0.41 11.2000797109 3.9631637846 55.7628574194 0 0 0
6089 1 5 -0.82 -1.099371238 2.5185707954 52.4127423279 0 0 0
6090 1 3 0.41 -1.2064237957 1.8422636598 51.6114477752 0 0 0
6091 1 3 0.41 -0.1074540294 2.4239024606 52.5237961784 0 0 0
6092 1 5 -0.82 16.3674609081 -3.887288285 57.5133862797 0 0 0
6093 1 3 0.41 16.6253392008 -3.2145428616 58.3057666732 0 0 0
6094 1 3 0.41 15.8835901117 -3.3266629209 56.8190071804 0 0 0
6095 1 5 -0.82 -2.349931098 11.9707101768 56.2177193289 0 0 0
6096 1 3 0.41 -1.4983521684 12.598182095 56.2786684847 0 0 0
6097 1 3 0.41 -2.9642586104 12.7403109561 55.9710012116 0 0 0
6098 1 5 -0.82 5.3856368892 -10.7412610111 54.4155873337 0 0 0
6099 1 3 0.41 4.8936513093 -10.5631785809 53.5165750628 0 0 0
6100 1 3 0.41 4.6328279313 -11.1884904878 54.7889176957 0 0 0
6101 1 5 -0.82 13.627872876 7.1668911345 57.4835746423 0 0 0
6102 1 3 0.41 14.425275638 6.7566865591 58.101461092 0 0 0
6103 1 3 0.41 12.7718124332 7.0819698788 58.0184980286 0 0 0
6104 1 5 -0.82 -8.4421041053 -7.3084840277 57.3006956547 0 0 0
6105 1 3 0.41 -7.8936543169 -8.1226035363 56.9447850901 0 0 0
6106 1 3 0.41 -9.2349613722 -7.5190073762 56.6161313403 0 0 0
6107 1 5 -0.82 1.3066495155 3.6404565567 56.7843359601 0 0 0
6108 1 3 0.41 0.9555087675 3.8193386342 57.6708437107 0 0 0
6109 1 3 0.41 0.4201261977 3.8808285409 56.1576357934 0 0 0
6110 1 5 -0.82 -16.8305139365 -10.252201307 57.3788969302 0 0 0
6111 1 3 0.41 -17.8671437022 -10.2911363444 57.3379251913 0 0 0
6112 1 3 0.41 -16.6815936822 -10.6129030334 58.3338607082 0 0 0
6113 1 5 -0.82 -4.8158618679 -7.8809050168 55.5432350037 0 0 0
6114 1 3 0.41 -5.7253138443 -8.2818010057 55.9974343243 0 0 0
6115 1 3 0.41 -5.036173693 -8.1223037183 54.5044721918 0 0 0
6116 1 5 -0.82 -10.0038178423 4.275893924 57.3996747779 0 0 0
6117 1 3 0.41 -9.9222970686 5.2585166519 57.7837020459 0 0 0
6118 1 3 0.41 -10.9091042482 3.9763785837 57.8672037009 0 0 0
6119 1 5 -0.82 -3.7940429223 -8.2560480153 58.0255206737 0 0 0
6120 1 3 0.41 -3.9584012346 -7.5834157322 57.3844807908 0 0 0
6121 1 3 0.41 -3.8626663433 -9.1880426622 57.510683295 0 0 0
6122 1 5 -0.82 3.7397828583 2.4904606101 56.4146395988 0 0 0
6123 1 3 0.41 2.8921779009 3.0301761605 56.1469395926 0 0 0
6124 1 3 0.41 3.3382790687 1.5723446061 56.5004056825 0 0 0
6125 1 5 -0.82 -0.8102751029 3.8214657966 55.015227684 0 0 0
6126 1 3 0.41 -0.8682652661 4.7501628832 55.1361494855 0 0 0
6127 1 3 0.41 -1.4165600248 3.6958558952 54.2092989466 0 0 0
6128 1 5 -0.82 -13.3488686495 13.3102322838 58.0688834149 0 0 0
6129 1 3 0.41 -12.4669753929 13.517539247 57.4723808936 0 0 0
6130 1 3 0.41 -13.5744510273 14.414162391 57.9390816384 0 0 0
6131 1 5 -0.82 16.1348835211 4.2570784574 57.5645839916 0 0 0
6132 1 3 0.41 15.8437299748 5.2777886841 57.6659531736 0 0 0
6133 1 3 0.41 15.5764902376 3.9581347703 58.330698096 0 0 0
6134 1 5 -0.82 -9.5597267385 -1.0843839664 56.0893029011 0 0 0
6135 1 3 0.41 -8.8157721124 -0.8721817407 56.7856776674 0 0 0
6136 1 3 0.41 -9.9176711836 -0.1599607852 56.0012912558 0 0 0
6137 1 5 -0.82 -10.6696845998 -5.4505182651 54.8675485647 0 0 0
6138 1 3 0.41 -10.5954311317 -6.2753670375 55.4143930991 0 0 0
6139 1 3 0.41 -11.4753216042 -5.5544189051 54.3014570465 0 0 0
6140 1 5 -0.82 -6.7316787882 -11.8586695898 55.3997423247 0 0 0
6141 1 3 0.41 -7.3702565759 -11.2030893711 54.8680542322 0 0 0
6142 1 3 0.41 -6.5473372476 -12.4385281378 54.5465412696 0 0 0
6143 1 5 -0.82 -4.0960185704 5.5416727622 56.6125743081 0 0 0
6144 1 3 0.41 -4.8173124458 4.8924391451 56.2443159221 0 0 0
6145 1 3 0.41 -3.4527345161 4.7409147855 56.8718992316 0 0 0
6146 1 5 -0.82 1.9343316049 -4.0608971465 58.3776673086 0 0 0
6147 1 3 0.41 2.9233032728 -3.5490776309 58.1094732679 0 0 0
6148 1 3 0.41 1.6687595885 -4.5526804362 57.508705073 0 0 0
6149 1 5 -0.82 12.0130769376 3.3120489911 56.9152757009 0 0 0
6150 1 3 0.41 11.9207549459 3.3745948951 58.0147369155 0 0 0
6151 1 3 0.41 12.9254311053 3.0937918787 57.1424648897 0 0 0
6152 1 5 -0.82 -8.766157088 -3.3557134803 54.5476999821 0 0 0
6153 1 3 0.41 -7.9055004346 -3.6290883937 54.0363658927 0 0 0
6154 1 3 0.41 -9.0872253371 -2.7470941328 53.738376098 0 0 0
6155 1 5 -0.82 18.0631560171 11.6725335211 57.6432896403 0 0 0
6156 1 3 0.41 18.6479139983 11.2292363461 58.3708321632 0 0 0
6157 1 3 0.41 18.5094858791 12.6298353014 57.4990989037 0 0 0
6158 1 5 -0.82 2.9984922883 -6.7204490023 58.6361428193 0 0 0
6159 1 3 0.41 2.0074095848 -6.8796058811 59.039761426 0 0 0
6160 1 3 0.41 2.6856594666 -6.5076251824 57.6804036754 0 0 0
6161 1 5 -0.82 11.4186390215 7.3469696727 54.6104288219 0 0 0
6162 1 3 0.41 12.1083591892 6.6449588537 54.9086085068 0 0 0
6163 1 3 0.41 11.5907449569 7.4286185081 53.5380619376 0 0 0
6164 1 5 -0.82 16.0211191739 -11.0245883879 56.9158048309 0 0 0
6165 1 3 0.41 17.0928956287 -10.8754437598 56.9206315674 0 0 0
6166 1 3 0.41 15.7354083784 -10.4478398329 56.1028034208 0 0 0
6167 1 5 -0.82 -2.2417749399 -5.005894489 58.3413502468 0 0 0
6168 1 3 0.41 -2.5060397809 -5.4755224097 57.4338010657 0 0 0
6169 1 3 0.41 -1.5954792504 -4.223915085 58.034416064 0 0 0
6170 1 5 -0.82 -11.38719873 3.4382106942 54.6699379402 0 0 0
6171 1 3 0.41 -11.7068971041 4.3660374374 55.0021018029 0 0 0
6172 1 3 0.41 -12.1133276228 3.4534074655 53.9085344769 0 0 0
6173 1 5 -0.82 11.0345088511 0.7326438199 55.9294209937 0 0 0
6174 1 3 0.41 11.3769670581 1.5592210843 56.558595577 0 0 0
6175 1 3 0.41 10.4912177257 1.1863055032 55.1075875615 0 0 0
6176 1 5 -0.82 -7.3775283027 12.5279998911 57.8288906951 0 0 0
6177 1 3 0.41 -6.4061784798 12.1824762139 58.0104291189 0 0 0
6178 1 3 0.41 -7.09412423 12.632254747 56.8393568609 0 0 0
6179 1 5 -0.82 15.8213971214 1.5855198106 56.6206488313 0 0 0
6180 1 3 0.41 15.0271361661 1.6654976534 57.2332140645 0 0 0
6181 1 3 0.41 15.4547700443 1.0916150442 55.8324700002 0 0 0
6182 1 5 -0.82 7.8241452647 -11.0140953127 55.5971207246 0 0 0
6183 1 3 0.41 7.7812454803 -12.0389853925 55.9223301378 0 0 0
6184 1 3 0.41 7.020359733 -11.1209072279 55.0844958453 0 0 0
6185 1 5 -0.82 -10.5603597784 -7.9933137028 55.7420691733 0 0 0
6186 1 3 0.41 -11.1764071233 -8.2529187235 56.5840578863 0 0 0
6187 1 3 0.41 -11.1251818506 -8.4432246276 54.9521845826 0 0 0
6188 1 5 -0.82 7.6881438408 -5.3138049576 56.3394788717 0 0 0
6189 1 3 0.41 7.4235739365 -6.0708542093 57.0360729694 0 0 0
6190 1 3 0.41 8.2446827794 -5.7947420115 55.6384071693 0 0 0
6191 1 5 -0.82 -4.4130316365 0.0797036434 55.618227595 0 0 0
6192 1 3 0.41 -3.7512275541 0.8666508941 55.5144442003 0 0 0
6193 1 3 0.41 -5.3037299799 0.5132017552 55.8177237241 0 0 0
6194 1 5 -0.82 10.1311119345 -0.7933120853 52.52959048 0 0 0
6195 1 3 0.41 10.5021715672 -1.637649059 53.1217001143 0 0 0
6196 1 3 0.41 10.1681446494 -1.3900823372 51.6399781208 0 0 0
6197 1 5 -0.82 -12.4524789524 10.4383937809 53.7300172853 0 0 0
6198 1 3 0.41 -13.0787580116 11.3185955689 53.5364726766 0 0 0
6199 1 3 0.41 -11.530089697 10.7733035089 53.5349258519 0 0 0
6200 1 5 -0.82 -11.3942848756 8.7506105758 58.006833654 0 0 0
6201 1 3 0.41 -11.3464132009 8.0313724633 58.7976573563 0 0 0
6202 1 3 0.41 -12.4002358187 8.742434863 57.8680659642 0 0 0
6203 1 5 -0.82 0.7430373188 11.8492323414 54.3670783422 0 0 0
6204 1 3 0.41 1.5366890212 12.036736066 55.0328372099 0 0 0
6205 1 3 0.41 1.3819248901 11.9359862661 53.5396998847 0 0 0
6206 1 5 -0.82 -10.9126947827 1.4035293084 56.2965398479 0 0 0
6207 1 3 0.41 -11.8631035494 0.9714805283 56.1936581998 0 0 0
6208 1 3 0.41 -11.03161815 2.2879423355 55.7135330193 0 0 0
6209 1 5 -0.82 6.4632262459 1.2583867102 57.3409913472 0 0 0
6210 1 3 0.41 6.0711920788 0.4087766404 57.7541044724 0 0 0
6211 1 3 0.41 7.3706970214 0.9151593804 57.807461865 0 0 0
6212 1 5 -0.82 17.380535914 -5.9428951353 56.0936130075 0 0 0
6213 1 3 0.41 18.3292655511 -6.130342901 55.8702378716 0 0 0
6214 1 3 0.41 17.1208261483 -5.7449708277 55.0634273807 0 0 0
6215 1 5 -0.82 -13.2824624306 0.5711415314 55.86965977 0 0 0
6216 1 3 0.41 -13.9311924522 0.3438878239 56.6640032474 0 0 0
6217 1 3 0.41 -13.3971736258 -0.3507894809 55.3765947424 0 0 0
6218 1 5 -0.82 2.1915377397 -9.200622063 56.8801824111 0 0 0
6219 1 3 0.41 3.2016200505 -8.7769009257 56.9430466546 0 0 0
6220 1 3 0.41 2.2931064305 -9.9698299908 57.6534703788 0 0 0
6221 1 5 -0.82 9.1020539826 6.3150569801 56.5498423746 0 0 0
6222 1 3 0.41 9.9271671601 6.3911902518 55.8660248909 0 0 0
6223 1 3 0.41 9.527591862 5.5842356973 57.1734393989 0 0 0
6224 1 5 -0.82 -5.6673584444 -9.1016035402 53.3888073172 0 0 0
6225 1 3 0.41 -6.4714288533 -9.7221759466 53.2373161713 0 0 0
6226 1 3 0.41 -5.7034238691 -8.4434471389 52.5957679626 0 0 0
6227 1 5 -0.82 -1.1680575372 10.0874648599 54.3309442766 0 0 0
6228 1 3 0.41 -0.3620281596 10.8061174478 54.2636406822 0 0 0
6229 1 3 0.41 -0.380040391 9.4281575698 53.9562693985 0 0 0
6230 1 5 -0.82 -6.0620017745 4.1740921828 55.463518449 0 0 0
6231 1 3 0.41 -6.1322079715 5.0669362329 54.8560401519 0 0 0
6232 1 3 0.41 -5.6753998546 3.5363208352 54.7346922258 0 0 0
6233 1 5 -0.82 6.4841323352 8.2591956263 55.1370471142 0 0 0
6234 1 3 0.41 7.0557914164 8.391673964 54.323502825 0 0 0
6235 1 3 0.41 5.6934452897 8.7093738923 54.6404215575 0 0 0
6236 1 5 -0.82 -2.4187360235 -6.307127702 55.7019375728 0 0 0
6237 1 3 0.41 -2.8969855592 -7.1676159298 55.3955572922 0 0 0
6238 1 3 0.41 -1.4233600953 -6.6180985088 55.5197250344 0 0 0
6239 1 5 -0.82 15.4662375195 11.4999073106 56.0975650497 0 0 0
6240 1 3 0.41 14.710190008 12.2190803866 55.8905335065 0 0 0
6241 1 3 0.41 16.0541322565 11.9835739409 55.39379273 0 0 0
6242 1 5 -0.82 -13.9168801745 -12.4417994405 53.503967162 0 0 0
6243 1 3 0.41 -14.2070797444 -12.1394834407 54.4734432866 0 0 0
6244 1 3 0.41 -14.7717725051 -12.2464183608 52.8665690942 0 0 0
6245 1 5 -0.82 1.5416301118 -5.6874560292 56.607327129 0 0 0
6246 1 3 0.41 0.7780026753 -6.3315821042 56.3587662409 0 0 0
6247 1 3 0.41 1.6218123163 -5.5569330962 55.5508084205 0 0 0
6248 1 5 -0.82 0.8695614814 -2.9459067316 55.5579030543 0 0 0
6249 1 3 0.41 1.9508393851 -3.0876890385 55.5665191967 0 0 0
6250 1 3 0.41 0.4850718938 -2.9077281505 56.48047794 0 0 0
6251 1 5 -0.82 -1.9488019426 -1.0515071936 56.1650044495 0 0 0
6252 1 3 0.41 -1.5138918147 -0.338410638 56.7986313534 0 0 0
6253 1 3 0.41 -1.1072989361 -1.1041558117 55.6018721663 0 0 0
6254 1 5 -0.82 -17.3312524287 -10.0762993874 54.4884160788 0 0 0
6255 1 3 0.41 -18.3120245238 -9.678236625 54.7413865983 0 0 0
6256 1 3 0.41 -17.5217834332 -10.8001941441 53.8565827173 0 0 0
6257 1 5 -0.82 17.9497761611 1.5337523544 54.3648301839 0 0 0
6258 1 3 0.41 17.9843480433 2.2039949961 53.6666090414 0 0 0
6259 1 3 0.41 16.9303517326 1.2498011 54.2929859431 0 0 0
6260 1 5 -0.82 15.2985975236 -1.9938458439 55.5662282308 0 0 0
6261 1 3 0.41 15.3314960632 -1.0540529599 55.1268844239 0 0 0
6262 1 3 0.41 14.2170426916 -1.7812181892 55.7802543314 0 0 0
6263 1 5 -0.82 -0.1886027216 0.5099585208 57.5123638645 0 0 0
6264 1 3 0.41 -0.0274020062 0.1731073086 58.4495990709 0 0 0
6265 1 3 0.41 0.1606332758 1.4891699051 57.5421635632 0 0 0
6266 1 5 -0.82 3.7093067697 5.9124015532 53.421897728 0 0 0
6267 1 3 0.41 2.7731198643 5.5112164256 53.3763506159 0 0 0
6268 1 3 0.41 3.7222613046 5.9145842934 54.5324832394 0 0 0
6269 1 5 -0.82 -2.0915178904 4.1502839039 57.9425000387 0 0 0
6270 1 3 0.41 -1.6755260326 5.070404952 57.865033153 0 0 0
6271 1 3 0.41 -1.2952106419 3.6711878835 58.4143554461 0 0 0
6272 1 5 -0.82 3.7054489901 -0.2691840091 53.9386590601 0 0 0
6273 1 3 0.41 4.1554432196 -1.1738201155 54.157256451 0 0 0
6274 1 3 0.41 3.5527198295 -0.2778066244 55.0219715947 0 0 0
6275 1 5 -0.82 -16.4956533677 11.021773317 55.9499246452 0 0 0
6276 1 3 0.41 -16.5146225947 11.2448868571 54.8873592243 0 0 0
6277 1 3 0.41 -17.3105431971 10.3776082157 55.9308788751 0 0 0
6278 1 5 -0.82 3.1458241423 -7.3634770124 54.0230154259 0 0 0
6279 1 3 0.41 3.8633878233 -7.88022058 53.5330043488 0 0 0
6280 1 3 0.41 3.6851891319 -7.3509189019 54.9043953807 0 0 0
6281 1 5 -0.82 5.0535735714 -8.0885186759 56.2881592637 0 0 0
6282 1 3 0.41 5.8346949359 -7.9208039573 57.0415137798 0 0 0
6283 1 3 0.41 5.5253987677 -8.8372115962 55.7696181814 0 0 0
6284 1 5 -0.82 -1.9675702731 -9.6316363021 55.0897786376 0 0 0
6285 1 3 0.41 -2.3680494826 -9.3476436799 54.1385668446 0 0 0
6286 1 3 0.41 -2.8679256959 -10.0726461927 55.5185292778 0 0 0
6287 1 5 -0.82 9.2832880459 -1.0735839254 56.2758143945 0 0 0
6288 1 3 0.41 8.9763414085 -0.4856647774 57.0516652173 0 0 0
6289 1 3 0.41 10.0921646687 -0.3978948741 56.0967433443 0 0 0
6290 1 5 -0.82 3.5198804988 -3.4781041335 55.3644275817 0 0 0
6291 1 3 0.41 3.6907316285 -3.2140137719 56.3479028239 0 0 0
6292 1 3 0.41 4.2657006755 -4.2717435628 55.1716224715 0 0 0
6293 1 5 -0.82 -18.1636124256 -6.0452177911 55.2805331593 0 0 0
6294 1 3 0.41 -18.2016323699 -5.0894785174 55.8565927362 0 0 0
6295 1 3 0.41 -17.3128546736 -6.5067114413 55.6964749428 0 0 0
6296 1 5 -0.82 15.135336561 9.4781191483 54.0336095232 0 0 0
6297 1 3 0.41 15.0219835792 8.9949131094 53.057970833 0 0 0
6298 1 3 0.41 15.2598568362 10.3633943248 53.5099768993 0 0 0
6299 1 5 -0.82 -9.9811873341 -1.6151265433 52.9831056545 0 0 0
6300 1 3 0.41 -9.5304655713 -1.0025239224 52.1704073048 0 0 0
6301 1 3 0.41 -10.8838013996 -1.7423168226 52.6153184677 0 0 0
6302 1 5 -0.82 -4.4756284191 -4.5079783657 55.4461971059 0 0 0
6303 1 3 0.41 -3.7761882823 -5.3071179551 55.7286815876 0 0 0
6304 1 3 0.41 -5.2929552458 -5.0203720318 55.128546348 0 0 0
6305 1 5 -0.82 8.6008892915 -7.9997421971 55.0127993779 0 0 0
6306 1 3 0.41 8.882984565 -7.4252964972 54.2359972682 0 0 0
6307 1 3 0.41 9.5638196 -8.4603156798 55.1392173886 0 0 0
6308 1 5 -0.82 -0.8125765141 6.5277406253 55.0914912716 0 0 0
6309 1 3 0.41 0.1400463851 6.2614128049 54.8137877583 0 0 0
6310 1 3 0.41 -0.5662582633 7.0332622241 55.9391397435 0 0 0
6311 1 5 -0.82 18.0248239989 9.21015984 52.4769346829 0 0 0
6312 1 3 0.41 17.6797920528 8.2197996234 52.4337392468 0 0 0
6313 1 3 0.41 17.1887261836 9.3790592931 53.0975619789 0 0 0
6314 1 5 -0.82 12.8249635027 -1.3393675722 55.7123700665 0 0 0
6315 1 3 0.41 12.2414781551 -0.4722936912 55.7491181265 0 0 0
6316 1 3 0.41 12.1402482766 -2.0037983864 55.2488816931 0 0 0
6317 1 5 -0.82 -19.1036511833 -1.0896580819 53.3356806143 0 0 0
6318 1 3 0.41 -18.8039277445 -0.4307676702 52.5641312004 0 0 0
6319 1 3 0.41 -19.4201105876 -1.6932312058 52.5411422242 0 0 0
6320 1 5 -0.82 -7.2509678937 -9.3205951203 56.1025396914 0 0 0
6321 1 3 0.41 -7.7456639111 -9.2854751791 55.1909657409 0 0 0
6322 1 3 0.41 -6.9544523052 -10.3877445052 56.10933722 0 0 0
6323 1 5 -0.82 15.0731647899 -9.0468752961 55.3230688669 0 0 0
6324 1 3 0.41 15.291865966 -8.0381607214 55.26128082 0 0 0
6325 1 3 0.41 14.9843850569 -9.3151039502 54.2983735386 0 0 0
6326 1 5 -0.82 15.3548216235 6.8782354015 55.1907882147 0 0 0
6327 1 3 0.41 15.9206246389 6.8022923072 54.2971929744 0 0 0
6328 1 3 0.41 14.7359595294 6.0385286342 55.1133561004 0 0 0
6329 1 5 -0.82 -19.7502760598 4.4678693072 55.906342971 0 0 0
6330 1 3 0.41 -20.1467032329 5.3413359773 56.4109606201 0 0 0
6331 1 3 0.41 -19.4085704984 4.7190384766 55.0388595101 0 0 0
6332 1 5 -0.82 12.7307360051 -2.0392672442 51.7038106961 0 0 0
6333 1 3 0.41 12.1947789555 -2.3170871306 52.6399081424 0 0 0
6334 1 3 0.41 13.5263367272 -2.4381780163 52.3025534405 0 0 0
6335 1 5 -0.82 -2.7994357283 2.1639352701 55.8492602387 0 0 0
6336 1 3 0.41 -1.7691134261 2.1198495408 55.6418097772 0 0 0
6337 1 3 0.41 -2.8531914718 2.9257288435 56.6537185439 0 0 0
6338 1 5 -0.82 -9.1733246959 6.3554676453 53.7348274802 0 0 0
6339 1 3 0.41 -8.5882436724 5.5192269815 53.356740959 0 0 0
6340 1 3 0.41 -9.842630525 6.4029703996 52.8126016349 0 0 0
6341 1 5 -0.82 5.5221729718 -5.2811696627 54.485561033 0 0 0
6342 1 3 0.41 5.8984657455 -6.0770164136 53.9640734665 0 0 0
6343 1 3 0.41 6.1440967471 -5.5031501096 55.2393342479 0 0 0
6344 1 5 -0.82 -7.7359024879 10.3068973758 55.007589964 0 0 0
6345 1 3 0.41 -8.4051891097 11.2123258717 55.0109100151 0 0 0
6346 1 3 0.41 -7.2591831812 10.6302993595 54.1707270318 0 0 0
6347 1 5 -0.82 -7.6499379465 8.5616308717 52.7423864741 0 0 0
6348 1 3 0.41 -6.6782029627 8.8749069969 52.4157070191 0 0 0
6349 1 3 0.41 -8.2678439373 8.6725516657 51.9108958871 0 0 0
6350 1 5 -0.82 -14.7581916792 8.3646263789 54.9095058656 0 0 0
6351 1 3 0.41 -14.4082028764 9.1802536551 55.444540337 0 0 0
6352 1 3 0.41 -14.8120574044 8.8070699173 53.9965626947 0 0 0
6353 1 5 -0.82 13.681314026 4.960870757 54.2507284369 0 0 0
6354 1 3 0.41 12.7662221533 4.4665863979 54.4098396024 0 0 0
6355 1 3 0.41 14.2095607477 4.3340512077 53.5397148891 0 0 0
6356 1 5 -0.82 -6.8067815502 -1.3779481936 53.3271899707 0 0 0
6357 1 3 0.41 -6.99574755 -1.4585933717 54.3687815497 0 0 0
6358 1 3 0.41 -5.7807028262 -1.5705184758 53.339731765 0 0 0
6359 1 5 -0.82 -6.5229707553 1.3257886242 51.8120164194 0 0 0
6360 1 3 0.41 -6.224479141 1.7306695656 52.672986853 0 0 0
6361 1 3 0.41 -5.5942001347 1.4125581182 51.362720317 0 0 0
6362 1 5 -0.82 8.0264443726 -2.586343937 54.0188216828 0 0 0
6363 1 3 0.41 7.9420120657 -3.008654882 53.0648997551 0 0 0
6364 1 3 0.41 7.8483727482 -1.6048095029 53.5862097046 0 0 0
6365 1 5 -0.82 -8.7503942341 1.2088698792 53.4758444691 0 0 0
6366 1 3 0.41 -8.0391450689 1.1908286142 54.2429951074 0 0 0
6367 1 3 0.41 -9.401933825 0.6948394006 54.0469398027 0 0 0
6368 1 5 -0.82 -8.6956309101 3.8053677024 54.9665343777 0 0 0
6369 1 3 0.41 -9.6975392313 3.7125126404 54.8006845606 0 0 0
6370 1 3 0.41 -8.3519724094 3.7630623475 53.9371115388 0 0 0
6371 1 5 -0.82 3.1029128052 11.8624372293 53.1425331879 0 0 0
6372 1 3 0.41 4.1179980314 11.6401896371 53.3394327299 0 0 0
6373 1 3 0.41 3.3740590755 12.4652486606 52.3040543137 0 0 0
6374 1 5 -0.82 -14.5502349481 2.9081482308 53.1370621608 0 0 0
6375 1 3 0.41 -14.7346458554 3.8124626106 53.6498949582 0 0 0
6376 1 3 0.41 -13.7368264628 3.1785348381 52.5248547514 0 0 0
6377 1 5 -0.82 12.6677053546 9.4456301313 55.8024710004 0 0 0
6378 1 3 0.41 12.0775690557 10.3866007921 55.8918912241 0 0 0
6379 1 3 0.41 11.9176411484 8.7437973741 55.6533647665 0 0 0
6380 1 5 -0.82 -3.6895693623 8.2740376316 54.2368966613 0 0 0
6381 1 3 0.41 -4.1509519386 8.5959525453 53.3617665953 0 0 0
6382 1 3 0.41 -3.4672302433 7.2941746376 53.9039669156 0 0 0
6383 1 5 -0.82 -13.1113204637 8.354005571 52.4813322868 0 0 0
6384 1 3 0.41 -12.657508754 9.2299383263 53.0489123412 0 0 0
6385 1 3 0.41 -13.2920382299 8.9459808964 51.6992330219 0 0 0
6386 1 5 -0.82 -1.7642239986 7.595341863 52.0218815143 0 0 0
6387 1 3 0.41 -2.1893937621 6.8935991127 52.6263281805 0 0 0
6388 1 3 0.41 -2.5033448527 8.0858972879 51.5400834212 0 0 0
6389 1 5 -0.82 9.4827378992 5.687029314 52.7568911025 0 0 0
6390 1 3 0.41 10.1816109405 5.301091811 53.4468050649 0 0 0
6391 1 3 0.41 10.0391938745 6.5521218466 52.6040636839 0 0 0
6392 1 5 -0.82 4.8791343651 1.5688813339 52.2519129523 0 0 0
6393 1 3 0.41 4.2558709959 1.2626324598 53.0215223719 0 0 0
6394 1 3 0.41 5.7054240987 0.9357009149 52.3488930966 0 0 0
6395 1 5 -0.82 1.7291993133 -0.1976237698 51.7635257655 0 0 0
6396 1 3 0.41 2.6285203169 -0.1259343209 52.1592191677 0 0 0
6397 1 3 0.41 1.1730120368 -0.2734847478 52.6435107443 0 0 0
6398 1 5 -0.82 6.7280861565 8.6207412491 51.3742989866 0 0 0
6399 1 3 0.41 6.4061469679 9.5521116811 51.8075055954 0 0 0
6400 1 3 0.41 7.4726338954 9.0623279447 50.7354437866 0 0 0
6401 1 5 -0.82 11.9843135877 7.0646289989 51.9895270365 0 0 0
6402 1 3 0.41 12.4995223699 6.2354646076 51.5163354349 0 0 0
6403 1 3 0.41 12.8254027638 7.664971754 52.120967096 0 0 0
6404 1 5 -0.82 21.1711474125 -6.7018193414 52.9658020732 0 0 0
6405 1 3 0.41 20.2503050579 -6.6797398948 52.469123967 0 0 0
6406 1 3 0.41 20.6955151917 -6.4439985675 53.8846071568 0 0 0
6407 1 5 -0.82 16.2668603429 12.4064624738 53.5533567377 0 0 0
6408 1 3 0.41 15.9677944189 13.43191026 53.5413107982 0 0 0
6409 1 3 0.41 16.3545589305 12.3372452919 52.4719387608 0 0 0
6410 1 5 -0.82 1.5141460907 2.7274760878 50.7997052045 0 0 0
6411 1 3 0.41 1.3113861329 3.3799621933 50.0053225806 0 0 0
6412 1 3 0.41 1.7474278911 3.3682613387 51.5832127079 0 0 0
6413 1 5 -0.82 15.14293714 -3.0373321367 52.845562764 0 0 0
6414 1 3 0.41 14.5597752352 -3.8861061639 53.0771080058 0 0 0
6415 1 3 0.41 15.3073408752 -2.9421277759 53.8400329257 0 0 0
6416 1 5 -0.82 -13.9669913877 5.9109168309 50.4668614972 0 0 0
6417 1 3 0.41 -14.0923625581 5.1266997372 49.7197983117 0 0 0
[truncated: 1,965,774 more chars]
