# Supplementary material for: A Machine Learning-Based Computational Architecture for Unlocking Water Dynamics in Saturated Calcium Silicate Hydrate
Source: Materials (Basel). 2026 Jun 18;19(12):2631. doi: 10.3390/ma19122631 (PMC13302851; doi:10.3390/ma19122631)
Supplement: Supplementary file 1 [file materials-19-02631-s001.zip › Supplementary Files/2.Partial examples of smooth pore models and bulk water model/wat1000_AA.data]

# LAMMPS data file written by OVITO Basic 3.13.1

3000 atoms
2000 bonds
1000 angles
9 atom types
3 bond types
2 angle types

-15.5144684491 15.5144684491 xlo xhi
-15.5144684491 15.5144684491 ylo yhi
-15.5144684491 15.5144684491 zlo zhi

Masses

1 40.077999  # Ca1
2 40.077999  # Ca2
3 1.008  # H3
4 1.008  # H4
5 15.999  # O5
6 15.999  # O6
7 15.999  # O7
8 28.085501  # Si8
9 12.0107  # C9

PairIJ Coeffs # lj/cut/coul/long

1 1 5.03e-06 5.5617 10
1 2 5.03e-06 5.5617 10
1 3 0 2.78085 10
1 4 0 2.78085 10
1 5 0.0008768 4.3636 10
1 6 0.0008701 4.3636 10
1 7 0.0007045 5.4567 10
1 8 1.84e-06 3.302 10
1 9 0.133951 3.215 10
2 2 5.03e-06 5.5617 10
2 3 0 2.78085 10
2 4 0 2.78085 10
2 5 0.0006035 4.4694 10
2 6 0.00146 4.3636 10
2 7 0.00104 4.4425 10
2 8 1.84e-06 3.302 10
2 9 0.133951 3.215 10
3 3 0 0 10
3 4 0 0 10
3 5 0 0 10
3 6 0 0 10
3 7 0 0 10
3 8 0 0 10
3 9 0 1.80852 10
4 4 0 0 10
4 5 0 0 10
4 6 0 0 10
4 7 0 0 10
4 8 0 0 10
4 9 0 1.80852 10
5 5 0.1554 3.1655 10
5 6 0.005253 4.2368 10
5 7 0.8705 2.8965 10
5 8 0.0005302 3.2337 10
5 9 0.151663 3.39128 10
6 6 1.2434 2.7339 10
6 7 0.04554 3.6218 10
6 8 0.0005611 3.271 10
6 9 0.183695 3.23842 10
7 7 0.1554 3.1655 10
7 8 0.0005947 3.263 10
7 9 0.183695 3.23842 10
8 8 1.84e-06 3.302 10
8 9 0.0769592 3.83524 10
9 9 0.148 3.61705 10

Bond Coeffs # harmonic

1 277.067 1
2 277.067 1
3 480 1.4

Angle Coeffs # harmonic

1 90 120
2 22.8848 109.47

Atoms  # full

1 3 5 -0.82 -10.4589620213 3.5730601676 6.2366162258 0 0 0
2 3 3 0.41 -11.4520916831 3.5102025503 6.3351004172 0 0 0
3 3 3 0.41 -10.266232956 3.7179799279 5.2661468107 0 0 0
4 3 5 -0.82 -7.4072912849 -7.4724509469 -4.0658390011 0 0 0
5 3 3 0.41 -8.3270151988 -7.8573906334 -3.989117156 0 0 0
6 3 3 0.41 -7.0331356799 -7.9311045774 -3.2598598744 0 0 0
7 3 5 -0.82 -0.4124758594 -2.4139276782 3.8043772576 0 0 0
8 3 3 0.41 -1.3513323236 -2.0770371807 3.8751636805 0 0 0
9 3 3 0.41 0.0252961965 -1.8483109513 4.5032266274 0 0 0
10 3 5 -0.82 11.9947400383 9.2547646071 12.4339794341 0 0 0
11 3 3 0.41 12.59631212 9.8671045107 11.9210385358 0 0 0
12 3 3 0.41 12.6559308597 8.5558358106 12.7065286351 0 0 0
13 3 5 -0.82 -12.6844180543 -5.4137294291 5.8448830114 0 0 0
14 3 3 0.41 -13.1430886672 -4.5252260772 5.8567069425 0 0 0
15 3 3 0.41 -12.2913950239 -5.3681288536 6.7632566812 0 0 0
16 3 5 -0.82 -4.1716517115 7.8557829966 10.3012105188 0 0 0
17 3 3 0.41 -4.8467834567 8.3352523439 10.8618022884 0 0 0
18 3 3 0.41 -4.4331225088 6.9008458814 10.4415138712 0 0 0
19 3 5 -0.82 13.560905608 0.1238088713 7.1660810935 0 0 0
20 3 3 0.41 13.4591619833 1.1144932125 7.0758050077 0 0 0
21 3 3 0.41 12.5897644303 -0.1048285246 7.0985046219 0 0 0
22 3 5 -0.82 -12.2296568728 9.7238476927 -6.0865522417 0 0 0
23 3 3 0.41 -11.9644627359 8.7605619046 -6.0452015482 0 0 0
24 3 3 0.41 -13.2187029055 9.7289491278 -6.2339254944 0 0 0
25 3 5 -0.82 -2.8046926037 -2.655616318 -2.7182667202 0 0 0
26 3 3 0.41 -2.9939447377 -2.1073237238 -3.5328314312 0 0 0
27 3 3 0.41 -1.9072541769 -3.0816103212 -2.8326787015 0 0 0
28 3 5 -0.82 -6.3354142249 6.582110595 -15.705389965 0 0 0
29 3 3 0.41 -5.4574069907 7.0278547652 -15.8796671417 0 0 0
30 3 3 0.41 -5.8572138859 5.7624786383 -15.3899778083 0 0 0
31 3 5 -0.82 13.1224859683 0.7735040536 14.0111599737 0 0 0
32 3 3 0.41 12.4609003332 0.4905377097 14.7055598641 0 0 0
33 3 3 0.41 13.0113654256 1.7397956601 13.7790173285 0 0 0
34 3 5 -0.82 -15.3798312017 3.5793616058 0.7415126239 0 0 0
35 3 3 0.41 -14.9104764265 2.974523572 0.0982132359 0 0 0
36 3 3 0.41 -14.987750609 3.3746198404 1.6383461679 0 0 0
37 3 5 -0.82 8.1971708153 10.821220972 8.0655866295 0 0 0
38 3 3 0.41 7.3905748084 10.2548625418 8.2346969314 0 0 0
39 3 3 0.41 8.7561222099 10.2596166035 8.6756126361 0 0 0
40 3 5 -0.82 0.6929579484 -2.7429186157 -3.4192038856 0 0 0
41 3 3 0.41 0.4980777069 -3.6755452129 -3.7228260515 0 0 0
42 3 3 0.41 0.7211046382 -2.3847822817 -4.3524256643 0 0 0
43 3 5 -0.82 -12.7842505064 -14.5966006479 0.4432302218 0 0 0
44 3 3 0.41 -12.3554057985 -15.4958573933 0.3572862045 0 0 0
45 3 3 0.41 -13.4162785224 -14.6248507971 -0.3311725873 0 0 0
46 3 5 -0.82 -11.5018469691 2.0178944594 12.928157171 0 0 0
47 3 3 0.41 -11.9786501878 2.8967680215 12.9421922672 0 0 0
48 3 3 0.41 -10.5767661545 2.3584702353 13.0960605961 0 0 0
49 3 5 -0.82 13.5871181432 11.0854649584 10.7435874676 0 0 0
50 3 3 0.41 13.4894684536 11.0017016878 9.7519189572 0 0 0
51 3 3 0.41 13.5178514281 12.0775164962 10.8484415449 0 0 0
52 3 5 -0.82 5.4688651862 -10.7963131404 -0.1326564215 0 0 0
53 3 3 0.41 4.6045210606 -11.252026211 0.0799284916 0 0 0
54 3 3 0.41 5.0751542328 -10.2622538982 -0.8808072021 0 0 0
55 3 5 -0.82 3.3345019861 -1.6190846975 -11.6300911345 0 0 0
56 3 3 0.41 3.7187184385 -1.0539728909 -12.3601480321 0 0 0
57 3 3 0.41 2.3712625863 -1.4611824127 -11.8473317337 0 0 0
58 3 5 -0.82 2.0567317703 -11.0548308931 -11.2537940655 0 0 0
59 3 3 0.41 2.0686266242 -11.9477572288 -10.8037948374 0 0 0
60 3 3 0.41 2.4543006993 -10.5375131477 -10.4959826609 0 0 0
61 3 5 -0.82 -15.9137664557 7.7070824969 5.661366798 0 0 0
62 3 3 0.41 -16.2287582177 8.6442877417 5.5117525898 0 0 0
63 3 3 0.41 -15.3009664163 7.4626059972 4.9099252873 0 0 0
64 3 5 -0.82 4.8682984435 0.2858484437 -4.1371761215 0 0 0
65 3 3 0.41 5.3390949679 -0.5952263053 -4.0922844416 0 0 0
66 3 3 0.41 5.5219743207 0.9092749864 -4.5661341674 0 0 0
67 3 5 -0.82 14.5323718556 -2.3683152183 5.6583378904 0 0 0
68 3 3 0.41 13.9582872625 -2.33333265 4.840315718 0 0 0
69 3 3 0.41 14.3411170238 -1.5519509297 6.2032488955 0 0 0
70 3 5 -0.82 7.1637356487 -8.1176483475 -6.2062538868 0 0 0
71 3 3 0.41 7.8417940205 -8.6607751417 -5.7110699035 0 0 0
72 3 3 0.41 6.6506793479 -7.7668793881 -5.4228692418 0 0 0
73 3 5 -0.82 6.701233637 14.9543203554 -3.0511858741 0 0 0
74 3 3 0.41 7.5760634846 14.6421242798 -3.4215422989 0 0 0
75 3 3 0.41 6.6983791219 14.2665107372 -2.3253299344 0 0 0
76 3 5 -0.82 -15.1665668204 -10.6477939356 -9.3937605462 0 0 0
77 3 3 0.41 -15.3196248152 -11.5432040627 -8.9757041174 0 0 0
78 3 3 0.41 -14.316810504 -10.7664501073 -9.9073681289 0 0 0
79 3 5 -0.82 -9.1674804747 7.6887360005 -11.8796727079 0 0 0
80 3 3 0.41 -10.1673525268 7.6749232016 -11.8749934367 0 0 0
81 3 3 0.41 -8.9141260199 8.1567574039 -11.0330767547 0 0 0
82 3 5 -0.82 -2.4432954152 11.6616613997 -12.4328454124 0 0 0
83 3 3 0.41 -2.8515874198 12.4697132955 -12.0082202873 0 0 0
84 3 3 0.41 -2.5875887329 10.9400588021 -11.7557736449 0 0 0
85 3 5 -0.82 8.6676415103 -6.583419333 3.4340110584 0 0 0
86 3 3 0.41 8.9574573372 -7.4310302665 2.9895778479 0 0 0
87 3 3 0.41 7.8471627904 -6.2601683113 2.962545069 0 0 0
88 3 5 -0.82 -0.2437486837 14.1729096008 -4.6704198067 0 0 0
89 3 3 0.41 -1.1509244453 13.7543100363 -4.7124117708 0 0 0
90 3 3 0.41 -0.3096617553 14.4448963311 -3.7104012158 0 0 0
91 3 5 -0.82 -10.9287901301 -9.6338700874 14.0011301966 0 0 0
92 3 3 0.41 -10.7083459547 -10.5061695377 13.5647189066 0 0 0
93 3 3 0.41 -11.3090122564 -9.462728234 13.0922302904 0 0 0
94 3 5 -0.82 -7.8496376287 -8.8623260622 7.894979206 0 0 0
95 3 3 0.41 -7.2611892134 -9.3272069696 7.2334876902 0 0 0
96 3 3 0.41 -8.4660341172 -8.1665936834 7.5262394615 0 0 0
97 3 5 -0.82 11.2474185315 -11.2657224929 -4.686166668 0 0 0
98 3 3 0.41 10.7030032724 -11.8696699513 -4.1040874197 0 0 0
99 3 3 0.41 12.2131835946 -11.3459445896 -4.4395515296 0 0 0
100 3 5 -0.82 0.2157827459 -8.7435790344 -5.7025020479 0 0 0
101 3 3 0.41 0.555455521 -8.2338618812 -6.4929244376 0 0 0
102 3 3 0.41 0.6456816977 -8.1189123215 -5.0506314786 0 0 0
103 3 5 -0.82 2.8629552241 5.5137203491 -14.0564189095 0 0 0
104 3 3 0.41 3.097074173 5.2662071257 -13.1162678288 0 0 0
105 3 3 0.41 2.10215343 4.9094706696 -14.2931041534 0 0 0
106 3 5 -0.82 10.0128603133 4.4905363461 -2.5018189964 0 0 0
107 3 3 0.41 10.7800456438 3.9498495435 -2.1567946135 0 0 0
108 3 3 0.41 9.3641300834 3.7394449801 -2.6241668569 0 0 0
109 3 5 -0.82 -10.762022824 8.7197574748 8.4485344315 0 0 0
110 3 3 0.41 -10.4927174511 7.7688966967 8.6011618807 0 0 0
111 3 3 0.41 -9.8329541137 9.0890222026 8.4693106446 0 0 0
112 3 5 -0.82 9.9028323086 5.9076083962 12.0573858764 0 0 0
113 3 3 0.41 10.8779480164 5.8006947267 11.8632827729 0 0 0
114 3 3 0.41 9.295823873 5.3387911838 11.5024574738 0 0 0
115 3 5 -0.82 0.6674833476 -1.823044838 6.9014052107 0 0 0
116 3 3 0.41 1.3483232113 -1.8358153768 7.6336969241 0 0 0
117 3 3 0.41 0.2178586346 -2.6735096823 7.17435926 0 0 0
118 3 5 -0.82 11.683629105 5.0630890691 -13.0104533456 0 0 0
119 3 3 0.41 11.4303878155 6.0123753417 -12.8242245191 0 0 0
120 3 3 0.41 12.1062704408 5.1236015197 -13.9147041104 0 0 0
121 3 5 -0.82 -6.010053266 -3.502657714 14.5949383834 0 0 0
122 3 3 0.41 -5.4719860235 -3.572837512 15.4348879996 0 0 0
123 3 3 0.41 -6.9253543875 -3.1578092007 14.8029289799 0 0 0
124 3 5 -0.82 11.880613011 15.4185823072 -13.5367819087 0 0 0
125 3 3 0.41 11.9383739886 14.4264307091 -13.4260749747 0 0 0
126 3 3 0.41 11.2703285152 15.3177853052 -14.3224982111 0 0 0
127 3 5 -0.82 -2.9636995165 -11.5702670009 -9.6824693872 0 0 0
128 3 3 0.41 -2.0987938398 -11.0762759474 -9.5937691368 0 0 0
129 3 3 0.41 -3.5725869186 -10.7841326808 -9.7883311676 0 0 0
130 3 5 -0.82 -12.0701935233 -3.9509139637 -0.6366288977 0 0 0
131 3 3 0.41 -13.0595434404 -3.8368233613 -0.5464793624 0 0 0
132 3 3 0.41 -12.0128933285 -4.8509239512 -0.2045916758 0 0 0
133 3 5 -0.82 -9.2288535131 -8.6247074492 11.3922082011 0 0 0
134 3 3 0.41 -9.3984341374 -8.3584629668 10.4433599108 0 0 0
135 3 3 0.41 -10.1754587534 -8.407978496 11.6307994009 0 0 0
136 3 5 -0.82 3.3582472304 -14.4167911429 -7.568149162 0 0 0
137 3 3 0.41 3.2457379419 -13.7862902555 -6.8001860275 0 0 0
138 3 3 0.41 2.6667595293 -15.1007189043 -7.3356730187 0 0 0
139 3 5 -0.82 0.8719924281 -1.1850458452 -12.2549042586 0 0 0
140 3 3 0.41 0.3123905621 -1.7528157633 -11.6512153158 0 0 0
141 3 3 0.41 0.135840998 -0.8783763787 -12.8582228975 0 0 0
142 3 5 -0.82 -10.6194964745 -0.1408838339 -7.1465231069 0 0 0
143 3 3 0.41 -9.6902602591 -0.1456701915 -6.7771261888 0 0 0
144 3 3 0.41 -10.6725098505 0.0786963775 -8.1206539615 0 0 0
145 3 5 -0.82 -7.4367773775 4.2070349361 -2.5103011069 0 0 0
146 3 3 0.41 -8.3838551996 4.4908954818 -2.36055628 0 0 0
147 3 3 0.41 -7.1349741217 4.0408030197 -1.5715580576 0 0 0
148 3 5 -0.82 -12.8515956905 -2.2326325044 11.4458854607 0 0 0
149 3 3 0.41 -13.1274521356 -1.3156511544 11.7339923222 0 0 0
150 3 3 0.41 -12.5046972746 -2.5681930194 12.3216808821 0 0 0
151 3 5 -0.82 1.7965967187 -7.2763879731 14.0187334053 0 0 0
152 3 3 0.41 2.0160113433 -7.5503733865 13.0823862727 0 0 0
153 3 3 0.41 0.8123841983 -7.1008498701 14.0404113544 0 0 0
154 3 5 -0.82 7.6520346446 8.3211535166 -7.9275798456 0 0 0
155 3 3 0.41 7.6927628514 8.6321336281 -6.9780592133 0 0 0
156 3 3 0.41 8.5964222519 8.4165068596 -8.2422181693 0 0 0
157 3 5 -0.82 -3.5093147713 -1.3048064254 6.0666361877 0 0 0
158 3 3 0.41 -3.2834438289 -1.2921516266 5.0925828815 0 0 0
159 3 3 0.41 -2.8338437284 -0.6762426761 6.4521288451 0 0 0
160 3 5 -0.82 7.1209305052 -11.2935463329 -11.5001566018 0 0 0
161 3 3 0.41 6.6623789744 -10.4440671252 -11.2392498617 0 0 0
162 3 3 0.41 8.0481920757 -11.3183857682 -11.1266241741 0 0 0
163 3 5 -0.82 -3.7567146092 -9.9200089884 12.9476930514 0 0 0
164 3 3 0.41 -3.7710082044 -10.9049283649 13.1199927725 0 0 0
165 3 3 0.41 -2.8195292566 -9.5742592735 12.9934970828 0 0 0
166 3 5 -0.82 1.6081258263 11.9442111937 -7.0860527 0 0 0
167 3 3 0.41 0.6714096688 11.7343973846 -7.3662294325 0 0 0
168 3 3 0.41 2.1350798503 11.1036298597 -7.2113546869 0 0 0
169 3 5 -0.82 0.1076646917 8.2799684389 -13.9788818122 0 0 0
170 3 3 0.41 -0.4367777578 9.118421428 -13.9557258017 0 0 0
171 3 3 0.41 -0.6124786274 7.599078693 -13.845691621 0 0 0
172 3 5 -0.82 13.7074488625 3.0259950973 7.4778528422 0 0 0
173 3 3 0.41 12.869900351 3.2477539613 6.9785608782 0 0 0
174 3 3 0.41 14.3924616221 3.6437183362 7.0916753203 0 0 0
175 3 5 -0.82 6.2741021403 7.7209138123 11.870854983 0 0 0
176 3 3 0.41 5.4783675522 7.4205234173 11.3449943577 0 0 0
177 3 3 0.41 6.7523252302 6.8427913098 11.8581955591 0 0 0
178 3 5 -0.82 -7.9944355172 5.095438107 -12.2844197764 0 0 0
179 3 3 0.41 -7.9783962102 4.8756090025 -13.2598041655 0 0 0
180 3 3 0.41 -8.4920060334 5.9627639742 -12.2731535456 0 0 0
181 3 5 -0.82 -5.5075425326 2.1769400052 6.2701382832 0 0 0
182 3 3 0.41 -6.0238103527 3.016429699 6.4394960368 0 0 0
183 3 3 0.41 -4.8090800695 2.3076486084 6.9737170511 0 0 0
184 3 5 -0.82 -6.3082606213 -14.0845833404 -0.7467627871 0 0 0
185 3 3 0.41 -5.7770898708 -13.8505670183 -1.5610421824 0 0 0
186 3 3 0.41 -7.2372208378 -13.7683247482 -0.9390390053 0 0 0
187 3 5 -0.82 -9.2347954901 9.8477025338 -9.9462961668 0 0 0
188 3 3 0.41 -9.4689536734 10.619917774 -10.5368980854 0 0 0
189 3 3 0.41 -9.7493343791 10.0893148788 -9.1235988683 0 0 0
190 3 5 -0.82 -3.5744659927 0.5928280895 -2.7302475938 0 0 0
191 3 3 0.41 -4.4993046329 0.5962847456 -2.3499602209 0 0 0
192 3 3 0.41 -3.0920452728 0.4226531243 -1.8710226611 0 0 0
193 3 5 -0.82 -2.8505409396 -2.0361642331 -9.1954451953 0 0 0
194 3 3 0.41 -2.8504628635 -2.5661056985 -8.3474363506 0 0 0
195 3 3 0.41 -2.3117379266 -1.2684954392 -8.8485547871 0 0 0
196 3 5 -0.82 4.5012763936 -4.2617608786 4.4396815168 0 0 0
197 3 3 0.41 4.8634085813 -3.5752839566 5.0702110895 0 0 0
198 3 3 0.41 3.6937430935 -4.5951225438 4.9262180308 0 0 0
199 3 5 -0.82 -7.7379624183 9.9904779111 14.6384100897 0 0 0
200 3 3 0.41 -7.400254865 10.7191833795 15.2341438728 0 0 0
201 3 3 0.41 -7.851939295 10.4470938719 13.7561018203 0 0 0
202 3 5 -0.82 -15.9274062728 -5.9221476569 -1.6773166314 0 0 0
203 3 3 0.41 -15.956990644 -6.7976219903 -1.1950032484 0 0 0
204 3 3 0.41 -15.0274163998 -5.8484796003 -2.1069090663 0 0 0
205 3 5 -0.82 -11.8832700439 2.5282020781 -6.3388704062 0 0 0
206 3 3 0.41 -11.0056988204 2.0581389312 -6.2447096621 0 0 0
207 3 3 0.41 -11.6446326814 3.1400193963 -7.0929853125 0 0 0
208 3 5 -0.82 3.3165305418 13.4279658978 2.2844565746 0 0 0
209 3 3 0.41 2.9650471456 13.4816932081 3.2190848505 0 0 0
210 3 3 0.41 3.1834719006 12.4802455091 1.994492196 0 0 0
211 3 5 -0.82 -11.8375110383 -5.1993361893 -13.3608151891 0 0 0
212 3 3 0.41 -11.3482743405 -5.0203676226 -14.2143818558 0 0 0
213 3 3 0.41 -11.1487359064 -4.8127731736 -12.7475321829 0 0 0
214 3 5 -0.82 5.4571057226 -8.163033838 9.0761446195 0 0 0
215 3 3 0.41 5.3900501079 -8.4642558971 10.0273152943 0 0 0
216 3 3 0.41 5.9585019563 -8.8816289278 8.5942940002 0 0 0
217 3 5 -0.82 -8.8544089975 10.6754271002 -3.2477857366 0 0 0
218 3 3 0.41 -8.6469218651 9.7204396878 -3.4596954318 0 0 0
219 3 3 0.41 -9.804901459 10.6361710175 -2.9395972786 0 0 0
220 3 5 -0.82 -3.6986155094 7.7493604907 14.8779077339 0 0 0
221 3 3 0.41 -3.2166051977 7.6873484112 15.7518518668 0 0 0
222 3 3 0.41 -2.9974333023 7.5109887637 14.2059853831 0 0 0
223 3 5 -0.82 -2.9974302217 -6.5129939969 5.8104360662 0 0 0
224 3 3 0.41 -3.6549078588 -6.4925560099 5.0572677771 0 0 0
225 3 3 0.41 -2.890830828 -5.584179336 6.1652583528 0 0 0
226 3 5 -0.82 -11.0563302435 1.4369112677 2.32548944 0 0 0
227 3 3 0.41 -11.282132742 1.0951690816 3.2377298243 0 0 0
228 3 3 0.41 -11.8146480179 1.9094338365 1.8764534624 0 0 0
229 3 5 -0.82 -14.2464289009 -1.2241609523 -7.3724532617 0 0 0
230 3 3 0.41 -13.3424293071 -1.1060839226 -7.783305255 0 0 0
231 3 3 0.41 -14.4660542226 -2.1154778798 -7.7690339349 0 0 0
232 3 5 -0.82 11.7162422645 6.3758202144 6.290838807 0 0 0
233 3 3 0.41 11.0160215067 5.6941578317 6.0787445105 0 0 0
234 3 3 0.41 11.8310217875 6.8881377221 5.4397728028 0 0 0
235 3 5 -0.82 -9.640215607 -8.0274742518 -15.4758254895 0 0 0
236 3 3 0.41 -9.2931482543 -7.4096038313 -16.1813303389 0 0 0
237 3 3 0.41 -10.1344756381 -8.6770999 -16.0534501772 0 0 0
238 3 5 -0.82 2.0703435798 4.7053380422 0.409592569 0 0 0
239 3 3 0.41 1.1374099545 4.6527526763 0.7657197676 0 0 0
240 3 3 0.41 2.4093851135 3.841130935 0.7812828657 0 0 0
241 3 5 -0.82 -9.6283621403 1.2065773245 -1.5108562985 0 0 0
242 3 3 0.41 -9.25200398 2.0103420586 -1.0501246038 0 0 0
243 3 3 0.41 -9.4063299275 0.6024539282 -0.7455497693 0 0 0
244 3 5 -0.82 -2.5111660011 -9.3766917707 5.0700922434 0 0 0
245 3 3 0.41 -3.2990359908 -9.8694344356 5.4394466102 0 0 0
246 3 3 0.41 -2.3594790565 -8.9399732219 5.9567855268 0 0 0
247 3 5 -0.82 13.9965392235 -15.3253273747 14.627642752 0 0 0
248 3 3 0.41 14.2600459952 -14.6825054546 15.3468790537 0 0 0
249 3 3 0.41 13.1649496101 -14.8603852508 14.3239253164 0 0 0
250 3 5 -0.82 13.396769107 12.6707190825 -8.311591509 0 0 0
251 3 3 0.41 14.1059797503 12.2584489097 -7.7397431096 0 0 0
252 3 3 0.41 13.5110149728 13.6641135004 -8.303044433 0 0 0
253 3 5 -0.82 -7.7100142234 14.9822600197 4.876323978 0 0 0
254 3 3 0.41 -8.6622168176 15.0477104361 5.1746245678 0 0 0
255 3 3 0.41 -7.2141758835 15.4993504996 5.5739762437 0 0 0
256 3 5 -0.82 -0.4042975682 -12.9603693053 2.8506199707 0 0 0
257 3 3 0.41 -0.9824466389 -13.245970445 3.6149064808 0 0 0
258 3 3 0.41 0.4665479023 -13.0742984574 3.3287482927 0 0 0
259 3 5 -0.82 6.5999326393 -6.0311232225 -7.876929122 0 0 0
260 3 3 0.41 7.5342801557 -5.6840335376 -7.7964269258 0 0 0
261 3 3 0.41 6.7467922035 -6.9733178981 -7.5758326643 0 0 0
262 3 5 -0.82 14.2378973559 -9.9211963081 4.4866658816 0 0 0
263 3 3 0.41 14.0238993733 -10.8587957183 4.7606549697 0 0 0
264 3 3 0.41 14.4447313629 -10.1339096552 3.5317158305 0 0 0
265 3 5 -0.82 13.3335671701 11.0877513125 2.0963722801 0 0 0
266 3 3 0.41 12.5960280034 10.6804949492 1.5577301487 0 0 0
267 3 3 0.41 13.4164664891 11.9123521713 1.5368025187 0 0 0
268 3 5 -0.82 4.0599551958 9.3834768566 -3.9511187453 0 0 0
269 3 3 0.41 4.5956114084 8.5394085325 -3.9751599587 0 0 0
270 3 3 0.41 4.7230791649 10.0928347161 -4.1899390054 0 0 0
271 3 5 -0.82 12.346755579 -6.0418757992 -0.2103551391 0 0 0
272 3 3 0.41 11.4725997229 -6.1224741414 -0.6892215402 0 0 0
273 3 3 0.41 12.6667670778 -5.1023774998 -0.3323899445 0 0 0
274 3 5 -0.82 14.5867811145 -13.8375760269 -3.7711033459 0 0 0
275 3 3 0.41 14.9694190029 -14.7116774472 -4.0702561716 0 0 0
276 3 3 0.41 14.8464962566 -13.2118560755 -4.5066168181 0 0 0
277 3 5 -0.82 -4.9874108716 -4.0337682255 -7.784938321 0 0 0
278 3 3 0.41 -4.4686486268 -4.7027376413 -8.3172187121 0 0 0
279 3 3 0.41 -4.2827568096 -3.6689417151 -7.1763981637 0 0 0
280 3 5 -0.82 9.7926630648 2.9221853187 -14.1755442648 0 0 0
281 3 3 0.41 9.9861504768 3.8189286187 -13.777585824 0 0 0
282 3 3 0.41 9.3380269311 2.515283192 -13.3832725586 0 0 0
283 3 5 -0.82 -6.5657126278 -9.5869166378 5.0199984315 0 0 0
284 3 3 0.41 -5.6420772445 -9.9694551543 4.9972153644 0 0 0
285 3 3 0.41 -6.8843154994 -9.9266107574 4.135093138 0 0 0
286 3 5 -0.82 11.6916738569 11.9294793628 14.9209887582 0 0 0
287 3 3 0.41 11.2114902974 12.7824728181 15.1253972176 0 0 0
288 3 3 0.41 11.0556902358 11.5757263602 14.2351737467 0 0 0
289 3 5 -0.82 9.6965351116 8.0801782279 0.1585118077 0 0 0
290 3 3 0.41 9.4973602972 7.323132477 -0.4637165353 0 0 0
291 3 3 0.41 8.8770274402 8.1260315353 0.7297049611 0 0 0
292 3 5 -0.82 13.8291923936 4.6800962721 -8.0645329267 0 0 0
293 3 3 0.41 14.8163451873 4.5325688977 -8.0035232148 0 0 0
294 3 3 0.41 13.6354223795 4.7574687543 -9.0425025371 0 0 0
295 3 5 -0.82 9.1466049201 8.5462515062 -15.6306991989 0 0 0
296 3 3 0.41 10.0765417463 8.8855588339 -15.772278643 0 0 0
297 3 3 0.41 8.8030279889 8.2117109338 -16.5081924829 0 0 0
298 3 5 -0.82 2.9141875774 -8.4454369678 8.0393910633 0 0 0
299 3 3 0.41 3.6182101483 -7.9969952566 8.5900353353 0 0 0
300 3 3 0.41 3.0835622939 -8.2032423979 7.0840841891 0 0 0
301 3 5 -0.82 -2.1209533753 -4.9656176663 -8.4172073169 0 0 0
302 3 3 0.41 -1.2735050044 -5.4962758839 -8.4310252159 0 0 0
303 3 3 0.41 -2.1479193419 -4.3191799494 -7.6547454469 0 0 0
304 3 5 -0.82 -12.7674204184 5.7089025837 5.9270470201 0 0 0
305 3 3 0.41 -12.7484581225 5.7805913958 6.9242723121 0 0 0
306 3 3 0.41 -13.6726515836 5.3592150808 5.6857335894 0 0 0
307 3 5 -0.82 10.3617994692 -8.8838496102 9.7116423601 0 0 0
308 3 3 0.41 11.2005358511 -8.6371339367 9.2262438641 0 0 0
309 3 3 0.41 10.040860891 -9.6969478647 9.2260225704 0 0 0
310 3 5 -0.82 -8.8951888228 -4.4293618151 13.4219447059 0 0 0
311 3 3 0.41 -8.3997744091 -3.7742151503 12.851590337 0 0 0
312 3 3 0.41 -8.4443645373 -5.3008664662 13.2290876294 0 0 0
313 3 5 -0.82 6.8587916726 3.134552049 14.3144255225 0 0 0
314 3 3 0.41 6.9565072746 4.1201977217 14.1769056313 0 0 0
315 3 3 0.41 7.8550958751 3.0517799944 14.3364170301 0 0 0
316 3 5 -0.82 10.3757136616 8.5291712379 -5.2509047509 0 0 0
317 3 3 0.41 9.4301205938 8.6833982628 -5.537304177 0 0 0
318 3 3 0.41 10.3509013485 7.5440655443 -5.0808811265 0 0 0
319 3 5 -0.82 9.7950695301 -5.753933668 9.4409638893 0 0 0
320 3 3 0.41 9.6897861361 -6.7315255093 9.6231351859 0 0 0
321 3 3 0.41 10.1699223649 -5.645596626 8.5202544095 0 0 0
322 3 5 -0.82 3.5906205925 -12.7042385698 -2.9018936845 0 0 0
323 3 3 0.41 3.9830459161 -11.7875995025 -2.8261755959 0 0 0
324 3 3 0.41 2.9089359243 -12.5236144005 -2.1929242211 0 0 0
325 3 5 -0.82 5.7640086427 -13.7543949884 -1.7420714026 0 0 0
326 3 3 0.41 5.9242026538 -14.4669407647 -2.4251333793 0 0 0
327 3 3 0.41 4.9698952014 -13.2125483624 -2.0172862661 0 0 0
328 3 5 -0.82 7.2233772259 -11.3457800569 4.6872625238 0 0 0
329 3 3 0.41 6.9863672171 -11.0143368165 3.7740647769 0 0 0
330 3 3 0.41 6.8871382195 -12.2870654387 4.657558657 0 0 0
331 3 5 -0.82 3.7668790014 13.8233629063 5.1958886522 0 0 0
332 3 3 0.41 3.286608706 13.3637171854 5.9428990413 0 0 0
333 3 3 0.41 4.5456983124 14.2794968794 5.6264001504 0 0 0
334 3 5 -0.82 14.9808181365 -8.2076901189 -7.5813226842 0 0 0
335 3 3 0.41 15.7240758665 -8.8450127449 -7.7846564599 0 0 0
336 3 3 0.41 14.5594772509 -8.6157485077 -6.7714355604 0 0 0
337 3 5 -0.82 -0.2163544033 -6.8062884666 -7.931196293 0 0 0
338 3 3 0.41 0.7684618534 -6.682231777 -7.8099375807 0 0 0
339 3 3 0.41 -0.0954824179 -7.6703422156 -8.4198250905 0 0 0
340 3 5 -0.82 -1.4114659461 -13.4846500785 12.1025551561 0 0 0
341 3 3 0.41 -0.7305893254 -12.9876554712 12.6404776835 0 0 0
342 3 3 0.41 -1.0415811309 -14.3471636719 11.7572835733 0 0 0
343 3 5 -0.82 10.4657643861 15.0562407035 -9.0833950479 0 0 0
344 3 3 0.41 9.9814272746 14.4302337992 -8.4722566937 0 0 0
345 3 3 0.41 9.7938522723 15.7714291861 -8.8910470057 0 0 0
346 3 5 -0.82 1.6214436497 2.6990244498 -6.7935920167 0 0 0
347 3 3 0.41 1.8499395192 3.0198708326 -5.8744588459 0 0 0
348 3 3 0.41 1.0348883032 1.9520867603 -6.4805526472 0 0 0
349 3 5 -0.82 12.5466650583 4.9289111107 11.4703191324 0 0 0
350 3 3 0.41 12.7821415664 3.9693482996 11.3162142857 0 0 0
351 3 3 0.41 12.1037329129 5.0343127674 10.58000481 0 0 0
352 3 5 -0.82 -15.5697869847 -4.3913236839 2.9820028491 0 0 0
353 3 3 0.41 -16.2322313868 -4.7358446482 3.6471567018 0 0 0
354 3 3 0.41 -15.6429818 -5.2050531219 2.4054231513 0 0 0
355 3 5 -0.82 0.852858338 12.2571780599 -11.6675156111 0 0 0
356 3 3 0.41 1.0273389494 11.3577857282 -11.2667578853 0 0 0
357 3 3 0.41 -0.0677236653 12.4762017605 -11.3442291585 0 0 0
358 3 5 -0.82 -6.2618428822 -2.9259074592 -9.9630742193 0 0 0
359 3 3 0.41 -6.3510589991 -2.0264679372 -9.5352818029 0 0 0
360 3 3 0.41 -5.8308593118 -3.291183963 -9.1379779611 0 0 0
361 3 5 -0.82 14.5468282212 -8.0439802176 11.769807198 0 0 0
362 3 3 0.41 14.2204760627 -7.2569183284 11.2463715811 0 0 0
363 3 3 0.41 13.7233112568 -8.6039669086 11.8603145111 0 0 0
364 3 5 -0.82 2.3937492034 -7.7514961133 -1.0148784919 0 0 0
365 3 3 0.41 2.0620257166 -7.018180037 -0.4214438186 0 0 0
366 3 3 0.41 1.6377145494 -8.4051203887 -0.9810544191 0 0 0
367 3 5 -0.82 -6.0412832564 -13.8296187886 6.0573882385 0 0 0
368 3 3 0.41 -5.4340327924 -13.3174601312 6.6647586055 0 0 0
369 3 3 0.41 -6.897676341 -13.3972702569 6.3395637714 0 0 0
370 3 5 -0.82 -11.4160106265 -5.2466049672 3.3194492508 0 0 0
371 3 3 0.41 -12.0749701297 -5.3823560028 4.0592476224 0 0 0
372 3 3 0.41 -11.1860629784 -4.2849763759 3.4689527758 0 0 0
373 3 5 -0.82 7.3298049598 -0.2603080062 4.3776780409 0 0 0
374 3 3 0.41 7.1311397309 -0.5727488489 3.4487702528 0 0 0
375 3 3 0.41 8.2144295486 0.2046401424 4.3427545681 0 0 0
376 3 5 -0.82 0.0906764332 9.9397926818 -9.9065622616 0 0 0
377 3 3 0.41 0.0680269778 10.4961614006 -9.0759613597 0 0 0
378 3 3 0.41 -0.873626837 9.7796475267 -10.117348773 0 0 0
379 3 5 -0.82 -4.9268035637 -2.7462842713 -13.819358861 0 0 0
380 3 3 0.41 -4.319773051 -2.3431473259 -13.1345581879 0 0 0
381 3 3 0.41 -5.7433834477 -2.170600933 -13.8611175851 0 0 0
382 3 5 -0.82 -0.3588033651 -10.4920988997 -2.9329938425 0 0 0
383 3 3 0.41 -1.0283552386 -10.5904840347 -3.6691849848 0 0 0
384 3 3 0.41 0.1511773036 -11.3463991912 -3.0332317682 0 0 0
385 3 5 -0.82 -11.3160791132 10.8733418467 4.2972846822 0 0 0
386 3 3 0.41 -11.4440194116 11.7306197867 3.798623942 0 0 0
387 3 3 0.41 -11.7600589841 11.0652964648 5.17249455 0 0 0
388 3 5 -0.82 6.4959473972 -15.2785324333 10.2398668577 0 0 0
389 3 3 0.41 5.5817305462 -15.2468495065 10.6437987141 0 0 0
390 3 3 0.41 6.6711850271 -16.2305561924 10.4906646171 0 0 0
391 3 5 -0.82 -15.1674180088 9.1344328531 -5.9713244376 0 0 0
392 3 3 0.41 -16.0690791929 8.7193067612 -6.0922965576 0 0 0
393 3 3 0.41 -14.9331844804 8.4197532031 -5.31229035 0 0 0
394 3 5 -0.82 5.8135165753 3.5462320065 9.8033551547 0 0 0
395 3 3 0.41 5.2320695319 2.915119783 10.3167500722 0 0 0
396 3 3 0.41 6.60600032 3.1012341183 9.386337834 0 0 0
397 3 5 -0.82 -8.9664218274 14.646894168 -11.1973521629 0 0 0
398 3 3 0.41 -8.175241098 15.2134281563 -10.9670667082 0 0 0
399 3 3 0.41 -9.0338849752 14.957625954 -12.1454302458 0 0 0
400 3 5 -0.82 14.4954657644 0.1940274368 -3.6880044258 0 0 0
401 3 3 0.41 13.4994047667 0.189198435 -3.77630043 0 0 0
402 3 3 0.41 14.4396913567 1.1650884358 -3.9201406498 0 0 0
403 3 5 -0.82 -5.9706930061 6.8772149426 -8.8382609024 0 0 0
404 3 3 0.41 -6.2666824375 7.3946283917 -9.6411497624 0 0 0
405 3 3 0.41 -5.1144818838 7.2768540727 -8.5109262125 0 0 0
406 3 5 -0.82 -0.6811771042 -5.1681026951 -4.4352941326 0 0 0
407 3 3 0.41 -0.4866060994 -6.0460190588 -3.997844027 0 0 0
408 3 3 0.41 -1.6712622296 -5.3033488119 -4.3979123899 0 0 0
409 3 5 -0.82 -11.6499478424 14.9461990875 3.4302667208 0 0 0
410 3 3 0.41 -12.1174532753 14.765669722 2.5649317673 0 0 0
411 3 3 0.41 -12.4145718176 14.6970807283 4.0246129732 0 0 0
412 3 5 -0.82 -1.4952822235 11.2807819504 5.6810372588 0 0 0
413 3 3 0.41 -1.8458367407 12.2170544708 5.6595253168 0 0 0
414 3 3 0.41 -0.9759445558 11.3048705848 4.8268329658 0 0 0
415 3 5 -0.82 -12.7468170742 6.9056901195 11.3988484372 0 0 0
416 3 3 0.41 -12.141887577 7.6692260053 11.6247494135 0 0 0
417 3 3 0.41 -13.5722166754 7.3810610683 11.7033094512 0 0 0
418 3 5 -0.82 12.7967221167 -9.101593701 14.0101691231 0 0 0
419 3 3 0.41 12.3535327577 -9.5087471689 13.2115657383 0 0 0
420 3 3 0.41 13.5491794085 -9.7600587473 14.0239176153 0 0 0
421 3 5 -0.82 -2.9686924146 3.3852808036 -4.4668379901 0 0 0
422 3 3 0.41 -3.4865222573 2.7374623598 -5.0255331936 0 0 0
423 3 3 0.41 -3.6433444243 4.0856082145 -4.2337201592 0 0 0
424 3 5 -0.82 2.2725647904 2.5245367502 -14.5365489836 0 0 0
425 3 3 0.41 2.5761426642 2.0248465459 -13.7253110276 0 0 0
426 3 3 0.41 2.9873102099 2.1964612867 -15.1541753203 0 0 0
427 3 5 -0.82 -7.1555915923 -2.333303718 4.2601134308 0 0 0
428 3 3 0.41 -6.877259662 -2.8467834501 3.4484320652 0 0 0
429 3 3 0.41 -6.499711514 -2.6087712217 4.9628912988 0 0 0
430 3 5 -0.82 -7.3805582989 -4.6465529935 -3.6778108001 0 0 0
431 3 3 0.41 -7.462948677 -5.6362323328 -3.7948749002 0 0 0
432 3 3 0.41 -6.8459377395 -4.6271449674 -2.832966777 0 0 0
433 3 5 -0.82 -10.2814373714 11.0505172278 -7.6883549363 0 0 0
434 3 3 0.41 -11.0837730387 10.5929061689 -7.3052012873 0 0 0
435 3 3 0.41 -9.6404507834 11.1937975834 -6.9343223424 0 0 0
436 3 5 -0.82 -0.9138403345 3.0988295258 -0.6618481724 0 0 0
437 3 3 0.41 -0.0266341225 2.6817980039 -0.4646004507 0 0 0
438 3 3 0.41 -1.5869972048 2.4128178529 -0.9378998712 0 0 0
439 3 5 -0.82 11.6740316727 -12.6089068226 9.2727433433 0 0 0
440 3 3 0.41 10.713613083 -12.3402456524 9.3460570682 0 0 0
441 3 3 0.41 11.6804088378 -12.5971809516 8.2728527516 0 0 0
442 3 5 -0.82 -5.8789970799 13.7691231479 3.254737129 0 0 0
443 3 3 0.41 -6.6131292845 14.3114539392 3.6632525688 0 0 0
444 3 3 0.41 -6.1740212521 13.8900442173 2.3069523278 0 0 0
445 3 5 -0.82 -0.7791570754 -6.6595957828 -11.2889971323 0 0 0
446 3 3 0.41 -0.7452494553 -6.0297161035 -12.0649215226 0 0 0
447 3 3 0.41 0.1806133732 -6.9400814897 -11.2778066472 0 0 0
448 3 5 -0.82 -0.2331360774 9.6260930662 9.6647464559 0 0 0
449 3 3 0.41 -0.7500054114 10.4754968726 9.5583616526 0 0 0
450 3 3 0.41 -0.773685706 9.043602615 9.0577308252 0 0 0
451 3 5 -0.82 13.8058005295 -4.5726780878 7.1291979102 0 0 0
452 3 3 0.41 14.0638327722 -4.4283770239 8.0844753783 0 0 0
453 3 3 0.41 14.099355271 -3.6828825691 6.779845091 0 0 0
454 3 5 -0.82 -4.7114314841 5.3830375652 -3.4245156082 0 0 0
455 3 3 0.41 -5.4840933104 5.2941040727 -2.7959924271 0 0 0
456 3 3 0.41 -4.9071537094 6.1416923034 -4.0458794733 0 0 0
457 3 5 -0.82 -6.8246537192 -9.768226466 1.1609404556 0 0 0
458 3 3 0.41 -6.9133474995 -10.3243440198 1.9872722984 0 0 0
459 3 3 0.41 -6.3704309206 -10.4112199479 0.5443373585 0 0 0
460 3 5 -0.82 -9.0017775416 -1.7119213539 -10.5289463624 0 0 0
461 3 3 0.41 -8.1286812418 -2.0230981085 -10.1536748262 0 0 0
462 3 3 0.41 -8.7694059578 -0.7659657437 -10.7550618576 0 0 0
463 3 5 -0.82 -9.7980914094 -15.1729638095 -6.8082448297 0 0 0
464 3 3 0.41 -9.1387608413 -15.9247521297 -6.8156115887 0 0 0
465 3 3 0.41 -10.2704807147 -15.093431071 -7.6860152099 0 0 0
466 3 5 -0.82 9.7488374357 0.575899724 -1.4092761632 0 0 0
467 3 3 0.41 9.1748632013 1.3690341937 -1.6128651709 0 0 0
468 3 3 0.41 9.1263006343 -0.0999005561 -1.803863074 0 0 0
469 3 5 -0.82 -8.7780584421 12.9564832734 -1.0661974782 0 0 0
470 3 3 0.41 -8.4739947075 12.229835126 -1.6822205694 0 0 0
471 3 3 0.41 -9.5564923745 13.2131161248 -1.6390309603 0 0 0
472 3 5 -0.82 -8.8359680321 3.4859678772 -14.6867209515 0 0 0
473 3 3 0.41 -8.5725206593 3.134517015 -15.5850720268 0 0 0
474 3 3 0.41 -9.4027806518 4.2796017998 -14.907686579 0 0 0
475 3 5 -0.82 -10.436753387 -0.632171822 6.893081425 0 0 0
476 3 3 0.41 -10.4889237226 -1.4817133533 6.368186655 0 0 0
477 3 3 0.41 -9.8080478942 -0.0792766574 6.3462782484 0 0 0
478 3 5 -0.82 8.4189939334 -8.7623432326 2.0029888438 0 0 0
479 3 3 0.41 7.51095563 -9.1494880732 2.1628097087 0 0 0
480 3 3 0.41 8.1717008269 -8.3931904402 1.1071485317 0 0 0
481 3 5 -0.82 -10.6791595317 -5.1124868488 10.9585945504 0 0 0
482 3 3 0.41 -11.3340551241 -4.8372057805 11.6623627582 0 0 0
483 3 3 0.41 -9.8718881958 -4.7548728305 11.4280431343 0 0 0
484 3 5 -0.82 -2.6277040448 12.9890089153 -3.2802646471 0 0 0
485 3 3 0.41 -3.5646544777 12.9469867826 -2.9334001709 0 0 0
486 3 3 0.41 -2.1011771275 12.6959389819 -2.4822443287 0 0 0
487 3 5 -0.82 -2.8024977102 13.6013042654 -0.0244560818 0 0 0
488 3 3 0.41 -1.9148506185 13.1898260192 -0.2311600048 0 0 0
489 3 3 0.41 -2.4631361883 14.0729908462 0.7893637882 0 0 0
490 3 5 -0.82 -4.9455168911 7.8578929116 -4.7717842032 0 0 0
491 3 3 0.41 -5.534205232 8.5576487895 -5.1764377216 0 0 0
492 3 3 0.41 -4.042345073 7.95200133 -5.1905695039 0 0 0
493 3 5 -0.82 10.9226132083 -7.5861212876 -13.750573346 0 0 0
494 3 3 0.41 11.5883100081 -7.5727090459 -14.4966461541 0 0 0
495 3 3 0.41 11.1762609014 -8.272758449 -13.0692878842 0 0 0
496 3 5 -0.82 -10.0418444457 13.3914317847 13.1095044848 0 0 0
497 3 3 0.41 -9.9709539157 12.7249592609 12.3673817662 0 0 0
498 3 3 0.41 -10.5254959905 13.9493012743 12.4351008144 0 0 0
499 3 5 -0.82 0.9134990715 15.147359662 -9.871197027 0 0 0
500 3 3 0.41 1.2499844653 14.8517681575 -8.9771272362 0 0 0
501 3 3 0.41 0.1014847804 14.5688076209 -9.9478028097 0 0 0
502 3 5 -0.82 6.1350058843 2.5351784957 -5.0966542819 0 0 0
503 3 3 0.41 6.6851288988 3.067341009 -5.7401796416 0 0 0
504 3 3 0.41 5.4569431839 3.2158403258 -4.819368169 0 0 0
505 3 5 -0.82 -9.3145960397 -9.0994729205 1.5411851387 0 0 0
506 3 3 0.41 -8.3400055106 -9.1385814779 1.3207273211 0 0 0
507 3 3 0.41 -9.2881121092 -8.616267169 2.4162665711 0 0 0
508 3 5 -0.82 -12.6989127416 -5.9623781367 1.0047927889 0 0 0
509 3 3 0.41 -13.3316261481 -6.6720456238 1.3146369603 0 0 0
510 3 3 0.41 -12.1859823161 -5.9032467003 1.8611592108 0 0 0
511 3 5 -0.82 4.1647647051 -10.1014510084 -2.3855848889 0 0 0
512 3 3 0.41 3.8560447869 -9.2653384474 -1.9321924451 0 0 0
513 3 3 0.41 4.0609707656 -9.7926251418 -3.3310008965 0 0 0
514 3 5 -0.82 -7.6285568588 -3.1777615216 -5.977354076 0 0 0
515 3 3 0.41 -7.3924460716 -3.8363782709 -5.2629076556 0 0 0
516 3 3 0.41 -7.3737556471 -3.677802517 -6.804996629 0 0 0
517 3 5 -0.82 -14.3286882408 -8.5268638941 13.1907170194 0 0 0
518 3 3 0.41 -15.0325407534 -8.3546173797 12.5016004016 0 0 0
519 3 3 0.41 -14.6483876883 -9.4282030578 13.4828422061 0 0 0
520 3 5 -0.82 -6.5003228501 10.5456547443 -9.0586860976 0 0 0
521 3 3 0.41 -6.5797003206 11.3655476624 -9.6256364281 0 0 0
522 3 3 0.41 -7.3670586281 10.1727198638 -9.3898140425 0 0 0
523 3 5 -0.82 -8.8983258849 7.5314599544 -15.7225715879 0 0 0
524 3 3 0.41 -8.6120432556 8.4447269837 -16.0123009533 0 0 0
525 3 3 0.41 -7.995298758 7.1392835811 -15.5473652853 0 0 0
526 3 5 -0.82 -4.3281695164 -1.3034573591 12.1478849614 0 0 0
527 3 3 0.41 -4.8091604801 -1.6675469165 12.945408196 0 0 0
528 3 3 0.41 -3.428821906 -1.0912145422 12.5300938231 0 0 0
529 3 5 -0.82 -0.180025346 12.9725565979 7.7305611578 0 0 0
530 3 3 0.41 -0.376583045 12.4282734976 8.546084605 0 0 0
531 3 3 0.41 -0.9424922674 13.5406895095 8.0401190211 0 0 0
532 3 5 -0.82 1.829761542 -11.6085786838 9.5792961852 0 0 0
533 3 3 0.41 1.3947080651 -12.1643290053 8.8708986295 0 0 0
534 3 3 0.41 2.7598493231 -11.5352143621 9.2194194958 0 0 0
535 3 5 -0.82 -10.0791225566 -3.7569379359 -11.9004466611 0 0 0
536 3 3 0.41 -9.8279292187 -3.0655749937 -11.2230414346 0 0 0
537 3 3 0.41 -9.1819412747 -4.0944884654 -12.1851961206 0 0 0
538 3 5 -0.82 -3.2739071827 12.1729261271 -8.6854093386 0 0 0
539 3 3 0.41 -4.2648611757 12.2238961092 -8.8093808755 0 0 0
540 3 3 0.41 -3.2119536808 12.5139997196 -7.7474395582 0 0 0
541 3 5 -0.82 9.1683822187 1.6976656266 4.1510388951 0 0 0
542 3 3 0.41 9.3743748196 1.7475037555 5.1283009013 0 0 0
543 3 3 0.41 9.2089214536 2.6826102428 3.9831135004 0 0 0
544 3 5 -0.82 -13.7004957756 0.7640516919 14.541086844 0 0 0
545 3 3 0.41 -12.9736967386 1.3866569364 14.2511167385 0 0 0
546 3 3 0.41 -13.9511058546 0.4152903592 13.6380264806 0 0 0
547 3 5 -0.82 -3.3860114837 -6.7895827044 -10.3714770508 0 0 0
548 3 3 0.41 -3.3452250223 -6.1283539231 -9.6224310265 0 0 0
549 3 3 0.41 -2.4126046265 -6.9933626796 -10.4759284602 0 0 0
550 3 5 -0.82 -10.2625594641 6.401054512 5.0158129391 0 0 0
551 3 3 0.41 -11.1768729236 6.1227287194 5.309962268 0 0 0
552 3 3 0.41 -9.9938611424 5.4522500406 4.8498973241 0 0 0
553 3 5 -0.82 -0.1677227091 -8.8377189146 -0.7853414056 0 0 0
554 3 3 0.41 -0.2380247236 -9.7417068575 -1.2070294846 0 0 0
555 3 3 0.41 -1.0985751206 -8.7158333288 -1.1297486553 0 0 0
556 3 5 -0.82 -10.7970041779 5.3591838341 -15.4241315139 0 0 0
557 3 3 0.41 -10.1912400627 6.1501957329 -15.5096165291 0 0 0
558 3 3 0.41 -11.6142823694 5.905214743 -15.60815458 0 0 0
559 3 5 -0.82 7.2532419565 1.5719848131 7.8784463156 0 0 0
560 3 3 0.41 6.7301373736 0.7950807018 8.2287874694 0 0 0
561 3 3 0.41 8.07384817 1.2603758467 7.3994238509 0 0 0
562 3 5 -0.82 -3.4118196979 15.3311237857 -12.6904365601 0 0 0
563 3 3 0.41 -3.3914446838 15.5756817909 -13.659835019 0 0 0
564 3 3 0.41 -3.6944742965 16.2159169842 -12.3200250909 0 0 0
565 3 5 -0.82 -1.0044291835 5.6108874943 8.6900727876 0 0 0
566 3 3 0.41 -1.6254198232 6.389315397 8.5985417762 0 0 0
567 3 3 0.41 -1.0761765546 5.4139666252 7.7123040114 0 0 0
568 3 5 -0.82 11.813173198 -12.7678611735 6.6135599439 0 0 0
569 3 3 0.41 11.2047394967 -12.2965331864 5.9751120221 0 0 0
570 3 3 0.41 12.6755296305 -12.6870632445 6.1137897465 0 0 0
571 3 5 -0.82 2.1129402594 13.2927680096 10.3912347773 0 0 0
572 3 3 0.41 1.5638032144 12.6391907456 9.8704256829 0 0 0
573 3 3 0.41 2.2557634681 12.9530886952 11.3208457385 0 0 0
574 3 5 -0.82 3.9041168816 13.3850773157 -2.1243492398 0 0 0
575 3 3 0.41 3.6237303985 14.3086259669 -1.8628174192 0 0 0
576 3 3 0.41 3.3460023185 13.0721468024 -2.8928158918 0 0 0
577 3 5 -0.82 5.1369218472 13.5835875178 -13.0460014783 0 0 0
578 3 3 0.41 5.196974516 14.2990137734 -12.3499292635 0 0 0
579 3 3 0.41 5.0977890494 12.8135621831 -12.409223313 0 0 0
580 3 5 -0.82 -6.9702691739 11.193236458 11.7488293831 0 0 0
581 3 3 0.41 -7.2605885443 10.2811677753 11.4593430594 0 0 0
582 3 3 0.41 -6.4983947945 11.2954671492 10.8731351116 0 0 0
583 3 5 -0.82 5.8327348317 -6.5396830796 5.0644105871 0 0 0
584 3 3 0.41 5.4611139193 -5.6161152263 4.97018918 0 0 0
585 3 3 0.41 5.4769131345 -6.6478760062 5.9926574521 0 0 0
586 3 5 -0.82 8.1358589287 -0.7498434745 1.7021872403 0 0 0
587 3 3 0.41 7.9103684795 -1.6617330333 1.3593039459 0 0 0
588 3 3 0.41 9.1288854604 -0.6355015797 1.6742340102 0 0 0
589 3 5 -0.82 5.210054786 -4.287223997 1.8342735271 0 0 0
590 3 3 0.41 4.6937618623 -4.2485764556 2.6897883508 0 0 0
591 3 3 0.41 5.3132541501 -5.2817164941 1.8513434839 0 0 0
592 3 5 -0.82 5.15109002 -7.5189397738 14.4853367032 0 0 0
593 3 3 0.41 4.4672513223 -8.1302326263 14.8836362064 0 0 0
594 3 3 0.41 5.8540093248 -7.7595449026 15.1546432391 0 0 0
595 3 5 -0.82 -1.1414710325 14.1548293592 2.1394255125 0 0 0
596 3 3 0.41 -1.0275638654 13.4862312572 2.874244485 0 0 0
597 3 3 0.41 -1.0253501553 15.037670511 2.5944686272 0 0 0
598 3 5 -0.82 -4.6207570841 11.3472390886 4.0496277779 0 0 0
599 3 3 0.41 -4.9754159344 12.1879220281 3.6404499613 0 0 0
600 3 3 0.41 -5.3234003572 10.8654352044 4.5731871129 0 0 0
601 3 5 -0.82 8.4534861609 14.2400955878 13.1553341837 0 0 0
602 3 3 0.41 8.9732719749 13.8267195944 12.407738158 0 0 0
603 3 3 0.41 9.0678357826 14.090824043 13.9300917604 0 0 0
604 3 5 -0.82 6.2528400153 -13.7741329308 -7.6121575828 0 0 0
605 3 3 0.41 5.2661332706 -13.9306377133 -7.6554365106 0 0 0
606 3 3 0.41 6.5707285325 -14.5935386854 -7.1352091006 0 0 0
607 3 5 -0.82 8.8638728098 10.7452583186 -13.9400186803 0 0 0
608 3 3 0.41 9.5404940683 10.639090211 -13.2114110122 0 0 0
609 3 3 0.41 8.9839067717 9.7789444411 -14.1675864714 0 0 0
610 3 5 -0.82 2.7517149412 10.6309370871 1.2961703047 0 0 0
611 3 3 0.41 2.7630762435 10.7777575341 0.3070939966 0 0 0
612 3 3 0.41 2.3247390857 9.7282453925 1.3490623064 0 0 0
613 3 5 -0.82 5.796480869 -12.2136668341 11.0959905872 0 0 0
614 3 3 0.41 5.4941863616 -11.6528127487 11.8667164274 0 0 0
615 3 3 0.41 6.6800533328 -12.4546435821 11.4974711068 0 0 0
616 3 5 -0.82 -5.8042903025 8.2764283238 12.5375460087 0 0 0
617 3 3 0.41 -5.9846787245 8.6660449535 13.4406604573 0 0 0
618 3 3 0.41 -5.6768417623 7.3261879136 12.8217234786 0 0 0
619 3 5 -0.82 0.049947014 -12.1165421714 -13.107221002 0 0 0
620 3 3 0.41 -0.3167803537 -12.5444069809 -12.2811455695 0 0 0
621 3 3 0.41 0.8230239406 -11.6219578612 -12.7101121495 0 0 0
622 3 5 -0.82 -9.2520214123 9.006106807 4.6022956119 0 0 0
623 3 3 0.41 -10.1315836808 9.4499488967 4.4310310621 0 0 0
624 3 3 0.41 -9.6357746068 8.0973414114 4.7661145728 0 0 0
625 3 5 -0.82 -3.5300285323 8.3008979388 -7.9975833188 0 0 0
626 3 3 0.41 -3.3841237823 9.0802439111 -7.3882487627 0 0 0
627 3 3 0.41 -2.9510881736 7.5882277906 -7.6014931866 0 0 0
628 3 5 -0.82 -13.176289555 10.3230926049 8.0762297252 0 0 0
629 3 3 0.41 -13.9584815494 9.7003485286 8.0582735059 0 0 0
630 3 3 0.41 -12.453212796 9.6586792901 8.2651016328 0 0 0
631 3 5 -0.82 7.5130115906 8.9477752199 -2.4925041553 0 0 0
632 3 3 0.41 7.7751061633 8.0561818001 -2.1232819533 0 0 0
633 3 3 0.41 6.6045849438 8.9108419493 -2.0761446867 0 0 0
634 3 5 -0.82 2.4798595706 4.3096067834 11.1779284428 0 0 0
635 3 3 0.41 1.6340391118 3.995451151 10.7468244016 0 0 0
636 3 3 0.41 2.0339305151 4.9388591132 11.8144393222 0 0 0
637 3 5 -0.82 11.426520091 4.9720402544 -7.0685892533 0 0 0
638 3 3 0.41 12.3537967468 5.127070766 -7.4092962259 0 0 0
639 3 3 0.41 10.9916811346 5.2636999867 -7.9205321843 0 0 0
640 3 5 -0.82 -8.6294952332 3.9629927455 -6.4726616891 0 0 0
641 3 3 0.41 -8.9087891871 3.4403695726 -5.6671697999 0 0 0
642 3 3 0.41 -9.4122743982 4.3167441504 -6.9845929131 0 0 0
643 3 5 -0.82 8.7133849201 7.1268082052 3.4714496554 0 0 0
644 3 3 0.41 8.4061826653 7.5512426553 2.6197226061 0 0 0
645 3 3 0.41 8.2603029649 7.7191029804 4.1376782207 0 0 0
646 3 5 -0.82 -3.5207272971 6.4511610547 0.0799082699 0 0 0
647 3 3 0.41 -3.8043737623 7.3976342493 0.2338265244 0 0 0
648 3 3 0.41 -4.0131898145 6.0406001369 0.8472918226 0 0 0
649 3 5 -0.82 8.0132653126 -10.5980965191 -14.297558548 0 0 0
650 3 3 0.41 8.0966829843 -11.4083831379 -14.8775877296 0 0 0
651 3 3 0.41 7.9513857355 -11.0037144888 -13.3856364925 0 0 0
652 3 5 -0.82 11.20747962 -11.2069334681 -8.6790880451 0 0 0
653 3 3 0.41 11.6655594942 -11.8871918441 -8.1069270011 0 0 0
654 3 3 0.41 11.9519468669 -10.7479236945 -9.1638944231 0 0 0
655 3 5 -0.82 -13.9850121205 -13.2365418624 4.2784547614 0 0 0
656 3 3 0.41 -13.6967562991 -14.1254225799 4.6344845719 0 0 0
657 3 3 0.41 -13.4692576635 -13.0582715599 3.4404961437 0 0 0
658 3 5 -0.82 -3.2100420287 2.8293591245 7.9339217371 0 0 0
659 3 3 0.41 -3.006854228 3.0892858272 8.8779082676 0 0 0
660 3 3 0.41 -2.4260315302 3.1398921682 7.3964702574 0 0 0
661 3 5 -0.82 -9.7745229103 -10.2090945378 -12.0741168775 0 0 0
662 3 3 0.41 -9.9276361769 -10.8214687382 -12.8496888255 0 0 0
663 3 3 0.41 -10.4556467066 -9.5237351987 -12.3316239858 0 0 0
664 3 5 -0.82 3.0040976583 8.3732164461 9.5880474695 0 0 0
665 3 3 0.41 3.6438180378 7.8512469621 10.1521951283 0 0 0
666 3 3 0.41 2.5430395217 7.5498768166 9.2571466457 0 0 0
667 3 5 -0.82 -12.6364625411 -10.9613441039 -10.6041230689 0 0 0
668 3 3 0.41 -11.8224840556 -10.5183003191 -10.2284796597 0 0 0
669 3 3 0.41 -12.2407152648 -11.8565192922 -10.8090689707 0 0 0
670 3 5 -0.82 4.5747408804 13.8572553819 -6.2194795222 0 0 0
671 3 3 0.41 5.5532031583 13.9988954374 -6.3695030183 0 0 0
672 3 3 0.41 4.3286849697 14.6712388281 -5.6933192742 0 0 0
673 3 5 -0.82 13.2287484401 10.2558128737 8.3143285957 0 0 0
674 3 3 0.41 12.7364410142 10.5379275295 7.4909200486 0 0 0
675 3 3 0.41 13.1851541498 9.2681975856 8.4649092595 0 0 0
676 3 5 -0.82 -14.6119107413 -9.4119431932 9.3141404336 0 0 0
677 3 3 0.41 -14.3904183848 -8.5459189591 9.7623595754 0 0 0
678 3 3 0.41 -15.2633419144 -9.2460101711 8.573828975 0 0 0
679 3 5 -0.82 -6.5018004019 -7.9943422718 -8.3296895967 0 0 0
680 3 3 0.41 -5.7597521264 -8.50750996 -8.7609441441 0 0 0
681 3 3 0.41 -7.2681245867 -8.2564173101 -8.9162224583 0 0 0
682 3 5 -0.82 -15.919073531 -3.6273886504 9.4556259408 0 0 0
683 3 3 0.41 -15.7956972967 -4.010034628 10.3712227077 0 0 0
684 3 3 0.41 -15.2865733658 -2.8528682824 9.4599283206 0 0 0
685 3 5 -0.82 1.7279671888 8.2582665044 6.4868387189 0 0 0
686 3 3 0.41 1.7883792264 7.8145076332 7.3809222067 0 0 0
687 3 3 0.41 0.7631781927 8.2482763317 6.2240849983 0 0 0
688 3 5 -0.82 14.6341317935 -11.8347195407 -14.2701591434 0 0 0
689 3 3 0.41 14.5817474815 -12.6954222336 -13.7637944936 0 0 0
690 3 3 0.41 14.2630797162 -11.1263001249 -13.6698100876 0 0 0
691 3 5 -0.82 -14.4795608626 -12.9842832277 13.2324845161 0 0 0
692 3 3 0.41 -13.5051995866 -12.8408493958 13.4057006912 0 0 0
693 3 3 0.41 -14.58455546 -12.7289856314 12.2713618236 0 0 0
694 3 5 -0.82 -3.1699906614 13.0723479201 -6.1707218055 0 0 0
695 3 3 0.41 -2.9804848958 14.0457564645 -6.2992523512 0 0 0
696 3 3 0.41 -3.1900963759 13.0117715763 -5.1727820931 0 0 0
697 3 5 -0.82 -12.9628727112 5.7918535615 8.7509751921 0 0 0
698 3 3 0.41 -13.4510357316 6.6556467002 8.6264140894 0 0 0
699 3 3 0.41 -12.6825364378 5.8338124503 9.7099370749 0 0 0
700 3 5 -0.82 2.4654372367 -4.7105531858 13.3327909062 0 0 0
701 3 3 0.41 1.6637052425 -4.4293054381 12.8054553189 0 0 0
702 3 3 0.41 2.3037103622 -5.6707343142 13.5605058581 0 0 0
703 3 5 -0.82 6.1390553937 10.2730020841 10.9767299407 0 0 0
704 3 3 0.41 6.2981103809 9.287337292 11.0326217041 0 0 0
705 3 3 0.41 6.96896533 10.7814945115 11.2061676445 0 0 0
706 3 5 -0.82 0.81960283 -5.618567759 8.2015961042 0 0 0
707 3 3 0.41 1.2784372316 -6.2715166204 8.8041620205 0 0 0
708 3 3 0.41 -0.0359503763 -5.5546327019 8.7153059636 0 0 0
709 3 5 -0.82 -4.1625624542 -5.4606797872 10.520052769 0 0 0
710 3 3 0.41 -4.691214293 -6.171980623 10.0568733181 0 0 0
711 3 3 0.41 -4.2913551743 -5.689647229 11.4849071598 0 0 0
712 3 5 -0.82 -1.154498857 10.7935600137 -14.6636244619 0 0 0
713 3 3 0.41 -1.1093450811 11.4824781056 -15.3870259666 0 0 0
714 3 3 0.41 -1.7071612518 11.1863551579 -13.9286180573 0 0 0
715 3 5 -0.82 -7.0030399434 2.6034544853 -8.6906540019 0 0 0
716 3 3 0.41 -7.7340252013 3.0744562762 -8.1969185358 0 0 0
717 3 3 0.41 -6.6991688107 3.2271184446 -9.4108379089 0 0 0
718 3 5 -0.82 8.2038119295 4.1249461867 0.2820889515 0 0 0
719 3 3 0.41 9.0603978721 4.4119959531 0.710831168 0 0 0
720 3 3 0.41 8.134967393 3.2180952867 0.6978297462 0 0 0
721 3 5 -0.82 4.1473764353 2.9365413917 14.3549323363 0 0 0
722 3 3 0.41 3.8087766167 3.8574050939 14.1617505064 0 0 0
723 3 3 0.41 5.0962333029 3.1143047343 14.6157544858 0 0 0
724 3 5 -0.82 12.6285103574 15.338363325 -5.3844953998 0 0 0
725 3 3 0.41 13.5469015663 14.9431322398 -5.3669507975 0 0 0
726 3 3 0.41 12.7129027364 16.3240135607 -5.5305373506 0 0 0
727 3 5 -0.82 -5.6023488817 -11.2400895543 -0.7192394028 0 0 0
728 3 3 0.41 -4.7264087162 -11.5934725451 -0.3909008796 0 0 0
729 3 3 0.41 -5.5683305212 -11.638152435 -1.6359435639 0 0 0
730 3 5 -0.82 12.0269382254 13.1546130102 -1.9299225803 0 0 0
731 3 3 0.41 11.7989981865 12.2049813007 -2.1448637399 0 0 0
732 3 3 0.41 12.6664707167 13.0802797925 -1.1647884585 0 0 0
733 3 5 -0.82 4.0966673439 -10.0526214009 -5.1835535058 0 0 0
734 3 3 0.41 3.6244505153 -10.8671470612 -5.5204748038 0 0 0
735 3 3 0.41 4.8787469063 -9.9813216836 -5.8026049292 0 0 0
736 3 5 -0.82 -1.8215149151 5.4498753573 -10.1050275225 0 0 0
737 3 3 0.41 -2.5131273227 5.2701121779 -9.405517473 0 0 0
738 3 3 0.41 -0.9626145327 5.2032478828 -9.6562269766 0 0 0
739 3 5 -0.82 -8.570757162 3.3292885194 0.3264349013 0 0 0
740 3 3 0.41 -8.1419901673 4.2202941729 0.4755139312 0 0 0
741 3 3 0.41 -7.9201257363 2.6427163057 0.6508636905 0 0 0
742 3 5 -0.82 -12.5050595761 7.3904919613 -2.6331522935 0 0 0
743 3 3 0.41 -13.1540059058 7.5584550248 -1.8911185788 0 0 0
744 3 3 0.41 -13.0320021632 7.0815265231 -3.4248777716 0 0 0
745 3 5 -0.82 -15.8829287038 1.690034955 3.7359842023 0 0 0
746 3 3 0.41 -15.3788280315 1.186374482 3.0344385882 0 0 0
747 3 3 0.41 -16.7671505797 1.2236019735 3.7125577892 0 0 0
748 3 5 -0.82 11.196669852 12.7701015461 -13.3785030864 0 0 0
749 3 3 0.41 11.1221798472 12.1836452523 -14.1850246561 0 0 0
750 3 3 0.41 10.3002628683 13.2132720461 -13.3748585464 0 0 0
751 3 5 -0.82 -3.1433762225 1.9742076969 12.8610055603 0 0 0
752 3 3 0.41 -3.6383270962 1.7262834653 12.0282303404 0 0 0
753 3 3 0.41 -3.3410298426 2.9530932411 12.9127144776 0 0 0
754 3 5 -0.82 -2.3251900095 8.0345611901 8.2115324605 0 0 0
755 3 3 0.41 -3.024592881 7.7006772819 8.8434460237 0 0 0
756 3 3 0.41 -2.77114568 8.8409395387 7.8231562739 0 0 0
757 3 5 -0.82 -13.7509463005 -8.4875037584 -11.9786653965 0 0 0
758 3 3 0.41 -13.6895530275 -9.4568315277 -11.7407759233 0 0 0
759 3 3 0.41 -13.4596779354 -8.5432906774 -12.9336566693 0 0 0
760 3 5 -0.82 9.2238292114 -0.8674496965 -11.5537585607 0 0 0
761 3 3 0.41 10.1299260084 -1.2901708357 -11.5378646917 0 0 0
762 3 3 0.41 8.5962765306 -1.3798987461 -10.9676439198 0 0 0
763 3 5 -0.82 -1.4019335444 -3.2723729704 8.8258276839 0 0 0
764 3 3 0.41 -0.6190334017 -3.045376199 9.4050486804 0 0 0
765 3 3 0.41 -2.2543273642 -3.0348896833 9.2916428179 0 0 0
766 3 5 -0.82 -9.6946748983 7.2291163134 1.9008954747 0 0 0
767 3 3 0.41 -8.7492251411 7.5497375042 1.9582011632 0 0 0
768 3 3 0.41 -9.5545616036 6.28860435 2.210350418 0 0 0
769 3 5 -0.82 -10.8225190892 9.0020487559 11.812924334 0 0 0
770 3 3 0.41 -9.8831508162 8.8125446344 11.5272087506 0 0 0
771 3 3 0.41 -10.6561237913 9.9791039504 11.6801358114 0 0 0
772 3 5 -0.82 2.7451729599 -15.3200722335 -1.3187098721 0 0 0
773 3 3 0.41 2.2112859902 -14.5073306246 -1.085530224 0 0 0
774 3 3 0.41 2.4131820068 -15.9137393805 -0.585703265 0 0 0
775 3 5 -0.82 10.8471607099 4.7805645527 1.3817167062 0 0 0
776 3 3 0.41 11.756292321 4.3964414307 1.220823139 0 0 0
777 3 3 0.41 11.2717978672 5.5534877408 0.910303043 0 0 0
778 3 5 -0.82 10.8975181082 -10.1970667078 -0.244396137 0 0 0
779 3 3 0.41 11.0572650547 -9.6636959287 -1.0750307575 0 0 0
780 3 3 0.41 9.9154887421 -10.3531644234 -0.3502726896 0 0 0
781 3 5 -0.82 1.6921375444 0.328216884 2.1426313056 0 0 0
782 3 3 0.41 1.7953385337 0.8954986892 1.3256256934 0 0 0
783 3 3 0.41 1.7060418425 -0.5451406337 1.6557931045 0 0 0
784 3 5 -0.82 -3.6345369264 -9.2302745788 -14.1295212097 0 0 0
785 3 3 0.41 -2.829117698 -9.8223717226 -14.1034740354 0 0 0
786 3 3 0.41 -4.1287960937 -9.8077108569 -13.479727441 0 0 0
787 3 5 -0.82 12.3848936661 -6.3874354342 14.9645805007 0 0 0
788 3 3 0.41 12.8344753405 -5.671759698 14.4301257531 0 0 0
789 3 3 0.41 12.5425535235 -7.1712895903 14.3640197447 0 0 0
790 3 5 -0.82 13.0197059384 -0.4166442206 11.388344172 0 0 0
791 3 3 0.41 12.115917352 -0.832265801 11.4902364913 0 0 0
792 3 3 0.41 13.2869830884 -0.2820505384 12.3424954133 0 0 0
793 3 5 -0.82 -7.2374575572 10.6435409009 4.5780407374 0 0 0
794 3 3 0.41 -8.0469208656 10.058103178 4.62263416 0 0 0
795 3 3 0.41 -7.2327116294 11.0703321554 3.6737269624 0 0 0
796 3 5 -0.82 10.4349698787 9.1601179928 -2.4823505036 0 0 0
797 3 3 0.41 9.4926663832 9.3438566255 -2.2025987552 0 0 0
798 3 3 0.41 10.2556315638 9.0506682098 -3.46000862 0 0 0
799 3 5 -0.82 -15.3927534104 11.1427589996 12.7864626541 0 0 0
800 3 3 0.41 -16.0538145928 11.0265397696 12.0452147008 0 0 0
801 3 3 0.41 -15.8272619224 11.9615606803 13.1615953838 0 0 0
802 3 5 -0.82 3.9760143577 -5.5291585303 -8.9255203728 0 0 0
803 3 3 0.41 4.2529943016 -6.0468336305 -9.7349976647 0 0 0
804 3 3 0.41 4.8895406632 -5.4727136931 -8.5227286725 0 0 0
805 3 5 -0.82 -0.5843891966 9.8984926524 0.17687024 0 0 0
806 3 3 0.41 0.3492665535 9.7168399797 0.4854899782 0 0 0
807 3 3 0.41 -0.7108125988 9.019713781 -0.2832644117 0 0 0
808 3 5 -0.82 7.4727931176 6.3846836253 7.1490832676 0 0 0
809 3 3 0.41 6.7125608623 5.7437615283 7.2550312292 0 0 0
810 3 3 0.41 7.6891274925 6.3637100358 6.1730113717 0 0 0
811 3 5 -0.82 -12.5014134363 -2.4470769343 -14.4625535037 0 0 0
812 3 3 0.41 -12.1599859018 -1.5237474025 -14.6381888796 0 0 0
813 3 3 0.41 -11.8618234339 -2.7867886921 -13.7730049031 0 0 0
814 3 5 -0.82 -14.7377759375 13.2430449836 -11.3006314564 0 0 0
815 3 3 0.41 -14.4299548265 12.5291501103 -10.6716982189 0 0 0
816 3 3 0.41 -14.4404158883 12.720192602 -12.099480608 0 0 0
817 3 5 -0.82 8.6452351538 4.1641248213 10.2907966754 0 0 0
818 3 3 0.41 9.1631746757 3.3357159961 10.5039509526 0 0 0
819 3 3 0.41 7.6662105626 4.0101291085 10.4240367417 0 0 0
820 3 5 -0.82 -3.6803641111 12.8515665325 15.0215572429 0 0 0
821 3 3 0.41 -3.9795028784 11.897388399 15.0258493928 0 0 0
822 3 3 0.41 -4.4578890935 13.2038288474 15.5424450174 0 0 0
823 3 5 -0.82 9.1533280545 12.6956224758 -7.5702247524 0 0 0
824 3 3 0.41 9.6019035414 12.3362749667 -6.7519292 0 0 0
825 3 3 0.41 9.019990689 11.9059571044 -8.169062348 0 0 0
826 3 5 -0.82 7.2019156181 -7.4194537663 0.1427205773 0 0 0
827 3 3 0.41 6.4737046307 -7.1584106124 -0.4909375841 0 0 0
828 3 3 0.41 6.7836102254 -7.8573637115 0.9384670494 0 0 0
829 3 5 -0.82 -5.4544608675 -7.5401863284 0.2508968328 0 0 0
830 3 3 0.41 -4.5783225599 -7.7394554206 0.6897941731 0 0 0
831 3 3 0.41 -5.8083570003 -8.1327780266 0.9744640879 0 0 0
832 3 5 -0.82 13.8739105385 7.3328518742 -7.2330684922 0 0 0
833 3 3 0.41 14.6455763235 7.7945743521 -7.6704484216 0 0 0
834 3 3 0.41 13.8153538597 6.4383920912 -7.6763176659 0 0 0
835 3 5 -0.82 5.7667710733 14.5212348216 6.9634739641 0 0 0
836 3 3 0.41 5.3006715386 15.0573750242 7.6672224091 0 0 0
837 3 3 0.41 6.6331809593 15.0148647288 7.0384439541 0 0 0
838 3 5 -0.82 -13.1615981816 2.1264834905 -8.8098903733 0 0 0
839 3 3 0.41 -13.1801505789 1.8676837642 -7.8441599354 0 0 0
840 3 3 0.41 -14.1018350024 1.8586225648 -9.0200381386 0 0 0
841 3 5 -0.82 -9.2295918289 14.8103562273 -13.9017525728 0 0 0
842 3 3 0.41 -10.1415689208 15.1680438166 -14.1025365579 0 0 0
843 3 3 0.41 -8.6029688516 15.3882626112 -14.4245597451 0 0 0
844 3 5 -0.82 -15.9078421106 1.1589932392 -14.8012530223 0 0 0
845 3 3 0.41 -15.1508550465 0.6400167092 -15.1982305288 0 0 0
846 3 3 0.41 -16.4975048191 1.1425109785 -15.6087077143 0 0 0
847 3 5 -0.82 -13.7446326189 12.9241090914 -13.6642624955 0 0 0
848 3 3 0.41 -14.1496001827 13.6682446516 -14.1955073378 0 0 0
849 3 3 0.41 -13.8050509413 12.2910494173 -14.4359764438 0 0 0
850 3 5 -0.82 -3.3869976086 -1.5083445033 -11.7691102799 0 0 0
851 3 3 0.41 -4.0183998119 -0.7573810921 -11.575867972 0 0 0
852 3 3 0.41 -3.3435349837 -1.7648670247 -10.8035714845 0 0 0
853 3 5 -0.82 3.0120897622 -11.4848532728 1.043955514 0 0 0
854 3 3 0.41 3.3510938659 -11.354769648 1.9756808994 0 0 0
855 3 3 0.41 2.1455758485 -11.0095032017 1.1961197883 0 0 0
856 3 5 -0.82 -5.2409671058 2.2932399796 -6.4017883025 0 0 0
857 3 3 0.41 -4.9630611892 1.3640168102 -6.6452439292 0 0 0
858 3 3 0.41 -5.9143338347 2.4357181498 -7.1272084899 0 0 0
859 3 5 -0.82 1.1116961909 -1.2355483812 13.4757416192 0 0 0
860 3 3 0.41 1.364718266 -1.9971009596 14.0723779583 0 0 0
861 3 3 0.41 1.9214457338 -0.6999486128 13.2361684273 0 0 0
862 3 5 -0.82 12.8152355344 0.8001690088 -9.6569683846 0 0 0
863 3 3 0.41 12.4213165188 0.1833647596 -10.3383914232 0 0 0
864 3 3 0.41 13.0800412296 0.19085684 -8.9095905263 0 0 0
865 3 5 -0.82 -12.3500371508 -12.4680929006 2.3186957004 0 0 0
866 3 3 0.41 -12.6975508489 -11.6005432232 1.9629578456 0 0 0
867 3 3 0.41 -12.6602135301 -13.045549507 1.563518746 0 0 0
868 3 5 -0.82 -12.0859247625 7.6484466973 -10.8048325445 0 0 0
869 3 3 0.41 -12.6146467689 6.8416609808 -11.06847484 0 0 0
870 3 3 0.41 -12.1652962361 7.7383926003 -9.812074691 0 0 0
871 3 5 -0.82 -2.2977879365 -0.4149806892 -4.8797481571 0 0 0
872 3 3 0.41 -2.965362116 -0.107657347 -4.2016222317 0 0 0
873 3 3 0.41 -1.6196141772 0.3164141414 -4.9511540449 0 0 0
874 3 5 -0.82 1.237165164 -13.0773085451 -0.636011487 0 0 0
875 3 3 0.41 1.8660153712 -12.8357383038 0.1030070638 0 0 0
876 3 3 0.41 0.3213359045 -13.0254271447 -0.2378625263 0 0 0
877 3 5 -0.82 12.5663572327 3.4637241094 14.0520300531 0 0 0
878 3 3 0.41 11.6107013735 3.3522484537 14.3245219838 0 0 0
879 3 3 0.41 12.3090634238 4.024123497 13.2648138739 0 0 0
880 3 5 -0.82 5.9319916684 -13.9340618603 4.7284587329 0 0 0
881 3 3 0.41 5.3627247614 -13.9442384003 3.9063950339 0 0 0
882 3 3 0.41 5.2221163309 -13.8713198236 5.4299552608 0 0 0
883 3 5 -0.82 9.6344982632 2.151912016 14.381462875 0 0 0
884 3 3 0.41 9.6250715829 2.5781016539 15.2860236974 0 0 0
885 3 3 0.41 9.5811841859 1.1730707483 14.5789067328 0 0 0
886 3 5 -0.82 0.0686828005 7.6529499886 -4.283683045 0 0 0
887 3 3 0.41 0.7869934036 7.407245865 -4.9345413104 0 0 0
888 3 3 0.41 -0.4125835433 6.784359764 -4.1658237828 0 0 0
889 3 5 -0.82 -5.94153947 11.240132368 8.7062644607 0 0 0
890 3 3 0.41 -6.2201847462 11.9509188343 8.060434499 0 0 0
891 3 3 0.41 -6.4903365255 10.4862449219 8.3451103968 0 0 0
892 3 5 -0.82 -15.4761005607 -4.0027149864 -7.9805872462 0 0 0
893 3 3 0.41 -14.7745767701 -4.6475180622 -7.677186736 0 0 0
894 3 3 0.41 -16.051570921 -4.7022979796 -8.4041142649 0 0 0
895 3 5 -0.82 4.6785394339 6.1360322213 10.2642498159 0 0 0
896 3 3 0.41 5.3497446694 5.4857356425 9.9085042221 0 0 0
897 3 3 0.41 3.9441972552 5.5377793389 10.5848626277 0 0 0
898 3 5 -0.82 5.8634442037 12.6553121474 1.5917820398 0 0 0
899 3 3 0.41 4.8964583958 12.8839403327 1.7041416486 0 0 0
900 3 3 0.41 5.846733435 12.0475085106 2.3856663654 0 0 0
901 3 5 -0.82 -5.2449539266 -1.4538758513 -4.7095872768 0 0 0
902 3 3 0.41 -5.4966890787 -0.5585487979 -4.3421969175 0 0 0
903 3 3 0.41 -6.0826468917 -1.8572084549 -5.0777585293 0 0 0
904 3 5 -0.82 3.1283887742 -14.6009359853 -15.7093121305 0 0 0
905 3 3 0.41 2.2413943228 -15.0578890428 -15.6430421545 0 0 0
906 3 3 0.41 3.6917424507 -15.3855192873 -15.9681914452 0 0 0
907 3 5 -0.82 9.1524849965 -11.4494208047 8.8398682834 0 0 0
908 3 3 0.41 8.367065771 -12.0682608101 8.8292977904 0 0 0
909 3 3 0.41 8.6489447769 -10.6786828674 8.4495256601 0 0 0
910 3 5 -0.82 -0.7540140886 10.2160930751 -3.6567901751 0 0 0
911 3 3 0.41 0.0564444853 10.7962648757 -3.5760788574 0 0 0
912 3 3 0.41 -0.2709525914 9.343328207 -3.5868587509 0 0 0
913 3 5 -0.82 1.7653631139 8.1696826919 1.4570729311 0 0 0
914 3 3 0.41 1.2493820823 7.6119419598 2.1071849772 0 0 0
915 3 3 0.41 2.484532808 7.5638264715 1.1169394312 0 0 0
916 3 5 -0.82 9.3457896715 9.4868479958 10.0309196843 0 0 0
917 3 3 0.41 9.1866979302 8.7333044791 10.6687432414 0 0 0
918 3 3 0.41 10.0613366098 9.8814805566 10.6073001987 0 0 0
919 3 5 -0.82 -4.8954604761 13.9595783763 -1.9351349719 0 0 0
920 3 3 0.41 -4.0694755202 14.1552202488 -1.40652334 0 0 0
921 3 3 0.41 -5.304237481 13.2459856203 -1.3662379055 0 0 0
922 3 5 -0.82 0.6194754832 -9.8989738829 7.1376503921 0 0 0
923 3 3 0.41 -0.0640823492 -9.4320655414 7.6986336061 0 0 0
924 3 3 0.41 1.5281125463 -9.5874051074 7.4156085536 0 0 0
925 3 5 -0.82 -0.3106429718 7.6106485551 -0.8900526377 0 0 0
926 3 3 0.41 -0.7509751294 6.8779030821 -1.4088487613 0 0 0
927 3 3 0.41 0.1741005252 8.1176755752 -1.6027267234 0 0 0
928 3 5 -0.82 3.5334473962 10.1461272895 11.8582478463 0 0 0
929 3 3 0.41 2.7728141543 9.9696149285 11.2335580688 0 0 0
930 3 3 0.41 4.3867337508 10.0279736304 11.3504096423 0 0 0
931 3 5 -0.82 1.8283916185 6.3492950412 -6.2659746353 0 0 0
932 3 3 0.41 1.1345737111 5.7113182156 -6.5999793257 0 0 0
933 3 3 0.41 1.9977037544 6.9664331631 -7.0343695076 0 0 0
934 3 5 -0.82 -5.1647026177 11.1859313149 -3.9503010497 0 0 0
935 3 3 0.41 -5.4855135185 10.7969780847 -4.8138707924 0 0 0
936 3 3 0.41 -6.0572631675 11.4128998306 -3.5607144959 0 0 0
937 3 5 -0.82 3.0624244147 -9.106448929 -8.6966157611 0 0 0
938 3 3 0.41 3.2827375495 -8.6780207556 -7.8203347799 0 0 0
939 3 3 0.41 2.0667723804 -9.0135310719 -8.6959961758 0 0 0
940 3 5 -0.82 14.4561774165 8.0154031368 -0.2297405872 0 0 0
941 3 3 0.41 13.9920218452 8.7507701141 -0.7234537089 0 0 0
942 3 3 0.41 15.350001047 8.409207653 -0.0153706865 0 0 0
943 3 5 -0.82 -0.0948377471 1.6609824734 10.9990128607 0 0 0
944 3 3 0.41 0.7858203051 1.1873282065 11.0060912968 0 0 0
945 3 3 0.41 -0.1433167533 1.9253872736 11.9621832759 0 0 0
946 3 5 -0.82 -4.6985507105 3.1617409175 -0.3433106853 0 0 0
947 3 3 0.41 -4.1994603529 3.492169906 -1.1443613836 0 0 0
948 3 3 0.41 -3.9534880065 2.6059667863 0.0254083125 0 0 0
949 3 5 -0.82 6.9014383051 5.936812554 14.2374655736 0 0 0
950 3 3 0.41 6.1089520959 6.5446766521 14.2866954997 0 0 0
951 3 3 0.41 7.1500939407 6.0053579018 15.2036069632 0 0 0
952 3 5 -0.82 5.2832841758 -1.9432735554 5.5731128028 0 0 0
953 3 3 0.41 4.449413631 -1.6081665343 5.1345694126 0 0 0
954 3 3 0.41 6.0118941572 -1.4014353655 5.1541894602 0 0 0
955 3 5 -0.82 -3.9812723385 -2.5364391223 9.9382822018 0 0 0
956 3 3 0.41 -4.0026506172 -2.3403482547 10.9186134426 0 0 0
957 3 3 0.41 -4.3077590483 -3.4799217868 9.8816795391 0 0 0
958 3 5 -0.82 -13.325858928 2.5652671763 -3.412378587 0 0 0
959 3 3 0.41 -14.2433525499 2.8375318728 -3.7022658483 0 0 0
960 3 3 0.41 -13.032483256 1.9433244044 -4.1383776922 0 0 0
961 3 5 -0.82 3.7985936323 -14.9742590073 3.367410463 0 0 0
962 3 3 0.41 3.6478212687 -15.690871705 4.0483590212 0 0 0
963 3 3 0.41 3.9983424508 -15.5658538996 2.586338902 0 0 0
964 3 5 -0.82 11.9494277604 3.2222419918 5.2850428619 0 0 0
965 3 3 0.41 12.6496474979 3.743150753 4.7968793118 0 0 0
966 3 3 0.41 11.8068775927 2.5198795922 4.5876738211 0 0 0
967 3 5 -0.82 -5.4009575431 -12.319708017 -7.620244083 0 0 0
968 3 3 0.41 -4.5438993398 -12.1305765266 -8.0994491155 0 0 0
969 3 3 0.41 -5.1030546453 -13.1103338252 -7.0853400123 0 0 0
970 3 5 -0.82 -3.5495662107 -6.7960084517 -15.5631502684 0 0 0
971 3 3 0.41 -3.7793216163 -6.4514472132 -14.6529593968 0 0 0
972 3 3 0.41 -3.3218722675 -7.7155004858 -15.2427639567 0 0 0
973 3 5 -0.82 0.6414179997 -3.8825152542 -6.5988067449 0 0 0
974 3 3 0.41 1.3585903268 -4.0394131491 -5.9198336983 0 0 0
975 3 3 0.41 -0.1548205389 -4.4019533841 -6.288733922 0 0 0
976 3 5 -0.82 -13.4143524132 13.638810599 -5.9919209957 0 0 0
977 3 3 0.41 -14.0548937531 12.8891006142 -6.1580519343 0 0 0
978 3 3 0.41 -12.5044208851 13.299368621 -5.7536763582 0 0 0
979 3 5 -0.82 -6.6874394458 -15.0948523019 -10.8767720387 0 0 0
980 3 3 0.41 -6.2675574993 -15.2199483514 -9.9778799808 0 0 0
981 3 3 0.41 -5.9562290955 -14.7214377701 -11.4476047522 0 0 0
982 3 5 -0.82 -2.7630522642 9.9301676304 -5.5305767287 0 0 0
983 3 3 0.41 -2.0036305632 9.9185220796 -4.8801146901 0 0 0
984 3 3 0.41 -3.3262471311 10.6787373435 -5.1807028692 0 0 0
985 3 5 -0.82 2.1928281769 -12.7863464537 -5.2508650965 0 0 0
986 3 3 0.41 1.4649498612 -12.9603731431 -4.5876406393 0 0 0
987 3 3 0.41 2.891614768 -12.9183763484 -4.5478550386 0 0 0
988 3 5 -0.82 2.323166625 -6.6806442148 -11.4533951445 0 0 0
989 3 3 0.41 3.2584810492 -6.8383958785 -11.1367592985 0 0 0
990 3 3 0.41 1.8933551403 -6.1812688325 -10.7011690989 0 0 0
991 3 5 -0.82 -2.669445468 6.936251815 -13.6998398645 0 0 0
992 3 3 0.41 -2.4215260277 5.9679695044 -13.6694645235 0 0 0
993 3 3 0.41 -3.5365570897 6.9267108187 -13.2018606985 0 0 0
994 3 5 -0.82 -10.8580247776 -14.5649868262 -3.5861924574 0 0 0
995 3 3 0.41 -10.7564995749 -13.7721296059 -2.9853365907 0 0 0
996 3 3 0.41 -11.3792505218 -14.1899881647 -4.3527812357 0 0 0
997 3 5 -0.82 -2.8052870108 -11.1123624504 -0.1314308136 0 0 0
998 3 3 0.41 -2.5565880135 -11.2707070259 0.8240968228 0 0 0
999 3 3 0.41 -2.4974175751 -11.9969683703 -0.481638898 0 0 0
1000 3 5 -0.82 -10.4510006763 6.3510675781 -1.3972635879 0 0 0
1001 3 3 0.41 -10.7786599204 6.354903784 -0.4524983143 0 0 0
1002 3 3 0.41 -11.2521800082 6.6396064436 -1.9214919689 0 0 0
1003 3 5 -0.82 9.8308233137 11.2934631122 13.0796500216 0 0 0
1004 3 3 0.41 9.5430510861 11.7528656025 12.2393559066 0 0 0
1005 3 3 0.41 10.1714361422 10.3977831736 12.793822594 0 0 0
1006 3 5 -0.82 -1.1757987316 4.1302486832 6.2624492304 0 0 0
1007 3 3 0.41 -1.3246382046 4.2191886735 5.2776176402 0 0 0
1008 3 3 0.41 -0.217871829 3.8622576442 6.1599126302 0 0 0
1009 3 5 -0.82 3.9723249627 -4.5844890084 -1.0351172447 0 0 0
1010 3 3 0.41 4.0579846444 -3.9809507146 -0.2424251729 0 0 0
1011 3 3 0.41 3.7786750093 -3.8780840088 -1.7158882256 0 0 0
1012 3 5 -0.82 -4.9460314642 -15.0566142089 11.1004861132 0 0 0
1013 3 3 0.41 -5.8950823362 -15.2732814019 10.8717611781 0 0 0
1014 3 3 0.41 -5.061617787 -14.1653556063 11.5389546229 0 0 0
1015 3 5 -0.82 -0.6097453461 -6.3540054203 14.6816263087 0 0 0
1016 3 3 0.41 -1.5033031973 -5.9137770854 14.7694348494 0 0 0
1017 3 3 0.41 -0.3424814119 -5.9916469738 15.5745002474 0 0 0
1018 3 5 -0.82 13.4142585766 4.7436891617 -10.8009112971 0 0 0
1019 3 3 0.41 12.7503379689 4.6963802201 -11.5471879187 0 0 0
1020 3 3 0.41 13.8153287659 5.6479094009 -10.947491038 0 0 0
1021 3 5 -0.82 7.6640722194 9.2744992134 1.6491968056 0 0 0
1022 3 3 0.41 6.7433930945 9.459921887 1.9926030702 0 0 0
1023 3 3 0.41 8.2747067823 10.0659095113 1.6766286766 0 0 0
1024 3 5 -0.82 -2.2068515607 6.3304676098 -6.6718405267 0 0 0
1025 3 3 0.41 -2.8846456973 5.7207633347 -7.0827091471 0 0 0
1026 3 3 0.41 -1.5502765111 5.7560173922 -6.1830937503 0 0 0
1027 3 5 -0.82 -15.4106059478 15.5711359968 12.3899932755 0 0 0
1028 3 3 0.41 -16.1068773822 15.5313025193 13.1066359465 0 0 0
1029 3 3 0.41 -14.9656745312 16.3925208474 12.746813737 0 0 0
1030 3 5 -0.82 -0.3487663509 8.9050818711 12.3863359077 0 0 0
1031 3 3 0.41 0.0066952535 8.9734200725 11.4541694703 0 0 0
1032 3 3 0.41 -0.7081657461 9.8301255531 12.5091497999 0 0 0
1033 3 5 -0.82 9.8027364859 1.9496824075 6.8255219357 0 0 0
1034 3 3 0.41 10.367015807 1.5550212982 7.5506347111 0 0 0
1035 3 3 0.41 10.4768431806 2.6160954815 6.5070398594 0 0 0
1036 3 5 -0.82 4.7085557487 -3.1550188706 13.5983421184 0 0 0
1037 3 3 0.41 3.9959405127 -3.8549374943 13.5508932317 0 0 0
1038 3 3 0.41 5.1055005753 -3.1188939975 14.5154498678 0 0 0
1039 3 5 -0.82 -10.2839645179 -7.6236489707 -12.8597158094 0 0 0
1040 3 3 0.41 -10.9932741338 -6.975645697 -13.1370764749 0 0 0
1041 3 3 0.41 -9.9838992929 -7.8262621324 -13.7918460633 0 0 0
1042 3 5 -0.82 -13.3499546429 4.4137310577 12.731179276 0 0 0
1043 3 3 0.41 -13.2408377792 4.9336984956 11.8840168866 0 0 0
1044 3 3 0.41 -14.0566954679 3.7148691678 12.6213312188 0 0 0
1045 3 5 -0.82 6.6060690659 7.6298444472 -10.29427659 0 0 0
1046 3 3 0.41 6.9673447571 7.8946724129 -9.400237691 0 0 0
1047 3 3 0.41 5.6978221051 8.0441435571 -10.3525925206 0 0 0
1048 3 5 -0.82 8.2260684997 -0.9968530753 -14.241735858 0 0 0
1049 3 3 0.41 8.6029110363 -1.139016467 -13.3264563692 0 0 0
1050 3 3 0.41 7.3923285253 -0.448686295 -14.1757972117 0 0 0
1051 3 5 -0.82 3.3989936119 1.6584718296 -2.4655485879 0 0 0
1052 3 3 0.41 3.7339022784 1.0144679247 -3.1533377138 0 0 0
1053 3 3 0.41 4.2884058742 1.5924337717 -2.013285816 0 0 0
1054 3 5 -0.82 -0.1175843258 -11.8624222477 14.1706218312 0 0 0
1055 3 3 0.41 0.7914712635 -11.72525172 14.5640183079 0 0 0
1056 3 3 0.41 -0.2735854271 -10.8829004558 14.0435091848 0 0 0
1057 3 5 -0.82 -14.3359590153 -2.4523664375 -10.112334449 0 0 0
1058 3 3 0.41 -13.5958358009 -1.8075708398 -9.9215118417 0 0 0
1059 3 3 0.41 -13.7745691446 -3.2649600396 -9.9558406858 0 0 0
1060 3 5 -0.82 -4.3804328457 -0.0980360695 -7.2060855595 0 0 0
1061 3 3 0.41 -3.4002859347 -0.0977636806 -7.4042511394 0 0 0
1062 3 3 0.41 -4.4813920856 -0.7445825885 -6.4499493782 0 0 0
1063 3 5 -0.82 -1.1420373724 -6.9999651134 3.8687696831 0 0 0
1064 3 3 0.41 -1.8923277663 -7.2155959699 4.4936896519 0 0 0
1065 3 3 0.41 -0.3865157364 -7.5408984931 4.2382770404 0 0 0
1066 3 5 -0.82 -14.9811753538 -13.2656219497 -9.0335731072 0 0 0
1067 3 3 0.41 -14.4894692887 -14.012269298 -8.5855765921 0 0 0
1068 3 3 0.41 -15.1264775677 -13.6755278596 -9.9340292807 0 0 0
1069 3 5 -0.82 4.761137831 -5.901651414 -5.4365032413 0 0 0
1070 3 3 0.41 5.3586736998 -5.8998777995 -6.2383166072 0 0 0
1071 3 3 0.41 5.396850118 -6.1929717777 -4.7216884649 0 0 0
1072 3 5 -0.82 -12.546496691 -13.3707203703 -5.318568693 0 0 0
1073 3 3 0.41 -12.8054108488 -13.7152014083 -6.2209284689 0 0 0
1074 3 3 0.41 -12.930189187 -12.4594806574 -5.1689720089 0 0 0
1075 3 5 -0.82 0.9611169982 6.0559707123 12.7119516634 0 0 0
1076 3 3 0.41 1.5780095197 5.7374916088 13.4316544455 0 0 0
1077 3 3 0.41 0.860046732 7.0324940911 12.9020666547 0 0 0
1078 3 5 -0.82 5.7520143093 -10.7995726135 13.3687813012 0 0 0
1079 3 3 0.41 5.5163535332 -10.4310737525 14.2680197438 0 0 0
1080 3 3 0.41 6.7472055918 -10.8843951689 13.3202356496 0 0 0
1081 3 5 -0.82 -11.0400322058 15.1158993541 11.279268329 0 0 0
1082 3 3 0.41 -10.6754740637 15.3328791156 10.3737436546 0 0 0
1083 3 3 0.41 -11.9277501573 14.7468900594 11.0040473437 0 0 0
1084 3 5 -0.82 8.9583345645 1.8675706731 -11.8279314671 0 0 0
1085 3 3 0.41 9.1063330739 0.8811368297 -11.7572013863 0 0 0
1086 3 3 0.41 9.6275596912 2.1617600897 -11.1456208142 0 0 0
1087 3 5 -0.82 -15.7853788877 14.7144837872 -4.8607330947 0 0 0
1088 3 3 0.41 -15.0123441121 14.6757679143 -5.4938803933 0 0 0
1089 3 3 0.41 -15.4966351229 13.9968837188 -4.2269867566 0 0 0
1090 3 5 -0.82 0.1990600556 14.1924380361 5.2439287653 0 0 0
1091 3 3 0.41 0.0341701147 13.9608902269 6.2026540179 0 0 0
1092 3 3 0.41 -0.2359304522 15.0920269922 5.2054613065 0 0 0
1093 3 5 -0.82 7.3945694951 -9.7754173372 7.3559152368 0 0 0
1094 3 3 0.41 7.3864401339 -10.4053924561 6.5793700936 0 0 0
1095 3 3 0.41 7.6859797034 -8.9213553827 6.9250840877 0 0 0
1096 3 5 -0.82 -9.3579202196 -1.5811591531 -15.7399636372 0 0 0
1097 3 3 0.41 -9.812073203 -1.3350775978 -16.5962039176 0 0 0
1098 3 3 0.41 -10.0486203997 -1.1274413363 -15.1769084616 0 0 0
1099 3 5 -0.82 -8.5233392827 11.8424078907 -13.875541413 0 0 0
1100 3 3 0.41 -9.3614681415 11.3027725843 -13.9548594495 0 0 0
1101 3 3 0.41 -8.9560619721 12.7417406441 -13.8130227539 0 0 0
1102 3 5 -0.82 10.383247137 15.067628689 -15.840523187 0 0 0
1103 3 3 0.41 9.5587236739 15.3415390539 -15.345456519 0 0 0
1104 3 3 0.41 10.7666505098 15.731483166 -16.4825954622 0 0 0
1105 3 5 -0.82 4.7016450795 -9.814651423 -10.601433429 0 0 0
1106 3 3 0.41 3.9708515142 -9.6242513541 -9.9459581472 0 0 0
1107 3 3 0.41 5.385553327 -10.0704124911 -9.918196331 0 0 0
1108 3 5 -0.82 -8.6450623173 11.3739612171 -5.6698426338 0 0 0
1109 3 3 0.41 -8.8981889783 11.2509047272 -4.7102891705 0 0 0
1110 3 3 0.41 -7.6915789971 11.0741212 -5.6394642558 0 0 0
1111 3 5 -0.82 -7.8599107461 -2.8721844692 11.2424445989 0 0 0
1112 3 3 0.41 -8.1503440737 -2.7270311052 10.2966448888 0 0 0
1113 3 3 0.41 -7.2752196683 -2.0894217929 11.4554602586 0 0 0
1114 3 5 -0.82 1.7783074303 11.3816391976 -14.5407581879 0 0 0
1115 3 3 0.41 1.0493598047 11.0479779802 -15.1384724819 0 0 0
1116 3 3 0.41 1.3247746077 11.527273953 -13.6615224765 0 0 0
1117 3 5 -0.82 -0.8573865419 4.8359460845 -4.7986647721 0 0 0
1118 3 3 0.41 -1.6124221376 4.1862038528 -4.8864996049 0 0 0
1119 3 3 0.41 -0.7326085641 4.5831679002 -3.8392427401 0 0 0
1120 3 5 -0.82 -11.3530049044 -2.6326817148 4.8564865034 0 0 0
1121 3 3 0.41 -12.3443450749 -2.5881499554 4.9798517875 0 0 0
1122 3 3 0.41 -11.3074926713 -2.3647870394 3.8941360851 0 0 0
1123 3 5 -0.82 -8.3982594401 5.937795211 12.2387597184 0 0 0
1124 3 3 0.41 -8.4663086123 6.8711666677 12.5911002973 0 0 0
1125 3 3 0.41 -7.4581516579 5.8223946045 11.9180774014 0 0 0
1126 3 5 -0.82 -5.2075538826 5.2956981664 2.0276378184 0 0 0
1127 3 3 0.41 -5.5105535194 5.236313553 2.9787543108 0 0 0
1128 3 3 0.41 -4.974366307 4.3250720847 2.0865071443 0 0 0
1129 3 5 -0.82 2.8793014681 -0.7253459907 -5.6658979336 0 0 0
1130 3 3 0.41 3.5243976492 -0.1568479586 -5.1553899753 0 0 0
1131 3 3 0.41 3.5473668485 -1.1668384876 -6.2648396455 0 0 0
1132 3 5 -0.82 -8.3959936887 13.283129113 -7.7585626121 0 0 0
1133 3 3 0.41 -8.4713500765 12.6349177066 -7.0008682849 0 0 0
1134 3 3 0.41 -9.0328131269 12.8466690148 -8.3941099867 0 0 0
1135 3 5 -0.82 -13.0183646834 7.0150362263 -15.8984885205 0 0 0
1136 3 3 0.41 -13.4640304099 6.3614325277 -16.5101592661 0 0 0
1137 3 3 0.41 -13.8685407255 7.334508854 -15.4800422579 0 0 0
1138 3 5 -0.82 5.8625192402 6.8827922547 -4.1747234834 0 0 0
1139 3 3 0.41 6.6849373554 6.3454493883 -4.3614026229 0 0 0
1140 3 3 0.41 5.219351787 6.2981539579 -4.6691838415 0 0 0
1141 3 5 -0.82 -7.1442147663 8.4221499114 1.2866227774 0 0 0
1142 3 3 0.41 -6.1671505984 8.5481131146 1.1150543946 0 0 0
1143 3 3 0.41 -7.3031411727 9.2806690972 1.7741107937 0 0 0
1144 3 5 -0.82 13.2818326179 9.897115107 -15.2716273762 0 0 0
1145 3 3 0.41 12.7075367074 10.6572062081 -15.575606226 0 0 0
1146 3 3 0.41 14.0742159948 10.4429318409 -14.9992867084 0 0 0
1147 3 5 -0.82 9.1045497132 15.4490553763 3.8209327463 0 0 0
1148 3 3 0.41 9.3700268632 15.2655757941 2.8744580385 0 0 0
1149 3 3 0.41 8.6906625365 16.3541464617 3.7236474565 0 0 0
1150 3 5 -0.82 0.4048344425 -13.2894092738 -3.4562657134 0 0 0
1151 3 3 0.41 -0.4155100315 -13.8606181734 -3.4295765184 0 0 0
1152 3 3 0.41 0.6693381001 -13.4455425006 -2.5046264794 0 0 0
1153 3 5 -0.82 8.1969000709 -1.6118493677 7.2065180411 0 0 0
1154 3 3 0.41 7.3167844304 -1.2466935715 6.9031791935 0 0 0
1155 3 3 0.41 7.966331415 -2.5034710112 7.5961432526 0 0 0
1156 3 5 -0.82 5.7279782339 15.4150670041 13.796980696 0 0 0
1157 3 3 0.41 5.9158473266 15.354861794 14.777305847 0 0 0
1158 3 3 0.41 6.5931205306 14.9303724381 13.6683061375 0 0 0
1159 3 5 -0.82 10.8036041224 -8.8716004697 5.3727406142 0 0 0
1160 3 3 0.41 10.4512118693 -9.7742397269 5.1257186248 0 0 0
1161 3 3 0.41 9.9905603273 -8.4538634546 5.7782188643 0 0 0
1162 3 5 -0.82 4.6257382028 -2.9114382753 -9.6347971224 0 0 0
1163 3 3 0.41 4.2510433007 -2.3845246664 -10.3976363393 0 0 0
1164 3 3 0.41 3.953604017 -3.6465409732 -9.5463843122 0 0 0
1165 3 5 -0.82 11.8075156956 -14.2891745403 13.63024976 0 0 0
1166 3 3 0.41 12.1542970454 -13.8034891351 12.8278715406 0 0 0
1167 3 3 0.41 10.9379861147 -13.888949773 13.3409476699 0 0 0
1168 3 5 -0.82 6.5928753975 13.2625529619 -9.1878698981 0 0 0
1169 3 3 0.41 7.0809001886 13.7414944305 -9.9175302596 0 0 0
1170 3 3 0.41 5.790219854 13.8560117951 -9.2470941217 0 0 0
1171 3 5 -0.82 -5.3961601238 -13.9754351768 3.495233999 0 0 0
1172 3 3 0.41 -5.7288177947 -13.9326376617 4.4372884406 0 0 0
1173 3 3 0.41 -6.3064007568 -13.9426834298 3.0825032887 0 0 0
1174 3 5 -0.82 -11.3941826263 -13.3874104408 -11.3735918008 0 0 0
1175 3 3 0.41 -11.8172931325 -14.2787100663 -11.5364444486 0 0 0
1176 3 3 0.41 -10.8995725549 -13.019121717 -12.1607903884 0 0 0
1177 3 5 -0.82 9.340073818 -1.0322993864 14.071052895 0 0 0
1178 3 3 0.41 8.8682294877 -0.9049121222 14.9434591248 0 0 0
1179 3 3 0.41 9.7517477829 -1.936990465 14.1806710285 0 0 0
1180 3 5 -0.82 -12.2344054366 6.917699504 1.8855269297 0 0 0
1181 3 3 0.41 -12.0477908769 6.000677809 1.5331009484 0 0 0
1182 3 3 0.41 -11.2765221069 7.2012752769 1.8407678454 0 0 0
1183 3 5 -0.82 1.2944386999 6.7099221554 4.0765133054 0 0 0
1184 3 3 0.41 0.4180203814 7.0882472107 4.3743695343 0 0 0
1185 3 3 0.41 1.7036757636 6.8388685949 4.9797600355 0 0 0
1186 3 5 -0.82 -9.4051397373 -12.4048287632 -6.6708114662 0 0 0
1187 3 3 0.41 -8.9055942513 -12.6278850781 -7.5078642492 0 0 0
1188 3 3 0.41 -9.8670022716 -13.2915984382 -6.654080782 0 0 0
1189 3 5 -0.82 9.3377396748 -4.2088396112 -3.6972527069 0 0 0
1190 3 3 0.41 9.9834868695 -3.4622994292 -3.5371115226 0 0 0
1191 3 3 0.41 8.4690831804 -3.7158001166 -3.6492458321 0 0 0
1192 3 5 -0.82 10.6350719262 10.6015594399 -11.7274970391 0 0 0
1193 3 3 0.41 10.2780493514 10.4885479492 -10.8002861615 0 0 0
1194 3 3 0.41 10.9062982984 11.5622996655 -11.7855686009 0 0 0
1195 3 5 -0.82 10.1529811947 13.3701850896 8.2426912954 0 0 0
1196 3 3 0.41 10.5663269966 13.9674587125 7.5554010982 0 0 0
1197 3 3 0.41 10.0727690591 12.4877946886 7.7791074836 0 0 0
1198 3 5 -0.82 13.3561241917 -5.2905791751 -3.4789439182 0 0 0
1199 3 3 0.41 13.9657299613 -5.6075654544 -2.7524046276 0 0 0
1200 3 3 0.41 14.026433268 -5.0964982533 -4.1951672304 0 0 0
1201 3 5 -0.82 3.2865194767 -9.3378410106 -13.0723768631 0 0 0
1202 3 3 0.41 3.7324980203 -9.372815929 -12.1780408405 0 0 0
1203 3 3 0.41 2.6512915835 -10.0417891458 -12.75472976 0 0 0
1204 3 5 -0.82 -4.9495608825 -7.5827509355 4.1198191117 0 0 0
1205 3 3 0.41 -5.7880525857 -8.1274746566 4.1069885268 0 0 0
1206 3 3 0.41 -4.2159410774 -7.9829764655 3.5706576672 0 0 0
1207 3 5 -0.82 -8.3683034008 7.8602853342 -3.123793349 0 0 0
1208 3 3 0.41 -7.5482751109 7.7504095842 -2.5621540207 0 0 0
1209 3 3 0.41 -9.1291884741 7.4769241086 -2.6002999799 0 0 0
1210 3 5 -0.82 -8.8646083322 -0.1314129584 4.7254462167 0 0 0
1211 3 3 0.41 -8.2952097766 0.5543912666 4.2722191261 0 0 0
1212 3 3 0.41 -8.2100362446 -0.8831634461 4.6456706226 0 0 0
1213 3 5 -0.82 6.4922291355 2.3809265171 -12.4151452655 0 0 0
1214 3 3 0.41 6.6277540163 3.3167305291 -12.0897827496 0 0 0
1215 3 3 0.41 7.2946793938 1.8859137521 -12.0819881026 0 0 0
1216 3 5 -0.82 -6.4651715585 -10.3272243555 13.3551947188 0 0 0
1217 3 3 0.41 -6.5633623433 -10.0569108624 14.3129250769 0 0 0
1218 3 3 0.41 -5.5116572758 -10.0647813694 13.2072365436 0 0 0
1219 3 5 -0.82 7.6804232302 -8.6314597774 11.5045683112 0 0 0
1220 3 3 0.41 7.9712537088 -9.3987408753 12.0761058041 0 0 0
1221 3 3 0.41 8.5246534309 -8.4589521102 10.997150142 0 0 0
1222 3 5 -0.82 -6.3103557284 -5.0718198414 -1.2685912042 0 0 0
1223 3 3 0.41 -5.3679903796 -5.160521293 -1.5911388219 0 0 0
1224 3 3 0.41 -6.1400475554 -5.6875196063 -0.4992629678 0 0 0
1225 3 5 -0.82 -2.0662757445 0.5643640016 7.39202544 0 0 0
1226 3 3 0.41 -2.0443536094 0.2740522684 8.3486841866 0 0 0
1227 3 3 0.41 -2.4620723523 1.4522271889 7.6265495511 0 0 0
1228 3 5 -0.82 -5.8263182404 -11.9188078551 -14.0396308992 0 0 0
1229 3 3 0.41 -6.3422512741 -11.3476651738 -14.6780399473 0 0 0
1230 3 3 0.41 -5.4125553106 -12.5563719905 -14.6894535922 0 0 0
1231 3 5 -0.82 -2.9241357547 0.8899793927 0.168267233 0 0 0
1232 3 3 0.41 -3.3064315546 -0.0294705054 0.26002096 0 0 0
1233 3 3 0.41 -2.533048434 1.1272112309 1.057496539 0 0 0
1234 3 5 -0.82 6.372700925 -1.624750732 -11.8432261089 0 0 0
1235 3 3 0.41 6.586136476 -2.5919871186 -11.7059066968 0 0 0
1236 3 3 0.41 5.5299441185 -1.5391431461 -12.3746290347 0 0 0
1237 3 5 -0.82 -7.8756351936 -12.4967034585 -8.9470587718 0 0 0
1238 3 3 0.41 -8.1244994438 -13.3593529477 -9.3873531877 0 0 0
1239 3 3 0.41 -6.9214264439 -12.3972901025 -8.6649946067 0 0 0
1240 3 5 -0.82 -7.1897528912 12.4944817841 6.4140490196 0 0 0
1241 3 3 0.41 -6.9948350754 13.3723308632 5.9766189665 0 0 0
1242 3 3 0.41 -7.4196658974 11.9800165134 5.5879599537 0 0 0
1243 3 5 -0.82 2.6166316293 1.0226075226 6.9968603168 0 0 0
1244 3 3 0.41 2.2976030352 0.2649980005 7.5662506059 0 0 0
1245 3 3 0.41 2.818951304 0.5956816285 6.1155215033 0 0 0
1246 3 5 -0.82 -10.8450805529 -11.5508766466 11.8044652969 0 0 0
1247 3 3 0.41 -11.3455874127 -11.2902789821 10.9789114169 0 0 0
1248 3 3 0.41 -9.8718597769 -11.5154592595 11.5774300718 0 0 0
1249 3 5 -0.82 -1.1142964033 -10.1547683981 -14.3115386841 0 0 0
1250 3 3 0.41 -0.6870123633 -11.055487648 -14.2334988028 0 0 0
1251 3 3 0.41 -0.4194952389 -9.4411677093 -14.2221909835 0 0 0
1252 3 5 -0.82 11.0902456532 -6.3835802812 -4.1693665707 0 0 0
1253 3 3 0.41 10.5599712162 -5.5358377865 -4.1594038126 0 0 0
1254 3 3 0.41 11.9911666738 -5.9621390112 -4.0659884898 0 0 0
1255 3 5 -0.82 7.2867127526 14.9377919276 -6.6691611579 0 0 0
1256 3 3 0.41 8.0736717174 15.1363418009 -6.0850118138 0 0 0
1257 3 3 0.41 7.7474882077 14.2194294549 -7.1903123127 0 0 0
1258 3 5 -0.82 -10.0779648927 -15.2466498717 8.9119309507 0 0 0
1259 3 3 0.41 -10.2233681691 -14.9173735292 7.9789828366 0 0 0
1260 3 3 0.41 -10.2554345588 -16.2260964278 8.8162909666 0 0 0
1261 3 5 -0.82 -13.7123814475 3.3335918633 3.8321821485 0 0 0
1262 3 3 0.41 -14.6117264448 2.936990314 4.0161476962 0 0 0
1263 3 3 0.41 -13.1494424854 2.6056281342 4.2234950901 0 0 0
1264 3 5 -0.82 -0.5415154159 2.8345007725 -8.9551283084 0 0 0
1265 3 3 0.41 0.2070953557 2.9569773467 -8.3035622311 0 0 0
1266 3 3 0.41 -0.2337004139 2.7597846103 -9.9036135846 0 0 0
1267 3 5 -0.82 0.5017325426 -15.3670575344 11.2842055559 0 0 0
1268 3 3 0.41 1.1039624951 -14.6396259821 11.6130213517 0 0 0
1269 3 3 0.41 1.1744995311 -16.1067237329 11.2688638772 0 0 0
1270 3 5 -0.82 -11.4971460925 -8.1967999177 7.8153160064 0 0 0
1271 3 3 0.41 -11.9991306947 -7.4406831602 8.2351441383 0 0 0
1272 3 3 0.41 -10.7028199702 -7.777438985 7.3758390283 0 0 0
1273 3 5 -0.82 8.3890125509 -1.348856714 -3.0114721845 0 0 0
1274 3 3 0.41 8.9578062283 -1.056389057 -3.7801690322 0 0 0
1275 3 3 0.41 9.1833441312 -1.7250961852 -2.5345648228 0 0 0
1276 3 5 -0.82 9.9633765909 -15.2672444786 -5.5065182333 0 0 0
1277 3 3 0.41 9.5748592918 -15.8172090302 -4.7672270486 0 0 0
1278 3 3 0.41 10.8772177121 -15.6568985706 -5.6206304069 0 0 0
1279 3 5 -0.82 -8.9462403399 -6.4465777501 2.8023320145 0 0 0
1280 3 3 0.41 -9.1541959014 -6.3024655779 1.8348902909 0 0 0
1281 3 3 0.41 -9.787306954 -5.9647851343 3.0481781624 0 0 0
1282 3 5 -0.82 -7.4577365285 -11.2798155047 3.302362726 0 0 0
1283 3 3 0.41 -7.4433594341 -12.1792276672 2.8655461276 0 0 0
1284 3 3 0.41 -8.4371193797 -11.290894221 3.5039674717 0 0 0
1285 3 5 -0.82 12.415038218 -8.1132851803 8.2595533685 0 0 0
1286 3 3 0.41 12.139006127 -7.6534810154 7.4155491159 0 0 0
1287 3 3 0.41 13.3139732637 -8.5169621747 8.089499904 0 0 0
1288 3 5 -0.82 2.3635643278 12.638862174 -4.1419454813 0 0 0
1289 3 3 0.41 1.6709983379 13.3496181038 -4.2649708639 0 0 0
1290 3 3 0.41 2.2395035108 12.0744888894 -4.9580634261 0 0 0
1291 3 5 -0.82 13.0739478146 -2.4589638979 -14.6644785411 0 0 0
1292 3 3 0.41 14.0494360701 -2.6122321958 -14.5067166759 0 0 0
1293 3 3 0.41 12.5108345669 -2.8604001655 -13.9421841852 0 0 0
1294 3 5 -0.82 -2.7761867754 -11.9280631168 -4.613858386 0 0 0
1295 3 3 0.41 -1.9876777782 -11.93939964 -5.228742124 0 0 0
1296 3 3 0.41 -3.0609764251 -10.9726103588 -4.5366360874 0 0 0
1297 3 5 -0.82 2.7007198014 3.774871707 7.1402585975 0 0 0
1298 3 3 0.41 2.3547880604 3.7412839285 6.2026230895 0 0 0
1299 3 3 0.41 2.6499825242 2.8023736652 7.3674845242 0 0 0
1300 3 5 -0.82 13.4562905521 -2.8107944884 -6.680148272 0 0 0
1301 3 3 0.41 14.2497719183 -3.0908225167 -7.2204531837 0 0 0
1302 3 3 0.41 13.446301709 -3.6199350737 -6.0926548843 0 0 0
1303 3 5 -0.82 8.8219588223 -10.3566253739 -7.823727045 0 0 0
1304 3 3 0.41 9.7237807282 -10.4036033029 -8.2532239532 0 0 0
1305 3 3 0.41 8.9994206576 -10.0361142476 -6.8932773251 0 0 0
1306 3 5 -0.82 11.7772393329 6.8370853886 3.395105006 0 0 0
1307 3 3 0.41 11.419566806 7.7576954838 3.5516440396 0 0 0
1308 3 3 0.41 11.872902934 6.9476393291 2.4058712084 0 0 0
1309 3 5 -0.82 1.1464564455 -5.6652823028 0.5108192995 0 0 0
1310 3 3 0.41 0.7080287262 -4.8461248263 0.8805757384 0 0 0
1311 3 3 0.41 0.4022595867 -6.2039500189 0.9057431391 0 0 0
1312 3 5 -0.82 -10.0045545136 3.9099447142 -11.2135443095 0 0 0
1313 3 3 0.41 -10.8178854618 4.2739166736 -11.6673878604 0 0 0
1314 3 3 0.41 -9.2125285265 4.1898952446 -11.7560205077 0 0 0
1315 3 5 -0.82 7.8294391106 1.7834880176 1.4485413039 0 0 0
1316 3 3 0.41 7.801223821 0.8079662104 1.2305518419 0 0 0
1317 3 3 0.41 8.3116594818 1.7857589781 2.324563821 0 0 0
1318 3 5 -0.82 -14.1815473627 -7.2672455572 4.5351179416 0 0 0
1319 3 3 0.41 -15.1064250605 -6.890528205 4.5865285097 0 0 0
1320 3 3 0.41 -13.7191623343 -6.699383838 5.2160662741 0 0 0
1321 3 5 -0.82 -7.9083657072 -1.8150023077 -2.6427413214 0 0 0
1322 3 3 0.41 -7.5461115662 -2.7455997628 -2.694867653 0 0 0
1323 3 3 0.41 -8.7230550639 -1.9053819908 -2.0699660894 0 0 0
1324 3 5 -0.82 -13.7494976199 -10.3495206146 1.2416294717 0 0 0
1325 3 3 0.41 -13.3169537948 -10.136586434 0.3655460235 0 0 0
1326 3 3 0.41 -14.0571644599 -9.44311373 1.5309835007 0 0 0
1327 3 5 -0.82 11.749289396 -5.7061360536 -11.6355807797 0 0 0
1328 3 3 0.41 11.3279829453 -6.2316539522 -10.8964673678 0 0 0
1329 3 3 0.41 11.1500142556 -6.0299948419 -12.3676612763 0 0 0
1330 3 5 -0.82 4.8994241584 -6.9617419252 -1.5176008907 0 0 0
1331 3 3 0.41 4.7332421738 -5.9884381879 -1.3594143201 0 0 0
1332 3 3 0.41 4.0128307501 -7.3135537926 -1.2173703618 0 0 0
1333 3 5 -0.82 11.5099919989 -9.7307506088 -12.2582648583 0 0 0
1334 3 3 0.41 12.4718224825 -9.6227478353 -12.0069189359 0 0 0
1335 3 3 0.41 11.3938256809 -10.6812982675 -12.5462254331 0 0 0
1336 3 5 -0.82 8.4719813395 -7.3730054518 6.0551517551 0 0 0
1337 3 3 0.41 7.7556389939 -6.6789799071 6.126839198 0 0 0
1338 3 3 0.41 8.6525800119 -7.1956970057 5.0877308822 0 0 0
1339 3 5 -0.82 -15.8744281639 -0.3781438706 9.7066674347 0 0 0
1340 3 3 0.41 -16.276228199 -0.1250164802 8.826644446 0 0 0
1341 3 3 0.41 -16.7037120458 -0.5113404971 10.2493509106 0 0 0
1342 3 5 -0.82 -13.9057045824 -5.8930184583 -7.1795416973 0 0 0
1343 3 3 0.41 -14.1051775393 -6.5020123158 -7.9471971451 0 0 0
1344 3 3 0.41 -12.9640833687 -5.8997551434 -7.5160855412 0 0 0
1345 3 5 -0.82 -10.5286759034 11.8081376099 10.6700442198 0 0 0
1346 3 3 0.41 -10.4974987171 12.1457584307 9.7293013004 0 0 0
1347 3 3 0.41 -11.4913198567 12.056629005 10.7774071776 0 0 0
1348 3 5 -0.82 5.7676130562 -5.9179677915 7.7059204875 0 0 0
1349 3 3 0.41 5.8830242933 -6.7070446916 8.3092412603 0 0 0
1350 3 3 0.41 4.9884629862 -5.5576395542 8.2188004061 0 0 0
1351 3 5 -0.82 7.3323379439 12.006169397 5.8882847031 0 0 0
1352 3 3 0.41 6.8108523577 12.651984352 6.4458982214 0 0 0
1353 3 3 0.41 7.5848784355 11.446039906 6.6772317867 0 0 0
1354 3 5 -0.82 -9.9191219702 -9.5176377385 -7.1649278067 0 0 0
1355 3 3 0.41 -9.1755104145 -9.5068073358 -7.8334196317 0 0 0
1356 3 3 0.41 -9.8560349591 -10.4949304207 -6.9627488574 0 0 0
1357 3 5 -0.82 -1.3193141047 -0.3124594456 14.747904575 0 0 0
1358 3 3 0.41 -1.0005106536 0.5891880177 14.4557523022 0 0 0
1359 3 3 0.41 -0.5392264103 -0.8576490737 14.4410031106 0 0 0
1360 3 5 -0.82 -12.2987694682 -10.7627597063 9.2977981063 0 0 0
1361 3 3 0.41 -12.0375121025 -9.9183897501 8.8301005471 0 0 0
1362 3 3 0.41 -13.2819248084 -10.6248103973 9.1780782335 0 0 0
1363 3 5 -0.82 -7.0360298384 -9.6002398017 -15.1875039645 0 0 0
1364 3 3 0.41 -7.7979674649 -8.9598597588 -15.2840512284 0 0 0
1365 3 3 0.41 -6.6176315046 -9.1555290631 -14.3955873149 0 0 0
1366 3 5 -0.82 -7.923961487 -14.6196535839 -15.4790474346 0 0 0
1367 3 3 0.41 -8.3972548334 -14.3966577526 -16.3312348827 0 0 0
1368 3 3 0.41 -7.0960314775 -14.1659717367 -15.808686772 0 0 0
1369 3 5 -0.82 13.5394780181 14.3121640128 5.1237399143 0 0 0
1370 3 3 0.41 14.2868901422 13.6850155715 4.9046118814 0 0 0
1371 3 3 0.41 13.4401958403 14.7953432554 4.2538905952 0 0 0
1372 3 5 -0.82 13.3465222583 -10.0294751511 -9.865194976 0 0 0
1373 3 3 0.41 14.3230101816 -10.1942776468 -9.7263849627 0 0 0
1374 3 3 0.41 13.4499690936 -10.3396019523 -10.8102223911 0 0 0
1375 3 5 -0.82 -1.5321976686 13.9043913991 -9.7809023672 0 0 0
1376 3 3 0.41 -1.9953272968 13.0520000105 -9.538215589 0 0 0
1377 3 3 0.41 -1.9803881017 14.6675398794 -9.3154032769 0 0 0
1378 3 5 -0.82 13.7299057695 -9.9159284812 -2.5919387919 0 0 0
1379 3 3 0.41 14.7035020742 -10.1432549848 -2.5721305803 0 0 0
1380 3 3 0.41 13.7973081695 -9.8086059811 -1.6000236493 0 0 0
1381 3 5 -0.82 -4.7738097699 -12.6131703919 -2.9103638359 0 0 0
1382 3 3 0.41 -4.0612741378 -12.3118519031 -3.5439710361 0 0 0
1383 3 3 0.41 -4.9764849583 -13.4599262688 -3.4021822831 0 0 0
1384 3 5 -0.82 5.5050428685 -4.6464335319 -15.353368198 0 0 0
1385 3 3 0.41 5.4365630672 -5.3846650251 -16.0243985275 0 0 0
1386 3 3 0.41 4.9110701241 -5.040757509 -14.6521820584 0 0 0
1387 3 5 -0.82 -8.9398680908 5.0338578552 8.1899607905 0 0 0
1388 3 3 0.41 -9.5430416001 5.4929754941 8.8421504912 0 0 0
1389 3 3 0.41 -9.6991706927 4.7559972742 7.6015641336 0 0 0
1390 3 5 -0.82 -4.4522077748 -11.3931770653 4.6431938435 0 0 0
1391 3 3 0.41 -4.1446167441 -11.8927047061 5.4530191071 0 0 0
1392 3 3 0.41 -4.7962116279 -12.199918087 4.1627906902 0 0 0
1393 3 5 -0.82 -15.0547954812 0.295690487 -1.3010843051 0 0 0
1394 3 3 0.41 -14.274457413 -0.0408109863 -1.8281480258 0 0 0
1395 3 3 0.41 -15.682443354 0.4380383063 -2.0664291181 0 0 0
1396 3 5 -0.82 11.8056169769 1.159028263 -3.1743069446 0 0 0
1397 3 3 0.41 12.1457947805 1.9986443467 -2.7508906013 0 0 0
1398 3 3 0.41 11.2797027253 0.8237208119 -2.392679945 0 0 0
1399 3 5 -0.82 9.9621581167 12.9397340616 4.5876182528 0 0 0
1400 3 3 0.41 9.9321623164 13.9370655533 4.6538567956 0 0 0
1401 3 3 0.41 9.0331295884 12.5744464221 4.529071244 0 0 0
1402 3 5 -0.82 -14.3005021152 0.1375694028 12.0137078452 0 0 0
1403 3 3 0.41 -14.8011976668 -0.2209009258 11.2258244441 0 0 0
1404 3 3 0.41 -14.4643958507 1.1226942018 11.9624609138 0 0 0
1405 3 5 -0.82 10.0831092554 11.4175799401 -5.3233359515 0 0 0
1406 3 3 0.41 10.9513010575 10.9224947958 -5.3563577276 0 0 0
1407 3 3 0.41 9.3889923585 10.6977683284 -5.3178637756 0 0 0
1408 3 5 -0.82 -4.3871719496 -5.9879141674 -13.0249177992 0 0 0
1409 3 3 0.41 -5.2699027246 -5.7629992298 -12.612417528 0 0 0
1410 3 3 0.41 -3.9518748766 -6.375822882 -12.2125133595 0 0 0
1411 3 5 -0.82 -2.2581773168 2.4932623766 -11.3712620897 0 0 0
1412 3 3 0.41 -1.5289272015 1.8090905727 -11.3790170586 0 0 0
1413 3 3 0.41 -2.2033806662 2.7644099031 -10.4103077758 0 0 0
1414 3 5 -0.82 14.6061845623 -10.8945715031 1.6214832801 0 0 0
1415 3 3 0.41 15.5950784088 -10.9420655102 1.4808045072 0 0 0
1416 3 3 0.41 14.3345062999 -10.1528348399 1.0083155495 0 0 0
1417 3 5 -0.82 7.8121733314 -4.0888331949 8.1813033032 0 0 0
1418 3 3 0.41 8.5153092656 -4.6695577253 8.5915665739 0 0 0
1419 3 3 0.41 7.0632083678 -4.7462678548 8.263694183 0 0 0
1420 3 5 -0.82 -1.1921610832 -9.1091067999 9.1748039286 0 0 0
1421 3 3 0.41 -1.8905910397 -9.0395930739 8.462538968 0 0 0
1422 3 3 0.41 -1.532823063 -9.9067352217 9.6724947113 0 0 0
1423 3 5 -0.82 -11.82371103 -8.3082865363 11.8297228515 0 0 0
1424 3 3 0.41 -12.5507759239 -8.4102883432 12.5086410057 0 0 0
1425 3 3 0.41 -12.4328528566 -7.9632863401 11.1156650528 0 0 0
1426 3 5 -0.82 -11.4073034132 10.0298998562 -2.0690155701 0 0 0
1427 3 3 0.41 -11.5843608648 9.061024099 -1.8961357549 0 0 0
1428 3 3 0.41 -11.459824759 10.3552750945 -1.124913209 0 0 0
1429 3 5 -0.82 14.387902377 -14.166503727 -13.1202522734 0 0 0
1430 3 3 0.41 14.9710608557 -14.4224150885 -12.3492836748 0 0 0
1431 3 3 0.41 13.6564554087 -14.8453600037 -13.1842571965 0 0 0
1432 3 5 -0.82 8.2061978905 -10.4433855789 -0.6417890958 0 0 0
1433 3 3 0.41 7.2332313616 -10.5969107552 -0.4693843201 0 0 0
1434 3 3 0.41 8.3235259016 -11.0774782473 -1.4060652551 0 0 0
1435 3 5 -0.82 -12.6800423775 2.0402476885 9.9144927021 0 0 0
1436 3 3 0.41 -11.8768384535 1.6544982732 9.4606003482 0 0 0
1437 3 3 0.41 -12.559341345 1.8625575947 10.8911268674 0 0 0
1438 3 5 -0.82 -1.7946143767 -10.5946502765 2.4279236643 0 0 0
1439 3 3 0.41 -1.0056993753 -11.1880211792 2.5875521249 0 0 0
1440 3 3 0.41 -1.9687740308 -10.1863871138 3.3239965381 0 0 0
1441 3 5 -0.82 3.6762015642 -10.7043817021 3.5716488712 0 0 0
1442 3 3 0.41 3.7029790706 -10.5781324495 4.5632641391 0 0 0
1443 3 3 0.41 2.890889113 -10.0900909771 3.648381862 0 0 0
1444 3 5 -0.82 1.999632309 -3.9310327333 -12.8123598546 0 0 0
1445 3 3 0.41 2.5015447076 -4.7429964659 -12.5144407934 0 0 0
1446 3 3 0.41 2.5636940193 -3.1894607782 -12.4492313616 0 0 0
1447 3 5 -0.82 13.3916619401 -3.3926849025 0.5593291786 0 0 0
1448 3 3 0.41 13.0467480742 -2.4718493476 0.3775226637 0 0 0
1449 3 3 0.41 14.343808872 -3.3554307451 0.25603787 0 0 0
1450 3 5 -0.82 0.6004116604 -8.2028477677 -13.5313144965 0 0 0
1451 3 3 0.41 1.5065173479 -8.2966735884 -13.1188511118 0 0 0
1452 3 3 0.41 0.3048464925 -7.2520049694 -13.4391391188 0 0 0
1453 3 5 -0.82 3.5337917314 -14.3059619323 6.6631825655 0 0 0
1454 3 3 0.41 3.5800369448 -14.3600652276 7.6606252395 0 0 0
1455 3 3 0.41 3.2465070167 -15.2112815624 6.3504197327 0 0 0
1456 3 5 -0.82 -10.8221537793 10.4318697768 -13.7528693198 0 0 0
1457 3 3 0.41 -10.5292783325 9.5366238986 -13.4171379478 0 0 0
1458 3 3 0.41 -11.2732820813 10.2137365307 -14.6182353581 0 0 0
1459 3 5 -0.82 -3.0859541629 -3.6705732556 0.0046855581 0 0 0
1460 3 3 0.41 -3.9697602524 -3.3850827007 0.3752779957 0 0 0
1461 3 3 0.41 -3.1064438192 -3.3598955728 -0.9455864083 0 0 0
1462 3 5 -0.82 7.2740300225 -7.96490857 -14.7093997175 0 0 0
1463 3 3 0.41 8.1549358603 -7.6682589386 -15.0781294728 0 0 0
1464 3 3 0.41 7.4594075064 -8.9474871493 -14.6979115223 0 0 0
1465 3 5 -0.82 1.2733235243 14.6424816828 -7.0979902188 0 0 0
1466 3 3 0.41 0.806577649 14.9084647144 -6.2545695793 0 0 0
1467 3 3 0.41 1.3426515802 13.6470937994 -7.0320038649 0 0 0
1468 3 5 -0.82 8.2128318741 -12.5950349282 -2.4250813253 0 0 0
1469 3 3 0.41 7.3170287951 -12.9582339357 -2.1689941692 0 0 0
1470 3 3 0.41 8.1859078489 -12.7138919407 -3.417606662 0 0 0
1471 3 5 -0.82 3.1579864202 -6.2663395827 -14.6762414716 0 0 0
1472 3 3 0.41 2.6639296308 -6.8038764773 -13.9929269886 0 0 0
1473 3 3 0.41 2.5783291504 -6.3611150301 -15.4855448965 0 0 0
1474 3 5 -0.82 -4.2430640199 8.9151367529 0.0385101286 0 0 0
1475 3 3 0.41 -3.6944307676 9.4523780503 -0.6020619127 0 0 0
1476 3 3 0.41 -3.8271173654 9.1843931806 0.9070991316 0 0 0
1477 3 5 -0.82 -3.9548966455 -9.4599152375 -4.4222904419 0 0 0
1478 3 3 0.41 -4.8561292828 -9.863517277 -4.5799055378 0 0 0
1479 3 3 0.41 -4.1617709578 -8.6666829211 -4.9949533955 0 0 0
1480 3 5 -0.82 -12.1414733871 -0.7534338628 -10.574893557 0 0 0
1481 3 3 0.41 -12.5343874833 -0.4912485012 -11.4562755689 0 0 0
1482 3 3 0.41 -11.3317851929 -0.2020585855 -10.3740262806 0 0 0
1483 3 5 -0.82 1.7701376849 15.0447248358 -12.5307523536 0 0 0
1484 3 3 0.41 1.805864277 14.0916783654 -12.2301147946 0 0 0
1485 3 3 0.41 1.3700672296 15.37927929 -11.6775385589 0 0 0
1486 3 5 -0.82 -5.8652601004 7.533170849 -1.8623621246 0 0 0
1487 3 3 0.41 -5.2630925757 7.6895643223 -1.0794877724 0 0 0
1488 3 3 0.41 -5.3008357191 7.6642806378 -2.6773422243 0 0 0
1489 3 5 -0.82 -9.2126794924 -14.7571018589 13.0030652788 0 0 0
1490 3 3 0.41 -8.4565729713 -15.2340717962 12.5550033169 0 0 0
1491 3 3 0.41 -9.953312546 -14.9996651008 12.3765006329 0 0 0
1492 3 5 -0.82 11.9062643767 -4.0135306471 2.6963690759 0 0 0
1493 3 3 0.41 11.0673461852 -3.8241301045 2.1861723 0 0 0
1494 3 3 0.41 12.4742465931 -3.9834952131 1.8739019473 0 0 0
1495 3 5 -0.82 8.8850539287 11.8069907415 2.3125763952 0 0 0
1496 3 3 0.41 8.5866987625 12.5311804968 1.6908928961 0 0 0
1497 3 3 0.41 9.5492195575 12.3190849556 2.857186942 0 0 0
1498 3 5 -0.82 -13.0740562172 -11.7345402719 -14.3892868497 0 0 0
1499 3 3 0.41 -13.2822267823 -12.6524286964 -14.0514953258 0 0 0
1500 3 3 0.41 -12.6121179385 -12.0310488041 -15.2251411769 0 0 0
1501 3 5 -0.82 -5.7620769915 -9.6163684028 -11.9786884014 0 0 0
1502 3 3 0.41 -6.4070507135 -8.874830814 -12.1633217059 0 0 0
1503 3 3 0.41 -6.0870989982 -10.4460328879 -12.4325324016 0 0 0
1504 3 5 -0.82 -10.5380567767 0.5266458538 9.4224808051 0 0 0
1505 3 3 0.41 -10.3297630486 -0.0536126078 8.6351618145 0 0 0
1506 3 3 0.41 -9.7635130349 1.1245993408 9.2163485036 0 0 0
1507 3 5 -0.82 -15.6853391706 4.754616287 5.9498794577 0 0 0
1508 3 3 0.41 -16.1894281771 4.6290745476 5.0954260808 0 0 0
1509 3 3 0.41 -15.8054820702 5.7336561784 6.1142067561 0 0 0
1510 3 5 -0.82 11.1774059333 6.4495077134 -9.2568535462 0 0 0
1511 3 3 0.41 10.6612073603 7.2799058786 -9.04724527 0 0 0
1512 3 3 0.41 11.9761482472 6.7038495997 -9.8020860151 0 0 0
1513 3 5 -0.82 13.8898605366 -2.9044517901 -10.982377669 0 0 0
1514 3 3 0.41 14.6937461462 -2.6072617574 -10.4672048924 0 0 0
1515 3 3 0.41 13.5628447187 -3.7361819067 -10.533777139 0 0 0
1516 3 5 -0.82 -15.6378484792 11.7676626332 6.8142078789 0 0 0
1517 3 3 0.41 -15.0167084076 11.2071740949 7.3619253328 0 0 0
1518 3 3 0.41 -16.3941979738 11.558270639 7.4339234523 0 0 0
1519 3 5 -0.82 3.4154401767 2.1966672329 -11.7740292129 0 0 0
1520 3 3 0.41 4.4015074457 2.070251487 -11.6661066259 0 0 0
1521 3 3 0.41 3.5256792482 3.1703292084 -11.5745628319 0 0 0
1522 3 5 -0.82 -10.3276132066 -11.1090951516 3.8330697759 0 0 0
1523 3 3 0.41 -11.0052042368 -11.844451351 3.824212088 0 0 0
1524 3 3 0.41 -10.9080341795 -10.2948265239 3.838969352 0 0 0
1525 3 5 -0.82 14.3578805057 -0.2710900853 -7.4622443586 0 0 0
1526 3 3 0.41 15.3208516308 -0.5351409319 -7.5162982977 0 0 0
1527 3 3 0.41 14.110320924 -1.1800149124 -7.12679362 0 0 0
1528 3 5 -0.82 8.1333740258 -3.894789143 -14.7641282077 0 0 0
1529 3 3 0.41 7.2663991576 -4.2828698893 -15.0767067745 0 0 0
1530 3 3 0.41 7.9864226265 -2.9630561133 -14.4321105897 0 0 0
1531 3 5 -0.82 -12.0917465605 -3.7303414688 -3.4189819944 0 0 0
1532 3 3 0.41 -12.1620045531 -3.601502579 -2.4298301426 0 0 0
1533 3 3 0.41 -11.5568455983 -2.9043818035 -3.5968281566 0 0 0
1534 3 5 -0.82 6.5398118376 5.2934201678 -11.5092725782 0 0 0
1535 3 3 0.41 7.436744197 4.9863052405 -11.1912305032 0 0 0
1536 3 3 0.41 6.6322025894 6.2112258118 -11.1231955666 0 0 0
1537 3 5 -0.82 -10.7425792803 -3.1666218809 -8.0027242359 0 0 0
1538 3 3 0.41 -10.8384814057 -2.6062914212 -8.8253962681 0 0 0
1539 3 3 0.41 -10.3968983677 -2.5856494797 -7.2658846471 0 0 0
1540 3 5 -0.82 11.5324535609 -15.3351834141 -2.5552140406 0 0 0
1541 3 3 0.41 11.6982762323 -16.2764715062 -2.2612092344 0 0 0
1542 3 3 0.41 11.8223491376 -15.4931926552 -3.499115825 0 0 0
1543 3 5 -0.82 -10.1689660659 -0.5498014641 12.9093223412 0 0 0
1544 3 3 0.41 -9.8900206461 -0.7049074455 11.9616470862 0 0 0
1545 3 3 0.41 -10.6897461705 0.2790842597 12.7051322959 0 0 0
1546 3 5 -0.82 10.9636668517 -5.7238229008 4.6081451982 0 0 0
1547 3 3 0.41 10.0847846512 -6.0169910606 4.2318784931 0 0 0
1548 3 3 0.41 11.3589693984 -5.0379540944 3.9971803623 0 0 0
1549 3 5 -0.82 13.8876151458 -12.4696383123 4.6863965158 0 0 0
1550 3 3 0.41 14.8195436543 -12.7845954968 4.8660294846 0 0 0
1551 3 3 0.41 13.6169161605 -12.692979174 3.7500213383 0 0 0
1552 3 5 -0.82 -11.7925189145 -5.2743925398 8.4275080597 0 0 0
1553 3 3 0.41 -11.1336149567 -5.5878787133 9.1112692952 0 0 0
1554 3 3 0.41 -11.8487020088 -4.2895572825 8.5915238131 0 0 0
1555 3 5 -0.82 1.8448564916 -13.1533945596 4.2773902212 0 0 0
1556 3 3 0.41 2.636692466 -12.5774144977 4.4803670798 0 0 0
1557 3 3 0.41 2.396245055 -13.80735255 3.7594453114 0 0 0
1558 3 5 -0.82 -1.6110122548 0.3411074264 -7.8226003433 0 0 0
1559 3 3 0.41 -1.1803918699 1.2067402561 -8.0779486549 0 0 0
1560 3 3 0.41 -0.7003433107 -0.0581160912 -7.7164852452 0 0 0
1561 3 5 -0.82 -12.73668258 15.3426401016 -11.5616666336 0 0 0
1562 3 3 0.41 -13.1170147743 15.522298214 -12.4688751473 0 0 0
1563 3 3 0.41 -13.5358603198 14.8721158732 -11.1876626601 0 0 0
1564 3 5 -0.82 -0.4205953635 1.529522741 -4.0671658218 0 0 0
1565 3 3 0.41 0.2285947684 2.2802665238 -4.1892030509 0 0 0
1566 3 3 0.41 -1.2719409624 2.0527545734 -4.0298030111 0 0 0
1567 3 5 -0.82 -5.991902515 3.1475211416 9.5873533946 0 0 0
1568 3 3 0.41 -6.8217781593 2.7962022127 9.1539500817 0 0 0
1569 3 3 0.41 -5.5479559157 2.3604239581 10.0155448615 0 0 0
1570 3 5 -0.82 -14.3414067436 -0.6759668666 -12.3379577982 0 0 0
1571 3 3 0.41 -14.721362979 -1.1304402585 -11.5323247868 0 0 0
1572 3 3 0.41 -14.4900077918 -1.4161387526 -12.9937170133 0 0 0
1573 3 5 -0.82 14.8628523801 -8.7831167143 7.0753445613 0 0 0
1574 3 3 0.41 15.501157155 -8.1029387621 6.7149535459 0 0 0
1575 3 3 0.41 14.5268307263 -9.2809454028 6.2758360873 0 0 0
1576 3 5 -0.82 -7.6018971061 -13.5898656176 1.9725573188 0 0 0
1577 3 3 0.41 -8.5740737582 -13.7455891243 2.1474272596 0 0 0
1578 3 3 0.41 -7.3388184234 -14.4444696936 1.5248987646 0 0 0
1579 3 5 -0.82 -14.3372824026 6.0117334002 3.5168550458 0 0 0
1580 3 3 0.41 -13.4956251166 6.5272707814 3.3562592865 0 0 0
1581 3 3 0.41 -13.9887597135 5.0746031356 3.5334810895 0 0 0
1582 3 5 -0.82 -13.3175687716 -10.7069455336 -6.0237107932 0 0 0
1583 3 3 0.41 -13.0272230435 -10.0397456756 -5.3377803786 0 0 0
1584 3 3 0.41 -13.1117671831 -10.31092632 -6.9185700951 0 0 0
1585 3 5 -0.82 -10.7632039377 -14.7705496344 6.1203375178 0 0 0
1586 3 3 0.41 -11.1767336078 -13.8725473489 6.2704774974 0 0 0
1587 3 3 0.41 -10.8992159571 -14.9408417427 5.1443979146 0 0 0
1588 3 5 -0.82 7.8860096263 3.857613954 -6.9033741791 0 0 0
1589 3 3 0.41 8.4711434769 3.1265258547 -7.2542093053 0 0 0
1590 3 3 0.41 7.3683482531 3.8747455714 -7.7587633562 0 0 0
1591 3 5 -0.82 -10.1847386559 6.2905208373 10.1434494137 0 0 0
1592 3 3 0.41 -9.6354803514 5.9034531255 10.8840245684 0 0 0
1593 3 3 0.41 -11.0778595677 6.4898185129 10.5466520633 0 0 0
1594 3 5 -0.82 -6.0013673143 13.9037916358 -15.2607071708 0 0 0
1595 3 3 0.41 -6.4033730037 14.76135255 -15.5815459384 0 0 0
1596 3 3 0.41 -6.6003559558 13.5324610984 -15.9701330346 0 0 0
1597 3 5 -0.82 -14.3404692798 7.0004149233 -4.569451194 0 0 0
1598 3 3 0.41 -13.8694092538 6.1557077375 -4.8234792511 0 0 0
1599 3 3 0.41 -15.0069048608 6.5538831847 -3.9724335413 0 0 0
1600 3 5 -0.82 6.7897737996 4.5027397799 4.5717944437 0 0 0
1601 3 3 0.41 6.5374057013 3.6025064469 4.9265464899 0 0 0
1602 3 3 0.41 7.7409150908 4.5838225065 4.2739470405 0 0 0
1603 3 5 -0.82 4.0447341941 -14.7031531333 11.6615462282 0 0 0
1604 3 3 0.41 3.3083009177 -14.1847945619 12.0962039319 0 0 0
1605 3 3 0.41 4.6139171885 -14.9538319125 12.4445843965 0 0 0
1606 3 5 -0.82 0.4691231584 15.0807598744 -14.9447453754 0 0 0
1607 3 3 0.41 0.9116040715 15.0605198258 -14.0482192554 0 0 0
1608 3 3 0.41 -0.0897821375 15.8993362762 -14.8124007662 0 0 0
1609 3 5 -0.82 -5.736278579 8.3392093384 7.1388024146 0 0 0
1610 3 3 0.41 -4.8643454943 8.8040927578 7.2923376111 0 0 0
1611 3 3 0.41 -5.7769196422 8.1878605621 6.1511792848 0 0 0
1612 3 5 -0.82 -8.2026563215 8.6217276891 11.1799499285 0 0 0
1613 3 3 0.41 -7.31898678 8.2311267899 11.4378572881 0 0 0
1614 3 3 0.41 -8.2331918648 8.1749868627 10.2858311161 0 0 0
1615 3 5 -0.82 -14.5000252282 -11.9035850943 6.7803793801 0 0 0
1616 3 3 0.41 -14.5166609407 -11.0644241927 6.236790394 0 0 0
1617 3 3 0.41 -14.4393102832 -12.5925782206 6.0581888827 0 0 0
1618 3 5 -0.82 -7.463946195 -7.6016082108 -12.6092736084 0 0 0
1619 3 3 0.41 -7.2818225029 -6.6184559343 -12.62339547 0 0 0
1620 3 3 0.41 -8.425126539 -7.742846858 -12.8462154012 0 0 0
1621 3 5 -0.82 -2.3710992398 -4.0403450868 -13.3957625401 0 0 0
1622 3 3 0.41 -3.2029171329 -4.5708913533 -13.2327976706 0 0 0
1623 3 3 0.41 -2.921880346 -3.4952844721 -14.0278273704 0 0 0
1624 3 5 -0.82 5.8290223007 9.6980089118 14.2269785326 0 0 0
1625 3 3 0.41 5.9868571987 9.5164060898 13.2563780124 0 0 0
1626 3 3 0.41 6.3122657158 10.5655828434 14.3442350154 0 0 0
1627 3 5 -0.82 -14.2645268165 1.6105776699 6.8011098643 0 0 0
1628 3 3 0.41 -14.8113006013 2.1869310418 7.4084090112 0 0 0
1629 3 3 0.41 -14.9227861508 1.1368387538 6.2161116817 0 0 0
1630 3 5 -0.82 -12.1466954285 1.289798172 5.0014996228 0 0 0
1631 3 3 0.41 -12.5151374451 1.606876576 5.8753810872 0 0 0
1632 3 3 0.41 -11.6380002943 0.5841957738 5.4947656751 0 0 0
1633 3 5 -0.82 9.0971762265 -9.689953108 -4.879463399 0 0 0
1634 3 3 0.41 9.7948795586 -10.4060025639 -4.8584586351 0 0 0
1635 3 3 0.41 8.811096481 -9.568120942 -3.9290570815 0 0 0
1636 3 5 -0.82 -1.3415783309 -6.1464351361 10.1611031012 0 0 0
1637 3 3 0.41 -1.5675064896 -6.7865526995 9.4268260686 0 0 0
1638 3 3 0.41 -2.2402432289 -5.7952686355 10.423858941 0 0 0
1639 3 5 -0.82 13.6094422489 -13.0048801054 -7.6244015117 0 0 0
1640 3 3 0.41 13.8373924954 -12.5875649037 -6.7447177122 0 0 0
1641 3 3 0.41 14.3933864572 -12.8308898494 -8.2203176875 0 0 0
1642 3 5 -0.82 9.8990852645 -3.457430572 -10.38822726 0 0 0
1643 3 3 0.41 9.0387856793 -3.6968741342 -10.8382366954 0 0 0
1644 3 3 0.41 10.5107626487 -4.0227942296 -10.9415549157 0 0 0
1645 3 5 -0.82 6.0056710492 2.3083517945 5.6289001482 0 0 0
1646 3 3 0.41 6.6117396377 1.8401617477 6.271890302 0 0 0
1647 3 3 0.41 5.6789317527 2.9814435762 6.2923352217 0 0 0
1648 3 5 -0.82 -2.9013625418 -8.2240729434 1.5447706802 0 0 0
1649 3 3 0.41 -2.5324829164 -9.1533393257 1.5260861422 0 0 0
1650 3 3 0.41 -2.2245755703 -7.6570231942 2.014207382 0 0 0
1651 3 5 -0.82 13.5999434868 13.4449115764 0.2568136567 0 0 0
1652 3 3 0.41 13.5655482778 14.1323122282 0.9822476699 0 0 0
1653 3 3 0.41 14.3798802619 13.6537788506 -0.3331275871 0 0 0
1654 3 5 -0.82 8.6184245361 -14.0862183459 -8.9354533673 0 0 0
1655 3 3 0.41 7.6418383552 -13.8829459523 -8.8653325962 0 0 0
1656 3 3 0.41 9.0236784959 -13.3335024316 -9.4542454455 0 0 0
1657 3 5 -0.82 -1.1234052829 -8.67952281 13.2602345777 0 0 0
1658 3 3 0.41 -0.5268617257 -8.2020313324 12.6151807958 0 0 0
1659 3 3 0.41 -1.2240753997 -8.042397819 14.0243643135 0 0 0
1660 3 5 -0.82 -15.7546036621 -10.8825922936 14.1779692596 0 0 0
1661 3 3 0.41 -15.7123755582 -11.2112608436 15.1214476302 0 0 0
1662 3 3 0.41 -15.3998190929 -11.6446264424 13.6363150419 0 0 0
1663 3 5 -0.82 1.5951216665 10.9892631555 4.1980355567 0 0 0
1664 3 3 0.41 1.9368279405 11.7830212184 4.7011678599 0 0 0
1665 3 3 0.41 1.8707186297 10.1574770392 4.6798393315 0 0 0
1666 3 5 -0.82 -2.6807529354 -8.9621701732 -1.7319087633 0 0 0
1667 3 3 0.41 -3.4612271655 -9.0777508908 -2.3462848466 0 0 0
1668 3 3 0.41 -2.6955088472 -9.7785595908 -1.1546314643 0 0 0
1669 3 5 -0.82 -2.6892314635 -0.9987365951 3.4927666357 0 0 0
1670 3 3 0.41 -3.3312166222 -1.0110401281 2.7261758464 0 0 0
1671 3 3 0.41 -2.1234740853 -0.2051179963 3.2690571503 0 0 0
1672 3 5 -0.82 -5.5160007536 5.4123068542 11.1597019028 0 0 0
1673 3 3 0.41 -5.5350934142 4.6570925158 10.5045344641 0 0 0
1674 3 3 0.41 -4.8139877293 5.0523767546 11.7741829004 0 0 0
1675 3 5 -0.82 11.6369199188 12.8619778412 -10.4371963212 0 0 0
1676 3 3 0.41 12.1435340136 12.8286485183 -9.5756925915 0 0 0
1677 3 3 0.41 11.0582508005 13.6739149995 -10.3606644447 0 0 0
1678 3 5 -0.82 8.0779469646 8.2656923655 -12.6376120019 0 0 0
1679 3 3 0.41 7.9509695276 7.6133912666 -11.8903926383 0 0 0
1680 3 3 0.41 7.1656759268 8.5917900536 -12.885360346 0 0 0
1681 3 5 -0.82 2.0847393873 -1.352092018 9.3626933366 0 0 0
1682 3 3 0.41 2.2936622677 -0.7527312019 10.1353997809 0 0 0
1683 3 3 0.41 2.6787275268 -2.0559168263 9.7522648041 0 0 0
1684 3 5 -0.82 9.9147520628 -3.6035642604 0.5047259429 0 0 0
1685 3 3 0.41 8.9286979515 -3.4659666881 0.5981168536 0 0 0
1686 3 3 0.41 9.8333004725 -4.5626064843 0.2335047357 0 0 0
1687 3 5 -0.82 13.6073253783 9.8654316341 4.7346990054 0 0 0
1688 3 3 0.41 13.3763812802 10.3562905001 3.8946516712 0 0 0
1689 3 3 0.41 13.0106158544 10.3376697312 5.3834563005 0 0 0
1690 3 5 -0.82 -15.8261652675 15.5623481303 -10.4969017652 0 0 0
1691 3 3 0.41 -16.4123784951 15.3161348736 -9.7250918708 0 0 0
1692 3 3 0.41 -15.8175293106 14.6331036269 -10.8662084486 0 0 0
1693 3 5 -0.82 -15.7911544333 -11.9722640871 -5.7927532237 0 0 0
1694 3 3 0.41 -16.4792035236 -11.2467555581 -5.8062979249 0 0 0
1695 3 3 0.41 -14.9462965185 -11.4499852214 -5.9085025663 0 0 0
1696 3 5 -0.82 11.8184029131 -9.7940979328 11.7088838638 0 0 0
1697 3 3 0.41 11.110176436 -9.3602273203 11.1519914076 0 0 0
1698 3 3 0.41 11.5286048659 -10.7503658804 11.747941143 0 0 0
1699 3 5 -0.82 9.922527594 -7.7791759131 -10.7538471407 0 0 0
1700 3 3 0.41 10.2871308568 -8.6250113637 -11.1431851128 0 0 0
1701 3 3 0.41 10.5095318105 -7.8189930815 -9.9452682831 0 0 0
1702 3 5 -0.82 6.7390382414 14.0577196458 -15.1265273009 0 0 0
1703 3 3 0.41 6.9870301835 13.1405592202 -15.4384161838 0 0 0
1704 3 3 0.41 6.007839953 13.9429554964 -14.4541165156 0 0 0
1705 3 5 -0.82 7.1357716928 -3.0990942213 0.5885686822 0 0 0
1706 3 3 0.41 6.4679967828 -2.7521285922 -0.0699510543 0 0 0
1707 3 3 0.41 6.3736755459 -3.4980547786 1.0984673807 0 0 0
1708 3 5 -0.82 -2.8530866013 13.5293277492 6.4761208277 0 0 0
1709 3 3 0.41 -3.7144398485 13.4643037644 6.9799056655 0 0 0
1710 3 3 0.41 -3.1441763562 14.2517312843 5.8489389743 0 0 0
1711 3 5 -0.82 -6.0988157053 2.0179679529 -3.6762050528 0 0 0
1712 3 3 0.41 -5.5904585498 2.2814697437 -4.4960201914 0 0 0
1713 3 3 0.41 -6.6179263226 2.8719236934 -3.6409766042 0 0 0
1714 3 5 -0.82 1.6841043711 -1.7251867863 0.265287948 0 0 0
1715 3 3 0.41 1.1909390014 -2.5923312565 0.3346093961 0 0 0
1716 3 3 0.41 1.6167570752 -1.5677446693 -0.7199191888 0 0 0
1717 3 5 -0.82 14.4397110944 10.538749482 -3.2607096188 0 0 0
1718 3 3 0.41 13.9323056714 10.4080992576 -2.4089890324 0 0 0
1719 3 3 0.41 14.0015645193 9.8670330556 -3.8580220391 0 0 0
1720 3 5 -0.82 1.7373498301 -3.0813027791 -15.5289337257 0 0 0
1721 3 3 0.41 1.8578723874 -3.8646247172 -16.1387188983 0 0 0
1722 3 3 0.41 1.9992941356 -3.3496315911 -14.6019268239 0 0 0
1723 3 5 -0.82 -9.250394203 -7.0091747281 6.4309353326 0 0 0
1724 3 3 0.41 -8.4281203134 -6.4546442509 6.5586880015 0 0 0
1725 3 3 0.41 -9.1291805415 -7.1022244946 5.4427016882 0 0 0
1726 3 5 -0.82 6.4879731352 0.0789067024 -9.6668637504 0 0 0
1727 3 3 0.41 6.5876155937 -0.3621104264 -10.5587905505 0 0 0
1728 3 3 0.41 5.696782108 -0.3932524094 -9.2782260523 0 0 0
1729 3 5 -0.82 8.5746058022 -10.652323391 13.0613887142 0 0 0
1730 3 3 0.41 9.2571002045 -10.3254552306 13.7150829881 0 0 0
1731 3 3 0.41 8.9925871942 -11.5511521998 12.9296498407 0 0 0
1732 3 5 -0.82 8.058516671 5.9438722237 -14.122591972 0 0 0
1733 3 3 0.41 8.1812231665 6.8777841483 -13.7868695823 0 0 0
1734 3 3 0.41 7.5336682455 5.516504363 -13.3864889715 0 0 0
1735 3 5 -0.82 -2.608290319 -3.0712488001 -6.4839674601 0 0 0
1736 3 3 0.41 -2.249646697 -2.2969467119 -5.9626342114 0 0 0
1737 3 3 0.41 -2.9038961341 -3.59985358 -5.6882594833 0 0 0
1738 3 5 -0.82 -0.6659237551 15.5653094216 -1.9638809599 0 0 0
1739 3 3 0.41 -0.8990736401 16.3230105527 -1.3543836549 0 0 0
1740 3 3 0.41 -0.2274349988 14.8494049208 -1.4205898471 0 0 0
1741 3 5 -0.82 5.4974907274 -7.0703255988 12.0053727711 0 0 0
1742 3 3 0.41 6.3171880649 -7.6351691105 12.1002663429 0 0 0
1743 3 3 0.41 5.2906685828 -7.2447586563 12.9680536415 0 0 0
1744 3 5 -0.82 -13.8040234028 -0.9098006986 7.9124600653 0 0 0
1745 3 3 0.41 -13.4901529693 0.0372472857 7.8450628707 0 0 0
1746 3 3 0.41 -14.4867905993 -0.7110860854 8.6155238351 0 0 0
1747 3 5 -0.82 -3.6315434573 -14.3847234526 1.2525108279 0 0 0
1748 3 3 0.41 -4.0925397962 -14.0432137286 2.0715411571 0 0 0
1749 3 3 0.41 -4.4286210504 -14.7192362062 0.7497929417 0 0 0
1750 3 5 -0.82 13.2898063859 2.2253320227 -6.4170590956 0 0 0
1751 3 3 0.41 13.7092915074 1.4170620022 -6.8302047469 0 0 0
1752 3 3 0.41 13.1528578919 2.8187401649 -7.2101976785 0 0 0
1753 3 5 -0.82 -2.3123973062 3.9574779616 -13.6313550529 0 0 0
1754 3 3 0.41 -1.4512310493 3.4738350841 -13.7876878795 0 0 0
1755 3 3 0.41 -2.3794251384 3.6132476757 -12.6948879014 0 0 0
1756 3 5 -0.82 -11.8576406905 9.3832053532 14.4297361936 0 0 0
1757 3 3 0.41 -12.1460414459 8.4441795331 14.6168563237 0 0 0
1758 3 3 0.41 -11.5041829863 9.2323643803 13.5065504994 0 0 0
1759 3 5 -0.82 -14.4280312974 -7.829811346 1.8886540382 0 0 0
1760 3 3 0.41 -14.3986275885 -7.6833937022 2.8774188007 0 0 0
1761 3 3 0.41 -15.3838839644 -7.5801952053 1.7337466135 0 0 0
1762 3 5 -0.82 13.1911813293 -0.8622300426 -0.4406589682 0 0 0
1763 3 3 0.41 14.0958200368 -0.4410508169 -0.505418201 0 0 0
1764 3 3 0.41 13.1620281391 -1.1158812696 -1.4074931326 0 0 0
1765 3 5 -0.82 -7.4924808333 -12.6555163011 8.9673643962 0 0 0
1766 3 3 0.41 -7.9400927123 -12.390252197 8.113411411 0 0 0
1767 3 3 0.41 -7.9024750863 -12.0637616171 9.6614022295 0 0 0
1768 3 5 -0.82 -4.1192351393 12.3574472396 12.3940042351 0 0 0
1769 3 3 0.41 -4.6282956826 11.5158833845 12.5745156656 0 0 0
1770 3 3 0.41 -4.0356029478 12.7776493739 13.2975490717 0 0 0
1771 3 5 -0.82 -10.6046690908 1.5597883586 -9.8991943688 0 0 0
1772 3 3 0.41 -11.5577470747 1.8519892814 -9.9780493223 0 0 0
1773 3 3 0.41 -10.2272401222 2.2274130858 -10.5408967119 0 0 0
1774 3 5 -0.82 -5.1168014409 13.2449139615 -12.7335915244 0 0 0
1775 3 3 0.41 -4.2428421021 13.692864529 -12.9219859894 0 0 0
1776 3 3 0.41 -5.4729693134 13.4215725381 -13.6511396035 0 0 0
1777 3 5 -0.82 -0.8358186809 8.0629602981 5.3739842598 0 0 0
1778 3 3 0.41 -1.0027050695 8.9620203266 5.7787025857 0 0 0
1779 3 3 0.41 -1.7132975504 7.7140967175 5.0449211391 0 0 0
1780 3 5 -0.82 -13.6542613797 15.3343507829 5.262319516 0 0 0
1781 3 3 0.41 -14.2324223397 14.5888084706 4.9308743711 0 0 0
1782 3 3 0.41 -14.0364779607 15.5001905213 6.1713655378 0 0 0
1783 3 5 -0.82 -3.2235652491 -8.4765670665 7.6836378939 0 0 0
1784 3 3 0.41 -4.1262169566 -8.3526931102 8.0957449174 0 0 0
1785 3 3 0.41 -3.2179419239 -7.6119151997 7.1813394656 0 0 0
1786 3 5 -0.82 10.0016690846 5.5724044556 14.8738524217 0 0 0
1787 3 3 0.41 9.306212306 5.9455800566 15.4878859132 0 0 0
1788 3 3 0.41 9.5447501446 5.4723317692 13.9900156947 0 0 0
1789 3 5 -0.82 -9.1251790528 -2.6407415241 8.797744032 0 0 0
1790 3 3 0.41 -9.0052656736 -2.8492030661 7.8271143961 0 0 0
1791 3 3 0.41 -10.1185717422 -2.5369242826 8.8462282917 0 0 0
1792 3 5 -0.82 -14.6236353509 0.4389676826 1.5611916827 0 0 0
1793 3 3 0.41 -14.7259193738 0.3803331279 0.5681875746 0 0 0
1794 3 3 0.41 -14.1903038195 -0.400873203 1.8880679579 0 0 0
1795 3 5 -0.82 -14.6651270896 8.1028198922 12.693818632 0 0 0
1796 3 3 0.41 -15.5206750335 7.7175240331 12.3480700582 0 0 0
1797 3 3 0.41 -14.7701049819 9.0959682634 12.7447387111 0 0 0
1798 3 5 -0.82 2.9588032854 -3.8101085586 -4.9848112845 0 0 0
1799 3 3 0.41 3.6158354081 -3.1797788229 -5.3982721933 0 0 0
1800 3 3 0.41 3.5479417649 -4.6180328956 -4.9962917361 0 0 0
1801 3 5 -0.82 4.9968396659 1.6824956651 11.772573027 0 0 0
1802 3 3 0.41 5.6686369982 0.9581949213 11.9276009418 0 0 0
1803 3 3 0.41 4.9418141159 2.132163821 12.6640480209 0 0 0
1804 3 5 -0.82 -13.1999036833 12.2940872921 10.9537968444 0 0 0
1805 3 3 0.41 -13.9492742965 11.9002202588 11.4860273679 0 0 0
1806 3 3 0.41 -13.5538147655 13.137961668 10.5505848307 0 0 0
1807 3 5 -0.82 -1.531328775 5.3734741018 -1.9585025395 0 0 0
1808 3 3 0.41 -2.5183588626 5.5162746152 -1.8854513054 0 0 0
1809 3 3 0.41 -1.2922625152 4.6721357971 -1.2869887228 0 0 0
1810 3 5 -0.82 0.1651497395 0.1203748305 5.093994372 0 0 0
1811 3 3 0.41 0.4672350329 -0.4344142372 5.8691789857 0 0 0
1812 3 3 0.41 -0.6890195623 0.5432652972 5.3965091438 0 0 0
1813 3 5 -0.82 -9.6094853629 -2.3207192476 -0.710129132 0 0 0
1814 3 3 0.41 -10.5294747858 -2.6746745157 -0.5419263928 0 0 0
1815 3 3 0.41 -9.3022981742 -1.6383684158 -0.0468113651 0 0 0
1816 3 5 -0.82 -7.3547161529 13.3118304615 13.5745635139 0 0 0
1817 3 3 0.41 -8.3004477531 13.5636852575 13.3693362797 0 0 0
1818 3 3 0.41 -7.1857588352 12.5015131746 13.0134960236 0 0 0
1819 3 5 -0.82 8.077250054 -14.8415170974 6.3558212483 0 0 0
1820 3 3 0.41 7.6394634418 -14.1300717525 5.8061438094 0 0 0
1821 3 3 0.41 8.5979868927 -15.3291690167 5.6551173159 0 0 0
1822 3 5 -0.82 -7.9088415886 7.9892575353 8.5587199567 0 0 0
1823 3 3 0.41 -8.2437116341 7.1393447055 8.1519435824 0 0 0
1824 3 3 0.41 -7.1080298877 8.0433305849 7.9622839376 0 0 0
1825 3 5 -0.82 -10.3533437013 -7.9014243658 -9.7527867814 0 0 0
1826 3 3 0.41 -10.7216394371 -7.7198650952 -10.6645714551 0 0 0
1827 3 3 0.41 -9.593954649 -8.508708368 -9.9862209059 0 0 0
1828 3 5 -0.82 14.3569650697 5.4563990051 -3.4831241294 0 0 0
1829 3 3 0.41 14.3074800891 5.437354242 -2.4845517917 0 0 0
1830 3 3 0.41 13.5491758555 5.9058173894 -3.864511998 0 0 0
1831 3 5 -0.82 4.2335527941 7.1438094337 0.9601657222 0 0 0
1832 3 3 0.41 4.4608720313 7.6462066903 1.7943599401 0 0 0
1833 3 3 0.41 4.465380384 6.2425656593 1.3261886211 0 0 0
1834 3 5 -0.82 4.3487419097 5.882849288 4.6691688556 0 0 0
1835 3 3 0.41 5.1402997034 5.2770546415 4.5891302253 0 0 0
1836 3 3 0.41 3.6176593507 5.2117937296 4.5460452263 0 0 0
1837 3 5 -0.82 -7.2736820449 -1.1957520603 -13.6590898189 0 0 0
1838 3 3 0.41 -7.4456091734 -0.4843970684 -12.9776413088 0 0 0
1839 3 3 0.41 -8.0123556922 -1.0905776681 -14.3248649389 0 0 0
1840 3 5 -0.82 7.6189905011 14.910357413 -11.1670009228 0 0 0
1841 3 3 0.41 7.0017896965 15.6902251496 -11.0629486399 0 0 0
1842 3 3 0.41 8.4315074073 15.4180209469 -10.8805557108 0 0 0
1843 3 5 -0.82 -14.9373960325 7.9214233542 8.0929809689 0 0 0
1844 3 3 0.41 -15.2252276476 7.7921097388 7.1440923202 0 0 0
1845 3 3 0.41 -15.5507685109 7.3472608857 8.6352616971 0 0 0
1846 3 5 -0.82 10.4988299705 15.1426583413 1.4812747085 0 0 0
1847 3 3 0.41 10.7457458844 15.9602024445 0.961071644 0 0 0
1848 3 3 0.41 9.6770185721 14.8222560438 1.0101841206 0 0 0
1849 3 5 -0.82 -6.766438247 -0.4438846273 -8.7074458094 0 0 0
1850 3 3 0.41 -5.8823043372 -0.3408196129 -8.2517679664 0 0 0
1851 3 3 0.41 -7.2997823718 0.3514415442 -8.4194230896 0 0 0
1852 3 5 -0.82 11.9860347606 8.3868292581 -13.0960773378 0 0 0
1853 3 3 0.41 12.544520527 8.9971631763 -13.6578098771 0 0 0
1854 3 3 0.41 11.1527742048 8.8894953283 -12.8659457731 0 0 0
1855 3 5 -0.82 10.9659902943 2.8820368353 -10.2378174709 0 0 0
1856 3 3 0.41 11.2101051478 1.9401635267 -10.0070805976 0 0 0
1857 3 3 0.41 11.8002564696 3.4226522207 -10.34594639 0 0 0
1858 3 5 -0.82 -3.334249909 6.9101870104 4.4949440532 0 0 0
1859 3 3 0.41 -3.5380975724 7.5817435128 3.7826135055 0 0 0
1860 3 3 0.41 -4.2018442532 6.970243247 4.9885330399 0 0 0
1861 3 5 -0.82 -2.6181369288 9.8565913496 -10.2280563297 0 0 0
1862 3 3 0.41 -3.1332403084 9.301992188 -9.5745688514 0 0 0
1863 3 3 0.41 -2.8392115346 10.7263002846 -9.7868201058 0 0 0
1864 3 5 -0.82 -1.0234673899 1.0983809441 2.6662639691 0 0 0
1865 3 3 0.41 -0.0911691382 0.7368489148 2.6577666529 0 0 0
1866 3 3 0.41 -0.7802740483 2.0545109433 2.8294485233 0 0 0
1867 3 5 -0.82 -11.2913229959 -1.9616523472 2.0220459334 0 0 0
1868 3 3 0.41 -12.2868051383 -2.0073941124 2.1049942293 0 0 0
1869 3 3 0.41 -11.3502093133 -1.4360400667 1.1733876743 0 0 0
1870 3 5 -0.82 -0.6779335658 11.0788940689 2.9482814921 0 0 0
1871 3 3 0.41 0.211840061 10.9887345109 3.3956414065 0 0 0
1872 3 3 0.41 -0.6088022545 10.709966861 2.0214210527 0 0 0
1873 3 5 -0.82 13.2113332811 -2.4706007635 -2.9479614314 0 0 0
1874 3 3 0.41 14.1864059586 -2.5442110192 -3.1571789583 0 0 0
1875 3 3 0.41 12.8164148952 -3.3686349428 -3.1416904128 0 0 0
1876 3 5 -0.82 -4.6497194932 10.3548648835 -15.447877742 0 0 0
1877 3 3 0.41 -4.102568368 9.6214315504 -15.8511870335 0 0 0
1878 3 3 0.41 -5.1900504189 9.842082773 -14.7807542521 0 0 0
1879 3 5 -0.82 -8.5017790743 -12.3760654844 6.381267133 0 0 0
1880 3 3 0.41 -8.570016733 -11.4087070738 6.1373038082 0 0 0
1881 3 3 0.41 -9.4465617183 -12.6996681255 6.432492142 0 0 0
1882 3 5 -0.82 -15.3914899485 -11.738795277 10.7541637339 0 0 0
1883 3 3 0.41 -15.1460729813 -12.4084159946 10.0532094035 0 0 0
1884 3 3 0.41 -15.0518161422 -10.8300288215 10.5118369086 0 0 0
1885 3 5 -0.82 4.1384270081 -0.6467690147 -14.0173147703 0 0 0
1886 3 3 0.41 4.8267616876 0.0337029894 -14.2685336293 0 0 0
1887 3 3 0.41 3.5990820563 -0.7700490627 -14.8503009775 0 0 0
1888 3 5 -0.82 5.1169548566 9.6145805485 2.495424427 0 0 0
1889 3 3 0.41 5.0077803937 10.0843612943 3.3714066866 0 0 0
1890 3 3 0.41 4.2214688304 9.9155650929 2.1675976551 0 0 0
1891 3 5 -0.82 13.1597805697 7.5966941574 8.500285262 0 0 0
1892 3 3 0.41 12.8995705298 7.0952698958 7.6751658619 0 0 0
1893 3 3 0.41 12.899564483 6.823658465 9.0787834161 0 0 0
1894 3 5 -0.82 -9.285903926 3.5080808956 3.6300364659 0 0 0
1895 3 3 0.41 -9.7087753042 3.4178450524 2.7283745149 0 0 0
1896 3 3 0.41 -8.7371479989 2.6747281769 3.6959753578 0 0 0
1897 3 5 -0.82 2.3190581896 5.1942302231 -2.3879523661 0 0 0
1898 3 3 0.41 2.3240962791 5.2019984442 -1.3880165411 0 0 0
1899 3 3 0.41 3.2776866309 4.9370200978 -2.5097371585 0 0 0
1900 3 5 -0.82 0.3583539414 -7.4158233686 -3.1261812228 0 0 0
1901 3 3 0.41 0.0240834912 -8.2075721179 -2.6149532561 0 0 0
1902 3 3 0.41 0.9494673936 -7.0860768875 -2.3901044903 0 0 0
1903 3 5 -0.82 13.0090565797 15.4854991824 2.207909629 0 0 0
1904 3 3 0.41 13.3266790382 16.1403469962 1.52216398 0 0 0
1905 3 3 0.41 12.0154171252 15.3737502376 2.1956288457 0 0 0
1906 3 5 -0.82 -5.3772104232 -15.0423199195 -3.7223530633 0 0 0
1907 3 3 0.41 -5.2936294434 -15.7503718657 -3.0211861376 0 0 0
1908 3 3 0.41 -6.3325926339 -15.2676284659 -3.9132422202 0 0 0
1909 3 5 -0.82 -0.61007958 -14.0411451253 -11.1974642759 0 0 0
1910 3 3 0.41 -0.2060635341 -14.6759177159 -10.538835428 0 0 0
1911 3 3 0.41 -1.073421193 -14.6896010642 -11.8014313074 0 0 0
1912 3 5 -0.82 8.1795226744 6.250726707 -1.5678569149 0 0 0
1913 3 3 0.41 8.7594775736 5.7688413894 -2.2246643849 0 0 0
1914 3 3 0.41 8.0690021263 5.4684890673 -0.9547932104 0 0 0
1915 3 5 -0.82 -15.8938971702 2.6606165363 -9.6878171048 0 0 0
1916 3 3 0.41 -16.5859280416 1.9504168072 -9.5587184035 0 0 0
1917 3 3 0.41 -16.1791982371 3.2056073162 -10.4761985187 0 0 0
1918 3 5 -0.82 3.3611659296 9.8642572727 -7.6280276868 0 0 0
1919 3 3 0.41 4.2328864905 10.3538959636 -7.6102999551 0 0 0
1920 3 3 0.41 3.4446250583 9.3071963871 -8.4542689654 0 0 0
1921 3 5 -0.82 13.7639351775 -9.7547529483 -5.3739826261 0 0 0
1922 3 3 0.41 14.0471802059 -9.5002988347 -4.4493300051 0 0 0
1923 3 3 0.41 12.8695703963 -9.3732126162 -5.6074266136 0 0 0
1924 3 5 -0.82 -3.9799510223 4.5722661999 -8.1448863921 0 0 0
1925 3 3 0.41 -4.6651069628 5.0537482778 -8.69141473 0 0 0
1926 3 3 0.41 -4.5588749256 3.8466670361 -7.7729861701 0 0 0
1927 3 5 -0.82 1.3283157389 7.4857602401 -10.9032572019 0 0 0
1928 3 3 0.41 1.1291477785 7.8483728525 -11.813642343 0 0 0
1929 3 3 0.41 0.8448289161 8.2974661435 -10.5756418694 0 0 0
1930 3 5 -0.82 4.3086201729 4.9044863049 -5.331290975 0 0 0
1931 3 3 0.41 3.4522956221 5.3910912863 -5.5041526526 0 0 0
1932 3 3 0.41 4.3200361662 4.5919942634 -6.2811199786 0 0 0
1933 3 5 -0.82 -14.8694729996 -4.759257775 11.7724478927 0 0 0
1934 3 3 0.41 -13.9150793323 -4.4608823811 11.7803233472 0 0 0
1935 3 3 0.41 -14.8112478067 -5.2734503175 12.6281198788 0 0 0
1936 3 5 -0.82 -11.2245344638 -7.4391013426 -0.8430611457 0 0 0
1937 3 3 0.41 -10.5455607177 -6.7293882785 -0.6552874579 0 0 0
1938 3 3 0.41 -12.132266676 -7.2335901463 -0.4773507421 0 0 0
1939 3 5 -0.82 12.2038993118 -1.6581913754 4.4468893508 0 0 0
1940 3 3 0.41 11.9352261098 -2.4080054854 3.8422815924 0 0 0
1941 3 3 0.41 11.6720890402 -1.69398054 5.2929720141 0 0 0
1942 3 5 -0.82 1.7506070972 1.5038721921 -0.4354967928 0 0 0
1943 3 3 0.41 1.0729848929 0.938608601 -0.9058835251 0 0 0
1944 3 3 0.41 2.2345703048 1.7514840647 -1.2747981159 0 0 0
1945 3 5 -0.82 8.7794930138 14.0961836709 -13.4610235424 0 0 0
1946 3 3 0.41 8.0466630511 14.0060710474 -14.1354104767 0 0 0
1947 3 3 0.41 8.2691968622 14.295112995 -12.6243737988 0 0 0
1948 3 5 -0.82 9.667681668 -5.8511741741 -1.0393205112 0 0 0
1949 3 3 0.41 8.8867099151 -6.4203807684 -0.7823307257 0 0 0
1950 3 3 0.41 9.350192043 -5.5635158982 -1.9428746027 0 0 0
1951 3 5 -0.82 5.7017601024 11.522677056 -5.0183551662 0 0 0
1952 3 3 0.41 5.6060601191 11.4733699602 -6.01252185 0 0 0
1953 3 3 0.41 5.230109174 12.3955186548 -4.8932558978 0 0 0
1954 3 5 -0.82 0.5648384137 -0.2566164475 -2.0936582452 0 0 0
1955 3 3 0.41 -0.0705660412 0.2239539042 -2.6980343393 0 0 0
1956 3 3 0.41 0.6318363824 -1.1110776699 -2.6087938482 0 0 0
1957 3 5 -0.82 2.7011785758 -6.4768094309 2.6109307719 0 0 0
1958 3 3 0.41 2.4983638458 -6.5131020199 1.6324084633 0 0 0
1959 3 3 0.41 2.0314256175 -5.8342439556 2.9830861123 0 0 0
1960 3 5 -0.82 12.2457192573 7.0170064795 0.6964911687 0 0 0
1961 3 3 0.41 11.6317253924 7.7426525321 0.3859973702 0 0 0
1962 3 3 0.41 13.1460205688 7.451978576 0.6818383543 0 0 0
1963 3 5 -0.82 3.8509947322 -10.9409139446 6.1457533181 0 0 0
1964 3 3 0.41 4.0742537645 -11.7985916772 6.6088960654 0 0 0
1965 3 3 0.41 3.7610621805 -10.3499570481 6.9474009164 0 0 0
1966 3 5 -0.82 -10.1816542123 12.3354584309 -11.1469572361 0 0 0
1967 3 3 0.41 -10.5723703507 12.1769136539 -12.0536882898 0 0 0
1968 3 3 0.41 -9.865944827 13.2802940338 -11.0599412591 0 0 0
1969 3 5 -0.82 12.8391227828 9.8721662621 -1.360937322 0 0 0
1970 3 3 0.41 12.0397314693 9.3159707999 -1.5880458953 0 0 0
1971 3 3 0.41 12.5370803251 10.1687444395 -0.4549744915 0 0 0
1972 3 5 -0.82 -1.88389448 6.5412955549 12.9317961156 0 0 0
1973 3 3 0.41 -1.0141549628 6.1037759462 13.1600216691 0 0 0
1974 3 3 0.41 -1.4578010388 7.3516196829 12.5295817089 0 0 0
1975 3 5 -0.82 -4.697551453 -9.2811372696 10.2951322464 0 0 0
1976 3 3 0.41 -5.3068570987 -8.5403820442 10.0123156294 0 0 0
1977 3 3 0.41 -4.4994379271 -9.1700886592 11.2689783393 0 0 0
1978 3 5 -0.82 -15.2274782848 2.5478899206 11.5226523403 0 0 0
1979 3 3 0.41 -14.9448017077 2.5955407676 10.5646437414 0 0 0
1980 3 3 0.41 -16.2232968379 2.548090774 11.4315336128 0 0 0
1981 3 5 -0.82 9.7522078331 -13.7908948377 11.8931069075 0 0 0
1982 3 3 0.41 8.9546747338 -14.3822799084 12.01210889 0 0 0
1983 3 3 0.41 10.4195529996 -14.2095986322 11.2772381031 0 0 0
1984 3 5 -0.82 12.3794765721 3.3604451537 -1.5145826443 0 0 0
1985 3 3 0.41 12.4131011911 3.108843409 -0.5473579761 0 0 0
1986 3 3 0.41 12.9025259716 4.2094636991 -1.4401245084 0 0 0
1987 3 5 -0.82 4.9468654971 5.5100798357 -1.8533114301 0 0 0
1988 3 3 0.41 4.3789025623 6.2699969129 -1.5372403872 0 0 0
1989 3 3 0.41 5.5264968878 5.9624937251 -2.5310328207 0 0 0
1990 3 5 -0.82 -6.2781754944 0.1705596641 -1.8460874172 0 0 0
1991 3 3 0.41 -6.2587270198 0.8579995346 -2.5720404562 0 0 0
1992 3 3 0.41 -6.8756743013 -0.547845432 -2.2022440752 0 0 0
1993 3 5 -0.82 -10.7675291919 -14.8879034556 -9.2505926533 0 0 0
1994 3 3 0.41 -10.2226455179 -15.5088213421 -9.8140815407 0 0 0
1995 3 3 0.41 -11.2394820721 -14.2163500713 -9.8217615528 0 0 0
1996 3 5 -0.82 -3.1498023654 -12.4258215373 13.7279215805 0 0 0
1997 3 3 0.41 -2.5091266384 -12.8146809623 13.0658932534 0 0 0
1998 3 3 0.41 -2.7774189711 -12.9506702378 14.4933111579 0 0 0
1999 3 5 -0.82 4.3883796349 -10.2698425007 -15.3354990052 0 0 0
2000 3 3 0.41 3.9529373054 -9.8891659952 -14.5197577622 0 0 0
2001 3 3 0.41 4.6075792155 -11.2131036182 -15.0861636767 0 0 0
2002 3 5 -0.82 2.539003188 -13.3942129006 -9.8916202429 0 0 0
2003 3 3 0.41 1.803977688 -14.060727887 -10.0159267468 0 0 0
2004 3 3 0.41 3.0025594963 -13.7796479955 -9.0938022818 0 0 0
2005 3 5 -0.82 -6.611822197 4.5641841337 7.1751878053 0 0 0
2006 3 3 0.41 -6.028940229 4.3837324501 7.9674267207 0 0 0
2007 3 3 0.41 -7.5190189835 4.7778216175 7.5375546849 0 0 0
2008 3 5 -0.82 -5.2697580167 -7.4582185489 -5.8720044846 0 0 0
2009 3 3 0.41 -6.0062334192 -7.6620322088 -5.227007299 0 0 0
2010 3 3 0.41 -5.6309676358 -7.4778894426 -6.8042588025 0 0 0
2011 3 5 -0.82 6.145054101 11.1078355933 -7.8277435725 0 0 0
2012 3 3 0.41 6.898825636 10.6284938211 -8.2772062781 0 0 0
2013 3 3 0.41 6.2117648532 12.0670559285 -8.1023418111 0 0 0
2014 3 5 -0.82 -5.8534996867 -7.2623586199 8.7947824928 0 0 0
2015 3 3 0.41 -6.32226837 -6.4069516758 9.01499467 0 0 0
2016 3 3 0.41 -6.584759234 -7.7577503008 8.3259498773 0 0 0
2017 3 5 -0.82 -6.3340187111 1.4582668886 0.6285502306 0 0 0
2018 3 3 0.41 -5.8543097354 2.2711798785 0.298382436 0 0 0
2019 3 3 0.41 -6.3450946075 0.9278288348 -0.2190762639 0 0 0
2020 3 5 -0.82 -4.4948652699 2.6128770078 3.2342861711 0 0 0
2021 3 3 0.41 -3.5010890823 2.6149031355 3.1231032093 0 0 0
2022 3 3 0.41 -4.4302615905 2.1760878556 4.1315031973 0 0 0
2023 3 5 -0.82 -13.9049422252 1.87725193 -12.9764406097 0 0 0
2024 3 3 0.41 -14.0247150516 0.9258845273 -12.6926929616 0 0 0
2025 3 3 0.41 -14.7162903133 1.9674562117 -13.5539650803 0 0 0
2026 3 5 -0.82 -11.4892597252 13.6160222716 0.0594452701 0 0 0
2027 3 3 0.41 -12.2631981469 13.0089073448 -0.1205243956 0 0 0
2028 3 3 0.41 -11.0373238425 13.7935530616 -0.8147365854 0 0 0
2029 3 5 -0.82 1.0823827716 -9.7925495065 1.7819431255 0 0 0
2030 3 3 0.41 0.4962971917 -9.4299523372 1.057385398 0 0 0
2031 3 3 0.41 0.8007709635 -9.3609148457 2.6388814244 0 0 0
2032 3 5 -0.82 11.214791636 -8.7838618082 -2.6401670641 0 0 0
2033 3 3 0.41 12.0604437946 -9.3129766099 -2.7099374599 0 0 0
2034 3 3 0.41 11.2780424943 -8.0163453468 -3.2780349151 0 0 0
2035 3 5 -0.82 11.9186888694 9.8947819176 -7.7453677157 0 0 0
2036 3 3 0.41 12.5878589377 10.6317217268 -7.8406982272 0 0 0
2037 3 3 0.41 12.593918539 9.2318922523 -7.4219500484 0 0 0
2038 3 5 -0.82 11.1804423426 -4.9835604348 7.052931027 0 0 0
2039 3 3 0.41 11.1603442102 -5.4354868884 6.1611252131 0 0 0
2040 3 3 0.41 12.1508901188 -4.9332359723 7.288846817 0 0 0
2041 3 5 -0.82 11.7879114969 -8.1288307828 -8.8243202706 0 0 0
2042 3 3 0.41 12.4981961008 -8.7088552417 -9.2231002856 0 0 0
2043 3 3 0.41 11.7567880092 -8.4467571224 -7.8767382121 0 0 0
2044 3 5 -0.82 -11.9778109591 -0.4801004861 -1.9149614189 0 0 0
2045 3 3 0.41 -11.9709229573 -0.9531634729 -2.7959387401 0 0 0
2046 3 3 0.41 -11.3075434977 0.2603755506 -1.8660334207 0 0 0
2047 3 5 -0.82 0.2373446255 -9.3688310563 -8.5268821131 0 0 0
2048 3 3 0.41 0.0607536734 -10.2080373473 -8.0125811655 0 0 0
2049 3 3 0.41 -0.4453153562 -9.478973217 -9.2492401378 0 0 0
2050 3 5 -0.82 14.3935984004 -6.4811935857 -11.7185841816 0 0 0
2051 3 3 0.41 13.4628940777 -6.1612760099 -11.8957839899 0 0 0
2052 3 3 0.41 14.5621226845 -6.1012415929 -10.8090826889 0 0 0
2053 3 5 -0.82 -0.6502228268 12.2394542178 -1.0432167128 0 0 0
2054 3 3 0.41 0.3342578893 12.0658049785 -1.0186984212 0 0 0
2055 3 3 0.41 -0.812619177 11.3659849377 -0.5842644263 0 0 0
2056 3 5 -0.82 -6.2231108199 8.2056211472 -11.5608179059 0 0 0
2057 3 3 0.41 -6.9207410094 7.6821498376 -12.0499463988 0 0 0
2058 3 3 0.41 -6.191360735 9.1199698692 -11.964448239 0 0 0
2059 3 5 -0.82 1.3743539747 3.9166156611 4.7164377112 0 0 0
2060 3 3 0.41 1.7451014409 3.3491499825 3.981260071 0 0 0
2061 3 3 0.41 1.5535265674 4.7965064237 4.2763845852 0 0 0
2062 3 5 -0.82 -1.5685408947 11.8969637494 9.6295975666 0 0 0
2063 3 3 0.41 -2.239994201 12.6030750255 9.8543557075 0 0 0
2064 3 3 0.41 -1.6032143178 11.7113555747 10.611588136 0 0 0
2065 3 5 -0.82 -11.1317590188 -5.9165288832 -7.9726067488 0 0 0
2066 3 3 0.41 -10.7848683023 -4.9787244199 -7.9847526999 0 0 0
2067 3 3 0.41 -10.7231284908 -6.6324253876 -8.538708202 0 0 0
2068 3 5 -0.82 -2.1504159335 0.1912565584 10.0986871815 0 0 0
2069 3 3 0.41 -1.6605693152 0.8060299473 10.7167981686 0 0 0
2070 3 3 0.41 -1.5780190748 -0.6211881975 9.9879968599 0 0 0
2071 3 5 -0.82 -12.429399819 -9.6915378409 5.6293558062 0 0 0
2072 3 3 0.41 -12.7876545116 -9.1225955235 4.8891430116 0 0 0
2073 3 3 0.41 -12.2125699048 -9.0592742648 6.3731199274 0 0 0
2074 3 5 -0.82 0.3477133952 -4.6930254002 11.4222285177 0 0 0
2075 3 3 0.41 -0.3517313867 -5.1606283394 10.8817808998 0 0 0
2076 3 3 0.41 0.9669697057 -5.4152027807 11.1141033101 0 0 0
2077 3 5 -0.82 11.4943174091 5.9226469322 -4.3281882206 0 0 0
2078 3 3 0.41 10.7689005142 5.5737561908 -3.7348899767 0 0 0
2079 3 3 0.41 11.3125119782 5.4503471706 -5.190648018 0 0 0
2080 3 5 -0.82 -10.1812304907 -14.0709801395 2.4704696127 0 0 0
2081 3 3 0.41 -10.68963968 -14.8576513042 2.8206495592 0 0 0
2082 3 3 0.41 -10.785797779 -13.4479248867 1.974226055 0 0 0
2083 3 5 -0.82 13.2580357986 7.697126412 -10.5825901521 0 0 0
2084 3 3 0.41 12.8750038596 7.9073088854 -11.4820717484 0 0 0
2085 3 3 0.41 13.5441725418 8.6333324426 -10.3786225886 0 0 0
2086 3 5 -0.82 -0.0666271355 -5.5361627393 -13.7797382071 0 0 0
2087 3 3 0.41 0.6615154455 -4.9647642192 -13.4012273596 0 0 0
2088 3 3 0.41 -0.8007231391 -4.8757673013 -13.6218127775 0 0 0
2089 3 5 -0.82 8.4950807084 11.4803901682 -2.4461783114 0 0 0
2090 3 3 0.41 7.9571962395 10.6411325043 -2.3669052623 0 0 0
2091 3 3 0.41 7.7720100723 11.9371475888 -1.9280091813 0 0 0
2092 3 5 -0.82 5.4848971709 4.695945719 1.988203166 0 0 0
2093 3 3 0.41 5.937347777 4.58083956 2.8725086086 0 0 0
2094 3 3 0.41 6.2572855978 4.5381002963 1.3730138079 0 0 0
2095 3 5 -0.82 6.6586632684 -2.1393716707 10.8434979333 0 0 0
2096 3 3 0.41 6.9908677026 -3.0352625913 11.138417224 0 0 0
2097 3 3 0.41 7.2793498603 -2.0964199644 10.0606441626 0 0 0
2098 3 5 -0.82 -5.9712164684 14.2801269844 -8.2613523505 0 0 0
2099 3 3 0.41 -6.8953425287 14.112502764 -7.9180580731 0 0 0
2100 3 3 0.41 -6.2331701062 13.6950827724 -9.0288554449 0 0 0
2101 3 5 -0.82 4.3191694425 -15.0072337497 -4.1799522321 0 0 0
2102 3 3 0.41 5.1684021461 -15.4310922494 -3.8651420186 0 0 0
2103 3 3 0.41 3.9029229047 -14.7101038571 -3.3206446623 0 0 0
2104 3 5 -0.82 -4.5337317915 -0.9977582803 1.4149509084 0 0 0
2105 3 3 0.41 -5.0735304984 -0.3183312309 0.9180071667 0 0 0
2106 3 3 0.41 -5.096412681 -1.8244063748 1.4140755224 0 0 0
2107 3 5 -0.82 -13.0821350059 2.4708072288 -0.6519225383 0 0 0
2108 3 3 0.41 -12.8320096031 1.5031767488 -0.618978827 0 0 0
2109 3 3 0.41 -13.1327960686 2.7251458857 -1.6176879762 0 0 0
2110 3 5 -0.82 12.497716493 6.5615149295 15.0207523037 0 0 0
2111 3 3 0.41 12.6488925702 7.3250463611 15.6485440215 0 0 0
2112 3 3 0.41 11.5314622959 6.3065686608 14.9845149131 0 0 0
2113 3 5 -0.82 9.3955505167 -4.7019187031 14.0345036251 0 0 0
2114 3 3 0.41 8.9336569341 -4.2491513181 14.7971398313 0 0 0
2115 3 3 0.41 10.2865994562 -4.3521154295 14.3236863223 0 0 0
2116 3 5 -0.82 7.5613656051 11.6299734475 14.8057332778 0 0 0
2117 3 3 0.41 8.2835447707 11.5456015189 14.1192234955 0 0 0
2118 3 3 0.41 7.833277693 11.0115734101 15.5430275244 0 0 0
2119 3 5 -0.82 3.6614048386 7.9450342808 13.4949367911 0 0 0
2120 3 3 0.41 4.3056224269 8.4539366916 14.0658649291 0 0 0
2121 3 3 0.41 3.4283263586 8.7046710331 12.8878257572 0 0 0
2122 3 5 -0.82 11.7557265016 -7.8264384057 3.1040127488 0 0 0
2123 3 3 0.41 11.7800083789 -8.4789473184 3.8613763337 0 0 0
2124 3 3 0.41 11.3868244761 -7.074610482 3.6504767762 0 0 0
2125 3 5 -0.82 3.635743629 2.7902027805 -8.4753301449 0 0 0
2126 3 3 0.41 2.8021211684 2.827586199 -7.9242997502 0 0 0
2127 3 3 0.41 3.5387311356 1.7973763848 -8.5449213027 0 0 0
2128 3 5 -0.82 -3.2167928776 15.5844988474 -15.5029513174 0 0 0
2129 3 3 0.41 -2.2532771815 15.8148905272 -15.6390182686 0 0 0
2130 3 3 0.41 -3.1661706675 14.6457628077 -15.8437878761 0 0 0
2131 3 5 -0.82 13.2045508617 11.3017296262 -12.7248344715 0 0 0
2132 3 3 0.41 12.5006528868 10.9439882269 -12.1112339917 0 0 0
2133 3 3 0.41 12.9064274901 12.2550038221 -12.7732875825 0 0 0
2134 3 5 -0.82 4.9425663178 -12.7845677047 -14.2864037931 0 0 0
2135 3 3 0.41 5.1636767032 -13.2271625869 -13.4173946989 0 0 0
2136 3 3 0.41 4.2987585116 -13.360370511 -14.7903088205 0 0 0
2137 3 5 -0.82 11.7246654478 -13.2239046216 -11.9722895202 0 0 0
2138 3 3 0.41 12.7208137438 -13.2997805016 -11.9288360848 0 0 0
2139 3 3 0.41 11.3821651656 -13.9032400346 -12.6212533506 0 0 0
2140 3 5 -0.82 -6.5517296601 -5.2582988974 3.4073562689 0 0 0
2141 3 3 0.41 -7.3737270449 -5.7398070998 3.1033369049 0 0 0
2142 3 3 0.41 -6.1074342567 -5.9911907454 3.9225533832 0 0 0
2143 3 5 -0.82 9.3173890123 12.6652316404 10.6978052995 0 0 0
2144 3 3 0.41 9.65764325 12.8637775692 9.7786940339 0 0 0
2145 3 3 0.41 8.3260783455 12.7030468446 10.5719867082 0 0 0
2146 3 5 -0.82 -14.9207029975 7.9264427959 -9.0739011563 0 0 0
2147 3 3 0.41 -15.3973154433 8.0245918127 -9.9474938745 0 0 0
2148 3 3 0.41 -14.8146108703 6.933662453 -9.1294776147 0 0 0
2149 3 5 -0.82 5.2135096234 -7.3078006604 2.4303035826 0 0 0
2150 3 3 0.41 5.598441878 -7.046862901 3.3155696744 0 0 0
2151 3 3 0.41 4.2562421593 -7.1246092168 2.6539944376 0 0 0
2152 3 5 -0.82 -9.0991089158 -9.7013436136 -2.7628127776 0 0 0
2153 3 3 0.41 -8.2507112645 -9.4690720655 -2.2871781097 0 0 0
2154 3 3 0.41 -8.6798161435 -10.434610684 -3.2980433399 0 0 0
2155 3 5 -0.82 5.954722233 2.670797625 -1.4574140211 0 0 0
2156 3 3 0.41 5.210654842 2.2894613554 -0.908867448 0 0 0
2157 3 3 0.41 5.6645604921 3.6190044787 -1.3283126183 0 0 0
2158 3 5 -0.82 -9.6176896496 1.3179644712 -13.075594285 0 0 0
2159 3 3 0.41 -8.7988673562 1.058568039 -12.5635383103 0 0 0
2160 3 3 0.41 -9.4260017471 2.2746466833 -13.2946189481 0 0 0
2161 3 5 -0.82 -15.0624020303 13.8950314789 -1.3735151858 0 0 0
2162 3 3 0.41 -14.726883637 14.8358912545 -1.3269535896 0 0 0
2163 3 3 0.41 -14.7592474787 13.5612541214 -2.2660667401 0 0 0
2164 3 5 -0.82 10.4309907583 9.1652493404 4.9537370047 0 0 0
2165 3 3 0.41 9.4616612077 9.3730850364 4.8227248842 0 0 0
2166 3 3 0.41 10.5337345662 8.6668652227 5.8145585343 0 0 0
2167 3 5 -0.82 -9.1598432397 -5.5449926978 0.0395135082 0 0 0
2168 3 3 0.41 -8.285018278 -5.6919350638 -0.4220556486 0 0 0
2169 3 3 0.41 -9.6293696405 -4.7063726454 -0.2365629483 0 0 0
2170 3 5 -0.82 1.1015759349 14.2624502212 0.4251060287 0 0 0
2171 3 3 0.41 0.2782875255 14.082726731 0.963486 0 0 0
2172 3 3 0.41 1.7445574694 13.9887768789 1.1403923506 0 0 0
2173 3 5 -0.82 -6.9885826184 -4.5189210228 -12.1665756563 0 0 0
2174 3 3 0.41 -6.577460386 -3.7921930376 -12.7168499031 0 0 0
2175 3 3 0.41 -6.904234655 -3.9666751156 -11.337197788 0 0 0
2176 3 5 -0.82 -7.498720138 -5.1900808052 9.6481300201 0 0 0
2177 3 3 0.41 -7.0428099184 -4.5315383335 10.2468156647 0 0 0
2178 3 3 0.41 -8.276710444 -4.6561870332 9.3170026835 0 0 0
2179 3 5 -0.82 14.0621345331 10.1785452593 -10.1957127839 0 0 0
2180 3 3 0.41 13.5077462813 11.0107409928 -10.2035075282 0 0 0
2181 3 3 0.41 14.9432523718 10.4046379736 -9.7804168353 0 0 0
2182 3 5 -0.82 -6.3943203057 10.6626623445 -12.5278165477 0 0 0
2183 3 3 0.41 -5.9380274184 11.5384492256 -12.6851418015 0 0 0
2184 3 3 0.41 -7.2886782217 11.0512002839 -12.7494459609 0 0 0
2185 3 5 -0.82 11.0838548568 15.280362963 6.6072783792 0 0 0
2186 3 3 0.41 11.8024024756 15.1406742572 5.9260050983 0 0 0
2187 3 3 0.41 11.1632693893 16.2768422968 6.5812184083 0 0 0
2188 3 5 -0.82 -1.3759185109 15.4204472007 9.2442802291 0 0 0
2189 3 3 0.41 -0.9217178377 15.6317345595 10.1097376025 0 0 0
2190 3 3 0.41 -2.0118099353 14.7039755558 9.5311036401 0 0 0
2191 3 5 -0.82 12.2659474818 1.0374263918 3.3656434276 0 0 0
2192 3 3 0.41 12.3307225792 0.234110305 3.9576270826 0 0 0
2193 3 3 0.41 11.3825226417 0.9724211514 2.9016477502 0 0 0
2194 3 5 -0.82 10.2214876643 -3.2868292432 11.3523854971 0 0 0
2195 3 3 0.41 10.0801255725 -4.1186197605 10.8156376429 0 0 0
2196 3 3 0.41 10.0489306335 -3.5329318231 12.3061225653 0 0 0
2197 3 5 -0.82 0.3377840297 -1.1203146355 -6.85925271 0 0 0
2198 3 3 0.41 1.2455073289 -0.8816644322 -6.514227953 0 0 0
2199 3 3 0.41 0.4764531079 -2.1092813962 -6.9109532889 0 0 0
2200 3 5 -0.82 8.2381495457 -0.0158002704 -7.3370905085 0 0 0
2201 3 3 0.41 8.845688748 0.6908037558 -7.6998074363 0 0 0
2202 3 3 0.41 7.4469032626 -0.1302112387 -7.9377537508 0 0 0
2203 3 5 -0.82 9.080113811 13.8676328796 -3.8318087699 0 0 0
2204 3 3 0.41 9.4104856953 13.7957514538 -2.8907219723 0 0 0
2205 3 3 0.41 9.1396080064 12.8941539268 -4.0526178048 0 0 0
2206 3 5 -0.82 -3.9047546665 4.7694787282 13.269793318 0 0 0
2207 3 3 0.41 -4.2682257016 4.7041399189 14.1990817673 0 0 0
2208 3 3 0.41 -3.2325136976 5.5094408494 13.2922947983 0 0 0
2209 3 5 -0.82 -1.3348296235 -0.4073703439 -13.5216323291 0 0 0
2210 3 3 0.41 -2.0982855182 -0.9150261024 -13.1224106713 0 0 0
2211 3 3 0.41 -1.3169100175 -0.6634155752 -14.4881089994 0 0 0
2212 3 5 -0.82 -13.3107043745 9.0025861577 3.3885694612 0 0 0
2213 3 3 0.41 -12.4589645124 9.5226804536 3.4517991458 0 0 0
2214 3 3 0.41 -12.8167996351 8.2892813886 2.8913655279 0 0 0
2215 3 5 -0.82 11.5134666022 -8.2854284953 -6.156711047 0 0 0
2216 3 3 0.41 10.7707194322 -8.8089379173 -5.7393123849 0 0 0
2217 3 3 0.41 11.2616549858 -7.4553099012 -5.6592661253 0 0 0
2218 3 5 -0.82 -14.8170013561 14.3631816261 -15.5424327875 0 0 0
2219 3 3 0.41 -15.669127999 14.8437089894 -15.7496305688 0 0 0
2220 3 3 0.41 -14.7494628985 13.693895291 -16.2823322584 0 0 0
2221 3 5 -0.82 6.3310522075 2.697746373 -8.9563185243 0 0 0
2222 3 3 0.41 5.3457247013 2.7205847384 -8.7873040397 0 0 0
2223 3 3 0.41 6.4955648103 1.7543734835 -9.2443124592 0 0 0
2224 3 5 -0.82 -12.3748159441 -9.3479591141 -8.1428892931 0 0 0
2225 3 3 0.41 -11.4237043939 -9.1093932831 -7.946852678 0 0 0
2226 3 3 0.41 -12.7550979499 -8.6119715613 -8.7029476805 0 0 0
2227 3 5 -0.82 7.7860154219 -13.6801899713 -14.3656748201 0 0 0
2228 3 3 0.41 6.9276345201 -13.2112831902 -14.1576713752 0 0 0
2229 3 3 0.41 7.756355017 -14.5608877365 -13.8929715109 0 0 0
2230 3 5 -0.82 3.0787205046 3.423805748 2.6471603618 0 0 0
2231 3 3 0.41 3.5488230306 2.5643002527 2.8476865313 0 0 0
2232 3 3 0.41 3.8871944354 3.9620403103 2.4091877216 0 0 0
2233 3 5 -0.82 6.0043958975 -2.2021691791 -3.9266430758 0 0 0
2234 3 3 0.41 6.8306077079 -1.9599813214 -3.4180395354 0 0 0
2235 3 3 0.41 6.4934824471 -2.2030610952 -4.7988533034 0 0 0
2236 3 5 -0.82 -3.4591217687 -5.4795319893 -4.5149737489 0 0 0
2237 3 3 0.41 -3.7426762531 -5.5973163929 -3.5633011014 0 0 0
2238 3 3 0.41 -4.1383414504 -5.913274541 -5.1069916691 0 0 0
2239 3 5 -0.82 5.7383074449 -10.7751113118 -8.0722229585 0 0 0
2240 3 3 0.41 6.7004819948 -10.5036615133 -8.0500343827 0 0 0
2241 3 3 0.41 5.9251543864 -11.7498292535 -7.9498710409 0 0 0
2242 3 5 -0.82 -3.5914200257 10.2441763575 7.0479584375 0 0 0
2243 3 3 0.41 -4.1887189281 10.9264024955 7.4695723923 0 0 0
2244 3 3 0.41 -2.8538039567 10.6685590925 6.5228104854 0 0 0
2245 3 5 -0.82 5.3634179701 4.7099477102 7.3982650543 0 0 0
2246 3 3 0.41 4.4089690133 4.8236299679 7.1224738466 0 0 0
2247 3 3 0.41 5.362918584 4.3678336898 8.3379006295 0 0 0
2248 3 5 -0.82 -15.1206143845 9.7678387815 -12.9554455166 0 0 0
2249 3 3 0.41 -16.0007146069 10.1457578309 -12.6681168234 0 0 0
2250 3 3 0.41 -14.4024635518 10.3690269119 -12.6050328956 0 0 0
2251 3 5 -0.82 -4.4604658802 -9.1964202673 -9.8266686144 0 0 0
2252 3 3 0.41 -5.0182681586 -9.3713134304 -10.6379797442 0 0 0
2253 3 3 0.41 -4.2866578185 -8.2384601588 -10.0548349935 0 0 0
2254 3 5 -0.82 4.6587672478 -12.2315170439 8.6272420442 0 0 0
2255 3 3 0.41 4.9460230848 -12.0678356828 9.5709850515 0 0 0
2256 3 3 0.41 5.5559262204 -12.482685296 8.2639551628 0 0 0
2257 3 5 -0.82 -14.6650166354 -10.0588153151 -2.7322695818 0 0 0
2258 3 3 0.41 -14.1500830163 -9.719491881 -3.5194542922 0 0 0
2259 3 3 0.41 -13.9272390133 -10.2852926242 -2.0963843553 0 0 0
2260 3 5 -0.82 -6.9850656302 -0.0743257759 13.6594007186 0 0 0
2261 3 3 0.41 -7.4362563212 0.4816351018 12.961338022 0 0 0
2262 3 3 0.41 -7.7257008087 -0.6464205155 14.0117130905 0 0 0
2263 3 5 -0.82 -3.7009788878 15.1504854926 4.3803493478 0 0 0
2264 3 3 0.41 -3.7128651887 14.5222947512 3.6024085723 0 0 0
2265 3 3 0.41 -4.5944830847 15.5442167846 4.1645184294 0 0 0
2266 3 5 -0.82 5.4769425832 8.7733799472 -0.7040131273 0 0 0
2267 3 3 0.41 4.950967513 8.0951293161 -0.1909008748 0 0 0
2268 3 3 0.41 6.1274448012 9.0702290754 -0.0049535764 0 0 0
2269 3 5 -0.82 14.0236956844 12.7783151108 14.0824447223 0 0 0
2270 3 3 0.41 14.029487846 13.7463229676 14.3332116133 0 0 0
2271 3 3 0.41 13.1003917414 12.5154698899 14.3624087941 0 0 0
2272 3 5 -0.82 -15.8576595978 -5.6368045558 -14.5048416608 0 0 0
2273 3 3 0.41 -16.8346148228 -5.6245164805 -14.7178306195 0 0 0
2274 3 3 0.41 -15.7429695335 -5.8186774051 -13.5282528006 0 0 0
2275 3 5 -0.82 -6.5832507888 12.8031563886 -10.4821910062 0 0 0
2276 3 3 0.41 -7.4492617601 13.2196803731 -10.7587586734 0 0 0
2277 3 3 0.41 -5.943827658 13.1112466926 -11.1865891574 0 0 0
2278 3 5 -0.82 3.5213719807 -2.4344090034 -2.5083416974 0 0 0
2279 3 3 0.41 2.6754709792 -2.7971725141 -2.8992525913 0 0 0
2280 3 3 0.41 4.207451773 -2.4464976731 -3.2357381375 0 0 0
2281 3 5 -0.82 3.2233979303 5.3780618597 14.2378020696 0 0 0
2282 3 3 0.41 3.4430650972 5.3546831057 15.2130749858 0 0 0
2283 3 3 0.41 3.5288259176 6.2755833384 13.9197973546 0 0 0
2284 3 5 -0.82 4.7266512061 0.9687248848 0.3161092005 0 0 0
2285 3 3 0.41 5.0998303042 0.628922322 1.1793753161 0 0 0
2286 3 3 0.41 3.7338305045 0.9986119162 0.4317405297 0 0 0
2287 3 5 -0.82 -4.5012669647 4.3431639743 -15.1371895426 0 0 0
2288 3 3 0.41 -3.7433856482 4.2527822163 -14.4911200592 0 0 0
2289 3 3 0.41 -5.2061031887 3.7007634784 -14.8363833688 0 0 0
2290 3 5 -0.82 -1.4212743946 -13.6059475916 7.5060183661 0 0 0
2291 3 3 0.41 -1.2536939216 -14.4031878002 8.0859175671 0 0 0
2292 3 3 0.41 -0.5128547778 -13.19712714 7.5931816301 0 0 0
2293 3 5 -0.82 -10.6882322778 13.8536297425 -2.5904204941 0 0 0
2294 3 3 0.41 -10.7259500431 14.8410392075 -2.7439077353 0 0 0
2295 3 3 0.41 -11.1134656525 13.3304409207 -3.3289373767 0 0 0
2296 3 5 -0.82 -7.7724129569 -6.6770912153 12.9109223961 0 0 0
2297 3 3 0.41 -8.2318078827 -7.4583816947 12.4884313443 0 0 0
2298 3 3 0.41 -6.8808945089 -6.8778627915 12.5049145748 0 0 0
2299 3 5 -0.82 -4.7610845349 1.085838512 -11.9655793723 0 0 0
2300 3 3 0.41 -4.9106772561 1.2339183952 -12.943153845 0 0 0
2301 3 3 0.41 -3.9792338552 1.7029885053 -11.877304612 0 0 0
2302 3 5 -0.82 9.4972268543 -7.336638425 14.6764650458 0 0 0
2303 3 3 0.41 9.5664364957 -6.4905425844 14.1479869838 0 0 0
2304 3 3 0.41 10.3968035406 -7.2630409287 15.1069321725 0 0 0
2305 3 5 -0.82 1.2162433544 -9.0815677424 10.7672589301 0 0 0
2306 3 3 0.41 1.4581117185 -10.0490002201 10.6928874274 0 0 0
2307 3 3 0.41 0.4710691618 -9.0150315152 10.1037484777 0 0 0
2308 3 5 -0.82 0.8383663532 -5.053132171 3.7303455772 0 0 0
2309 3 3 0.41 0.518477883 -4.1084666749 3.6579871707 0 0 0
2310 3 3 0.41 0.0035630182 -5.5392715843 3.988665596 0 0 0
2311 3 5 -0.82 12.8146000673 2.9751855357 1.1646767877 0 0 0
2312 3 3 0.41 13.7977974816 2.8638668125 1.0201499573 0 0 0
2313 3 3 0.41 12.7644639454 2.4539112499 2.0165667911 0 0 0
2314 3 5 -0.82 13.6808512019 -4.6634323237 13.0075509444 0 0 0
2315 3 3 0.41 13.3538676369 -4.8713874724 12.0857086773 0 0 0
2316 3 3 0.41 14.5838559025 -4.4391914418 12.6411419866 0 0 0
2317 3 5 -0.82 -12.7209172725 -4.6287360056 -10.6026546896 0 0 0
2318 3 3 0.41 -11.9258534997 -4.0492120938 -10.4238185518 0 0 0
2319 3 3 0.41 -12.7683946059 -4.8553124066 -11.5754682293 0 0 0
2320 3 5 -0.82 -1.2659136165 -13.5071283865 0.3297455849 0 0 0
2321 3 3 0.41 -2.0130494744 -14.0670906603 0.687780173 0 0 0
2322 3 3 0.41 -0.8965736065 -13.3170541135 1.2393709762 0 0 0
2323 3 5 -0.82 -13.5899808899 -6.9396293326 10.1431755065 0 0 0
2324 3 3 0.41 -13.2957783299 -6.3023823922 9.4309128393 0 0 0
2325 3 3 0.41 -14.1677527274 -6.4010556822 10.7564251175 0 0 0
2326 3 5 -0.82 10.091717556 -10.7184127192 2.1924756348 0 0 0
2327 3 3 0.41 9.4352712034 -9.9684880548 2.1109272958 0 0 0
2328 3 3 0.41 10.7023495712 -10.4174876507 1.4599934956 0 0 0
2329 3 5 -0.82 6.1195509514 9.006233454 7.4826512599 0 0 0
2330 3 3 0.41 5.4500895176 8.840276241 6.7586087869 0 0 0
2331 3 3 0.41 6.3491228014 8.0360485403 7.5600783236 0 0 0
2332 3 5 -0.82 -11.903151717 11.8797745931 -4.2870626689 0 0 0
2333 3 3 0.41 -11.400978332 11.2836723517 -3.660611603 0 0 0
2334 3 3 0.41 -12.0471622394 11.1578424178 -4.9638436793 0 0 0
2335 3 5 -0.82 5.2232551458 11.6808797863 4.3583032841 0 0 0
2336 3 3 0.41 6.0816825796 11.6462776315 4.8700281328 0 0 0
2337 3 3 0.41 4.7047775833 12.4334814641 4.7641713317 0 0 0
2338 3 5 -0.82 7.1035228429 -2.4842568315 -6.5109576456 0 0 0
2339 3 3 0.41 7.8182152856 -1.7855125014 -6.4804898051 0 0 0
2340 3 3 0.41 7.7535367904 -2.9831300892 -7.0841632299 0 0 0
2341 3 5 -0.82 -12.7315487069 4.9241498132 -4.5791783892 0 0 0
2342 3 3 0.41 -12.5813652876 4.2833932373 -5.3320617053 0 0 0
2343 3 3 0.41 -12.6515710671 4.2837015333 -3.815380829 0 0 0
2344 3 5 -0.82 -9.0809855511 -3.3723392106 6.1078930322 0 0 0
2345 3 3 0.41 -8.5053465001 -2.941918963 5.4126696011 0 0 0
2346 3 3 0.41 -9.9766247222 -3.2572884249 5.6782984719 0 0 0
2347 3 5 -0.82 -14.062326424 -2.3445976201 1.9643739052 0 0 0
2348 3 3 0.41 -14.6288007863 -2.7751151967 2.6670253599 0 0 0
2349 3 3 0.41 -14.4252874067 -2.9249536259 1.2353994851 0 0 0
2350 3 5 -0.82 6.5177333594 -7.1581745504 -3.7325833334 0 0 0
2351 3 3 0.41 7.4219291949 -7.4128516297 -3.389760564 0 0 0
2352 3 3 0.41 6.0743880385 -7.2613811316 -2.8422177985 0 0 0
2353 3 5 -0.82 -7.1111112694 -5.4486781954 6.4402379868 0 0 0
2354 3 3 0.41 -7.5811182563 -4.5668902663 6.4014960022 0 0 0
2355 3 3 0.41 -6.1582210776 -5.1529445818 6.3731657763 0 0 0
2356 3 5 -0.82 -1.9749438952 4.1574684969 2.9272181763 0 0 0
2357 3 3 0.41 -2.5779680793 4.9339623264 3.1099091835 0 0 0
2358 3 3 0.41 -1.2225830433 4.5358831686 2.3880401022 0 0 0
2359 3 5 -0.82 -2.048881737 3.7538167238 10.3342384423 0 0 0
2360 3 3 0.41 -1.6152506455 4.5050917555 9.8367371806 0 0 0
2361 3 3 0.41 -1.2328823712 3.211265065 10.5335871781 0 0 0
2362 3 5 -0.82 2.6969073956 12.714451763 13.0821593047 0 0 0
2363 3 3 0.41 3.2532914843 13.0179807943 13.8556345399 0 0 0
2364 3 3 0.41 3.2842657652 12.0545902441 12.613597856 0 0 0
2365 3 5 -0.82 9.1086652882 -4.3032150692 -7.8501236616 0 0 0
2366 3 3 0.41 9.7641726261 -4.0262709089 -7.1475784851 0 0 0
2367 3 3 0.41 9.4730502946 -4.1228240246 -8.7637099048 0 0 0
2368 3 5 -0.82 4.4729993203 14.9060017998 -10.7683828931 0 0 0
2369 3 3 0.41 4.0658186414 14.196345448 -10.1934480909 0 0 0
2370 3 3 0.41 3.7858729173 15.6307580279 -10.8188054267 0 0 0
2371 3 5 -0.82 -11.2448814781 -12.7875173597 14.1569519852 0 0 0
2372 3 3 0.41 -10.5977953658 -13.5084387301 13.9089421658 0 0 0
2373 3 3 0.41 -11.1193679627 -12.294769579 13.2959037223 0 0 0
2374 3 5 -0.82 -4.1053735693 -12.5986824913 7.4716787906 0 0 0
2375 3 3 0.41 -3.4117903353 -13.2670283242 7.7404041875 0 0 0
2376 3 3 0.41 -4.3409875058 -12.272861228 8.3872572948 0 0 0
2377 3 5 -0.82 -11.8095421321 -2.5133083122 8.8851006308 0 0 0
2378 3 3 0.41 -12.1883521725 -2.531652362 9.8103705227 0 0 0
2379 3 3 0.41 -11.9941895657 -1.6632782129 8.3918349137 0 0 0
2380 3 5 -0.82 2.5654753389 0.4060394338 11.5280484445 0 0 0
2381 3 3 0.41 2.8299236254 0.4401777374 12.4918216717 0 0 0
2382 3 3 0.41 3.2594780368 1.1093915549 11.3743822409 0 0 0
2383 3 5 -0.82 -8.1406664835 -10.9136078957 11.2321200413 0 0 0
2384 3 3 0.41 -8.3992091128 -9.9503878466 11.3050738992 0 0 0
2385 3 3 0.41 -7.564875679 -10.8469680141 12.0469709205 0 0 0
2386 3 5 -0.82 -12.0387549814 -8.8814889592 -3.7938609159 0 0 0
2387 3 3 0.41 -11.4585653605 -8.9729802029 -2.984561129 0 0 0
2388 3 3 0.41 -11.3844724035 -8.3770155253 -4.3572258394 0 0 0
2389 3 5 -0.82 9.3483836549 4.2827898902 3.4864879759 0 0 0
2390 3 3 0.41 9.3583881936 5.2826277552 3.4729954818 0 0 0
2391 3 3 0.41 9.9070130891 4.3330619975 2.6586204761 0 0 0
2392 3 5 -0.82 -0.8945396119 -3.2261215368 -11.0795866434 0 0 0
2393 3 3 0.41 -1.377083553 -3.5840461492 -11.8789604515 0 0 0
2394 3 3 0.41 -1.6106297554 -2.9202649398 -10.4521922753 0 0 0
2395 3 5 -0.82 6.3097795462 12.4309628898 -1.2337283625 0 0 0
2396 3 3 0.41 5.3625125424 12.5756530376 -1.5195742213 0 0 0
2397 3 3 0.41 6.2630512147 12.1999853012 -0.261914121 0 0 0
2398 3 5 -0.82 -12.4627021702 -10.4000611379 -1.2329344148 0 0 0
2399 3 3 0.41 -12.0519483365 -11.0806461265 -1.8395994642 0 0 0
2400 3 3 0.41 -11.7416975016 -9.7858041948 -0.9123135341 0 0 0
2401 3 5 -0.82 -0.2016275585 -11.3526990399 -6.336566722 0 0 0
2402 3 3 0.41 0.1938646427 -10.4846550834 -6.0364941879 0 0 0
2403 3 3 0.41 0.6210108523 -11.9072178537 -6.2111402031 0 0 0
2404 3 5 -0.82 9.1706907452 4.9693584316 -10.409023343 0 0 0
2405 3 3 0.41 9.8416562153 5.5907347779 -10.004481573 0 0 0
2406 3 3 0.41 9.7338642579 4.1452621901 -10.348539407 0 0 0
2407 3 5 -0.82 -7.1649961824 11.0601723339 1.8016990539 0 0 0
2408 3 3 0.41 -7.9957210292 11.5793895552 1.6010324681 0 0 0
2409 3 3 0.41 -6.5364817133 11.3661893386 1.0866603659 0 0 0
2410 3 5 -0.82 11.2728450189 4.8980682706 9.0215189497 0 0 0
2411 3 3 0.41 10.7264015073 5.7271990104 8.9036180822 0 0 0
2412 3 3 0.41 10.5406446481 4.2194390184 9.0789793288 0 0 0
2413 3 5 -0.82 9.7237659763 7.064408938 8.9127538485 0 0 0
2414 3 3 0.41 9.6079931058 8.0127009874 9.2082124824 0 0 0
2415 3 3 0.41 8.9415842899 6.8750663333 8.3192065582 0 0 0
2416 3 5 -0.82 -15.0974901002 -3.2381386726 -3.3256325085 0 0 0
2417 3 3 0.41 -15.3519422281 -4.004251393 -3.9157870893 0 0 0
2418 3 3 0.41 -14.2829516548 -2.9499774493 -3.8290679565 0 0 0
2419 3 5 -0.82 8.0926959968 -13.0536223359 -5.1496514126 0 0 0
2420 3 3 0.41 7.6948963407 -12.8187854149 -6.0365357388 0 0 0
2421 3 3 0.41 8.7017371356 -13.74794747 -5.5329771413 0 0 0
2422 3 5 -0.82 3.5622594635 10.4783433804 -12.7110383263 0 0 0
2423 3 3 0.41 3.3256523768 11.1270144112 -13.4343639155 0 0 0
2424 3 3 0.41 3.3264278384 9.6279754565 -13.1813735901 0 0 0
2425 3 5 -0.82 -9.360985466 1.9293083133 -4.7738878279 0 0 0
2426 3 3 0.41 -8.9930392031 1.0000499177 -4.8063161374 0 0 0
2427 3 3 0.41 -9.3296444211 2.0834582907 -3.7863594437 0 0 0
2428 3 5 -0.82 -0.3944394918 2.1011178574 -14.5069790606 0 0 0
2429 3 3 0.41 -0.7373152912 1.1806762421 -14.3194137137 0 0 0
2430 3 3 0.41 0.5947562763 2.2441384603 -14.5385201495 0 0 0
2431 3 5 -0.82 -13.7793001656 11.335002348 14.9325480178 0 0 0
2432 3 3 0.41 -14.4164153071 11.1827123669 14.1770021512 0 0 0
2433 3 3 0.41 -13.062059701 10.6597317081 14.7606955093 0 0 0
2434 3 5 -0.82 10.4459162779 -10.4010503439 -15.8782625116 0 0 0
2435 3 3 0.41 9.8882417236 -9.9944534305 -15.154636279 0 0 0
2436 3 3 0.41 11.0483907055 -9.7225236362 -16.2984802022 0 0 0
2437 3 5 -0.82 -12.1946684334 4.1062640415 -13.4003265001 0 0 0
2438 3 3 0.41 -11.643809224 4.0941908035 -14.2348115205 0 0 0
2439 3 3 0.41 -12.595779544 3.1935870288 -13.3222967722 0 0 0
2440 3 5 -0.82 2.6467610607 -6.8548261833 -7.0922916442 0 0 0
2441 3 3 0.41 2.7815301409 -6.1896636724 -7.8266987033 0 0 0
2442 3 3 0.41 3.4834339604 -6.6588440157 -6.5808949865 0 0 0
2443 3 5 -0.82 -8.4211683089 2.1859666725 8.4763203909 0 0 0
2444 3 3 0.41 -8.8143162319 3.0841885315 8.2798783848 0 0 0
2445 3 3 0.41 -8.0850816452 1.7977665244 7.6182392468 0 0 0
2446 3 5 -0.82 -13.6927166792 15.0685825793 10.4573807467 0 0 0
2447 3 3 0.41 -13.7222257109 16.0525889019 10.2818307766 0 0 0
2448 3 3 0.41 -14.3955245304 15.1008992897 11.1679968221 0 0 0
2449 3 5 -0.82 7.2835381562 -13.3990527868 8.4703641035 0 0 0
2450 3 3 0.41 7.7131356396 -13.9836824535 7.7821694058 0 0 0
2451 3 3 0.41 7.2084311011 -14.1975723474 9.0675939568 0 0 0
2452 3 5 -0.82 -4.8706506957 -12.1528845445 10.0942611669 0 0 0
2453 3 3 0.41 -5.7797406901 -12.3171992767 9.711490658 0 0 0
2454 3 3 0.41 -4.8762366605 -11.165263211 10.2508831302 0 0 0
2455 3 5 -0.82 7.7224232149 -6.7568362404 -11.8074946582 0 0 0
2456 3 3 0.41 7.858363907 -7.2092304592 -12.6888667136 0 0 0
2457 3 3 0.41 8.6347670363 -6.9504213523 -11.4467841435 0 0 0
2458 3 5 -0.82 -10.2683227133 -4.5052501676 -15.3684356837 0 0 0
2459 3 3 0.41 -9.6282334645 -4.7227596511 -16.1052756748 0 0 0
2460 3 3 0.41 -10.0497673911 -3.5307995519 -15.4197825794 0 0 0
2461 3 5 -0.82 4.4786555561 8.7385372585 5.2379180246 0 0 0
2462 3 3 0.41 3.5313431199 8.8402540332 5.5415787329 0 0 0
2463 3 3 0.41 4.294040067 7.9086992855 4.711379272 0 0 0
2464 3 5 -0.82 -0.881404825 11.0063678673 -7.4987494537 0 0 0
2465 3 3 0.41 -1.7094832766 11.3057418178 -7.9726885046 0 0 0
2466 3 3 0.41 -1.2186953107 10.5826918914 -6.6581004406 0 0 0
2467 3 5 -0.82 -15.0816381299 -3.1063362468 -14.5875393409 0 0 0
2468 3 3 0.41 -14.1010463639 -2.9317158692 -14.4986254947 0 0 0
2469 3 3 0.41 -15.191188736 -4.0929357436 -14.7082764512 0 0 0
2470 3 5 -0.82 -9.9535720772 13.2136435331 8.2645209918 0 0 0
2471 3 3 0.41 -10.6643484805 12.9592546612 7.6087451425 0 0 0
2472 3 3 0.41 -9.1253582975 12.830486027 7.8556089196 0 0 0
2473 3 5 -0.82 -12.1033553505 -4.5900738134 13.1746095839 0 0 0
2474 3 3 0.41 -11.4064225729 -4.4976205589 13.8857312439 0 0 0
2475 3 3 0.41 -12.8681000043 -4.8493282879 13.7644489499 0 0 0
2476 3 5 -0.82 -5.915176639 -3.4968266518 1.4153772493 0 0 0
2477 3 3 0.41 -5.9180900646 -4.1810559488 2.1446095454 0 0 0
2478 3 3 0.41 -6.6473263366 -3.9006265807 0.8668709456 0 0 0
2479 3 5 -0.82 10.2775005808 -0.5598331537 11.6425623425 0 0 0
2480 3 3 0.41 9.8002175689 -0.682427636 12.5126944043 0 0 0
2481 3 3 0.41 10.0337770923 -1.3629131287 11.098853796 0 0 0
2482 3 5 -0.82 -15.2542871563 11.7746470186 -6.742542582 0 0 0
2483 3 3 0.41 -14.9259061261 11.3385036219 -7.580338725 0 0 0
2484 3 3 0.41 -15.2622367921 11.0035975348 -6.1058501543 0 0 0
2485 3 5 -0.82 3.4556716289 13.4360315841 -8.7689219856 0 0 0
2486 3 3 0.41 2.7491368094 12.7750375085 -8.5162321346 0 0 0
2487 3 3 0.41 3.7627826468 13.5816207316 -7.8284729358 0 0 0
2488 3 5 -0.82 14.758556191 2.9289252474 -4.2958015299 0 0 0
2489 3 3 0.41 14.1550248696 2.7759124225 -5.0782949867 0 0 0
2490 3 3 0.41 14.4804252876 3.8553441371 -4.0421295344 0 0 0
2491 3 5 -0.82 3.3557126184 0.0441088782 4.2754999946 0 0 0
2492 3 3 0.41 4.008034164 0.6099844684 3.7712991434 0 0 0
2493 3 3 0.41 2.5332994403 0.1144728459 3.7110150348 0 0 0
2494 3 5 -0.82 8.5181404527 -8.15922051 -2.3908885539 0 0 0
2495 3 3 0.41 8.1329553214 -8.1685618445 -1.4681198423 0 0 0
2496 3 3 0.41 9.5034632892 -8.3194525383 -2.4493888155 0 0 0
2497 3 5 -0.82 5.7554725994 9.0415392256 -14.0058951822 0 0 0
2498 3 3 0.41 4.773751644 8.853619747 -14.035345137 0 0 0
2499 3 3 0.41 5.8125727289 9.0634511547 -15.0040016929 0 0 0
2500 3 5 -0.82 -5.0201254502 12.1164606379 0.1567099231 0 0 0
2501 3 3 0.41 -4.2999012505 12.8039492294 0.2494156436 0 0 0
2502 3 3 0.41 -4.6023172826 11.3563986318 0.6544033985 0 0 0
2503 3 5 -0.82 0.2064528033 -9.2103487913 4.6296245854 0 0 0
2504 3 3 0.41 0.5859614775 -9.5723219856 5.4810393846 0 0 0
2505 3 3 0.41 -0.7381840108 -9.536716122 4.6628318444 0 0 0
2506 3 5 -0.82 -0.8616945723 -9.5897396017 -11.1932664262 0 0 0
2507 3 3 0.41 -0.5124955798 -9.9758120665 -12.0470608194 0 0 0
2508 3 3 0.41 -0.9252321723 -8.5945110155 -11.2670227713 0 0 0
2509 3 5 -0.82 11.0200738211 10.4046541181 0.6299573204 0 0 0
2510 3 3 0.41 10.3956938077 10.9887765831 1.1485201721 0 0 0
2511 3 3 0.41 10.4892402018 9.6311046865 0.283843244 0 0 0
2512 3 5 -0.82 -4.8418083654 -5.5174688095 13.2704137619 0 0 0
2513 3 3 0.41 -4.3726927798 -6.0949634167 13.9385365653 0 0 0
2514 3 3 0.41 -5.3682698968 -4.8430818673 13.7880994185 0 0 0
2515 3 5 -0.82 9.9061994722 8.8662232061 -9.2442597054 0 0 0
2516 3 3 0.41 9.3094162492 9.5579653916 -9.6508312678 0 0 0
2517 3 3 0.41 10.6578145453 9.3933098584 -8.8477593596 0 0 0
2518 3 5 -0.82 14.3725424689 5.3140667376 -0.8200649443 0 0 0
2519 3 3 0.41 14.6383814124 4.7268117472 -0.0555919613 0 0 0
2520 3 3 0.41 14.5353982296 6.2525043428 -0.5154822092 0 0 0
2521 3 5 -0.82 -5.1212126945 1.5311033889 -14.8788470755 0 0 0
2522 3 3 0.41 -5.8304512956 1.0454806179 -15.3898342853 0 0 0
2523 3 3 0.41 -4.5671199297 1.8207064292 -15.6592752206 0 0 0
2524 3 5 -0.82 -15.1641521756 7.8346692656 -14.7238775773 0 0 0
2525 3 3 0.41 -15.8090444093 8.2881830747 -15.3390165276 0 0 0
2526 3 3 0.41 -15.0214765921 8.6026247884 -14.0995020992 0 0 0
2527 3 5 -0.82 -8.1265628214 7.4569740997 -5.8751291513 0 0 0
2528 3 3 0.41 -7.6348717701 6.7051237375 -6.3143531439 0 0 0
2529 3 3 0.41 -7.9099611493 7.3813178712 -4.901827028 0 0 0
2530 3 5 -0.82 -9.3095091083 3.5080162037 13.6103104435 0 0 0
2531 3 3 0.41 -8.5425042595 3.8707540802 13.0810830999 0 0 0
2532 3 3 0.41 -9.7566837013 4.3661836134 13.8623826735 0 0 0
2533 3 5 -0.82 -8.0112986754 -11.612540231 -4.2517749642 0 0 0
2534 3 3 0.41 -7.2418041043 -11.2304076848 -4.7634488844 0 0 0
2535 3 3 0.41 -8.5442718984 -12.0012799907 -5.0032922465 0 0 0
2536 3 5 -0.82 -7.7031637409 -15.0210379931 10.4742393517 0 0 0
2537 3 3 0.41 -7.6691077865 -14.2489360591 9.8396872994 0 0 0
2538 3 3 0.41 -8.5637087718 -15.3353323816 10.0734424413 0 0 0
2539 3 5 -0.82 -12.1003763287 12.4063499083 6.7917649185 0 0 0
2540 3 3 0.41 -12.6596383487 11.8030246472 7.360256792 0 0 0
2541 3 3 0.41 -12.7195375534 13.1617228292 6.5772703574 0 0 0
2542 3 5 -0.82 -0.6210902651 5.5713167439 1.0613899049 0 0 0
2543 3 3 0.41 -1.4747777978 5.6735402567 0.5507776667 0 0 0
2544 3 3 0.41 -0.1657705466 6.3779083478 0.684493242 0 0 0
2545 3 5 -0.82 6.142089895 -13.725927806 -11.6651735206 0 0 0
2546 3 3 0.41 5.2336248747 -13.6643447496 -11.2518267089 0 0 0
2547 3 3 0.41 6.4258291089 -12.7759249852 -11.5349971657 0 0 0
2548 3 5 -0.82 -12.5590995039 -8.9943237542 -14.2881926922 0 0 0
2549 3 3 0.41 -12.9370257781 -9.9191463821 -14.3310008008 0 0 0
2550 3 3 0.41 -11.9164524951 -9.0119656682 -15.0541237395 0 0 0
2551 3 5 -0.82 9.8319292226 -11.3128404953 4.8706075397 0 0 0
2552 3 3 0.41 10.0085538617 -11.1509928204 3.8997485139 0 0 0
2553 3 3 0.41 8.8322332847 -11.2898525613 4.8643902169 0 0 0
2554 3 5 -0.82 -4.7121627477 1.1251054859 10.8972180209 0 0 0
2555 3 3 0.41 -3.9775032229 0.6679993107 10.3959328782 0 0 0
2556 3 3 0.41 -5.0719100909 0.5466959798 11.6293254852 0 0 0
2557 3 5 -0.82 -2.7524726802 -4.0064612562 6.6110740028 0 0 0
2558 3 3 0.41 -2.3773171897 -3.711338659 7.4897770119 0 0 0
2559 3 3 0.41 -2.5344853368 -3.1868631756 6.0812653046 0 0 0
2560 3 5 -0.82 -11.5049199916 -1.3730705274 -4.4803504522 0 0 0
2561 3 3 0.41 -10.8604135804 -0.9296925806 -5.1032343264 0 0 0
2562 3 3 0.41 -12.3861459229 -1.0038900511 -4.7754854197 0 0 0
2563 3 5 -0.82 -12.7161462221 10.2451632309 -11.2473808311 0 0 0
2564 3 3 0.41 -11.9546266099 10.8921308772 -11.2858191827 0 0 0
2565 3 3 0.41 -12.3852967908 9.3049880589 -11.1663413442 0 0 0
2566 3 5 -0.82 1.8394930292 6.0971173969 8.6852383833 0 0 0
2567 3 3 0.41 2.1142419369 5.1696614478 8.4316725059 0 0 0
2568 3 3 0.41 0.8459202788 6.046779385 8.7864143062 0 0 0
2569 3 5 -0.82 -14.3325368881 -14.6836195411 -1.890121459 0 0 0
2570 3 3 0.41 -15.0192641533 -13.970015794 -1.7518024509 0 0 0
2571 3 3 0.41 -14.3051827249 -14.554758524 -2.8813849724 0 0 0
2572 3 5 -0.82 13.2655666211 8.7496196196 -4.9384083657 0 0 0
2573 3 3 0.41 12.2941363897 8.7449394235 -4.7012198717 0 0 0
2574 3 3 0.41 13.2750010718 7.9549684055 -5.5453659711 0 0 0
2575 3 5 -0.82 3.8775417386 -2.6216182281 11.0184770676 0 0 0
2576 3 3 0.41 4.0598654773 -2.7426787138 11.9942128308 0 0 0
2577 3 3 0.41 4.8008225106 -2.3323970999 10.7657692137 0 0 0
2578 3 5 -0.82 -11.3996381785 -0.1272293248 -14.7823376211 0 0 0
2579 3 3 0.41 -12.2251147971 0.3387177524 -15.1008320629 0 0 0
2580 3 3 0.41 -11.1093754392 0.4836139956 -14.0457404973 0 0 0
2581 3 5 -0.82 -8.5589993057 -0.8284690882 -5.1245092765 0 0 0
2582 3 3 0.41 -8.4525864382 -1.2176118601 -4.2095219206 0 0 0
2583 3 3 0.41 -8.2258986759 -1.7153593598 -5.4445533682 0 0 0
2584 3 5 -0.82 -3.7941713254 -6.1518001829 -1.8007359343 0 0 0
2585 3 3 0.41 -3.5478206624 -7.1085941691 -1.646417949 0 0 0
2586 3 3 0.41 -3.4772514239 -5.5821291521 -1.0424525796 0 0 0
2587 3 5 -0.82 0.0404776023 13.108654208 14.2669136769 0 0 0
2588 3 3 0.41 0.0623582648 13.7310455254 15.0492871744 0 0 0
2589 3 3 0.41 0.977798585 13.1140133632 13.918549275 0 0 0
2590 3 5 -0.82 -13.2989342858 -14.6390381427 -14.2052998048 0 0 0
2591 3 3 0.41 -12.483480105 -14.8489548672 -14.7446759146 0 0 0
2592 3 3 0.41 -13.7497301474 -15.4080338046 -14.6584949843 0 0 0
2593 3 5 -0.82 11.6841434085 15.498194642 9.9953039783 0 0 0
2594 3 3 0.41 10.7670251434 15.3101141279 9.6439116543 0 0 0
2595 3 3 0.41 12.0493184016 16.3667324368 9.6602723659 0 0 0
2596 3 5 -0.82 -13.6771301207 -5.9984442651 -3.2387463063 0 0 0
2597 3 3 0.41 -13.1484613626 -6.8240961631 -3.0418575043 0 0 0
2598 3 3 0.41 -12.9682638159 -5.2931522395 -3.2442212435 0 0 0
2599 3 5 -0.82 -4.6362423659 -14.8445472352 -6.6677633426 0 0 0
2600 3 3 0.41 -4.678995933 -14.9737314258 -5.6770864576 0 0 0
2601 3 3 0.41 -5.2652009174 -15.5541651864 -6.9852710235 0 0 0
2602 3 5 -0.82 6.5254910937 -14.4388874605 0.6374813893 0 0 0
2603 3 3 0.41 6.2325346708 -14.0986994537 -0.2560549304 0 0 0
2604 3 3 0.41 6.9586935566 -13.5897793536 0.9396531654 0 0 0
2605 3 5 -0.82 -6.5098989835 9.9309847897 -6.2446426201 0 0 0
2606 3 3 0.41 -6.7644829252 8.9700116736 -6.3526926243 0 0 0
2607 3 3 0.41 -6.5036664528 10.1990445993 -7.2080030957 0 0 0
2608 3 5 -0.82 -13.7072278073 12.0553498624 0.1610815662 0 0 0
2609 3 3 0.41 -14.0158427637 11.7015802068 1.0440090495 0 0 0
2610 3 3 0.41 -14.4867787354 12.5935106232 -0.1592939557 0 0 0
2611 3 5 -0.82 -14.521838616 3.6239926783 8.9438756808 0 0 0
2612 3 3 0.41 -13.7732101854 2.9758424251 9.0832166919 0 0 0
2613 3 3 0.41 -14.0736755202 4.5176955213 8.9639297208 0 0 0
2614 3 5 -0.82 -10.4614413459 -12.145947681 -2.1972386928 0 0 0
2615 3 3 0.41 -10.2251762637 -11.2226300698 -2.4999271886 0 0 0
2616 3 3 0.41 -10.0146508597 -12.1583933665 -1.3027091912 0 0 0
2617 3 5 -0.82 3.1228573637 -7.8864770321 5.2360762307 0 0 0
2618 3 3 0.41 3.3647502654 -7.7471651759 4.2758487849 0 0 0
2619 3 3 0.41 2.6919643376 -7.0137194097 5.465385194 0 0 0
2620 3 5 -0.82 14.0785848864 4.2483994472 -14.6353523788 0 0 0
2621 3 3 0.41 13.5504342029 4.3381285479 -15.4797235733 0 0 0
2622 3 3 0.41 14.4592245737 3.3385985753 -14.8006781038 0 0 0
2623 3 5 -0.82 4.5906872106 -1.7917289492 -7.2701271543 0 0 0
2624 3 3 0.41 5.4680743664 -2.1487865267 -6.949720938 0 0 0
2625 3 3 0.41 4.6113877704 -2.2378999118 -8.1648125105 0 0 0
2626 3 5 -0.82 -5.9674213838 -0.4677217757 6.5154952491 0 0 0
2627 3 3 0.41 -5.0993971161 -0.8924634486 6.2584218911 0 0 0
2628 3 3 0.41 -5.800897545 0.4999684988 6.3262786412 0 0 0
2629 3 5 -0.82 -13.4742495175 -7.2344087545 -9.460452976 0 0 0
2630 3 3 0.41 -13.7764441208 -7.3963087442 -10.399827425 0 0 0
2631 3 3 0.41 -12.8132398256 -6.5146979275 -9.672678043 0 0 0
2632 3 5 -0.82 -2.6964018658 -15.1027661074 -8.4579829996 0 0 0
2633 3 3 0.41 -2.4950266289 -14.1580933009 -8.7168227813 0 0 0
2634 3 3 0.41 -3.3634024998 -15.0211023373 -7.717443393 0 0 0
2635 3 5 -0.82 -14.1496932314 5.0320185515 -8.7630599376 0 0 0
2636 3 3 0.41 -13.9537828735 4.0521800385 -8.8016945136 0 0 0
2637 3 3 0.41 -13.7302941121 5.2410832131 -9.6464363794 0 0 0
2638 3 5 -0.82 13.8916212624 -5.9514201868 -9.0614269039 0 0 0
2639 3 3 0.41 13.065726178 -6.34931615 -8.6620110229 0 0 0
2640 3 3 0.41 14.3876425753 -6.7937281763 -8.8506243305 0 0 0
2641 3 5 -0.82 -9.5018910009 -11.9325219754 0.2716927608 0 0 0
2642 3 3 0.41 -8.592855073 -12.0869617378 0.6586795795 0 0 0
2643 3 3 0.41 -9.7455106994 -11.0651613519 0.7056191223 0 0 0
2644 3 5 -0.82 -14.521444722 12.4943021051 -3.5939435364 0 0 0
2645 3 3 0.41 -13.5845848204 12.3216752016 -3.8980006113 0 0 0
2646 3 3 0.41 -15.1800312653 11.7418931894 -3.5838171965 0 0 0
2647 3 5 -0.82 12.9228209354 -6.4087118979 10.2007456963 0 0 0
2648 3 3 0.41 13.1259374639 -6.928813378 9.3711704498 0 0 0
2649 3 3 0.41 11.9534191789 -6.189451031 10.0905564945 0 0 0
2650 3 5 -0.82 13.657274438 13.7719742823 10.9452841277 0 0 0
2651 3 3 0.41 12.9175958982 14.1018607038 10.3587623644 0 0 0
2652 3 3 0.41 14.1667172457 14.5815274734 11.2369147957 0 0 0
2653 3 5 -0.82 -8.3465720885 -9.757075809 -9.8305385683 0 0 0
2654 3 3 0.41 -8.7793752893 -9.8500602483 -10.7271961752 0 0 0
2655 3 3 0.41 -8.2237622055 -10.6938194748 -9.5028402086 0 0 0
2656 3 5 -0.82 11.3483284265 -2.8531840815 14.5070168394 0 0 0
2657 3 3 0.41 12.0990781315 -3.1026183443 15.118666441 0 0 0
2658 3 3 0.41 11.9401832344 -2.5680453942 13.7531199396 0 0 0
2659 3 5 -0.82 -14.4435861875 10.5938317008 -9.1915840148 0 0 0
2660 3 3 0.41 -13.710397683 10.4164432616 -9.8480335134 0 0 0
2661 3 3 0.41 -14.5004827894 9.6210520613 -8.9670386945 0 0 0
2662 3 5 -0.82 6.4617208472 -0.55364805 13.5418557104 0 0 0
2663 3 3 0.41 7.2880339136 -0.8407384396 14.0263580662 0 0 0
2664 3 3 0.41 6.3760702333 -1.3876186871 12.99677409 0 0 0
2665 3 5 -0.82 8.2316275404 10.7946443354 -10.1137623443 0 0 0
2666 3 3 0.41 7.5258616448 11.5010351721 -10.0602499041 0 0 0
2667 3 3 0.41 7.7017935058 10.516453749 -10.9149134116 0 0 0
2668 3 5 -0.82 -14.6859465984 11.1957531813 2.6765415053 0 0 0
2669 3 3 0.41 -15.6205696839 10.8646206017 2.5469734193 0 0 0
2670 3 3 0.41 -14.0650192827 10.5655370821 3.1426261476 0 0 0
2671 3 5 -0.82 -4.385211482 5.8105379176 -11.7033627039 0 0 0
2672 3 3 0.41 -3.504362259 5.8765401895 -11.2346352074 0 0 0
2673 3 3 0.41 -4.8170458709 6.6309866033 -11.3287428877 0 0 0
2674 3 5 -0.82 10.995762067 0.1405272551 0.9529676546 0 0 0
2675 3 3 0.41 10.7277042253 0.6717781007 0.149304429 0 0 0
2676 3 3 0.41 11.8634879387 -0.3221948872 0.771591988 0 0 0
2677 3 5 -0.82 7.9288768028 9.6016761942 4.8887675289 0 0 0
2678 3 3 0.41 7.2047458671 9.3811536116 5.5421900503 0 0 0
2679 3 3 0.41 7.7898821646 10.5918317299 4.8736112956 0 0 0
2680 3 5 -0.82 -13.3853864147 5.262654881 -11.4503996156 0 0 0
2681 3 3 0.41 -12.7869659496 5.1328707321 -12.2409736307 0 0 0
2682 3 3 0.41 -14.2522215765 5.1590446391 -11.9380671433 0 0 0
2683 3 5 -0.82 12.9693416797 -13.0305801941 -1.7863530974 0 0 0
2684 3 3 0.41 13.6897281193 -13.1172265069 -2.4744613712 0 0 0
2685 3 3 0.41 12.5629574476 -13.941591835 -1.8561148306 0 0 0
2686 3 5 -0.82 1.0289792144 5.645660307 -8.9606766906 0 0 0
2687 3 3 0.41 0.8984838996 6.3090084873 -9.6974925181 0 0 0
2688 3 3 0.41 1.6343072104 5.072637071 -9.5131068627 0 0 0
2689 3 5 -0.82 3.7272431369 13.1714010576 -15.214873324 0 0 0
2690 3 3 0.41 4.3049370874 13.2098310689 -14.3995510886 0 0 0
2691 3 3 0.41 3.0705056718 12.4266918716 -15.0962917206 0 0 0
2692 3 5 -0.82 -15.6078084531 -5.2483029859 -5.2168985786 0 0 0
2693 3 3 0.41 -15.2854500858 -5.4005213242 -6.1511746937 0 0 0
2694 3 3 0.41 -14.7021617617 -5.4742842142 -4.8581590682 0 0 0
2695 3 5 -0.82 10.0382828064 -14.1826595612 -0.6518385835 0 0 0
2696 3 3 0.41 9.5498880832 -13.6112013544 -1.3112801332 0 0 0
2697 3 3 0.41 10.7406022698 -14.4992787542 -1.2893786743 0 0 0
2698 3 5 -0.82 -10.5265914948 -7.5108789901 -5.5472557449 0 0 0
2699 3 3 0.41 -10.2152295455 -8.3173061118 -6.0499354727 0 0 0
2700 3 3 0.41 -10.5424655138 -6.9708485245 -6.3887258993 0 0 0
2701 3 5 -0.82 -6.2995839953 -0.994920375 9.4391724348 0 0 0
2702 3 3 0.41 -6.2004907703 -0.805263446 8.4623573563 0 0 0
2703 3 3 0.41 -5.4685189104 -1.4710777182 9.7265088537 0 0 0
2704 3 5 -0.82 -5.5593060621 -3.270818299 6.4487042922 0 0 0
2705 3 3 0.41 -4.6626994249 -3.5163311546 6.8171834458 0 0 0
2706 3 3 0.41 -5.7152172664 -2.4378666392 6.979590363 0 0 0
2707 3 5 -0.82 -5.8848897777 3.9572668175 -10.5114961078 0 0 0
2708 3 3 0.41 -5.1787732695 4.5212042218 -10.9396684778 0 0 0
2709 3 3 0.41 -6.6793329435 4.345621458 -10.978398465 0 0 0
2710 3 5 -0.82 3.4651878136 0.2323411336 14.1267084003 0 0 0
2711 3 3 0.41 4.3361386212 -0.2588356352 14.1388335005 0 0 0
2712 3 3 0.41 3.677252489 1.2095296025 14.117269118 0 0 0
2713 3 5 -0.82 2.493716181 -5.2324267095 5.9547623572 0 0 0
2714 3 3 0.41 2.0634620275 -5.3839489858 6.8446393917 0 0 0
2715 3 3 0.41 1.8060134938 -4.8723389555 5.3243982475 0 0 0
2716 3 5 -0.82 -9.4367727542 12.8397381783 1.8876018962 0 0 0
2717 3 3 0.41 -9.9765369765 12.9637834199 1.0550006737 0 0 0
2718 3 3 0.41 -9.9060492609 13.559705417 2.398858645 0 0 0
2719 3 5 -0.82 -15.6892034444 -15.3413895182 7.1694114796 0 0 0
2720 3 3 0.41 -16.3544528787 -14.9723810562 7.8184358744 0 0 0
2721 3 3 0.41 -16.2320409145 -16.1030559726 6.8156478121 0 0 0
2722 3 5 -0.82 7.7398249455 9.6757617866 -5.1917262698 0 0 0
2723 3 3 0.41 7.6405338285 9.3483501663 -4.2520984048 0 0 0
2724 3 3 0.41 7.0386550103 10.3860051493 -5.2539588179 0 0 0
2725 3 5 -0.82 6.4754472576 12.9398053516 10.2008636828 0 0 0
2726 3 3 0.41 6.4532361058 12.6741620681 9.2370706055 0 0 0
2727 3 3 0.41 5.6821218952 12.3846585505 10.4506712381 0 0 0
2728 3 5 -0.82 -3.312936319 13.7770297772 10.0615102751 0 0 0
2729 3 3 0.41 -3.7973832107 13.2536282331 10.7624522929 0 0 0
2730 3 3 0.41 -3.6001696322 14.7070443817 10.2907006417 0 0 0
2731 3 5 -0.82 6.2726695274 -10.5835504493 2.391400308 0 0 0
2732 3 3 0.41 6.0474844084 -10.7261368925 1.4275960611 0 0 0
2733 3 3 0.41 5.4122031011 -10.3759774084 2.8566620589 0 0 0
2734 3 5 -0.82 3.5510172574 0.20692585 -8.9169364717 0 0 0
2735 3 3 0.41 3.8094210277 -0.4814348057 -8.2391871654 0 0 0
2736 3 3 0.41 3.3709060258 -0.3095802318 -9.7540375753 0 0 0
2737 3 5 -0.82 6.1802706999 11.1936305707 -11.8289976153 0 0 0
2738 3 3 0.41 6.7075052169 11.003752079 -12.6572046714 0 0 0
2739 3 3 0.41 5.2226407268 10.908618713 -11.8698667655 0 0 0
2740 3 5 -0.82 9.7025624192 -12.1777101527 -10.6463385555 0 0 0
2741 3 3 0.41 10.2349961217 -11.8629960763 -9.860572963 0 0 0
2742 3 3 0.41 10.5068951948 -12.5110349586 -11.1381737519 0 0 0
2743 3 5 -0.82 10.7393904726 -1.9903873905 6.6029934508 0 0 0
2744 3 3 0.41 10.82577526 -2.9809295845 6.7093929808 0 0 0
2745 3 3 0.41 9.7495647303 -1.8681675211 6.6755608873 0 0 0
2746 3 5 -0.82 -0.318230776 -2.1383313795 11.1314790159 0 0 0
2747 3 3 0.41 0.0532783924 -1.6654107266 11.9304058039 0 0 0
2748 3 3 0.41 -0.0566834436 -3.1009519639 11.2015689003 0 0 0
2749 3 5 -0.82 -14.1251735325 -0.8330529025 -4.7438723245 0 0 0
2750 3 3 0.41 -14.3372623123 -0.776122927 -5.7194412652 0 0 0
2751 3 3 0.41 -15.052320242 -0.59349353 -4.4558314362 0 0 0
2752 3 5 -0.82 4.3455967858 -5.2278095324 10.0712352503 0 0 0
2753 3 3 0.41 4.5001085755 -5.8349915001 10.8506024705 0 0 0
2754 3 3 0.41 4.1957175033 -4.2917006006 10.3893448683 0 0 0
2755 3 5 -0.82 -12.2162405142 7.1822882851 -8.2211170254 0 0 0
2756 3 3 0.41 -13.0498428335 7.0416790789 -7.6869888384 0 0 0
2757 3 3 0.41 -11.6091433017 7.2079507777 -7.4269311733 0 0 0
2758 3 5 -0.82 -0.7058174958 2.5136138532 13.6552551181 0 0 0
2759 3 3 0.41 -0.6233908984 2.342673836 14.6370607978 0 0 0
2760 3 3 0.41 -1.5957717909 2.1575047197 13.3704283531 0 0 0
2761 3 5 -0.82 1.9271020613 -6.5594117214 10.6006557881 0 0 0
2762 3 3 0.41 1.9254953359 -7.5576798482 10.6591135134 0 0 0
2763 3 3 0.41 2.8700140359 -6.4287982233 10.294365078 0 0 0
2764 3 5 -0.82 -6.216604872 7.868187512 4.5604515586 0 0 0
2765 3 3 0.41 -6.6081721563 7.4207089535 3.7564647731 0 0 0
2766 3 3 0.41 -6.5438760046 8.8088391814 4.4708687779 0 0 0
2767 3 5 -0.82 3.6980983778 5.1014745709 -11.6128761409 0 0 0
2768 3 3 0.41 3.8204156889 5.6348318125 -10.7759022436 0 0 0
2769 3 3 0.41 4.64702319 5.2578228627 -11.8868372002 0 0 0
2770 3 5 -0.82 9.3792919758 8.4218173245 12.7399018665 0 0 0
2771 3 3 0.41 9.428515951 7.4515044722 12.5031988959 0 0 0
2772 3 3 0.41 10.3437005112 8.4592178871 12.4782250961 0 0 0
2773 3 5 -0.82 12.852951837 -12.696451793 11.6308706365 0 0 0
2774 3 3 0.41 12.5528239079 -12.5155255868 10.6943091429 0 0 0
2775 3 3 0.41 13.7610395318 -12.3297353706 11.4287498929 0 0 0
2776 3 5 -0.82 1.1744905241 -12.995895226 7.0800955672 0 0 0
2777 3 3 0.41 1.9712533355 -13.5963986215 7.1473387944 0 0 0
2778 3 3 0.41 1.249097659 -12.7771568737 6.1071904998 0 0 0
2779 3 5 -0.82 -8.9481588352 0.0573371736 0.9192765491 0 0 0
2780 3 3 0.41 -9.5293566499 0.2061050455 1.7192980876 0 0 0
2781 3 3 0.41 -8.0109643376 0.2579778668 1.2045248536 0 0 0
2782 3 5 -0.82 -11.3601122014 14.8555289316 -15.6161451511 0 0 0
2783 3 3 0.41 -10.6865668404 14.75258445 -16.3480577869 0 0 0
2784 3 3 0.41 -11.5362040313 13.9103000383 -15.3413893205 0 0 0
2785 3 5 -0.82 -7.7861097038 0.9327711118 11.0796037908 0 0 0
2786 3 3 0.41 -8.1042400116 1.5632963373 10.3716575971 0 0 0
2787 3 3 0.41 -7.1471061602 0.3164179091 10.6194511114 0 0 0
2788 3 5 -0.82 1.8768465761 -12.8927214784 12.0655083201 0 0 0
2789 3 3 0.41 2.0964574307 -12.2278147116 11.3516264314 0 0 0
2790 3 3 0.41 1.8526717628 -12.4330412279 12.9532394167 0 0 0
2791 3 5 -0.82 -14.9386059471 13.142250728 4.8090246205 0 0 0
2792 3 3 0.41 -15.0266396745 12.412654853 4.1308678382 0 0 0
2793 3 3 0.41 -15.2532455305 12.5721162152 5.5679088975 0 0 0
2794 3 5 -0.82 -6.262552599 -8.8775532899 -2.1351664897 0 0 0
2795 3 3 0.41 -5.8689994226 -9.6183947445 -1.5908990894 0 0 0
2796 3 3 0.41 -5.78648767 -8.07422643 -1.7774165629 0 0 0
2797 3 5 -0.82 -0.9757849242 -13.762374198 -15.1793255818 0 0 0
2798 3 3 0.41 -0.7402968239 -13.1918093263 -14.3925864034 0 0 0
2799 3 3 0.41 -0.5180655238 -13.1478583612 -15.8218375753 0 0 0
2800 3 5 -0.82 0.7365706773 1.5085245153 -11.5026866485 0 0 0
2801 3 3 0.41 1.5858554406 1.957308544 -11.7806534998 0 0 0
2802 3 3 0.41 0.9385706731 0.5713175793 -11.7869332591 0 0 0
2803 3 5 -0.82 -1.3816327392 11.6683989407 12.3266131762 0 0 0
2804 3 3 0.41 -0.9356726535 12.0405159281 13.1406196753 0 0 0
2805 3 3 0.41 -2.2830531295 11.9500167335 12.6553831177 0 0 0
2806 3 5 -0.82 13.7407436278 7.187282909 12.5268739394 0 0 0
2807 3 3 0.41 13.4533151968 6.8489400897 13.4229022219 0 0 0
2808 3 3 0.41 13.5207502186 6.3208001852 12.0788025826 0 0 0
2809 3 5 -0.82 -7.5940289921 5.6061253582 0.6757722284 0 0 0
2810 3 3 0.41 -7.6902194855 6.554108414 0.3724038731 0 0 0
2811 3 3 0.41 -6.7045248641 5.6159288108 1.1325479709 0 0 0
2812 3 5 -0.82 7.1516598804 -4.0581858531 -10.8904043988 0 0 0
2813 3 3 0.41 6.4660902801 -4.0962499876 -10.1634227416 0 0 0
2814 3 3 0.41 7.2403235177 -4.9715280821 -11.2877735432 0 0 0
2815 3 5 -0.82 12.0908111363 -0.9594213729 -12.0481147045 0 0 0
2816 3 3 0.41 12.4949665816 -0.63179117 -12.9020898615 0 0 0
2817 3 3 0.41 12.8435236751 -1.5154276467 -11.6956399357 0 0 0
2818 3 5 -0.82 2.0263103453 11.3514941478 -1.2109466547 0 0 0
2819 3 3 0.41 1.8277156612 10.4734691748 -1.6463663252 0 0 0
2820 3 3 0.41 2.7093586399 11.8821468588 -1.7127530727 0 0 0
2821 3 5 -0.82 -14.4337462268 -13.458298525 9.0017946794 0 0 0
2822 3 3 0.41 -14.3527667226 -12.8944620076 8.179913344 0 0 0
2823 3 3 0.41 -14.5791115534 -14.213499262 8.3626564677 0 0 0
2824 3 5 -0.82 -5.3122486818 -13.665514392 14.9317868172 0 0 0
2825 3 3 0.41 -4.7956180521 -14.4762277298 15.2070941607 0 0 0
2826 3 3 0.41 -4.8850997069 -13.1266280755 14.2057684794 0 0 0
2827 3 5 -0.82 -15.7549615969 5.9117316103 -12.6806202303 0 0 0
2828 3 3 0.41 -16.1875724006 5.3225566971 -13.3630270766 0 0 0
2829 3 3 0.41 -15.2930192797 6.5759293462 -13.2683342532 0 0 0
2830 3 5 -0.82 2.1544574323 12.1672307195 6.7062973391 0 0 0
2831 3 3 0.41 1.3138703104 12.4867877711 7.1436244888 0 0 0
2832 3 3 0.41 2.4490923301 11.5637940438 7.4472504266 0 0 0
2833 3 5 -0.82 12.5677480889 -12.6655262286 1.8247674922 0 0 0
2834 3 3 0.41 11.7554912067 -12.496978419 1.2663883263 0 0 0
2835 3 3 0.41 13.2451505065 -12.0052772617 1.500492146 0 0 0
2836 3 5 -0.82 13.2529322101 2.561617537 10.4400619153 0 0 0
2837 3 3 0.41 13.0867488414 1.5787986962 10.3600175601 0 0 0
2838 3 3 0.41 13.2599182219 2.9614818684 9.5235375643 0 0 0
2839 3 5 -0.82 -3.1001925139 10.235648412 -2.0406035746 0 0 0
2840 3 3 0.41 -2.2072651921 10.2830905991 -2.4882498156 0 0 0
2841 3 3 0.41 -3.7255618047 10.6350272989 -2.710951851 0 0 0
2842 3 5 -0.82 1.1022222072 -4.6861208137 -9.9363708059 0 0 0
2843 3 3 0.41 0.3445438306 -4.2105703917 -10.3832858611 0 0 0
2844 3 3 0.41 1.2012096208 -4.2271578768 -9.0534714685 0 0 0
2845 3 5 -0.82 8.4190669066 -13.1327466072 2.2025818153 0 0 0
2846 3 3 0.41 8.6971780119 -13.3744973781 1.2729756873 0 0 0
2847 3 3 0.41 8.8725926852 -12.2552420263 2.3583284468 0 0 0
2848 3 5 -0.82 10.8310206794 0.1779548767 8.8650562189 0 0 0
2849 3 3 0.41 10.4341569367 0.2607618497 9.7791673027 0 0 0
2850 3 3 0.41 10.3896050526 -0.6649746646 8.5575194627 0 0 0
2851 3 5 -0.82 -10.6704120613 9.7360582846 0.8590475177 0 0 0
2852 3 3 0.41 -10.2305975447 10.5103586224 1.3139968653 0 0 0
2853 3 3 0.41 -10.141970484 8.9206160834 1.0951840547 0 0 0
2854 3 5 -0.82 8.1898182874 5.5320920895 -4.8347495968 0 0 0
2855 3 3 0.41 8.3683854838 4.8127662738 -4.1634517225 0 0 0
2856 3 3 0.41 8.2005304844 4.9342784595 -5.6362871823 0 0 0
2857 3 5 -0.82 10.4696142396 -2.3514716775 -1.77634081 0 0 0
2858 3 3 0.41 11.4636983521 -2.4594014545 -1.7660926323 0 0 0
2859 3 3 0.41 10.3175921717 -2.3806780986 -0.7884167894 0 0 0
2860 3 5 -0.82 -1.4282788646 -14.3757553175 4.7979852638 0 0 0
2861 3 3 0.41 -2.3171921819 -14.7939470121 4.6111526382 0 0 0
2862 3 3 0.41 -1.4433249232 -14.0157500928 5.7307917707 0 0 0
2863 3 5 -0.82 10.2996726145 2.5557715098 11.8228645212 0 0 0
2864 3 3 0.41 10.0260381655 2.541552083 12.7845711807 0 0 0
2865 3 3 0.41 10.5164434125 1.5873615276 11.699781752 0 0 0
2866 3 5 -0.82 -15.0886578575 -3.5204267445 -0.3668736764 0 0 0
2867 3 3 0.41 -15.1710118031 -3.0896406732 -1.2655384765 0 0 0
2868 3 3 0.41 -15.3280392009 -4.4352406532 -0.6920955843 0 0 0
2869 3 5 -0.82 -4.3547566254 -13.1593922054 -11.7009559543 0 0 0
2870 3 3 0.41 -4.7795593028 -12.4453581795 -12.2574224461 0 0 0
2871 3 3 0.41 -3.786278211 -12.6345083141 -11.0674841709 0 0 0
2872 3 5 -0.82 -13.2808304903 -14.9434999464 -7.777748147 0 0 0
2873 3 3 0.41 -12.52714867 -14.7954431665 -8.4180604263 0 0 0
2874 3 3 0.41 -13.0950536384 -15.7292043749 -7.1877375191 0 0 0
2875 3 5 -0.82 -13.8093469609 -3.0020221485 6.001939068 0 0 0
2876 3 3 0.41 -14.7389229145 -2.7647917966 5.7198614102 0 0 0
2877 3 3 0.41 -13.7180104195 -2.3213161362 6.7287506065 0 0 0
2878 3 5 -0.82 -14.3641052776 -5.9605590371 14.1652424509 0 0 0
2879 3 3 0.41 -14.8539425796 -5.8896739239 15.0341455275 0 0 0
2880 3 3 0.41 -14.354404126 -6.9485937083 14.0114528688 0 0 0
2881 3 5 -0.82 -11.0410487199 7.1906375768 -6.033152469 0 0 0
2882 3 3 0.41 -10.0579081302 7.3552721714 -5.9538564081 0 0 0
2883 3 3 0.41 -11.3244288748 6.5476103163 -5.3216972846 0 0 0
2884 3 5 -0.82 14.1505307797 -9.1415830035 -12.4793717356 0 0 0
2885 3 3 0.41 14.3171882993 -8.1608924753 -12.3772468164 0 0 0
2886 3 3 0.41 14.943362529 -9.3687818029 -13.0448407874 0 0 0
2887 3 5 -0.82 3.7563953149 8.4356367961 -10.2818932647 0 0 0
2888 3 3 0.41 3.738025186 8.9812662573 -11.119692655 0 0 0
2889 3 3 0.41 2.863249685 8.0244930521 -10.464127714 0 0 0
2890 3 5 -0.82 10.2447383795 1.9955338437 -5.9263943567 0 0 0
2891 3 3 0.41 10.514450377 2.8943792178 -6.2717771348 0 0 0
2892 3 3 0.41 11.2188173238 1.8767838218 -5.7339740331 0 0 0
2893 3 5 -0.82 -0.333078663 -3.3933087234 1.0934275499 0 0 0
2894 3 3 0.41 -0.3430482687 -2.973020112 2.0007397725 0 0 0
2895 3 3 0.41 -1.282259046 -3.410252489 0.7792188165 0 0 0
2896 3 5 -0.82 7.9681933181 14.38770005 0.6730348985 0 0 0
2897 3 3 0.41 7.568053348 15.3041143359 0.6786366282 0 0 0
2898 3 3 0.41 7.2318022509 13.7555972896 0.4319310212 0 0 0
2899 3 5 -0.82 6.2217834752 0.9507470129 -14.8471258711 0 0 0
2900 3 3 0.41 6.5001134922 1.2220482639 -15.768475418 0 0 0
2901 3 3 0.41 6.4658198066 1.7320410904 -14.2726844505 0 0 0
2902 3 5 -0.82 -7.1430707129 1.9187535942 3.6348641354 0 0 0
2903 3 3 0.41 -6.5474950217 1.9932875664 2.8350568997 0 0 0
2904 3 3 0.41 -6.5761337612 2.3276792927 4.3499300823 0 0 0
2905 3 5 -0.82 10.7563547736 -2.9360451442 -6.1996874074 0 0 0
2906 3 3 0.41 10.4438913575 -2.1913895332 -5.6099318217 0 0 0
2907 3 3 0.41 11.4997758437 -2.5101345718 -6.7153250712 0 0 0
2908 3 5 -0.82 14.2964864653 -6.098904292 4.9572126397 0 0 0
2909 3 3 0.41 13.3594734313 -6.4124431778 5.1110199525 0 0 0
2910 3 3 0.41 14.4276425789 -5.6345707797 5.8330835444 0 0 0
2911 3 5 -0.82 -7.0590895425 14.7843901273 0.9184090965 0 0 0
2912 3 3 0.41 -6.6331192223 15.3380784443 0.2029120932 0 0 0
2913 3 3 0.41 -7.6015483951 14.0169703794 0.576703824 0 0 0
2914 3 5 -0.82 -10.9844792591 4.4903906618 -8.1997617784 0 0 0
2915 3 3 0.41 -10.457641598 4.1639152123 -8.984499143 0 0 0
2916 3 3 0.41 -11.3595416211 5.3655350866 -8.5053886768 0 0 0
2917 3 5 -0.82 2.2007456308 10.8053663597 9.3292589333 0 0 0
2918 3 3 0.41 1.3761859911 10.2402840306 9.3564791753 0 0 0
2919 3 3 0.41 2.7406024009 9.9655562113 9.3861089608 0 0 0
2920 3 5 -0.82 11.7323137831 11.27883431 5.9574776625 0 0 0
2921 3 3 0.41 11.2434830952 10.5290705488 5.5115438655 0 0 0
2922 3 3 0.41 11.5266725207 12.0913184927 5.4120066643 0 0 0
2923 3 5 -0.82 5.5449215749 -0.7315013048 8.0152258019 0 0 0
2924 3 3 0.41 5.3060805658 -1.2232668735 7.1779210967 0 0 0
2925 3 3 0.41 4.7790528588 -0.8769995938 8.6415101315 0 0 0
2926 3 5 -0.82 5.4380947788 1.6813216355 2.9812761689 0 0 0
2927 3 3 0.41 6.203690722 1.9381550347 2.3914824911 0 0 0
2928 3 3 0.41 5.8539171957 1.9655250641 3.8451498462 0 0 0
2929 3 5 -0.82 5.0534736981 -6.8844873885 -10.809283123 0 0 0
2930 3 3 0.41 4.8678318162 -7.8595902289 -10.9303965972 0 0 0
2931 3 3 0.41 5.9213390196 -6.7205053107 -11.2781939521 0 0 0
2932 3 5 -0.82 -3.1764023752 9.4182295037 2.7204225631 0 0 0
2933 3 3 0.41 -2.2803591241 9.7872930921 2.9671117068 0 0 0
2934 3 3 0.41 -3.7214129049 9.9171733358 3.3942001721 0 0 0
2935 3 5 -0.82 -13.5431314195 8.4698076631 -0.0518305662 0 0 0
2936 3 3 0.41 -12.9924676545 9.2439009267 0.2604285967 0 0 0
2937 3 3 0.41 -13.2221916492 7.7796328867 0.596716789 0 0 0
2938 3 5 -0.82 3.0280960215 8.2297706248 -14.2286204095 0 0 0
2939 3 3 0.41 2.8515279737 7.2455970346 -14.2150536556 0 0 0
2940 3 3 0.41 2.0815850176 8.5443506682 -14.300129294 0 0 0
2941 3 5 -0.82 1.6528683423 9.038727665 -2.6050318107 0 0 0
2942 3 3 0.41 1.2823005645 8.3448314633 -3.2224011563 0 0 0
2943 3 3 0.41 2.441913629 9.3792599381 -3.1163082702 0 0 0
2944 3 5 -0.82 8.2334413429 2.4864246425 -2.881260578 0 0 0
2945 3 3 0.41 7.8803485447 2.079160755 -3.7235303947 0 0 0
2946 3 3 0.41 7.4178931005 2.6549412927 -2.3276880533 0 0 0
2947 3 5 -0.82 5.3885054368 -1.7193747513 -0.8357219483 0 0 0
2948 3 3 0.41 5.3443276407 -0.7435462767 -0.6217969647 0 0 0
2949 3 3 0.41 4.5949310971 -1.9577385633 -1.3955263878 0 0 0
2950 3 5 -0.82 1.9012573292 3.1988504796 -4.1392197386 0 0 0
2951 3 3 0.41 2.4633878184 2.6206191121 -3.5479366578 0 0 0
2952 3 3 0.41 1.9318895439 4.0862533385 -3.6792891344 0 0 0
2953 3 5 -0.82 -11.3912178074 -11.8942609365 6.9150436056 0 0 0
2954 3 3 0.41 -11.7619411827 -11.3398063084 6.1699923644 0 0 0
2955 3 3 0.41 -11.8870045261 -11.6983122674 7.7610677334 0 0 0
2956 3 5 -0.82 13.6640484379 4.8878202058 3.5381339429 0 0 0
2957 3 3 0.41 12.9015243786 5.520724471 3.4041673911 0 0 0
2958 3 3 0.41 14.3945345402 5.4790939295 3.1964582685 0 0 0
2959 3 5 -0.82 -6.8669573799 4.9873716686 4.1615510514 0 0 0
2960 3 3 0.41 -7.8067314027 4.6584784657 4.0687559045 0 0 0
2961 3 3 0.41 -6.8574067151 5.0421455273 5.1599826386 0 0 0
2962 3 5 -0.82 -6.0423512878 -10.4267407666 -5.8356955426 0 0 0
2963 3 3 0.41 -5.6877086822 -11.1757428732 -6.3953223772 0 0 0
2964 3 3 0.41 -6.5450904794 -9.8619087284 -6.4900462279 0 0 0
2965 3 5 -0.82 13.2103688593 15.4432637888 -8.543113247 0 0 0
2966 3 3 0.41 13.3477998158 16.3563045261 -8.1591505844 0 0 0
2967 3 3 0.41 12.2337910147 15.2916562651 -8.3905745884 0 0 0
2968 3 5 -0.82 14.2995149989 -6.4177755376 1.6306566783 0 0 0
2969 3 3 0.41 13.8218839596 -6.0740996245 0.8221316496 0 0 0
2970 3 3 0.41 13.5435878329 -6.9466394594 2.0164471547 0 0 0
2971 3 5 -0.82 -11.6328993373 4.6047474326 0.3873044009 0 0 0
2972 3 3 0.41 -12.3313017716 3.9540773694 0.0892770134 0 0 0
2973 3 3 0.41 -10.8311405302 4.2471135694 -0.0914832705 0 0 0
2974 3 5 -0.82 13.100469637 -8.8862891209 0.1684896078 0 0 0
2975 3 3 0.41 12.7156125731 -7.9736025334 0.0312106862 0 0 0
2976 3 3 0.41 12.3424919915 -9.5317172649 0.2625658347 0 0 0
2977 3 5 -0.82 -10.1630447347 -12.3289986446 -13.6650509356 0 0 0
2978 3 3 0.41 -10.6081397403 -12.332460526 -14.5605034916 0 0 0
2979 3 3 0.41 -9.481259681 -13.0520562167 -13.7760182582 0 0 0
2980 3 5 -0.82 -1.9997429874 -11.6396282052 10.0990101168 0 0 0
2981 3 3 0.41 -2.9835071403 -11.7320696525 9.9453239926 0 0 0
2982 3 3 0.41 -1.8826088916 -12.2358899701 10.8931817032 0 0 0
2983 3 5 -0.82 2.4219144536 -11.8222100267 14.8231983916 0 0 0
2984 3 3 0.41 3.0557042068 -12.5180215175 15.1610056732 0 0 0
2985 3 3 0.41 3.0936634332 -11.0833583414 14.8761980694 0 0 0
2986 3 5 -0.82 7.0579417636 -4.889257999 11.3213290714 0 0 0
2987 3 3 0.41 6.272524257 -5.4692215424 11.1051845308 0 0 0
2988 3 3 0.41 7.2790102703 -5.385834422 12.1606724571 0 0 0
2989 3 5 -0.82 3.4319832391 15.3077351377 8.9996047832 0 0 0
2990 3 3 0.41 3.4768843229 15.6403735675 9.9415669593 0 0 0
2991 3 3 0.41 2.7284198716 14.6250587527 9.1968576734 0 0 0
2992 3 5 -0.82 10.1420523335 -0.5092562437 -4.7676302271 0 0 0
2993 3 3 0.41 9.6247081384 0.1398093948 -5.3253273031 0 0 0
2994 3 3 0.41 10.7580797594 0.1743046884 -4.3762068988 0 0 0
2995 3 5 -0.82 -8.0889617888 -14.8729174323 -3.6884291214 0 0 0
2996 3 3 0.41 -9.0574686495 -14.941984265 -3.9275563638 0 0 0
2997 3 3 0.41 -8.0388229335 -13.8791711714 -3.7879842227 0 0 0
2998 3 5 -0.82 -7.5255873712 0.8186644676 -11.483558274 0 0 0
2999 3 3 0.41 -7.507658136 0.8492618251 -10.4842088577 0 0 0
3000 3 3 0.41 -6.694876105 1.3358909199 -11.6893563335 0 0 0

Bonds

1 1 1237 1238
2 1 1237 1239
3 1 2317 2318
4 1 2317 2319
5 1 127 128
6 1 127 129
7 1 2548 2549
8 1 2548 2550
9 1 358 359
10 1 358 360
11 1 2629 2630
12 1 2629 2631
13 1 2251 2252
14 1 2251 2253
15 1 967 968
16 1 967 969
17 1 661 662
18 1 661 663
19 1 1825 1826
20 1 1825 1827
21 1 757 758
22 1 757 759
23 1 679 680
24 1 679 681
25 1 2698 2699
26 1 2698 2700
27 1 2653 2654
28 1 2653 2655
29 1 2152 2153
30 1 2152 2154
31 1 1072 1073
32 1 1072 1074
33 1 811 812
34 1 811 813
35 1 2386 2387
36 1 2386 2388
37 1 1354 1355
38 1 1354 1356
39 1 535 536
40 1 535 537
41 1 667 668
42 1 667 669
43 1 1531 1532
44 1 1531 1533
45 1 2596 2597
46 1 2596 2598
47 1 2065 2066
48 1 2065 2067
49 1 1174 1175
50 1 1174 1176
51 1 2008 2009
52 1 2008 2010
53 1 277 278
54 1 277 279
55 1 1066 1067
56 1 1066 1068
57 1 1477 1478
58 1 1477 1479
59 1 1582 1583
60 1 1582 1584
61 1 2560 2561
62 1 2560 2562
63 1 2962 2963
64 1 2962 2964
65 1 4 5
66 1 4 6
67 1 1039 1040
68 1 1039 1041
69 1 547 548
70 1 547 549
71 1 2533 2534
72 1 2533 2535
73 1 514 515
74 1 514 516
75 1 1381 1382
76 1 1381 1383
77 1 2173 2174
78 1 2173 2175
79 1 1480 1481
80 1 1480 1482
81 1 142 143
82 1 142 144
83 1 2794 2795
84 1 2794 2796
85 1 1228 1229
86 1 1228 1230
87 1 1057 1058
88 1 1057 1059
89 1 2692 2693
90 1 2692 2694
91 1 2224 2225
92 1 2224 2226
93 1 460 461
94 1 460 462
95 1 784 785
96 1 784 786
97 1 727 728
98 1 727 729
99 1 1186 1187
100 1 1186 1188
101 1 1342 1343
102 1 1342 1344
103 1 688 689
104 1 688 690
105 1 2872 2873
106 1 2872 2874
107 1 1408 1409
108 1 1408 1410
109 1 1618 1619
110 1 1618 1620
111 1 211 212
112 1 211 213
113 1 1537 1538
114 1 1537 1539
115 1 430 431
116 1 430 432
117 1 1501 1502
118 1 1501 1503
119 1 1666 1667
120 1 1666 1668
121 1 901 902
122 1 901 903
123 1 1735 1736
124 1 1735 1737
125 1 2869 2870
126 1 2869 2871
127 1 2236 2237
128 1 2236 2238
129 1 1570 1571
130 1 1570 1572
131 1 2977 2978
132 1 2977 2979
133 1 235 236
134 1 235 237
135 1 1321 1322
136 1 1321 1323
137 1 2257 2258
138 1 2257 2259
139 1 202 203
140 1 202 204
141 1 2584 2585
142 1 2584 2586
143 1 2467 2468
144 1 2467 2469
145 1 301 302
146 1 301 303
147 1 1294 1295
148 1 1294 1296
149 1 1498 1499
150 1 1498 1500
151 1 979 980
152 1 979 981
153 1 1693 1694
154 1 1693 1695
155 1 76 77
156 1 76 78
157 1 274 275
158 1 274 276
159 1 2416 2417
160 1 2416 2418
161 1 193 194
162 1 193 195
163 1 379 380
164 1 379 381
165 1 850 851
166 1 850 852
167 1 2632 2633
168 1 2632 2634
169 1 2599 2600
170 1 2599 2601
171 1 1363 1364
172 1 1363 1365
173 1 2209 2210
174 1 2209 2211
175 1 2506 2507
176 1 2506 2508
177 1 1621 1622
178 1 1621 1623
179 1 970 971
180 1 970 972
181 1 2947 2948
182 1 2947 2949
183 1 2272 2273
184 1 2272 2274
185 1 229 230
186 1 229 231
187 1 1993 1994
188 1 1993 1995
189 1 772 773
190 1 772 774
191 1 994 995
192 1 994 996
193 1 2398 2399
194 1 2398 2400
195 1 2614 2615
196 1 2614 2616
197 1 904 905
198 1 904 906
199 1 2128 2129
200 1 2128 2130
201 1 1462 1463
202 1 1462 1464
203 1 2086 2087
204 1 2086 2088
205 1 100 101
206 1 100 102
207 1 2905 2906
208 1 2905 2907
209 1 1471 1472
210 1 1471 1473
211 1 1249 1250
212 1 1249 1251
213 1 1885 1886
214 1 1885 1887
215 1 1150 1151
216 1 1150 1152
217 1 1909 1910
218 1 1909 1911
219 1 2401 2402
220 1 2401 2403
221 1 1048 1049
222 1 1048 1050
223 1 1654 1655
224 1 1654 1656
225 1 1450 1451
226 1 1450 1452
227 1 406 407
228 1 406 408
229 1 337 338
230 1 337 339
231 1 2047 2048
232 1 2047 2049
233 1 445 446
234 1 445 447
235 1 2137 2138
236 1 2137 2139
237 1 382 383
238 1 382 384
239 1 1162 1163
240 1 1162 1164
241 1 40 41
242 1 40 42
243 1 1201 1202
244 1 1201 1203
245 1 136 137
246 1 136 138
247 1 1798 1799
248 1 1798 1800
249 1 985 986
250 1 985 987
251 1 2842 2843
252 1 2842 2844
253 1 2545 2546
254 1 2545 2547
255 1 1468 1469
256 1 1468 1470
257 1 1333 1334
258 1 1333 1335
259 1 937 938
260 1 937 939
261 1 2365 2366
262 1 2365 2367
263 1 1105 1106
264 1 1105 1107
265 1 2239 2240
266 1 2239 2241
267 1 1303 1304
268 1 1303 1305
269 1 652 653
270 1 652 654
271 1 802 803
272 1 802 804
273 1 988 989
274 1 988 990
275 1 2227 2228
276 1 2227 2229
277 1 511 512
278 1 511 513
279 1 733 734
280 1 733 735
281 1 1999 2000
282 1 1999 2001
283 1 2419 2420
284 1 2419 2421
285 1 1699 1700
286 1 1699 1701
287 1 1633 1634
288 1 1633 1635
289 1 1642 1643
290 1 1642 1644
291 1 2623 2624
292 1 2623 2625
293 1 2740 2741
294 1 2740 2742
295 1 259 260
296 1 259 261
297 1 2929 2930
298 1 2929 2931
299 1 1189 1190
300 1 1189 1191
301 1 70 71
302 1 70 72
303 1 973 974
304 1 973 975
305 1 2857 2858
306 1 2857 2859
307 1 2812 2813
308 1 2812 2814
309 1 1900 1901
310 1 1900 1902
311 1 2215 2216
312 1 2215 2217
313 1 619 620
314 1 619 621
315 1 58 59
316 1 58 60
317 1 160 161
318 1 160 162
319 1 97 98
320 1 97 99
321 1 2134 2135
322 1 2134 2136
323 1 2440 2441
324 1 2440 2442
325 1 493 494
326 1 493 495
327 1 649 650
328 1 649 651
329 1 1069 1070
330 1 1069 1071
331 1 1327 1328
332 1 1327 1329
333 1 2455 2456
334 1 2455 2457
335 1 2278 2279
336 1 2278 2280
337 1 2350 2351
338 1 2350 2352
339 1 604 605
340 1 604 606
341 1 2338 2339
342 1 2338 2340
343 1 322 323
344 1 322 324
345 1 325 326
346 1 325 327
347 1 2992 2993
348 1 2992 2994
349 1 2392 2393
350 1 2392 2394
351 1 2002 2003
352 1 2002 2004
353 1 463 464
354 1 463 465
355 1 1252 1253
356 1 1252 1254
357 1 2494 2495
358 1 2494 2496
359 1 2032 2033
360 1 2032 2034
361 1 1444 1445
362 1 1444 1446
363 1 2041 2042
364 1 2041 2043
365 1 2434 2435
366 1 2434 2436
367 1 1273 1274
368 1 1273 1275
369 1 2233 2234
370 1 2233 2235
371 1 25 26
372 1 25 27
373 1 2797 2798
374 1 2797 2799
375 1 1276 1277
376 1 1276 1278
377 1 1762 1763
378 1 1762 1764
379 1 1528 1529
380 1 1528 1530
381 1 1384 1385
382 1 1384 1386
383 1 1720 1721
384 1 1720 1722
385 1 1060 1061
386 1 1060 1062
387 1 760 761
388 1 760 762
389 1 334 335
390 1 334 336
391 1 2050 2051
392 1 2050 2052
393 1 2884 2885
394 1 2884 2886
395 1 1009 1010
396 1 1009 1011
397 1 2683 2684
398 1 2683 2685
399 1 1300 1301
400 1 1300 1302
401 1 1372 1373
402 1 1372 1374
403 1 892 893
404 1 892 894
405 1 1291 1292
406 1 1291 1293
407 1 1513 1514
408 1 1513 1515
409 1 1921 1922
410 1 1921 1923
411 1 1873 1874
412 1 1873 1875
413 1 1198 1199
414 1 1198 1200
415 1 1378 1379
416 1 1378 1380
417 1 1639 1640
418 1 1639 1641
419 1 2638 2639
420 1 2638 2640
421 1 1429 1430
422 1 1429 1431
423 1 2458 2459
424 1 2458 2460
425 1 2581 2582
426 1 2581 2583
427 1 1849 1850
428 1 1849 1851
429 1 871 872
430 1 871 873
431 1 1096 1097
432 1 1096 1098
433 1 2749 2750
434 1 2749 2751
435 1 2197 2198
436 1 2197 2199
437 1 1525 1526
438 1 1525 1527
439 1 1738 1739
440 1 1738 1740
441 1 139 140
442 1 139 141
443 1 1234 1235
444 1 1234 1236
445 1 55 56
446 1 55 57
447 1 2200 2201
448 1 2200 2202
449 1 2815 2816
450 1 2815 2817
451 1 184 185
452 1 184 186
453 1 2569 2570
454 1 2569 2571
455 1 1936 1937
456 1 1936 1938
457 1 1366 1367
458 1 1366 1368
459 1 1813 1814
460 1 1813 1815
461 1 1222 1223
462 1 1222 1224
463 1 1690 1691
464 1 1690 1692
465 1 2590 2591
466 1 2590 2592
467 1 874 875
468 1 874 876
469 1 2101 2102
470 1 2101 2103
471 1 2695 2696
472 1 2695 2697
473 1 1540 1541
474 1 1540 1542
475 1 1330 1331
476 1 1330 1332
477 1 364 365
478 1 364 366
479 1 1432 1433
480 1 1432 1434
481 1 1948 1949
482 1 1948 1950
483 1 553 554
484 1 553 555
485 1 1837 1838
486 1 1837 1839
487 1 1906 1907
488 1 1906 1908
489 1 2995 2996
490 1 2995 2997
491 1 2044 2045
492 1 2044 2046
493 1 1954 1955
494 1 1954 1956
495 1 130 131
496 1 130 132
497 1 1129 1130
498 1 1129 1131
499 1 2578 2579
500 1 2578 2580
501 1 163 164
502 1 163 165
503 1 1759 1760
504 1 1759 1761
505 1 655 656
506 1 655 657
507 1 370 371
508 1 370 372
509 1 2383 2384
510 1 2383 2385
511 1 427 428
512 1 427 429
513 1 1318 1319
514 1 1318 1320
515 1 2953 2954
516 1 2953 2955
517 1 1552 1553
518 1 1552 1554
519 1 2353 2354
520 1 2353 2355
521 1 1390 1391
522 1 1390 1392
523 1 310 311
524 1 310 312
525 1 1789 1790
526 1 1789 1791
527 1 2176 2177
528 1 2176 2178
529 1 1270 1271
530 1 1270 1272
531 1 283 284
532 1 283 285
533 1 1111 1112
534 1 1111 1113
535 1 2452 2453
536 1 2452 2454
537 1 2080 2081
538 1 2080 2082
539 1 2704 2705
540 1 2704 2706
541 1 1282 1283
542 1 1282 1284
543 1 1765 1766
544 1 1765 1767
545 1 2140 2141
546 1 2140 2142
547 1 1522 1523
548 1 1522 1524
549 1 1324 1325
550 1 1324 1326
551 1 763 764
552 1 763 765
553 1 709 710
554 1 709 711
555 1 829 830
556 1 829 831
557 1 1423 1424
558 1 1423 1425
559 1 1576 1577
560 1 1576 1578
561 1 2344 2345
562 1 2344 2346
563 1 94 95
564 1 94 96
565 1 481 482
566 1 481 483
567 1 457 458
568 1 457 459
569 1 367 368
570 1 367 369
571 1 2377 2378
572 1 2377 2379
573 1 1723 1724
574 1 1723 1725
575 1 1603 1604
576 1 1603 1605
577 1 1204 1205
578 1 1204 1206
579 1 1933 1934
580 1 1933 1935
581 1 865 866
582 1 865 867
583 1 2374 2375
584 1 2374 2376
585 1 13 14
586 1 13 15
587 1 1360 1361
588 1 1360 1362
589 1 2473 2474
590 1 2473 2475
591 1 2875 2876
592 1 2875 2877
593 1 955 956
594 1 955 957
595 1 148 149
596 1 148 150
597 1 1246 1247
598 1 1246 1248
599 1 1279 1280
600 1 1279 1281
601 1 1879 1880
602 1 1879 1881
603 1 2347 2348
604 1 2347 2349
605 1 352 353
606 1 352 354
607 1 133 134
608 1 133 135
609 1 2014 2015
610 1 2014 2016
611 1 1636 1637
612 1 1636 1638
613 1 1216 1217
614 1 1216 1218
615 1 2908 2909
616 1 2908 2910
617 1 43 44
618 1 43 45
619 1 2167 2168
620 1 2167 2169
621 1 508 509
622 1 508 510
623 1 2071 2072
624 1 2071 2073
625 1 505 506
626 1 505 507
627 1 1585 1586
628 1 1585 1587
629 1 1171 1172
630 1 1171 1173
631 1 244 245
632 1 244 246
633 1 1975 1976
634 1 1975 1977
635 1 2821 2822
636 1 2821 2823
637 1 1882 1883
638 1 1882 1884
639 1 1648 1649
640 1 1648 1650
641 1 223 224
642 1 223 225
643 1 1747 1748
644 1 1747 1749
645 1 676 677
646 1 676 678
647 1 682 683
648 1 682 684
649 1 2323 2324
650 1 2323 2325
651 1 2701 2702
652 1 2701 2703
653 1 2641 2642
654 1 2641 2643
655 1 2557 2558
656 1 2557 2559
657 1 1027 1028
658 1 1027 1029
659 1 1783 1784
660 1 1783 1785
661 1 1459 1460
662 1 1459 1461
663 1 157 158
664 1 157 159
665 1 1615 1616
666 1 1615 1617
667 1 1120 1121
668 1 1120 1122
669 1 1867 1868
670 1 1867 1869
671 1 2476 2477
672 1 2476 2478
673 1 2536 2537
674 1 2536 2538
675 1 2296 2297
676 1 2296 2298
677 1 526 527
678 1 526 528
679 1 1489 1490
680 1 1489 1491
681 1 1177 1178
682 1 1177 1179
683 1 2980 2981
684 1 2980 2982
685 1 1438 1439
686 1 1438 1440
687 1 961 962
688 1 961 963
689 1 2104 2105
690 1 2104 2106
691 1 517 518
692 1 517 519
693 1 1669 1670
694 1 1669 1671
695 1 997 998
696 1 997 999
697 1 247 248
698 1 247 249
699 1 691 692
700 1 691 693
701 1 2512 2513
702 1 2512 2514
703 1 2260 2261
704 1 2260 2262
705 1 2866 2867
706 1 2866 2868
707 1 2860 2861
708 1 2860 2862
709 1 2662 2663
710 1 2662 2664
711 1 1309 1310
712 1 1309 1311
713 1 1015 1016
714 1 1015 1017
715 1 340 341
716 1 340 342
717 1 2320 2321
718 1 2320 2322
719 1 2788 2789
720 1 2788 2790
721 1 778 779
722 1 778 780
723 1 1705 1706
724 1 1705 1707
725 1 922 923
726 1 922 924
727 1 2923 2924
728 1 2923 2925
729 1 706 707
730 1 706 708
731 1 478 479
732 1 478 480
733 1 7 8
734 1 7 9
735 1 85 86
736 1 85 87
737 1 2074 2075
738 1 2074 2076
739 1 1729 1730
740 1 1729 1731
741 1 256 257
742 1 256 258
743 1 328 329
744 1 328 330
745 1 1063 1064
746 1 1063 1065
747 1 2503 2504
748 1 2503 2505
749 1 2752 2753
750 1 2752 2754
751 1 907 908
752 1 907 909
753 1 1420 1421
754 1 1420 1422
755 1 2029 2030
756 1 2029 2031
757 1 2617 2618
758 1 2617 2619
759 1 298 299
760 1 298 300
761 1 1657 1658
762 1 1657 1659
763 1 1963 1964
764 1 1963 1965
765 1 1957 1958
766 1 1957 1959
767 1 1441 1442
768 1 1441 1443
769 1 196 197
770 1 196 198
771 1 1417 1418
772 1 1417 1419
773 1 1036 1037
774 1 1036 1038
775 1 589 590
776 1 589 591
777 1 2845 2846
778 1 2845 2847
779 1 2194 2195
780 1 2194 2196
781 1 2305 2306
782 1 2305 2307
783 1 2575 2576
784 1 2575 2577
785 1 1348 1349
786 1 1348 1350
787 1 2254 2255
788 1 2254 2256
789 1 1093 1094
790 1 1093 1095
791 1 1741 1742
792 1 1741 1743
793 1 532 533
794 1 532 534
795 1 214 215
796 1 214 216
797 1 1219 1220
798 1 1219 1221
799 1 2986 2987
800 1 2986 2988
801 1 2731 2732
802 1 2731 2733
803 1 826 827
804 1 826 828
805 1 271 272
806 1 271 273
807 1 2149 2150
808 1 2149 2151
809 1 1153 1154
810 1 1153 1155
811 1 151 152
812 1 151 153
813 1 2449 2450
814 1 2449 2451
815 1 1981 1982
816 1 1981 1983
817 1 2713 2714
818 1 2713 2715
819 1 439 440
820 1 439 441
821 1 583 584
822 1 583 585
823 1 2308 2309
824 1 2308 2310
825 1 319 320
826 1 319 321
827 1 1336 1337
828 1 1336 1338
829 1 2776 2777
830 1 2776 2778
831 1 52 53
832 1 52 54
833 1 880 881
834 1 880 882
835 1 2095 2096
836 1 2095 2097
837 1 1555 1556
838 1 1555 1557
839 1 2761 2762
840 1 2761 2763
841 1 2038 2039
842 1 2038 2040
843 1 2746 2747
844 1 2746 2748
845 1 2326 2327
846 1 2326 2328
847 1 700 701
848 1 700 702
849 1 1453 1454
850 1 1453 1455
851 1 2551 2552
852 1 2551 2553
853 1 2113 2114
854 1 2113 2115
855 1 613 614
856 1 613 615
857 1 1258 1259
858 1 1258 1260
859 1 307 308
860 1 307 309
861 1 115 116
862 1 115 117
863 1 1681 1682
864 1 1681 1683
865 1 1267 1268
866 1 1267 1269
867 1 1819 1820
868 1 1819 1821
869 1 2302 2303
870 1 2302 2304
871 1 2290 2291
872 1 2290 2292
873 1 568 569
874 1 568 570
875 1 1546 1547
876 1 1546 1548
877 1 1492 1493
878 1 1492 1494
879 1 1159 1160
880 1 1159 1161
881 1 2743 2744
882 1 2743 2745
883 1 853 854
884 1 853 855
885 1 1939 1940
886 1 1939 1941
887 1 1696 1697
888 1 1696 1698
889 1 2602 2603
890 1 2602 2604
891 1 952 953
892 1 952 954
893 1 2893 2894
894 1 2893 2895
895 1 1165 1166
896 1 1165 1167
897 1 2719 2720
898 1 2719 2721
899 1 1684 1685
900 1 1684 1686
901 1 2983 2984
902 1 2983 2985
903 1 2626 2627
904 1 2626 2628
905 1 262 263
906 1 262 264
907 1 2833 2834
908 1 2833 2835
909 1 1414 1415
910 1 1414 1416
911 1 67 68
912 1 67 69
913 1 2773 2774
914 1 2773 2775
915 1 790 791
916 1 790 792
917 1 1549 1550
918 1 1549 1551
919 1 2122 2123
920 1 2122 2124
921 1 451 452
922 1 451 453
923 1 1573 1574
924 1 1573 1575
925 1 361 362
926 1 361 363
927 1 2968 2969
928 1 2968 2970
929 1 2647 2648
930 1 2647 2649
931 1 1285 1286
932 1 1285 1287
933 1 2974 2975
934 1 2974 2976
935 1 1447 1448
936 1 1447 1449
937 1 2314 2315
938 1 2314 2316
939 1 1339 1340
940 1 1339 1341
941 1 1210 1211
942 1 1210 1212
943 1 1357 1358
944 1 1357 1359
945 1 1543 1544
946 1 1543 1545
947 1 1744 1745
948 1 1744 1746
949 1 475 476
950 1 475 477
951 1 586 587
952 1 586 588
953 1 859 860
954 1 859 861
955 1 2479 2480
956 1 2479 2481
957 1 1714 1715
958 1 1714 1716
959 1 373 374
960 1 373 375
961 1 388 389
962 1 388 390
963 1 1012 1013
964 1 1012 1014
965 1 2824 2825
966 1 2824 2826
967 1 2878 2879
968 1 2878 2880
969 1 91 92
970 1 91 93
971 1 1996 1997
972 1 1996 1998
973 1 2371 2372
974 1 2371 2373
975 1 1660 1661
976 1 1660 1662
977 1 1078 1079
978 1 1078 1080
979 1 121 122
980 1 121 123
981 1 418 419
982 1 418 420
983 1 1054 1055
984 1 1054 1056
985 1 592 593
986 1 592 594
987 1 787 788
988 1 787 789
989 1 2656 2657
990 1 2656 2658
991 1 715 716
992 1 715 717
993 1 2182 2183
994 1 2182 2184
995 1 694 695
996 1 694 696
997 1 2437 2438
998 1 2437 2439
999 1 1774 1775
1000 1 1774 1776
1001 1 2755 2756
1002 1 2755 2757
1003 1 640 641
1004 1 640 642
1005 1 403 404
1006 1 403 405
1007 1 934 935
1008 1 934 936
1009 1 868 869
1010 1 868 870
1011 1 2563 2564
1012 1 2563 2565
1013 1 2332 2333
1014 1 2332 2334
1015 1 217 218
1016 1 217 219
1017 1 625 626
1018 1 625 627
1019 1 472 473
1020 1 472 474
1021 1 1099 1100
1022 1 1099 1101
1023 1 391 392
1024 1 391 393
1025 1 1966 1967
1026 1 1966 1968
1027 1 856 857
1028 1 856 858
1029 1 2914 2915
1030 1 2914 2916
1031 1 1456 1457
1032 1 1456 1458
1033 1 2146 2147
1034 1 2146 2148
1035 1 2056 2057
1036 1 2056 2058
1037 1 79 80
1038 1 79 81
1039 1 520 521
1040 1 520 522
1041 1 1924 1925
1042 1 1924 1926
1043 1 2605 2606
1044 1 2605 2607
1045 1 2482 2483
1046 1 2482 2484
1047 1 28 29
1048 1 28 30
1049 1 1312 1313
1050 1 1312 1314
1051 1 190 191
1052 1 190 192
1053 1 1876 1877
1054 1 1876 1878
1055 1 178 179
1056 1 178 180
1057 1 187 188
1058 1 187 189
1059 1 22 23
1060 1 22 24
1061 1 205 206
1062 1 205 207
1063 1 847 848
1064 1 847 849
1065 1 2158 2159
1066 1 2158 2160
1067 1 2527 2528
1068 1 2527 2529
1069 1 2341 2342
1070 1 2341 2343
1071 1 2275 2276
1072 1 2275 2277
1073 1 2680 2681
1074 1 2680 2682
1075 1 433 434
1076 1 433 435
1077 1 2881 2882
1078 1 2881 2883
1079 1 2521 2522
1080 1 2521 2523
1081 1 484 485
1082 1 484 486
1083 1 2839 2840
1084 1 2839 2841
1085 1 2659 2660
1086 1 2659 2661
1087 1 2248 2249
1088 1 2248 2250
1089 1 1840 1841
1090 1 1840 1842
1091 1 1597 1598
1092 1 1597 1599
1093 1 421 422
1094 1 421 423
1095 1 2287 2288
1096 1 2287 2289
1097 1 490 491
1098 1 490 492
1099 1 844 845
1100 1 844 846
1101 1 2023 2024
1102 1 2023 2025
1103 1 742 743
1104 1 742 744
1105 1 1108 1109
1106 1 1108 1110
1107 1 2425 2426
1108 1 2425 2427
1109 1 838 839
1110 1 838 840
1111 1 2671 2672
1112 1 2671 2673
1113 1 2635 2636
1114 1 2635 2637
1115 1 2707 2708
1116 1 2707 2709
1117 1 2299 2300
1118 1 2299 2301
1119 1 958 959
1120 1 958 960
1121 1 82 83
1122 1 82 84
1123 1 1861 1862
1124 1 1861 1863
1125 1 1024 1025
1126 1 1024 1026
1127 1 538 539
1128 1 538 540
1129 1 2644 2645
1130 1 2644 2646
1131 1 919 920
1132 1 919 921
1133 1 454 455
1134 1 454 456
1135 1 1711 1712
1136 1 1711 1713
1137 1 2827 2828
1138 1 2827 2829
1139 1 976 977
1140 1 976 978
1141 1 736 737
1142 1 736 738
1143 1 2524 2525
1144 1 2524 2526
1145 1 2293 2294
1146 1 2293 2295
1147 1 469 470
1148 1 469 471
1149 1 1132 1133
1150 1 1132 1134
1151 1 241 242
1152 1 241 243
1153 1 2998 2999
1154 1 2998 3000
1155 1 1486 1487
1156 1 1486 1488
1157 1 982 983
1158 1 982 984
1159 1 145 146
1160 1 145 147
1161 1 2218 2219
1162 1 2218 2220
1163 1 1000 1001
1164 1 1000 1002
1165 1 1990 1991
1166 1 1990 1992
1167 1 814 815
1168 1 814 816
1169 1 1594 1595
1170 1 1594 1596
1171 1 1411 1412
1172 1 1411 1413
1173 1 1375 1376
1174 1 1375 1377
1175 1 1771 1772
1176 1 1771 1773
1177 1 910 911
1178 1 910 912
1179 1 2131 2132
1180 1 2131 2133
1181 1 1207 1208
1182 1 1207 1209
1183 1 1426 1427
1184 1 1426 1428
1185 1 2782 2783
1186 1 2782 2784
1187 1 1807 1808
1188 1 1807 1809
1189 1 1558 1559
1190 1 1558 1560
1191 1 376 377
1192 1 376 378
1193 1 1264 1265
1194 1 1264 1266
1195 1 1753 1754
1196 1 1753 1755
1197 1 2464 2465
1198 1 2464 2466
1199 1 343 344
1200 1 343 345
1201 1 424 425
1202 1 424 426
1203 1 991 992
1204 1 991 993
1205 1 355 356
1206 1 355 357
1207 1 1117 1118
1208 1 1117 1119
1209 1 1255 1256
1210 1 1255 1257
1211 1 2428 2429
1212 1 2428 2430
1213 1 1564 1565
1214 1 1564 1566
1215 1 346 347
1216 1 346 348
1217 1 2800 2801
1218 1 2800 2802
1219 1 106 107
1220 1 106 108
1221 1 1114 1115
1222 1 1114 1116
1223 1 2422 2423
1224 1 2422 2424
1225 1 2767 2768
1226 1 2767 2769
1227 1 2125 2126
1228 1 2125 2127
1229 1 931 932
1230 1 931 933
1231 1 1675 1676
1232 1 1675 1677
1233 1 103 104
1234 1 103 105
1235 1 2686 2687
1236 1 2686 2688
1237 1 2737 2738
1238 1 2737 2739
1239 1 2941 2942
1240 1 2941 2943
1241 1 637 638
1242 1 637 639
1243 1 886 887
1244 1 886 888
1245 1 2665 2666
1246 1 2665 2667
1247 1 268 269
1248 1 268 270
1249 1 1918 1919
1250 1 1918 1920
1251 1 1168 1169
1252 1 1168 1170
1253 1 1987 1988
1254 1 1987 1989
1255 1 2035 2036
1256 1 2035 2037
1257 1 2938 2939
1258 1 2938 2940
1259 1 1045 1046
1260 1 1045 1047
1261 1 1534 1535
1262 1 1534 1536
1263 1 2011 2012
1264 1 2011 2013
1265 1 1588 1589
1266 1 1588 1590
1267 1 2089 2090
1268 1 2089 2091
1269 1 1138 1139
1270 1 1138 1140
1271 1 2950 2951
1272 1 2950 2952
1273 1 823 824
1274 1 823 825
1275 1 154 155
1276 1 154 156
1277 1 2515 2516
1278 1 2515 2517
1279 1 295 296
1280 1 295 297
1281 1 1678 1679
1282 1 1678 1680
1283 1 502 503
1284 1 502 504
1285 1 2854 2855
1286 1 2854 2856
1287 1 1927 1928
1288 1 1927 1929
1289 1 1732 1733
1290 1 1732 1734
1291 1 631 632
1292 1 631 633
1293 1 2404 2405
1294 1 2404 2406
1295 1 2722 2723
1296 1 2722 2724
1297 1 2887 2888
1298 1 2887 2889
1299 1 1951 1952
1300 1 1951 1953
1301 1 796 797
1302 1 796 798
1303 1 1192 1193
1304 1 1192 1194
1305 1 1852 1853
1306 1 1852 1854
1307 1 2944 2945
1308 1 2944 2946
1309 1 2221 2222
1310 1 2221 2223
1311 1 1930 1931
1312 1 1930 1932
1313 1 1510 1511
1314 1 1510 1512
1315 1 2077 2078
1316 1 2077 2079
1317 1 1288 1289
1318 1 1288 1290
1319 1 1519 1520
1320 1 1519 1521
1321 1 1726 1727
1322 1 1726 1728
1323 1 1855 1856
1324 1 1855 1857
1325 1 166 167
1326 1 166 168
1327 1 2497 2498
1328 1 2497 2499
1329 1 2485 2486
1330 1 2485 2487
1331 1 169 170
1332 1 169 171
1333 1 607 608
1334 1 607 609
1335 1 1084 1085
1336 1 1084 1086
1337 1 574 575
1338 1 574 576
1339 1 1405 1406
1340 1 1405 1407
1341 1 670 671
1342 1 670 672
1343 1 2890 2891
1344 1 2890 2892
1345 1 1213 1214
1346 1 1213 1215
1347 1 64 65
1348 1 64 66
1349 1 1051 1052
1350 1 1051 1053
1351 1 316 317
1352 1 316 318
1353 1 1396 1397
1354 1 1396 1398
1355 1 1984 1985
1356 1 1984 1986
1357 1 730 731
1358 1 730 732
1359 1 2899 2900
1360 1 2899 2901
1361 1 2203 2204
1362 1 2203 2205
1363 1 1897 1898
1364 1 1897 1899
1365 1 2155 2156
1366 1 2155 2157
1367 1 280 281
1368 1 280 282
1369 1 1018 1019
1370 1 1018 1020
1371 1 118 119
1372 1 118 120
1373 1 2689 2690
1374 1 2689 2691
1375 1 556 557
1376 1 556 558
1377 1 577 578
1378 1 577 579
1379 1 748 749
1380 1 748 750
1381 1 1969 1970
1382 1 1969 1971
1383 1 712 713
1384 1 712 714
1385 1 1102 1103
1386 1 1102 1104
1387 1 862 863
1388 1 862 864
1389 1 2161 2162
1390 1 2161 2163
1391 1 925 926
1392 1 925 927
1393 1 2266 2267
1394 1 2266 2268
1395 1 2620 2621
1396 1 2620 2622
1397 1 2488 2489
1398 1 2488 2490
1399 1 832 833
1400 1 832 834
1401 1 2083 2084
1402 1 2083 2085
1403 1 1750 1751
1404 1 1750 1752
1405 1 2572 2573
1406 1 2572 2574
1407 1 1828 1829
1408 1 1828 1830
1409 1 1717 1718
1410 1 1717 1719
1411 1 2518 2519
1412 1 2518 2520
1413 1 1915 1916
1414 1 1915 1917
1415 1 292 293
1416 1 292 294
1417 1 2179 2180
1418 1 2179 2181
1419 1 1144 1145
1420 1 1144 1146
1421 1 400 401
1422 1 400 402
1423 1 250 251
1424 1 250 252
1425 1 1393 1394
1426 1 1393 1395
1427 1 1087 1088
1428 1 1087 1089
1429 1 841 842
1430 1 841 843
1431 1 124 125
1432 1 124 126
1433 1 562 563
1434 1 562 564
1435 1 2098 2099
1436 1 2098 2100
1437 1 397 398
1438 1 397 399
1439 1 1912 1913
1440 1 1912 1914
1441 1 1606 1607
1442 1 1606 1608
1443 1 1561 1562
1444 1 1561 1563
1445 1 499 500
1446 1 499 501
1447 1 1702 1703
1448 1 1702 1704
1449 1 1483 1484
1450 1 1483 1485
1451 1 1465 1466
1452 1 1465 1467
1453 1 88 89
1454 1 88 90
1455 1 2368 2369
1456 1 2368 2370
1457 1 1945 1946
1458 1 1945 1947
1459 1 73 74
1460 1 73 75
1461 1 523 524
1462 1 523 525
1463 1 724 725
1464 1 724 726
1465 1 2965 2966
1466 1 2965 2967
1467 1 436 437
1468 1 436 438
1469 1 2053 2054
1470 1 2053 2055
1471 1 2818 2819
1472 1 2818 2820
1473 1 466 467
1474 1 466 468
1475 1 2395 2396
1476 1 2395 2397
1477 1 2107 2108
1478 1 2107 2109
1479 1 2734 2735
1480 1 2734 2736
1481 1 1942 1943
1482 1 1942 1944
1483 1 1135 1136
1484 1 1135 1137
1485 1 1822 1823
1486 1 1822 1824
1487 1 1579 1580
1488 1 1579 1581
1489 1 385 386
1490 1 385 387
1491 1 1435 1436
1492 1 1435 1437
1493 1 754 755
1494 1 754 756
1495 1 496 497
1496 1 496 498
1497 1 1591 1592
1498 1 1591 1593
1499 1 2959 2960
1500 1 2959 2961
1501 1 2809 2810
1502 1 2809 2811
1503 1 1123 1124
1504 1 1123 1125
1505 1 415 416
1506 1 415 417
1507 1 697 698
1508 1 697 699
1509 1 1672 1673
1510 1 1672 1674
1511 1 1804 1805
1512 1 1804 1806
1513 1 1768 1769
1514 1 1768 1770
1515 1 2005 2006
1516 1 2005 2007
1517 1 2470 2471
1518 1 2470 2472
1519 1 1387 1388
1520 1 1387 1389
1521 1 1612 1613
1522 1 1612 1614
1523 1 1894 1895
1524 1 1894 1896
1525 1 1240 1241
1526 1 1240 1242
1527 1 2407 2408
1528 1 2407 2409
1529 1 1 2
1530 1 1 3
1531 1 2764 2765
1532 1 2764 2766
1533 1 16 17
1534 1 16 18
1535 1 550 551
1536 1 550 552
1537 1 1126 1127
1538 1 1126 1128
1539 1 580 581
1540 1 580 582
1541 1 1345 1346
1542 1 1345 1347
1543 1 622 623
1544 1 622 624
1545 1 109 110
1546 1 109 111
1547 1 2932 2933
1548 1 2932 2934
1549 1 2212 2213
1550 1 2212 2214
1551 1 1972 1973
1552 1 1972 1974
1553 1 226 227
1554 1 226 228
1555 1 889 890
1556 1 889 891
1557 1 1567 1568
1558 1 1567 1569
1559 1 793 794
1560 1 793 795
1561 1 1516 1517
1562 1 1516 1518
1563 1 766 767
1564 1 766 768
1565 1 1507 1508
1566 1 1507 1509
1567 1 2020 2021
1568 1 2020 2022
1569 1 1630 1631
1570 1 1630 1632
1571 1 769 770
1572 1 769 771
1573 1 1609 1610
1574 1 1609 1611
1575 1 2902 2903
1576 1 2902 2904
1577 1 1978 1979
1578 1 1978 1980
1579 1 1858 1859
1580 1 1858 1860
1581 1 2539 2540
1582 1 2539 2541
1583 1 1795 1796
1584 1 1795 1797
1585 1 1816 1817
1586 1 1816 1818
1587 1 628 629
1588 1 628 630
1589 1 2611 2612
1590 1 2611 2613
1591 1 1042 1043
1592 1 1042 1044
1593 1 1141 1142
1594 1 1141 1143
1595 1 598 599
1596 1 598 600
1597 1 2668 2669
1598 1 2668 2670
1599 1 745 746
1600 1 745 747
1601 1 2242 2243
1602 1 2242 2244
1603 1 46 47
1604 1 46 48
1605 1 2716 2717
1606 1 2716 2718
1607 1 487 488
1608 1 487 489
1609 1 2062 2063
1610 1 2062 2064
1611 1 1180 1181
1612 1 1180 1182
1613 1 304 305
1614 1 304 306
1615 1 2791 2792
1616 1 2791 2793
1617 1 1261 1262
1618 1 1261 1263
1619 1 1708 1709
1620 1 1708 1710
1621 1 2851 2852
1622 1 2851 2853
1623 1 181 182
1624 1 181 183
1625 1 946 947
1626 1 946 948
1627 1 799 800
1628 1 799 801
1629 1 2443 2444
1630 1 2443 2445
1631 1 412 413
1632 1 412 414
1633 1 1687 1688
1634 1 1687 1689
1635 1 2500 2501
1636 1 2500 2502
1637 1 61 62
1638 1 61 63
1639 1 1843 1844
1640 1 1843 1845
1641 1 34 35
1642 1 34 36
1643 1 1474 1475
1644 1 1474 1476
1645 1 2608 2609
1646 1 2608 2610
1647 1 2281 2282
1648 1 2281 2283
1649 1 2116 2117
1650 1 2116 2118
1651 1 616 617
1652 1 616 618
1653 1 1402 1403
1654 1 1402 1404
1655 1 751 752
1656 1 751 753
1657 1 2026 2027
1658 1 2026 2028
1659 1 1777 1778
1660 1 1777 1779
1661 1 2356 2357
1662 1 2356 2358
1663 1 658 659
1664 1 658 660
1665 1 2491 2492
1666 1 2491 2493
1667 1 646 647
1668 1 646 648
1669 1 739 740
1670 1 739 741
1671 1 2728 2729
1672 1 2728 2730
1673 1 2554 2555
1674 1 2554 2556
1675 1 2206 2207
1676 1 2206 2208
1677 1 2530 2531
1678 1 2530 2532
1679 1 220 221
1680 1 220 222
1681 1 1627 1628
1682 1 1627 1629
1683 1 2935 2936
1684 1 2935 2937
1685 1 565 566
1686 1 565 567
1687 1 2803 2804
1688 1 2803 2805
1689 1 1864 1865
1690 1 1864 1866
1691 1 1006 1007
1692 1 1006 1008
1693 1 2848 2849
1694 1 2848 2850
1695 1 1075 1076
1696 1 1075 1077
1697 1 448 449
1698 1 448 450
1699 1 1792 1793
1700 1 1792 1794
1701 1 2359 2360
1702 1 2359 2361
1703 1 781 782
1704 1 781 783
1705 1 1030 1031
1706 1 1030 1032
1707 1 634 635
1708 1 634 636
1709 1 664 665
1710 1 664 666
1711 1 2917 2918
1712 1 2917 2919
1713 1 2566 2567
1714 1 2566 2568
1715 1 1315 1316
1716 1 1315 1317
1717 1 571 572
1718 1 571 573
1719 1 2410 2411
1720 1 2410 2412
1721 1 2542 2543
1722 1 2542 2544
1723 1 2059 2060
1724 1 2059 2061
1725 1 685 686
1726 1 685 687
1727 1 1297 1298
1728 1 1297 1299
1729 1 529 530
1730 1 529 531
1731 1 610 611
1732 1 610 612
1733 1 895 896
1734 1 895 897
1735 1 913 914
1736 1 913 915
1737 1 1645 1646
1738 1 1645 1647
1739 1 232 233
1740 1 232 234
1741 1 1243 1244
1742 1 1243 1245
1743 1 1663 1664
1744 1 1663 1665
1745 1 1831 1832
1746 1 1831 1833
1747 1 2380 2381
1748 1 2380 2382
1749 1 1888 1889
1750 1 1888 1890
1751 1 559 560
1752 1 559 561
1753 1 2461 2462
1754 1 2461 2463
1755 1 2245 2246
1756 1 2245 2247
1757 1 943 944
1758 1 943 945
1759 1 1600 1601
1760 1 1600 1602
1761 1 805 806
1762 1 805 807
1763 1 2230 2231
1764 1 2230 2232
1765 1 112 113
1766 1 112 114
1767 1 1183 1184
1768 1 1183 1185
1769 1 643 644
1770 1 643 645
1771 1 541 542
1772 1 541 543
1773 1 394 395
1774 1 394 396
1775 1 2389 2390
1776 1 2389 2391
1777 1 2329 2330
1778 1 2329 2331
1779 1 2830 2831
1780 1 2830 2832
1781 1 208 209
1782 1 208 210
1783 1 37 38
1784 1 37 39
1785 1 808 809
1786 1 808 810
1787 1 1351 1352
1788 1 1351 1353
1789 1 2284 2285
1790 1 2284 2286
1791 1 1801 1802
1792 1 1801 1803
1793 1 2677 2678
1794 1 2677 2679
1795 1 1033 1034
1796 1 1033 1035
1797 1 916 917
1798 1 916 918
1799 1 2509 2510
1800 1 2509 2511
1801 1 2092 2093
1802 1 2092 2094
1803 1 331 332
1804 1 331 333
1805 1 2413 2414
1806 1 2413 2415
1807 1 898 899
1808 1 898 900
1809 1 2725 2726
1810 1 2725 2727
1811 1 721 722
1812 1 721 723
1813 1 718 719
1814 1 718 720
1815 1 835 836
1816 1 835 837
1817 1 817 818
1818 1 817 819
1819 1 1834 1835
1820 1 1834 1836
1821 1 1021 1022
1822 1 1021 1023
1823 1 2770 2771
1824 1 2770 2772
1825 1 1003 1004
1826 1 1003 1005
1827 1 175 176
1828 1 175 177
1829 1 928 929
1830 1 928 930
1831 1 289 290
1832 1 289 291
1833 1 238 239
1834 1 238 240
1835 1 1870 1871
1836 1 1870 1872
1837 1 1306 1307
1838 1 1306 1308
1839 1 2164 2165
1840 1 2164 2166
1841 1 2674 2675
1842 1 2674 2676
1843 1 1495 1496
1844 1 1495 1497
1845 1 2362 2363
1846 1 2362 2364
1847 1 2926 2927
1848 1 2926 2928
1849 1 1195 1196
1850 1 1195 1197
1851 1 2170 2171
1852 1 2170 2172
1853 1 2896 2897
1854 1 2896 2898
1855 1 775 776
1856 1 775 777
1857 1 1960 1961
1858 1 1960 1962
1859 1 2758 2759
1860 1 2758 2760
1861 1 286 287
1862 1 286 288
1863 1 703 704
1864 1 703 705
1865 1 2920 2921
1866 1 2920 2922
1867 1 2863 2864
1868 1 2863 2865
1869 1 2311 2312
1870 1 2311 2313
1871 1 2191 2192
1872 1 2191 2193
1873 1 1225 1226
1874 1 1225 1227
1875 1 2143 2144
1876 1 2143 2145
1877 1 595 596
1878 1 595 597
1879 1 1399 1400
1880 1 1399 1401
1881 1 2335 2336
1882 1 2335 2337
1883 1 2068 2069
1884 1 2068 2070
1885 1 2119 2120
1886 1 2119 2121
1887 1 2806 2807
1888 1 2806 2808
1889 1 1891 1892
1890 1 1891 1893
1891 1 10 11
1892 1 10 12
1893 1 349 350
1894 1 349 351
1895 1 2650 2651
1896 1 2650 2652
1897 1 1369 1370
1898 1 1369 1371
1899 1 265 266
1900 1 265 267
1901 1 964 965
1902 1 964 966
1903 1 1081 1082
1904 1 1081 1083
1905 1 2836 2837
1906 1 2836 2838
1907 1 49 50
1908 1 49 51
1909 1 673 674
1910 1 673 675
1911 1 1651 1652
1912 1 1651 1653
1913 1 2956 2957
1914 1 2956 2958
1915 1 172 173
1916 1 172 174
1917 1 19 20
1918 1 19 21
1919 1 1780 1781
1920 1 1780 1782
1921 1 442 443
1922 1 442 444
1923 1 253 254
1924 1 253 255
1925 1 2911 2912
1926 1 2911 2913
1927 1 1147 1148
1928 1 1147 1149
1929 1 409 410
1930 1 409 411
1931 1 2263 2264
1932 1 2263 2265
1933 1 940 941
1934 1 940 942
1935 1 1156 1157
1936 1 1156 1158
1937 1 601 602
1938 1 601 603
1939 1 1090 1091
1940 1 1090 1092
1941 1 2446 2447
1942 1 2446 2448
1943 1 2185 2186
1944 1 2185 2187
1945 1 2989 2990
1946 1 2989 2991
1947 1 2110 2111
1948 1 2110 2112
1949 1 1903 1904
1950 1 1903 1905
1951 1 820 821
1952 1 820 822
1953 1 2269 2270
1954 1 2269 2271
1955 1 199 200
1956 1 199 201
1957 1 2710 2711
1958 1 2710 2712
1959 1 2431 2432
1960 1 2431 2433
1961 1 1756 1757
1962 1 1756 1758
1963 1 883 884
1964 1 883 885
1965 1 2188 2189
1966 1 2188 2190
1967 1 949 950
1968 1 949 951
1969 1 313 314
1970 1 313 315
1971 1 2587 2588
1972 1 2587 2589
1973 1 2785 2786
1974 1 2785 2787
1975 1 877 878
1976 1 877 879
1977 1 31 32
1978 1 31 33
1979 1 1624 1625
1980 1 1624 1626
1981 1 1786 1787
1982 1 1786 1788
1983 1 2017 2018
1984 1 2017 2019
1985 1 1504 1505
1986 1 1504 1506
1987 1 1846 1847
1988 1 1846 1848
1989 1 544 545
1990 1 544 546
1991 1 2971 2972
1992 1 2971 2973
1993 1 1231 1232
1994 1 1231 1233
1995 1 2593 2594
1996 1 2593 2595
1997 1 1810 1811
1998 1 1810 1812
1999 1 2779 2780
2000 1 2779 2781

Angles

1 2 1238 1237 1239
2 2 2318 2317 2319
3 2 128 127 129
4 2 2549 2548 2550
5 2 359 358 360
6 2 2630 2629 2631
7 2 2252 2251 2253
8 2 968 967 969
9 2 662 661 663
10 2 1826 1825 1827
11 2 758 757 759
12 2 680 679 681
13 2 2699 2698 2700
14 2 2654 2653 2655
15 2 2153 2152 2154
16 2 1073 1072 1074
17 2 812 811 813
18 2 2387 2386 2388
19 2 1355 1354 1356
20 2 536 535 537
21 2 668 667 669
22 2 1532 1531 1533
23 2 2597 2596 2598
24 2 2066 2065 2067
25 2 1175 1174 1176
26 2 2009 2008 2010
27 2 278 277 279
28 2 1067 1066 1068
29 2 1478 1477 1479
30 2 1583 1582 1584
31 2 2561 2560 2562
32 2 2963 2962 2964
33 2 5 4 6
34 2 1040 1039 1041
35 2 548 547 549
36 2 2534 2533 2535
37 2 515 514 516
38 2 1382 1381 1383
39 2 2174 2173 2175
40 2 1481 1480 1482
41 2 143 142 144
42 2 2795 2794 2796
43 2 1229 1228 1230
44 2 1058 1057 1059
45 2 2693 2692 2694
46 2 2225 2224 2226
47 2 461 460 462
48 2 785 784 786
49 2 728 727 729
50 2 1187 1186 1188
51 2 1343 1342 1344
52 2 689 688 690
53 2 2873 2872 2874
54 2 1409 1408 1410
55 2 1619 1618 1620
56 2 212 211 213
57 2 1538 1537 1539
58 2 431 430 432
59 2 1502 1501 1503
60 2 1667 1666 1668
61 2 902 901 903
62 2 1736 1735 1737
63 2 2870 2869 2871
64 2 2237 2236 2238
65 2 1571 1570 1572
66 2 2978 2977 2979
67 2 236 235 237
68 2 1322 1321 1323
69 2 2258 2257 2259
70 2 203 202 204
71 2 2585 2584 2586
72 2 2468 2467 2469
73 2 302 301 303
74 2 1295 1294 1296
75 2 1499 1498 1500
76 2 980 979 981
77 2 1694 1693 1695
78 2 77 76 78
79 2 275 274 276
80 2 2417 2416 2418
81 2 194 193 195
82 2 380 379 381
83 2 851 850 852
84 2 2633 2632 2634
85 2 2600 2599 2601
86 2 1364 1363 1365
87 2 2210 2209 2211
88 2 2507 2506 2508
89 2 1622 1621 1623
90 2 971 970 972
91 2 2948 2947 2949
92 2 2273 2272 2274
93 2 230 229 231
94 2 1994 1993 1995
95 2 773 772 774
96 2 995 994 996
97 2 2399 2398 2400
98 2 2615 2614 2616
99 2 905 904 906
100 2 2129 2128 2130
101 2 1463 1462 1464
102 2 2087 2086 2088
103 2 101 100 102
104 2 2906 2905 2907
105 2 1472 1471 1473
106 2 1250 1249 1251
107 2 1886 1885 1887
108 2 1151 1150 1152
109 2 1910 1909 1911
110 2 2402 2401 2403
111 2 1049 1048 1050
112 2 1655 1654 1656
113 2 1451 1450 1452
114 2 407 406 408
115 2 338 337 339
116 2 2048 2047 2049
117 2 446 445 447
118 2 2138 2137 2139
119 2 383 382 384
120 2 1163 1162 1164
121 2 41 40 42
122 2 1202 1201 1203
123 2 137 136 138
124 2 1799 1798 1800
125 2 986 985 987
126 2 2843 2842 2844
127 2 2546 2545 2547
128 2 1469 1468 1470
129 2 1334 1333 1335
130 2 938 937 939
131 2 2366 2365 2367
132 2 1106 1105 1107
133 2 2240 2239 2241
134 2 1304 1303 1305
135 2 653 652 654
136 2 803 802 804
137 2 989 988 990
138 2 2228 2227 2229
139 2 512 511 513
140 2 734 733 735
141 2 2000 1999 2001
142 2 2420 2419 2421
143 2 1700 1699 1701
144 2 1634 1633 1635
145 2 1643 1642 1644
146 2 2624 2623 2625
147 2 2741 2740 2742
148 2 260 259 261
149 2 2930 2929 2931
150 2 1190 1189 1191
151 2 71 70 72
152 2 974 973 975
153 2 2858 2857 2859
154 2 2813 2812 2814
155 2 1901 1900 1902
156 2 2216 2215 2217
157 2 620 619 621
158 2 59 58 60
159 2 161 160 162
160 2 98 97 99
161 2 2135 2134 2136
162 2 2441 2440 2442
163 2 494 493 495
164 2 650 649 651
165 2 1070 1069 1071
166 2 1328 1327 1329
167 2 2456 2455 2457
168 2 2279 2278 2280
169 2 2351 2350 2352
170 2 605 604 606
171 2 2339 2338 2340
172 2 323 322 324
173 2 326 325 327
174 2 2993 2992 2994
175 2 2393 2392 2394
176 2 2003 2002 2004
177 2 464 463 465
178 2 1253 1252 1254
179 2 2495 2494 2496
180 2 2033 2032 2034
181 2 1445 1444 1446
182 2 2042 2041 2043
183 2 2435 2434 2436
184 2 1274 1273 1275
185 2 2234 2233 2235
186 2 26 25 27
187 2 2798 2797 2799
188 2 1277 1276 1278
189 2 1763 1762 1764
190 2 1529 1528 1530
191 2 1385 1384 1386
192 2 1721 1720 1722
193 2 1061 1060 1062
194 2 761 760 762
195 2 335 334 336
196 2 2051 2050 2052
197 2 2885 2884 2886
198 2 1010 1009 1011
199 2 2684 2683 2685
200 2 1301 1300 1302
201 2 1373 1372 1374
202 2 893 892 894
203 2 1292 1291 1293
204 2 1514 1513 1515
205 2 1922 1921 1923
206 2 1874 1873 1875
207 2 1199 1198 1200
208 2 1379 1378 1380
209 2 1640 1639 1641
210 2 2639 2638 2640
211 2 1430 1429 1431
212 2 2459 2458 2460
213 2 2582 2581 2583
214 2 1850 1849 1851
215 2 872 871 873
216 2 1097 1096 1098
217 2 2750 2749 2751
218 2 2198 2197 2199
219 2 1526 1525 1527
220 2 1739 1738 1740
221 2 140 139 141
222 2 1235 1234 1236
223 2 56 55 57
224 2 2201 2200 2202
225 2 2816 2815 2817
226 2 185 184 186
227 2 2570 2569 2571
228 2 1937 1936 1938
229 2 1367 1366 1368
230 2 1814 1813 1815
231 2 1223 1222 1224
232 2 1691 1690 1692
233 2 2591 2590 2592
234 2 875 874 876
235 2 2102 2101 2103
236 2 2696 2695 2697
237 2 1541 1540 1542
238 2 1331 1330 1332
239 2 365 364 366
240 2 1433 1432 1434
241 2 1949 1948 1950
242 2 554 553 555
243 2 1838 1837 1839
244 2 1907 1906 1908
245 2 2996 2995 2997
246 2 2045 2044 2046
247 2 1955 1954 1956
248 2 131 130 132
249 2 1130 1129 1131
250 2 2579 2578 2580
251 2 164 163 165
252 2 1760 1759 1761
253 2 656 655 657
254 2 371 370 372
255 2 2384 2383 2385
256 2 428 427 429
257 2 1319 1318 1320
258 2 2954 2953 2955
259 2 1553 1552 1554
260 2 2354 2353 2355
261 2 1391 1390 1392
262 2 311 310 312
263 2 1790 1789 1791
264 2 2177 2176 2178
265 2 1271 1270 1272
266 2 284 283 285
267 2 1112 1111 1113
268 2 2453 2452 2454
269 2 2081 2080 2082
270 2 2705 2704 2706
271 2 1283 1282 1284
272 2 1766 1765 1767
273 2 2141 2140 2142
274 2 1523 1522 1524
275 2 1325 1324 1326
276 2 764 763 765
277 2 710 709 711
278 2 830 829 831
279 2 1424 1423 1425
280 2 1577 1576 1578
281 2 2345 2344 2346
282 2 95 94 96
283 2 482 481 483
284 2 458 457 459
285 2 368 367 369
286 2 2378 2377 2379
287 2 1724 1723 1725
288 2 1604 1603 1605
289 2 1205 1204 1206
290 2 1934 1933 1935
291 2 866 865 867
292 2 2375 2374 2376
293 2 14 13 15
294 2 1361 1360 1362
295 2 2474 2473 2475
296 2 2876 2875 2877
297 2 956 955 957
298 2 149 148 150
299 2 1247 1246 1248
300 2 1280 1279 1281
301 2 1880 1879 1881
302 2 2348 2347 2349
303 2 353 352 354
304 2 134 133 135
305 2 2015 2014 2016
306 2 1637 1636 1638
307 2 1217 1216 1218
308 2 2909 2908 2910
309 2 44 43 45
310 2 2168 2167 2169
311 2 509 508 510
312 2 2072 2071 2073
313 2 506 505 507
314 2 1586 1585 1587
315 2 1172 1171 1173
316 2 245 244 246
317 2 1976 1975 1977
318 2 2822 2821 2823
319 2 1883 1882 1884
320 2 1649 1648 1650
321 2 224 223 225
322 2 1748 1747 1749
323 2 677 676 678
324 2 683 682 684
325 2 2324 2323 2325
326 2 2702 2701 2703
327 2 2642 2641 2643
328 2 2558 2557 2559
329 2 1028 1027 1029
330 2 1784 1783 1785
331 2 1460 1459 1461
332 2 158 157 159
333 2 1616 1615 1617
334 2 1121 1120 1122
335 2 1868 1867 1869
336 2 2477 2476 2478
337 2 2537 2536 2538
338 2 2297 2296 2298
339 2 527 526 528
340 2 1490 1489 1491
341 2 1178 1177 1179
342 2 2981 2980 2982
343 2 1439 1438 1440
344 2 962 961 963
345 2 2105 2104 2106
346 2 518 517 519
347 2 1670 1669 1671
348 2 998 997 999
349 2 248 247 249
350 2 692 691 693
351 2 2513 2512 2514
352 2 2261 2260 2262
353 2 2867 2866 2868
354 2 2861 2860 2862
355 2 2663 2662 2664
356 2 1310 1309 1311
357 2 1016 1015 1017
358 2 341 340 342
359 2 2321 2320 2322
360 2 2789 2788 2790
361 2 779 778 780
362 2 1706 1705 1707
363 2 923 922 924
364 2 2924 2923 2925
365 2 707 706 708
366 2 479 478 480
367 2 8 7 9
368 2 86 85 87
369 2 2075 2074 2076
370 2 1730 1729 1731
371 2 257 256 258
372 2 329 328 330
373 2 1064 1063 1065
374 2 2504 2503 2505
375 2 2753 2752 2754
376 2 908 907 909
377 2 1421 1420 1422
378 2 2030 2029 2031
379 2 2618 2617 2619
380 2 299 298 300
381 2 1658 1657 1659
382 2 1964 1963 1965
383 2 1958 1957 1959
384 2 1442 1441 1443
385 2 197 196 198
386 2 1418 1417 1419
387 2 1037 1036 1038
388 2 590 589 591
389 2 2846 2845 2847
390 2 2195 2194 2196
391 2 2306 2305 2307
392 2 2576 2575 2577
393 2 1349 1348 1350
394 2 2255 2254 2256
395 2 1094 1093 1095
396 2 1742 1741 1743
397 2 533 532 534
398 2 215 214 216
399 2 1220 1219 1221
400 2 2987 2986 2988
401 2 2732 2731 2733
402 2 827 826 828
403 2 272 271 273
404 2 2150 2149 2151
405 2 1154 1153 1155
406 2 152 151 153
407 2 2450 2449 2451
408 2 1982 1981 1983
409 2 2714 2713 2715
410 2 440 439 441
411 2 584 583 585
412 2 2309 2308 2310
413 2 320 319 321
414 2 1337 1336 1338
415 2 2777 2776 2778
416 2 53 52 54
417 2 881 880 882
418 2 2096 2095 2097
419 2 1556 1555 1557
420 2 2762 2761 2763
421 2 2039 2038 2040
422 2 2747 2746 2748
423 2 2327 2326 2328
424 2 701 700 702
425 2 1454 1453 1455
426 2 2552 2551 2553
427 2 2114 2113 2115
428 2 614 613 615
429 2 1259 1258 1260
430 2 308 307 309
431 2 116 115 117
432 2 1682 1681 1683
433 2 1268 1267 1269
434 2 1820 1819 1821
435 2 2303 2302 2304
436 2 2291 2290 2292
437 2 569 568 570
438 2 1547 1546 1548
439 2 1493 1492 1494
440 2 1160 1159 1161
441 2 2744 2743 2745
442 2 854 853 855
443 2 1940 1939 1941
444 2 1697 1696 1698
445 2 2603 2602 2604
446 2 953 952 954
447 2 2894 2893 2895
448 2 1166 1165 1167
449 2 2720 2719 2721
450 2 1685 1684 1686
451 2 2984 2983 2985
452 2 2627 2626 2628
453 2 263 262 264
454 2 2834 2833 2835
455 2 1415 1414 1416
456 2 68 67 69
457 2 2774 2773 2775
458 2 791 790 792
459 2 1550 1549 1551
460 2 2123 2122 2124
461 2 452 451 453
462 2 1574 1573 1575
463 2 362 361 363
464 2 2969 2968 2970
465 2 2648 2647 2649
466 2 1286 1285 1287
467 2 2975 2974 2976
468 2 1448 1447 1449
469 2 2315 2314 2316
470 2 1340 1339 1341
471 2 1211 1210 1212
472 2 1358 1357 1359
473 2 1544 1543 1545
474 2 1745 1744 1746
475 2 476 475 477
476 2 587 586 588
477 2 860 859 861
478 2 2480 2479 2481
479 2 1715 1714 1716
480 2 374 373 375
481 2 389 388 390
482 2 1013 1012 1014
483 2 2825 2824 2826
484 2 2879 2878 2880
485 2 92 91 93
486 2 1997 1996 1998
487 2 2372 2371 2373
488 2 1661 1660 1662
489 2 1079 1078 1080
490 2 122 121 123
491 2 419 418 420
492 2 1055 1054 1056
493 2 593 592 594
494 2 788 787 789
495 2 2657 2656 2658
496 2 716 715 717
497 2 2183 2182 2184
498 2 695 694 696
499 2 2438 2437 2439
500 2 1775 1774 1776
501 2 2756 2755 2757
502 2 641 640 642
503 2 404 403 405
504 2 935 934 936
505 2 869 868 870
506 2 2564 2563 2565
507 2 2333 2332 2334
508 2 218 217 219
509 2 626 625 627
510 2 473 472 474
511 2 1100 1099 1101
512 2 392 391 393
513 2 1967 1966 1968
514 2 857 856 858
515 2 2915 2914 2916
516 2 1457 1456 1458
517 2 2147 2146 2148
518 2 2057 2056 2058
519 2 80 79 81
520 2 521 520 522
521 2 1925 1924 1926
522 2 2606 2605 2607
523 2 2483 2482 2484
524 2 29 28 30
525 2 1313 1312 1314
526 2 191 190 192
527 2 1877 1876 1878
528 2 179 178 180
529 2 188 187 189
530 2 23 22 24
531 2 206 205 207
532 2 848 847 849
533 2 2159 2158 2160
534 2 2528 2527 2529
535 2 2342 2341 2343
536 2 2276 2275 2277
537 2 2681 2680 2682
538 2 434 433 435
539 2 2882 2881 2883
540 2 2522 2521 2523
541 2 485 484 486
542 2 2840 2839 2841
543 2 2660 2659 2661
544 2 2249 2248 2250
545 2 1841 1840 1842
546 2 1598 1597 1599
547 2 422 421 423
548 2 2288 2287 2289
549 2 491 490 492
550 2 845 844 846
551 2 2024 2023 2025
552 2 743 742 744
553 2 1109 1108 1110
554 2 2426 2425 2427
555 2 839 838 840
556 2 2672 2671 2673
557 2 2636 2635 2637
558 2 2708 2707 2709
559 2 2300 2299 2301
560 2 959 958 960
561 2 83 82 84
562 2 1862 1861 1863
563 2 1025 1024 1026
564 2 539 538 540
565 2 2645 2644 2646
566 2 920 919 921
567 2 455 454 456
568 2 1712 1711 1713
569 2 2828 2827 2829
570 2 977 976 978
571 2 737 736 738
572 2 2525 2524 2526
573 2 2294 2293 2295
574 2 470 469 471
575 2 1133 1132 1134
576 2 242 241 243
577 2 2999 2998 3000
578 2 1487 1486 1488
579 2 983 982 984
580 2 146 145 147
581 2 2219 2218 2220
582 2 1001 1000 1002
583 2 1991 1990 1992
584 2 815 814 816
585 2 1595 1594 1596
586 2 1412 1411 1413
587 2 1376 1375 1377
588 2 1772 1771 1773
589 2 911 910 912
590 2 2132 2131 2133
591 2 1208 1207 1209
592 2 1427 1426 1428
593 2 2783 2782 2784
594 2 1808 1807 1809
595 2 1559 1558 1560
596 2 377 376 378
597 2 1265 1264 1266
598 2 1754 1753 1755
599 2 2465 2464 2466
600 2 344 343 345
601 2 425 424 426
602 2 992 991 993
603 2 356 355 357
604 2 1118 1117 1119
605 2 1256 1255 1257
606 2 2429 2428 2430
607 2 1565 1564 1566
608 2 347 346 348
609 2 2801 2800 2802
610 2 107 106 108
611 2 1115 1114 1116
612 2 2423 2422 2424
613 2 2768 2767 2769
614 2 2126 2125 2127
615 2 932 931 933
616 2 1676 1675 1677
617 2 104 103 105
618 2 2687 2686 2688
619 2 2738 2737 2739
620 2 2942 2941 2943
621 2 638 637 639
622 2 887 886 888
623 2 2666 2665 2667
624 2 269 268 270
625 2 1919 1918 1920
626 2 1169 1168 1170
627 2 1988 1987 1989
628 2 2036 2035 2037
629 2 2939 2938 2940
630 2 1046 1045 1047
631 2 1535 1534 1536
632 2 2012 2011 2013
633 2 1589 1588 1590
634 2 2090 2089 2091
635 2 1139 1138 1140
636 2 2951 2950 2952
637 2 824 823 825
638 2 155 154 156
639 2 2516 2515 2517
640 2 296 295 297
641 2 1679 1678 1680
642 2 503 502 504
643 2 2855 2854 2856
644 2 1928 1927 1929
645 2 1733 1732 1734
646 2 632 631 633
647 2 2405 2404 2406
648 2 2723 2722 2724
649 2 2888 2887 2889
650 2 1952 1951 1953
651 2 797 796 798
652 2 1193 1192 1194
653 2 1853 1852 1854
654 2 2945 2944 2946
655 2 2222 2221 2223
656 2 1931 1930 1932
657 2 1511 1510 1512
658 2 2078 2077 2079
659 2 1289 1288 1290
660 2 1520 1519 1521
661 2 1727 1726 1728
662 2 1856 1855 1857
663 2 167 166 168
664 2 2498 2497 2499
665 2 2486 2485 2487
666 2 170 169 171
667 2 608 607 609
668 2 1085 1084 1086
669 2 575 574 576
670 2 1406 1405 1407
671 2 671 670 672
672 2 2891 2890 2892
673 2 1214 1213 1215
674 2 65 64 66
675 2 1052 1051 1053
676 2 317 316 318
677 2 1397 1396 1398
678 2 1985 1984 1986
679 2 731 730 732
680 2 2900 2899 2901
681 2 2204 2203 2205
682 2 1898 1897 1899
683 2 2156 2155 2157
684 2 281 280 282
685 2 1019 1018 1020
686 2 119 118 120
687 2 2690 2689 2691
688 2 557 556 558
689 2 578 577 579
690 2 749 748 750
691 2 1970 1969 1971
692 2 713 712 714
693 2 1103 1102 1104
694 2 863 862 864
695 2 2162 2161 2163
696 2 926 925 927
697 2 2267 2266 2268
698 2 2621 2620 2622
699 2 2489 2488 2490
700 2 833 832 834
701 2 2084 2083 2085
702 2 1751 1750 1752
703 2 2573 2572 2574
704 2 1829 1828 1830
705 2 1718 1717 1719
706 2 2519 2518 2520
707 2 1916 1915 1917
708 2 293 292 294
709 2 2180 2179 2181
710 2 1145 1144 1146
711 2 401 400 402
712 2 251 250 252
713 2 1394 1393 1395
714 2 1088 1087 1089
715 2 842 841 843
716 2 125 124 126
717 2 563 562 564
718 2 2099 2098 2100
719 2 398 397 399
720 2 1913 1912 1914
721 2 1607 1606 1608
722 2 1562 1561 1563
723 2 500 499 501
724 2 1703 1702 1704
725 2 1484 1483 1485
726 2 1466 1465 1467
727 2 89 88 90
728 2 2369 2368 2370
729 2 1946 1945 1947
730 2 74 73 75
731 2 524 523 525
732 2 725 724 726
733 2 2966 2965 2967
734 2 437 436 438
735 2 2054 2053 2055
736 2 2819 2818 2820
737 2 467 466 468
738 2 2396 2395 2397
739 2 2108 2107 2109
740 2 2735 2734 2736
741 2 1943 1942 1944
742 2 1136 1135 1137
743 2 1823 1822 1824
744 2 1580 1579 1581
745 2 386 385 387
746 2 1436 1435 1437
747 2 755 754 756
748 2 497 496 498
749 2 1592 1591 1593
750 2 2960 2959 2961
751 2 2810 2809 2811
752 2 1124 1123 1125
753 2 416 415 417
754 2 698 697 699
755 2 1673 1672 1674
756 2 1805 1804 1806
757 2 1769 1768 1770
758 2 2006 2005 2007
759 2 2471 2470 2472
760 2 1388 1387 1389
761 2 1613 1612 1614
762 2 1895 1894 1896
763 2 1241 1240 1242
764 2 2408 2407 2409
765 2 2 1 3
766 2 2765 2764 2766
767 2 17 16 18
768 2 551 550 552
769 2 1127 1126 1128
770 2 581 580 582
771 2 1346 1345 1347
772 2 623 622 624
773 2 110 109 111
774 2 2933 2932 2934
775 2 2213 2212 2214
776 2 1973 1972 1974
777 2 227 226 228
778 2 890 889 891
779 2 1568 1567 1569
780 2 794 793 795
781 2 1517 1516 1518
782 2 767 766 768
783 2 1508 1507 1509
784 2 2021 2020 2022
785 2 1631 1630 1632
786 2 770 769 771
787 2 1610 1609 1611
788 2 2903 2902 2904
789 2 1979 1978 1980
790 2 1859 1858 1860
791 2 2540 2539 2541
792 2 1796 1795 1797
793 2 1817 1816 1818
794 2 629 628 630
795 2 2612 2611 2613
796 2 1043 1042 1044
797 2 1142 1141 1143
798 2 599 598 600
799 2 2669 2668 2670
800 2 746 745 747
801 2 2243 2242 2244
802 2 47 46 48
803 2 2717 2716 2718
804 2 488 487 489
805 2 2063 2062 2064
806 2 1181 1180 1182
807 2 305 304 306
808 2 2792 2791 2793
809 2 1262 1261 1263
810 2 1709 1708 1710
811 2 2852 2851 2853
812 2 182 181 183
813 2 947 946 948
814 2 800 799 801
815 2 2444 2443 2445
816 2 413 412 414
817 2 1688 1687 1689
818 2 2501 2500 2502
819 2 62 61 63
820 2 1844 1843 1845
821 2 35 34 36
822 2 1475 1474 1476
823 2 2609 2608 2610
824 2 2282 2281 2283
825 2 2117 2116 2118
826 2 617 616 618
827 2 1403 1402 1404
828 2 752 751 753
829 2 2027 2026 2028
830 2 1778 1777 1779
831 2 2357 2356 2358
832 2 659 658 660
833 2 2492 2491 2493
834 2 647 646 648
835 2 740 739 741
836 2 2729 2728 2730
837 2 2555 2554 2556
838 2 2207 2206 2208
839 2 2531 2530 2532
840 2 221 220 222
841 2 1628 1627 1629
842 2 2936 2935 2937
843 2 566 565 567
844 2 2804 2803 2805
845 2 1865 1864 1866
846 2 1007 1006 1008
847 2 2849 2848 2850
848 2 1076 1075 1077
849 2 449 448 450
850 2 1793 1792 1794
851 2 2360 2359 2361
852 2 782 781 783
853 2 1031 1030 1032
854 2 635 634 636
855 2 665 664 666
856 2 2918 2917 2919
857 2 2567 2566 2568
858 2 1316 1315 1317
859 2 572 571 573
860 2 2411 2410 2412
861 2 2543 2542 2544
862 2 2060 2059 2061
863 2 686 685 687
864 2 1298 1297 1299
865 2 530 529 531
866 2 611 610 612
867 2 896 895 897
868 2 914 913 915
869 2 1646 1645 1647
870 2 233 232 234
871 2 1244 1243 1245
872 2 1664 1663 1665
873 2 1832 1831 1833
874 2 2381 2380 2382
875 2 1889 1888 1890
876 2 560 559 561
877 2 2462 2461 2463
878 2 2246 2245 2247
879 2 944 943 945
880 2 1601 1600 1602
881 2 806 805 807
882 2 2231 2230 2232
883 2 113 112 114
884 2 1184 1183 1185
885 2 644 643 645
886 2 542 541 543
887 2 395 394 396
888 2 2390 2389 2391
889 2 2330 2329 2331
890 2 2831 2830 2832
891 2 209 208 210
892 2 38 37 39
893 2 809 808 810
894 2 1352 1351 1353
895 2 2285 2284 2286
896 2 1802 1801 1803
897 2 2678 2677 2679
898 2 1034 1033 1035
899 2 917 916 918
900 2 2510 2509 2511
901 2 2093 2092 2094
902 2 332 331 333
903 2 2414 2413 2415
904 2 899 898 900
905 2 2726 2725 2727
906 2 722 721 723
907 2 719 718 720
908 2 836 835 837
909 2 818 817 819
910 2 1835 1834 1836
911 2 1022 1021 1023
912 2 2771 2770 2772
913 2 1004 1003 1005
914 2 176 175 177
915 2 929 928 930
916 2 290 289 291
917 2 239 238 240
918 2 1871 1870 1872
919 2 1307 1306 1308
920 2 2165 2164 2166
921 2 2675 2674 2676
922 2 1496 1495 1497
923 2 2363 2362 2364
924 2 2927 2926 2928
925 2 1196 1195 1197
926 2 2171 2170 2172
927 2 2897 2896 2898
928 2 776 775 777
929 2 1961 1960 1962
930 2 2759 2758 2760
931 2 287 286 288
932 2 704 703 705
933 2 2921 2920 2922
934 2 2864 2863 2865
935 2 2312 2311 2313
936 2 2192 2191 2193
937 2 1226 1225 1227
938 2 2144 2143 2145
939 2 596 595 597
940 2 1400 1399 1401
941 2 2336 2335 2337
942 2 2069 2068 2070
943 2 2120 2119 2121
944 2 2807 2806 2808
945 2 1892 1891 1893
946 2 11 10 12
947 2 350 349 351
948 2 2651 2650 2652
949 2 1370 1369 1371
950 2 266 265 267
951 2 965 964 966
952 2 1082 1081 1083
953 2 2837 2836 2838
954 2 50 49 51
955 2 674 673 675
956 2 1652 1651 1653
957 2 2957 2956 2958
958 2 173 172 174
959 2 20 19 21
960 2 1781 1780 1782
961 2 443 442 444
962 2 254 253 255
963 2 2912 2911 2913
964 2 1148 1147 1149
965 2 410 409 411
966 2 2264 2263 2265
967 2 941 940 942
968 2 1157 1156 1158
969 2 602 601 603
970 2 1091 1090 1092
971 2 2447 2446 2448
972 2 2186 2185 2187
973 2 2990 2989 2991
974 2 2111 2110 2112
975 2 1904 1903 1905
976 2 821 820 822
977 2 2270 2269 2271
978 2 200 199 201
979 2 2711 2710 2712
980 2 2432 2431 2433
981 2 1757 1756 1758
982 2 884 883 885
983 2 2189 2188 2190
984 2 950 949 951
985 2 314 313 315
986 2 2588 2587 2589
987 2 2786 2785 2787
988 2 878 877 879
989 2 32 31 33
990 2 1625 1624 1626
991 2 1787 1786 1788
992 2 2018 2017 2019
993 2 1505 1504 1506
994 2 1847 1846 1848
995 2 545 544 546
996 2 2972 2971 2973
997 2 1232 1231 1233
998 2 2594 2593 2595
999 2 1811 1810 1812
1000 2 2780 2779 2781
