# Supplementary material for: A Machine Learning-Based Computational Architecture for Unlocking Water Dynamics in Saturated Calcium Silicate Hydrate
Source: Materials (Basel). 2026 Jun 18;19(12):2631. doi: 10.3390/ma19122631 (PMC13302851; doi:10.3390/ma19122631)
Supplement: Supplementary file 1 [file materials-19-02631-s001.zip › Supplementary Files/3.Molecular dynamics (MD) simulation input files/MD_simulation_CSH.in]

# Define a variable for the log file name, using the 'title' variable (not defined here, must be passed to LAMMPS)
log             ${title}.equ1ns

# Set the system of units to 'real' (Angstroms, femtoseconds, kcal/mol, etc.)
units           real

# --- ATOM AND FORCE FIELD DEFINITION ---
# Define the atom style to be 'full' which includes molecular information and charges
atom_style      full
# Define the bond interaction style as a simple harmonic potential
bond_style      harmonic
# Define the angle interaction style as a simple harmonic potential
angle_style     harmonic

# Define the non-bonded pair interaction style
# Lennard-Jones (lj) with a cutoff, plus long-range Coulombic forces
# LJ cutoff = 8.0 Angstroms, short-range Coulomb cutoff = 10.0 Angstroms
pair_style      lj/cut/coul/long 8 10

# Use the Particle-Particle Particle-Mesh (PPPM) solver for long-range electrostatics
# Set the desired relative accuracy of the forces to 1e-3
kspace_style    pppm 1e-3
# Read atom coordinates, charges, bonds, etc., from a LAMMPS data file
read_data       ${title}.data

# --- SIMULATION SETUP ---
# Set the initial integration timestep to 1.0 femtosecond
timestep        1.0

# --- GROUP DEFINITIONS AND COMPUTES ---
# Group water molecules based on their molecule ID (ID 3)
group   add_wat molecule 3
# Group the C-S-H material by taking all atoms and subtracting the water group
group   csh subtract all add_wat
# Compute the Mean Squared Displacement (MSD) for the water group
compute         1 add_wat msd
# Compute the MSD for the C-S-H group
compute         2 csh     msd

# --- OUTPUT CONTROL ---
# Print thermodynamic data to the screen and log file every 100 steps
thermo          100
# Customize the thermodynamic output format
# c_2[4] is the total MSD for CSH. c_1[1], c_1[2], c_1[3] are the x,y,z components of MSD for water.
thermo_style    custom step temp lx pxx ly pyy lz pzz pe c_2[4] c_1[1] c_1[2] c_1[3]
# Dump a trajectory file with atomic coordinates for all atoms every 10,000 steps
dump            1 all atom 10000 ${title}.lammpstrj

# --- ATOM TYPE SETUP AND CHARGE NEUTRALIZATION ---
# Define groups for each atom type to facilitate counting and charge assignment
group Ca11 type 1 #q +1.43
group Ca22 type 2 #q to set until neutral
group H33 type 3  #q +0.41
group H44 type 4  #q +0.29
group O55 type 5  #q -0.82
group O66 type 6  #q -1.14
group O77 type 7  #q -1.00 (likely water oxygen)
group Si88 type 8 #q +1.72

# Create variables to hold the count of atoms in each group
variable nCa11 equal count(Ca11)
variable nCa22 equal count(Ca22)
variable nH33  equal count(H33)
variable nH44  equal count(H44)
variable nO55  equal count(O55)
variable nO66  equal count(O66)
variable nO77  equal count(O77)
variable nSi88 equal count(Si88)

# Dynamically calculate the charge for atom type 2 (Ca22) to ensure the total system charge is zero
variable ca2charge equal "-1.0*(1.43*v_nCa11 - 1.14*v_nO66 - 0.71*v_nO77 + 1.72*v_nSi88)/v_nCa22"
# Set the charge for all atoms of type 2 to the calculated value
set type 2 charge ${ca2charge}

# --- CONSTRAINTS AND DATA LOGGING ---
# Apply the SHAKE algorithm to keep bonds involving atoms with mass 1.0 (Hydrogen) rigid
fix             shake all shake 1e-4 100 0 m 1.0
# Create a fix to calculate and average MSD data over time, writing to a file
fix out_msd all ave/time 100 1 100 c_2[4] c_1[1] c_1[2] c_1[3] file ${title}.msd

# --- EQUILIBRATION SEQUENCE ---
# Stage 1: Energy Minimization (relax initial structure)
timestep        0.01                   # Use a very small timestep (0.01 fs)
fix             1 all nve/limit 0.01   # NVE ensemble with a limit on atom movement to prevent crashes
run             1000                   # Run for 1000 steps (total 10 fs)
unfix           1

# Stage 2: Heating
# Still using a small timestep of 0.01 fs
fix             1 all nvt temp 50 300 1    # NVT ensemble, heat from 50 K to 300 K. Tdamp = 1 fs.
run             1000                       # Run for 1000 steps (total 10 fs)
unfix           1

# Stage 3: Temperature Equilibration
timestep        0.1                    # Increase timestep to 0.1 fs
fix             1 all nvt temp 300 300 100  # NVT at 300 K. Tdamp = 100*0.1 = 10 fs.
run             1000                   # Run for 1000 steps (total 0.1 ps)
unfix           1

# Stage 4: Further Equilibration with Production Timestep
timestep        1.0                    # Use final production timestep of 1.0 fs
fix             1 all nvt temp 300 300 100  # NVT at 300 K. Tdamp = 100*1.0 = 100 fs.
run             1000                   # Run for 1000 steps (total 1 ps)
unfix           1

# --- PRODUCTION RUN ---
# NPT (constant pressure, constant temperature) production run
# Temp = 300K (Tdamp=100fs), Pressure = 0 bar (anisotropic, Pdamp=10ps)
fix             1 all npt temp 300 300 100 aniso 0 0 10000 
run             1000000                # Run for 1,000,000 steps (total 1 ns)
unfix           1
