# Supplementary material for: A Machine Learning-Based Computational Architecture for Unlocking Water Dynamics in Saturated Calcium Silicate Hydrate
Source: Materials (Basel). 2026 Jun 18;19(12):2631. doi: 10.3390/ma19122631 (PMC13302851; doi:10.3390/ma19122631)
Supplement: Supplementary file 1 [file materials-19-02631-s001.zip › Supplementary Files/3.Molecular dynamics (MD) simulation input files/MD_simulation_water.in]

log             ${title}.equ1ns              # write all thermo output to this log file

units           real                         # use "real" units: Å, fs, kcal/mol, etc.
atom_style      full                         # atom_style with bonds, angles, dihedrals, charges
bond_style      harmonic                     # harmonic bond potential
angle_style     harmonic                     # harmonic angle potential
pair_style      lj/cut/coul/long 8 10        # LJ with cutoff 8 Å, Coulomb with cutoff 10 Å, long-range
kspace_style    pppm 1e-3                    # long-range electrostatics via PPPM, accuracy 1×10⁻³

read_data       ${title}.data                # read initial configuration from data file

# ------------------ Time step & groups ------------------------------
timestep        1.0                          # default time step 1 fs

# --- define groups ---
group   add_wat molecule 3                   # group "add_wat" = molecules with molecule-ID 3 (water)
group   csh subtract all add_wat             # group "csh" = everything except water

# --- MSD (mean-squared displacement) computes ---
compute  1 add_wat msd                       # MSD for water molecules
compute  2 csh     msd                       # MSD for C-S-H phase

# ------------------ Output settings ---------------------------------
thermo          100                          # print thermodynamics every 100 steps
thermo_style    custom step temp lx pxx ly pyy lz pzz pe \
                c_2[4] c_1[1] c_1[2] c_1[3]  # step, T, box lengths, stresses, PE, MSDs
dump            1 all atom 10000 ${title}.lammpstrj   # trajectory dump every 10 000 steps

# ------------------ Constraints & initial equilibration -------------
# velocity        all create 50 12345678 dist gaussian   # (commented out) initial random velocities at 50 K
fix             shake all shake 1e-4 100 0 m 1.0        # SHAKE constraints on bonds/angles (tolerance 1×10⁻⁴)
fix out_msd all ave/time 100 1 100 c_2[4] c_1[1] c_1[2] c_1[3] \
                file ${title}.msd                       # running averages of MSDs → ${title}.msd

# ------------------ Staged equilibration ----------------------------
# Stage 1: gentle NVE with velocity limiter, T ≈ 50 K
timestep        0.01
fix             1 all nve/limit 0.01         # NVE with max atomic displacement 0.01 Å
run             1000
unfix           1

# Stage 2: NVT heating from 50 K → 300 K
fix
