# Supplementary material for: A Machine Learning-Based Computational Architecture for Unlocking Water Dynamics in Saturated Calcium Silicate Hydrate
Source: Materials (Basel). 2026 Jun 18;19(12):2631. doi: 10.3390/ma19122631 (PMC13302851; doi:10.3390/ma19122631)
Supplement: Supplementary file 1 [file materials-19-02631-s001.zip › Supplementary Files/4.Preprocessing algorithms, database construction scripts, and dataloader implementation/ovito_read_data_build_neigh_list_inlog_outlimi_type8.py]

from ovito.io import import_file, export_file
from ovito.data import *
from ovito.modifiers import *
from ovito.pipeline import ReferenceConfigurationModifier
import numpy as np
import functools
import re

def read_data_build_neigh_list_cutoff(fileName, trjName, frame, cutoff=5.0):
    """Read simulation data, load trajectory, and build neighbor list with local displacement analysis."""
    
    # Validate frame index (must be between 51 and 99)
    if not 50 < frame <= 99:
        raise ValueError(f"Frame {frame} out of valid range (51-99)")

    # Import initial structure file and load trajectory
    pipeline = import_file(fileName)
    traj_mod = LoadTrajectoryModifier()
    traj_mod.source.load(trjName)
    frame_num = traj_mod.source.num_frames
    pipeline.modifiers.append(traj_mod)
    
    # Setup displacement calculation relative to reference frame
    displace_mod = CalculateDisplacementsModifier()
    displace_mod.reference_frame = frame          # Reference configuration frame
    displace_mod.use_frame_offset = True          # Use frame offset instead of absolute frame
    displace_mod.frame_offset = 1                 # Compare with next frame (frame+1)
    displace_mod.minimum_image_convention = True  # Apply minimum image convention for PBC
    displace_mod.affine_mapping = ReferenceConfigurationModifier.AffineMapping.Off  # Disable affine mapping
    pipeline.modifiers.append(displace_mod)
    
    # Compute local average squared displacement (including self)
    compute_local_ave_disp_sqr = ComputePropertyModifier(
        output_property = 'local_ave_disp_sqr',
        expressions = 'DisplacementMagnitude^2/(NumNeighbors+1)',      # Average over neighbors + self
        cutoff_radius = cutoff,
        neighbor_expressions = 'DisplacementMagnitude^2/(NumNeighbors+1)',  # Same expression for neighbors
    )
    pipeline.modifiers.append(compute_local_ave_disp_sqr)

    # Execute pipeline at target frame
    data = pipeline.compute(frame)
    squared_distances = data.particles["local_ave_disp_sqr"]
    
    # Build neighbor list using cutoff distance
    finder = CutoffNeighborFinder(cutoff, data)
    neigh_idx, neigh_vec = finder.find_all()
    
    # Extract neighbor pair indices and displacement vectors
    idx_i = neigh_idx[:, 0]   # Central atom indices
    idx_j = neigh_idx[:, 1]   # Neighbor atom indices
    r_ij = neigh_vec          # Neighbor displacement vectors (with PBC)
    
    # Extract particle properties
    structure_types = data.particles['Particle Type']      # Atom type identifiers
    mol_ids = data.particles["Molecule Identifier"]        # Molecule IDs
    all_atom_num = data.particles.count                     # Total atom count
    wat_atom_num = np.sum(mol_ids == 3)                    # Count water atoms (mol_id=3)
    wat_atom_num_ratio = 1.0 * wat_atom_num / all_atom_num  # Water atom fraction

    return structure_types, r_ij, idx_i, idx_j, squared_distances, wat_atom_num_ratio
