# Supplementary material for: A Machine Learning-Based Computational Architecture for Unlocking Water Dynamics in Saturated Calcium Silicate Hydrate
Source: Materials (Basel). 2026 Jun 18;19(12):2631. doi: 10.3390/ma19122631 (PMC13302851; doi:10.3390/ma19122631)
Supplement: Supplementary file 1 [file materials-19-02631-s001.zip › Supplementary Files/4.Preprocessing algorithms, database construction scripts, and dataloader implementation/schnet_dataloader_inlog_outlimi.py]

"""
Data preprocessing pipeline for C-S-H diffusion coefficient prediction.
Reads LAMMPS trajectory data, builds neighbor lists, and prepares 
PyTorch datasets for SchNet-based regression models.
"""

from ovito_read_data_build_neigh_list_inlog_outlimi_type8 import read_data_build_neigh_list_cutoff
import os
import numpy as np
import torch
import torch.nn.functional as F
from torch.utils.data import Dataset, DataLoader
import json, copy

def list_label_files(directory, suffix):
    """
    List all files in a directory with a given suffix.

    Args:
        directory (str): Path to the target directory.
        suffix (str): File extension to filter (e.g., ".data").

    Returns:
        list: Filenames matching the suffix.
    """
    all_files = os.listdir(directory)
    label_files = [file for file in all_files if file.endswith(suffix)]
    return label_files

def read_msd_cal_diff_all(data_path, wat_atom_num_ratio):
    """
    Calculate diffusion coefficients from MSD (Mean Squared Displacement) data.

    Uses the linear region (second half) of MSD curves to compute:
    - C-S-H matrix diffusion coefficient
    - Water diffusion coefficient  
    - Overall system-averaged diffusion coefficient

    Args:
        data_path (str): Path to MSD data file.
        wat_atom_num_ratio (float): Mole fraction of water atoms.

    Returns:
        float: Overall diffusion coefficient in Å²/ps.
    """
    data = np.loadtxt(data_path, skiprows=2)
    data_lenth = len(data)
    idx_start = data_lenth//2  # Start from midpoint for linear fit
    csh_diff_coeff = 1e5/6*(data[-1,1] - data[idx_start,1])/(data[-1,0] - data[idx_start,0])
    wat_diff_coeff = 1e5/6*(data[-1,2] - data[idx_start,2] + data[-1,3] - data[idx_start,3] + data[-1,4] - data[idx_start,4])/(data[-1,0] - data[idx_start,0])
    all_diff_coeff = csh_diff_coeff*(1-wat_atom_num_ratio)+wat_atom_num_ratio*wat_diff_coeff
    return all_diff_coeff

def save_dicts_to_npz(array_of_dicts, filename):
    """
    Save a list of dictionaries to a compressed NPZ file.

    Flatten nested dict structure into flat arrays with composite keys.

    Args:
        array_of_dicts (list): List of dictionaries containing numpy arrays.
        filename (str): Output NPZ filename.
    """
    arrays_to_save = {}
    for i, dictionary in enumerate(array_of_dicts):
        for key, value in dictionary.items():
            if not isinstance(key, str):
                key = str(key)
            arrays_to_save[f'array-{i}-{key}'] = value
    np.savez_compressed(filename, **arrays_to_save)

def load_npz_to_dicts(filename):
    """
    Load dictionaries from an NPZ file created by save_dicts_to_npz.

    Reconstruct the original list-of-dicts structure from flat keys.

    Args:
        filename (str): Path to NPZ file.

    Returns:
        list: Restored list of dictionaries.
    """
    data = np.load(filename)
    array_of_dicts = []
    for key in data.files:
        parts = key.split('-')
        index = int(parts[1])
        original_key = parts[2]
        if index >= len(array_of_dicts):
            array_of_dicts.append({})
        array_of_dicts[index][original_key] = data[key]
    data.close()
    return array_of_dicts

class CustomDataset(Dataset):
    """
    PyTorch Dataset for C-S-H structure-diffusion coefficient pairs.

    Processes LAMMPS data files (.data, .lammpstrj, .msd) to generate
    graph representations with scaled squared distances as edge features.
    Supports caching via NPZ files to avoid redundant computation.
    """
    def __init__(self, path, npz_file="kfold_seed88_spilt_type8schnet_inlog_outlimi_frames8_cutoff5.npz", 
                 frames=[60, 65, 70, 75, 80, 85, 90, 95]):
        """
        Initialize dataset from LAMMPS output directory.

        Args:
            path (str): Directory containing .data, .lammpstrj, and .msd files.
            npz_file (str): Cache filename for preprocessed data.
            frames (list): LAMMPS trajectory frame indices to sample.
        """
        self.all_file_names = os.listdir(path)
        self.file_names = [name[:-5] for name in list_label_files(path, ".data")]
        self.data_dicts = []
        self.frames = frames
        npz_path = os.path.join(path, npz_file)

        if npz_file in self.all_file_names:
            # Load from cached NPZ file
            self.data_dicts = load_npz_to_dicts(npz_path)
            print(f"loading {len(self.file_names)}/{len(self.file_names)} from {npz_path}") 
        else:
            # Build dataset from raw LAMMPS files
            for idx, name in enumerate(self.file_names):
                data_path = os.path.join(path, f"{name}.data")
                trj_path  = os.path.join(path, f"{name}.lammpstrj")
                msd_path  = os.path.join(path, f"{name}.msd")

                for frame in self.frames:
                    # Build neighbor list and extract structural features
                    structure_types, r_ij, idx_i, idx_j, squared_distances, wat_atom_num_ratio =                         read_data_build_neigh_list_cutoff(data_path, trj_path, frame)

                    # Calculate diffusion coefficient from MSD
                    diff_coeff = read_msd_cal_diff_all(msd_path, wat_atom_num_ratio)

                    # Scale squared distances by ratio to diffusion coefficient
                    mean_squared_distance_per_frame = np.mean(squared_distances) 
                    ratio = diff_coeff / mean_squared_distance_per_frame
                    scaled_squared_distances = ratio * squared_distances

                    # Log10 transform for normalization
                    log_scaled_squared_distances = np.log10(scaled_squared_distances)
                    log_diff_coeff = np.log10(diff_coeff)

                    # Store sample as dictionary
                    data_dict = {}
                    data_dict["structure_types"] = structure_types
                    data_dict["r_ij"] = r_ij
                    data_dict["idx_i"] = idx_i
                    data_dict["idx_j"] = idx_j
                    data_dict["file_name"] = name
                    data_dict["frame"] = frame
                    data_dict["scaled_squared_distances"] = log_scaled_squared_distances
                    data_dict["diff_coeff"] = log_diff_coeff
                    self.data_dicts.append(data_dict)

                # Progress reporting every 2 samples
                if ((idx+1)%2==0 or (idx+1)==len(self.file_names)):
                    print(f"loading {(idx+1)*len(self.frames)}/{len(self.file_names)*len(self.frames)}")

            # Save cache for future runs
            print(f"building npz {npz_path}")
            save_dicts_to_npz(self.data_dicts, npz_path)

        # Convert numpy arrays to PyTorch tensors
        for i in range(len(self.data_dicts)):
            self.data_dicts[i]["structure_types"] = torch.tensor(self.data_dicts[i]["structure_types"], dtype=torch.int)
            self.data_dicts[i]["r_ij"] = torch.tensor(self.data_dicts[i]["r_ij"], dtype=torch.float32)
            self.data_dicts[i]["idx_i"] = torch.tensor(self.data_dicts[i]["idx_i"], dtype=torch.int)
            self.data_dicts[i]["idx_j"] = torch.tensor(self.data_dicts[i]["idx_j"], dtype=torch.int)
            self.data_dicts[i]["scaled_squared_distances"] = torch.tensor(self.data_dicts[i]["scaled_squared_distances"], dtype=torch.float32)
            self.data_dicts[i]["diff_coeff"] = torch.tensor(self.data_dicts[i]["diff_coeff"], dtype=torch.float32)
            self.data_dicts[i]["frame"] = torch.tensor(self.data_dicts[i]["frame"], dtype=torch.int)

    def __len__(self):
        """Return total number of samples in dataset."""
        return len(self.data_dicts)

    def __getitem__(self, idx):
        """
        Retrieve a single sample by index.

        Args:
            idx (int): Sample index.

        Returns:
            dict: Sample containing structure types, neighbor list, and target diffusion coefficient.
        """
        return self.data_dicts[idx]

if __name__ == '__main__':
    # Test dataset initialization
    path = "../results"
    dataset = CustomDataset(path)
    print(len(dataset))
    for datainfo in dataset:
        print(datainfo["diff_coeff"])
