# Supplementary material for: A Machine Learning-Based Computational Architecture for Unlocking Water Dynamics in Saturated Calcium Silicate Hydrate
Source: Materials (Basel). 2026 Jun 18;19(12):2631. doi: 10.3390/ma19122631 (PMC13302851; doi:10.3390/ma19122631)
Supplement: Supplementary file 1 [file materials-19-02631-s001.zip › Supplementary Files/5.SchNet model/schnet_dense.py]

from typing import Callable, Union, Optional

import torch
import torch.nn.functional as F
from torch import nn
from torch.nn.init import xavier_uniform_

from torch.nn.init import zeros_


__all__ = ["Dense"]


class Dense(nn.Linear):
    """
    A fully–connected (dense) linear layer that optionally applies an
    activation function to its output.

    .. math::
       y = activation(x W^T + b)

    Parameters
    ----------
    in_features : int
        Size of each input sample (i.e. number of input features).
    out_features : int
        Size of each output sample (i.e. number of output neurons).
    bias : bool, optional
        If ``False``, the layer will not learn an additive bias `b`.
        Default is ``True``.
    activation : callable or torch.nn.Module, optional
        Activation function to apply after the linear transformation.
        May be any callable that accepts a tensor and returns a tensor,
        or any subclass of ``torch.nn.Module``.  If ``None`` (the default),
        ``torch.nn.Identity`` is used, i.e. no activation is applied.
    weight_init : callable, optional
        Function used to initialize the weight matrix `W`.  It must accept
        the weight tensor as its sole argument and modify it in-place.
        Default is ``torch.nn.init.xavier_uniform_``.
    bias_init : callable, optional
        Function used to initialize the bias vector `b` (if `bias=True`).
        It must accept the bias tensor as its sole argument and modify it
        in-place.  Default is ``torch.nn.init.zeros_``.

    Attributes
    ----------
    weight : torch.Tensor
        Learnable weight matrix of shape ``(out_features, in_features)``.
    bias : torch.Tensor or None
        Learnable bias vector of shape ``(out_features,)`` if `bias=True``,
        otherwise ``None``.
    activation : torch.nn.Module
        The activation module applied to the linear output.

    Examples
    --------
    >>> import torch.nn as nn
    >>> layer = Dense(64, 128, activation=nn.ReLU())
    >>> x = torch.randn(32, 64)  # (batch_size, in_features)
    >>> y = layer(x)             # (batch_size, 128)
    """

    def __init__(
        self,
        in_features: int,
        out_features: int,
        bias: bool = True,
        activation: Union[Callable, nn.Module] = None,
        weight_init: Callable = xavier_uniform_,
        bias_init: Callable = zeros_,
    ):
        """
        Initialize the Dense layer.

        Parameters
        ----------
        in_features, out_features, bias, activation, weight_init, bias_init
            See class docstring.
        """
        self.weight_init = weight_init
        self.bias_init = bias_init
        super(Dense, self).__init__(in_features, out_features, bias)

        # Ensure activation is wrapped as a Module (or Identity) for consistency
        self.activation = activation
        if self.activation is None:
            self.activation = nn.Identity()

    def reset_parameters(self):
        """
        Re-initializes the learnable parameters (weight and, if present, bias)
        using the provided initializer functions.
        """
        self.weight_init(self.weight)
        if self.bias is not None:
            self.bias_init(self.bias)

    def forward(self, input: torch.Tensor):
        """
        Apply the linear transformation followed by the activation function.

        Parameters
        ----------
        input : torch.Tensor
            Input tensor of shape ``(*, in_features)``, where ``*`` denotes
            any number of leading dimensions (including none).

        Returns
        -------
        torch.Tensor
            Output tensor of shape ``(*, out_features)`` after the linear
            map and activation.
        """
        y = F.linear(input, self.weight, self.bias)
        y = self.activation(y)
        return y
