# Supplementary material for: A Machine Learning-Based Computational Architecture for Unlocking Water Dynamics in Saturated Calcium Silicate Hydrate
Source: Materials (Basel). 2026 Jun 18;19(12):2631. doi: 10.3390/ma19122631 (PMC13302851; doi:10.3390/ma19122631)
Supplement: Supplementary file 1 [file materials-19-02631-s001.zip › Supplementary Files/5.SchNet model/schnet_radial.py]

# Import the constant π from the math module (used later in the BesselRBF class).
from math import pi

# Import PyTorch and its neural-network sub-package.
import torch
import torch.nn as nn

# Make the public API explicit: only these symbols will be imported
# when someone writes `from this_module import *`.
__all__ = ["gaussian_rbf", "GaussianRBF", "GaussianRBFCentered", "BesselRBF"]

# Redundant import (already imported above) kept for backward compatibility.
from torch import nn as nn


def gaussian_rbf(inputs: torch.Tensor, offsets: torch.Tensor, widths: torch.Tensor):
    """
    Compute an arbitrary number of 1-D Gaussian radial basis functions in one shot.

    Args
    ----
    inputs : torch.Tensor, shape (...,)
        Input values at which the Gaussians are evaluated.
    offsets : torch.Tensor, shape (n_gaussians,)
        Centers (μ) of each Gaussian.
    widths : torch.Tensor, shape (n_gaussians,)
        Standard deviations (σ) of each Gaussian.

    Returns
    -------
    torch.Tensor, shape (..., n_gaussians)
        Tensor where the last dimension contains the Gaussian activations
        corresponding to each (offset, width) pair.
    """
    # Pre-factor common to all Gaussians: −1/(2σ²)
    coeff = -0.5 / torch.pow(widths, 2)

    # Pairwise difference between every input value and every Gaussian center.
    # Broadcasting rule turns (...,1) − (n_gaussians,) into (..., n_gaussians)
    diff = inputs[..., None] - offsets

    # Evaluate the Gaussian: exp(−(x−μ)² / (2σ²))
    y = torch.exp(coeff * torch.pow(diff, 2))
    return y


class GaussianRBF(nn.Module):
    """
    A learnable or fixed bank of Gaussian radial basis functions whose centers
    are linearly spaced between a start value and a cutoff value.
    """

    def __init__(
        self, n_rbf: int, cutoff: float, start: float = 0.0, trainable: bool = False
    ):
        """
        Parameters
        ----------
        n_rbf : int
            Number of Gaussian basis functions to create.
        cutoff : float
            Center of the very last Gaussian.
        start : float, optional
            Center of the very first Gaussian (default 0.0).
        trainable : bool, optional
            If True, widths and centers become trainable parameters.
            If False, they are fixed buffers (default False).
        """
        super(GaussianRBF, self).__init__()
        self.n_rbf = n_rbf

        # Create equidistant centers from `start` to `cutoff`.
        offset = torch.linspace(start, cutoff, n_rbf)

        # Every Gaussian shares the same width, chosen as the distance
        # between consecutive centers (simple heuristic).
        widths = torch.FloatTensor(
            torch.abs(offset[1] - offset[0]) * torch.ones_like(offset)
        )

        # Register widths and centers either as trainable Parameters
        # or non-trainable persistent buffers.
        if trainable:
            self.widths = nn.Parameter(widths)
            self.offsets = nn.Parameter(offset)
        else:
            self.register_buffer("widths", widths)
            self.register_buffer("offsets", offset)

    def forward(self, inputs: torch.Tensor):
        """
        Evaluate the Gaussian basis for the given inputs.

        Parameters
        ----------
        inputs : torch.Tensor, shape (...,)
            Any tensor of distances/scalar inputs.

        Returns
        -------
        torch.Tensor, shape (..., n_rbf)
            Gaussian activations for each input value.
        """
        return gaussian_rbf(inputs, self.offsets, self.widths)


class GaussianRBFCentered(nn.Module):
    """
    A bank of Gaussian radial basis functions that are *all* centered at zero.
    Their widths are linearly spaced between `start` and `cutoff`.
    """

    def __init__(
        self, n_rbf: int, cutoff: float, start: float = 1.0, trainable: bool = False
    ):
        """
        Parameters
        ----------
        n_rbf : int
            Number of Gaussian basis functions.
        cutoff : float
            Width (standard deviation) of the widest Gaussian.
        start : float, optional
            Width of the narrowest Gaussian (default 1.0).
        trainable : bool, optional
            Whether the widths are trainable parameters (default False).
        """
        super(GaussianRBFCentered, self).__init__()
        self.n_rbf = n_rbf

        # Widths are linearly spaced; centers are fixed at 0.
        widths = torch.linspace(start, cutoff, n_rbf)
        offset = torch.zeros_like(widths)

        if trainable:
            self.widths = nn.Parameter(widths)
            self.offsets = nn.Parameter(offset)
        else:
            self.register_buffer("widths", widths)
            self.register_buffer("offsets", offset)

    def forward(self, inputs: torch.Tensor):
        """
        Evaluate zero-centered Gaussians for the given inputs.

        Parameters
        ----------
        inputs : torch.Tensor, shape (...,)
            Input values.

        Returns
        -------
        torch.Tensor, shape (..., n_rbf)
            Gaussian activations.
        """
        return gaussian_rbf(inputs, self.offsets, self.widths)


class BesselRBF(nn.Module):
    """
    Zeroth-order Bessel (sine-based) radial basis functions with Coulomb-like
    envelope (1/r decay). This is the basis used in DimeNet.
    """

    def __init__(self, n_rbf: int, cutoff: float):
        """
        Parameters
        ----------
        n_rbf : int
            Number of Bessel basis functions.
        cutoff : float
            Radial cutoff distance (basis is exactly zero beyond this value).
        """
        super(BesselRBF, self).__init__()
        self.n_rbf = n_rbf

        # Frequencies for the sine functions: nπ / r_cut, n = 1...n_rbf
        freqs = torch.arange(1, n_rbf + 1) * pi / cutoff
        self.register_buffer("freqs", freqs)

    def forward(self, inputs):
        """
        Evaluate Bessel basis functions.

        Parameters
        ----------
        inputs : torch.Tensor, shape (...,)
            Input distances.

        Returns
        -------
        torch.Tensor, shape (..., n_rbf)
            Bessel basis activations.
        """
        # Argument for sine: (r * freq)
        ax = inputs[..., None] * self.freqs

        # sin(nπ r / r_cut)
        sinax = torch.sin(ax)

        # Coulomb-like envelope 1/r, but avoid division by zero when r=0
        # by replacing 0/0 with 1 (arbitrary but harmless for r=0).
        norm = torch.where(inputs == 0,
                           torch.tensor(1.0, device=inputs.device),
                           inputs)
        y = sinax / norm[..., None]
        return y
