# Supplementary material for: A Machine Learning-Based Computational Architecture for Unlocking Water Dynamics in Saturated Calcium Silicate Hydrate
Source: Materials (Basel). 2026 Jun 18;19(12):2631. doi: 10.3390/ma19122631 (PMC13302851; doi:10.3390/ma19122631)
Supplement: Supplementary file 1 [file materials-19-02631-s001.zip › Supplementary Files/6.Training script/train_schnet.py]

# Import custom dataset class for atom-level scalar prediction
from schnet_model_inlog_outlimi import AtomData2Scalar
# Import custom PyTorch Dataset for loading atom data
from schnet_dataloader_inlog_outlimi import CustomDataset
import torch
import torch.optim as optim
from torch import nn
from torch.utils.data import DataLoader, Subset
import numpy as np
import random
from sklearn.model_selection import StratifiedKFold


# Random seeds for reproducible data splitting, model initialization, and data loading
SPLIT_SEED = 88         
MODEL_INIT_SEED = 66    
LOADER_SEED = 99        


def seed_everything(seed, deterministic=True):
    """
    Set random seeds for reproducibility across Python, NumPy, and PyTorch.
    
    Args:
        seed (int): The seed value to use.
        deterministic (bool): If True, enables deterministic behavior in CuDNN.
    """
    random.seed(seed)
    np.random.seed(seed)
    torch.manual_seed(seed)

    if torch.cuda.is_available():
        torch.cuda.manual_seed(seed)
        torch.cuda.manual_seed_all(seed)

    if deterministic:
        torch.backends.cudnn.deterministic = True
        torch.backends.cudnn.benchmark = False


def seed_worker(worker_id):
    """
    Seed function for DataLoader workers to ensure reproducible data loading.
    
    Args:
        worker_id (int): The ID of the current worker process.
    """
    worker_seed = torch.initial_seed() % 2 ** 32
    np.random.seed(worker_seed)
    random.seed(worker_seed)


def parse_raw_diff_coeff_log(filename="raw_diff_coeff_before_binning.txt"):
    """
    Parse the raw diffusion coefficient log file to extract file names and values.
    
    Args:
        filename (str): Path to the log file.
    
    Returns:
        list: A list of (file_name, diff_coeff) tuples.
    """
    file_diff_list = []
    with open(filename, "r", encoding="utf-8") as f:
        for line in f:
            if line.startswith("idx="):
                parts = line.strip().split(", ")
                file_name = None
                diff_val = None
                for p in parts:
                    if p.startswith("file_name="):
                        file_name = p.split("=", 1)[1]
                    elif p.startswith("diff_coeff="):
                        diff_val = float(p.split("=", 1)[1])
                if file_name is not None and diff_val is not None:
                    file_diff_list.append((file_name, diff_val))
    return file_diff_list


def compute_diff_coeff_bins(file_diff_list):
    """
    Compute stratification bin edges (25th, 50th, 75th percentiles) from diffusion coefficients.
    Bulk water samples (containing "wat1000_AA") are excluded from bin calculation.
    
    Args:
        file_diff_list (list): List of (file_name, diff_coeff) tuples.
    
    Returns:
        list: [Q25, Q50, Q75] bin edges.
    """
    diff_vals = [v for (fname, v) in file_diff_list if "wat1000_AA" not in fname]

    q25 = np.percentile(diff_vals, 25)
    q50 = np.percentile(diff_vals, 50)
    q75 = np.percentile(diff_vals, 75)

    print(f"Computed bins from data: 25% = {q25:.6f}, 50% = {q50:.6f}, 75% = {q75:.6f}")
    return [q25, q50, q75]


def get_stratify_class_from_logdiff(log_diff, file_name, bins):
    """
    Assign a stratification class (0-4) based on log-scaled diffusion coefficient.
    Class 4 is reserved for bulk water samples.
    
    Args:
        log_diff (float): Log-scaled diffusion coefficient.
        file_name (str): Sample file name.
        bins (list): [Q25, Q50, Q75] bin edges.
    
    Returns:
        int: Stratification class index (0-4).
    """
    if "wat1000_AA" in file_name:
        return 4
    if log_diff <= bins[0]:
        return 0
    elif log_diff <= bins[1]:
        return 1
    elif log_diff <= bins[2]:
        return 2
    else:
        return 3


def train_model(model, train_loader, criterion, optimizer, device, mean_loss_weight=4.0):
    """
    Train the model for one epoch with dual loss: atom-level and mean-level.
    
    Args:
        model (nn.Module): The neural network model.
        train_loader (DataLoader): Training data loader.
        criterion (nn.Module): Loss function.
        optimizer (Optimizer): Optimization algorithm.
        device (torch.device): Computation device (CPU/CUDA).
        mean_loss_weight (float): Weight for the mean-level loss term.
    
    Returns:
        tuple: (avg_atom_loss, avg_mean_loss, avg_total_loss) over the epoch.
    """
    model.train()
    running_atom_loss = 0.0
    running_mean_loss = 0.0
    running_total_loss = 0.0
    excluded_keys = ["file_name"]

    for batch_data in train_loader:
        batch_atom_loss = 0.0
        batch_mean_loss = 0.0

        for datainfo in batch_data:
            # Move tensors to device; keep strings on CPU
            atom_info = {
                key: val.to(device) if key not in excluded_keys else val
                for key, val in datainfo.items()
            }
            atom_outputs = model(atom_info)  
            # Convert log-space atom outputs back to linear, take mean, then log again
            mean_outputs = torch.log10(torch.pow(10.0, atom_outputs).mean())

            atom_targets = atom_info["scaled_squared_distances"]  
            mean_targets = atom_info["diff_coeff"]  

            loss1 = criterion(atom_outputs.squeeze(-1), atom_targets)
            loss2 = criterion(mean_outputs, mean_targets)

            batch_atom_loss += loss1
            batch_mean_loss += loss2

        # Average losses over batch size
        batch_atom_loss = batch_atom_loss / len(batch_data)
        batch_mean_loss = batch_mean_loss / len(batch_data)
        total_loss = batch_atom_loss + mean_loss_weight * batch_mean_loss

        optimizer.zero_grad()
        total_loss.backward()
        optimizer.step()

        running_atom_loss += batch_atom_loss.item()
        running_mean_loss += batch_mean_loss.item()
        running_total_loss += total_loss.item()

    return (
        running_atom_loss / len(train_loader),
        running_mean_loss / len(train_loader),
        running_total_loss / len(train_loader),
    )


def validate_model(model, val_loader, criterion, device, mean_loss_weight=4.0):
    """
    Evaluate the model on the validation set without gradient computation.
    
    Args:
        model (nn.Module): The neural network model.
        val_loader (DataLoader): Validation data loader.
        criterion (nn.Module): Loss function.
        device (torch.device): Computation device (CPU/CUDA).
        mean_loss_weight (float): Weight for the mean-level loss term.
    
    Returns:
        tuple: (avg_atom_loss, avg_mean_loss, avg_total_loss) over the validation set.
    """
    model.eval()
    running_atom_loss = 0.0
    running_mean_loss = 0.0
    running_total_loss = 0.0
    excluded_keys = ["file_name"]

    with torch.no_grad():
        for batch_data in val_loader:
            batch_atom_loss = 0.0
            batch_mean_loss = 0.0

            for datainfo in batch_data:
                atom_info = {
                    key: val.to(device) if key not in excluded_keys else val
                    for key, val in datainfo.items()
                }

                atom_outputs = model(atom_info)
                mean_outputs = torch.log10(torch.pow(10.0, atom_outputs).mean())

                atom_targets = atom_info["scaled_squared_distances"]
                mean_targets = atom_info["diff_coeff"]

                loss1 = criterion(atom_outputs.squeeze(-1), atom_targets)
                loss2 = criterion(mean_outputs, mean_targets)

                batch_atom_loss += loss1
                batch_mean_loss += loss2

            batch_atom_loss = batch_atom_loss / len(batch_data)
            batch_mean_loss = batch_mean_loss / len(batch_data)
            total_loss = batch_atom_loss + mean_loss_weight * batch_mean_loss

            running_atom_loss += batch_atom_loss.item()
            running_mean_loss += batch_mean_loss.item()
            running_total_loss += total_loss.item()

    return (
        running_atom_loss / len(val_loader),
        running_mean_loss / len(val_loader),
        running_total_loss / len(val_loader),
    )


def save_fold_split_log(data_set, train_indices, val_indices, fold_id, stratify_labels):
    """
    Save the train/validation split details for a given fold to a text log file.
    
    Args:
        data_set (Dataset): The full dataset.
        train_indices (list): Indices for training samples.
        val_indices (list): Indices for validation samples.
        fold_id (int): Current fold number.
        stratify_labels (np.ndarray): Stratification class labels.
    """
    log_name = f"fold_{fold_id}_split_log.txt"

    with open(log_name, "w", encoding="utf-8") as f:
        f.write(f"Fold {fold_id} Split Log\n")
        f.write("=" * 60 + "\n\n")

        f.write("Training Samples:\n")
        f.write("=" * 50 + "\n")
        for idx in train_indices:
            file_name = data_set.data_dicts[idx]["file_name"]
            frame = data_set.data_dicts[idx]["frame"]
            frame_val = frame.item() if torch.is_tensor(frame) else frame
            diff_coeff = data_set.data_dicts[idx]["diff_coeff"]
            diff_coeff_val = (
                diff_coeff.item() if torch.is_tensor(diff_coeff) else diff_coeff
            )
            cls = stratify_labels[idx]
            f.write(
                f"idx={idx}, file_name={file_name}, frame={frame_val}, "
                f"log_diff_coeff={diff_coeff_val:.6f}, class={cls}\n"
            )

        f.write("\n\nValidation Samples:\n")
        f.write("=" * 50 + "\n")
        for idx in val_indices:
            file_name = data_set.data_dicts[idx]["file_name"]
            frame = data_set.data_dicts[idx]["frame"]
            frame_val = frame.item() if torch.is_tensor(frame) else frame
            diff_coeff = data_set.data_dicts[idx]["diff_coeff"]
            diff_coeff_val = (
                diff_coeff.item() if torch.is_tensor(diff_coeff) else diff_coeff
            )
            cls = stratify_labels[idx]
            f.write(
                f"idx={idx}, file_name={file_name}, frame={frame_val}, "
                f"log_diff_coeff={diff_coeff_val:.6f}, class={cls}\n"
            )

        f.write("\n\nSummary:\n")
        f.write(f"Train samples: {len(train_indices)}\n")
        f.write(f"Validation samples: {len(val_indices)}\n\n")

        train_classes = np.array([stratify_labels[i] for i in train_indices])
        val_classes = np.array([stratify_labels[i] for i in val_indices])

        f.write("Train class distribution:\n")
        for c in range(5):
            f.write(f"  Class {c}: {(train_classes == c).sum()}\n")

        f.write("\nValidation class distribution:\n")
        for c in range(5):
            f.write(f"  Class {c}: {(val_classes == c).sum()}\n")

    print(f"Fold {fold_id} split log saved to {log_name}")


def save_raw_diff_coeff_log(data_set, log_name="raw_diff_coeff_before_binning.txt"):
    """
    Save raw diffusion coefficients (before stratification binning) to a log file.
    
    Args:
        data_set (Dataset): The full dataset.
        log_name (str): Output log file name.
    
    Returns:
        list: List of raw diffusion coefficient values.
    """
    raw_vals = []

    with open(log_name, "w", encoding="utf-8") as f:
        f.write("Raw diff_coeff before binning\n")
        f.write("=" * 80 + "\n")

        for idx in range(len(data_set)):
            file_name = data_set.data_dicts[idx]["file_name"]

            frame = data_set.data_dicts[idx]["frame"]
            frame_val = frame.item() if torch.is_tensor(frame) else frame

            diff_coeff = data_set.data_dicts[idx]["diff_coeff"]
            diff_val = (
                diff_coeff.item() if torch.is_tensor(diff_coeff) else diff_coeff
            )

            raw_vals.append(diff_val)

            f.write(
                f"idx={idx}, file_name={file_name}, frame={frame_val}, "
                f"diff_coeff={diff_val:.6f}\n"
            )

        f.write("\n" + "=" * 80 + "\n")
        f.write(f"Total samples: {len(raw_vals)}\n")
        f.write(f"Min diff_coeff: {np.min(raw_vals):.6f}\n")
        f.write(f"Max diff_coeff: {np.max(raw_vals):.6f}\n")
        f.write(f"Mean diff_coeff: {np.mean(raw_vals):.6f}\n")
        f.write(f"Std diff_coeff: {np.std(raw_vals):.6f}\n")

    print(f"Raw diff_coeff log saved to {log_name}")
    return raw_vals


if __name__ == "__main__":
    # Set random seed for dataset splitting
    seed_everything(SPLIT_SEED)

    # Load dataset from the results directory
    path = "../results"
    data_set = CustomDataset(path)

    # Step 1: Save raw diffusion coefficients before stratification
    raw_vals = save_raw_diff_coeff_log(data_set, "raw_diff_coeff_before_binning.txt")

    # Step 2: Parse the raw log to extract diffusion coefficient values
    file_diff_list = parse_raw_diff_coeff_log("raw_diff_coeff_before_binning.txt")

    # Step 3: Compute stratification bins (Q25, Q50, Q75) from non-bulk data
    bins = compute_diff_coeff_bins(file_diff_list)

    # Step 4: Assign stratification class labels to all samples
    stratify_labels = np.array(
        [
            get_stratify_class_from_logdiff(
                data_set.data_dicts[i]["diff_coeff"].item()
                if torch.is_tensor(data_set.data_dicts[i]["diff_coeff"])
                else data_set.data_dicts[i]["diff_coeff"],
                data_set.data_dicts[i]["file_name"],
                bins,
            )
            for i in range(len(data_set))
        ]
    )

    # Print stratification class distribution
    print("=" * 80)
    print("Stratification class distribution:")
    for c in range(5):
        count = np.sum(stratify_labels == c)
        ratio = count / len(stratify_labels) * 100
        print(f"Class {c}: {count} samples ({ratio:.2f}%)")
    print("=" * 80)

    # Prepare indices and stratified 5-fold cross-validation splitter
    from torch.utils.data import Subset
    indices = np.arange(len(data_set))
    skf = StratifiedKFold(n_splits=5, shuffle=True, random_state=SPLIT_SEED)

    # Training configuration
    device = torch.device("cuda" if torch.cuda.is_available() else "cpu")
    criterion = nn.MSELoss()
    num_epochs = 256
    batch_size = 1
    mean_loss_weight = 4.0

    all_fold_results = []

    START_FOLD = 1

    # 5-Fold Cross-Validation Loop
    for fold, (train_idx, val_idx) in enumerate(skf.split(indices, stratify_labels), start=1):
        if fold < START_FOLD:
            print(f"Skip Fold {fold}")
            continue

        print(f"\n{'=' * 80}")
        print(f"Start Fold {fold}/5")
        print(f"{'=' * 80}")

        # Save the train/val split log for this fold
        save_fold_split_log(data_set, train_idx, val_idx, fold, stratify_labels)

        # Create train and validation subsets
        train_subset = Subset(data_set, train_idx)
        val_subset = Subset(data_set, val_idx)

        # Initialize model with fixed seed for reproducibility
        seed_everything(MODEL_INIT_SEED)
        model = AtomData2Scalar().to(device)
        optimizer = optim.Adam(model.parameters(), lr=5e-4)

        # Cosine annealing learning rate scheduler
        scheduler = optim.lr_scheduler.CosineAnnealingLR(
            optimizer, T_max=num_epochs, eta_min=1e-6
        )

        # Set generator seeds for reproducible data loading
        train_generator = torch.Generator()
        train_generator.manual_seed(LOADER_SEED + fold)

        val_generator = torch.Generator()
        val_generator.manual_seed(LOADER_SEED + 1000 + fold)

        # Create DataLoaders with custom collate and worker seeding
        train_loader = DataLoader(
            train_subset,
            batch_size=batch_size,
            shuffle=True,
            collate_fn=lambda x: x,
            generator=train_generator,
            worker_init_fn=seed_worker,
            num_workers=0,
        )

        val_loader = DataLoader(
            val_subset,
            batch_size=batch_size,
            shuffle=False,
            collate_fn=lambda x: x,
            generator=val_generator,
            worker_init_fn=seed_worker,
            num_workers=0,
        )

        # Track best validation metrics
        best_val_total_loss = float("inf")
        best_val_mean_loss = float("inf")
        best_val_atom_loss = float("inf")
        best_epoch_by_total = -1
        best_epoch_by_mean = -1
        best_epoch_by_atom = -1
        best_val_atom_loss_at_total = None
        best_val_mean_loss_at_total = None

        # Training loop for current fold
        for epoch in range(num_epochs):
            train_atom_loss, train_mean_loss, train_total_loss = train_model(
                model,
                train_loader,
                criterion,
                optimizer,
                device,
                mean_loss_weight=mean_loss_weight,
            )
            val_atom_loss, val_mean_loss, val_total_loss = validate_model(
                model,
                val_loader,
                criterion,
                device,
                mean_loss_weight=mean_loss_weight,
            )

            scheduler.step()

            current_lr = optimizer.param_groups[0]["lr"]

            # Print epoch statistics
            print(
                f"Fold {fold}, Epoch {epoch + 1}/{num_epochs}, "
                f"LR: {current_lr:.8f}, "
                f"Train Atomwise Loss: {train_atom_loss:.6f}, "
                f"Val Atomwise Loss: {val_atom_loss:.6f}, "
                f"Train Mean Loss: {train_mean_loss:.6f}, "
                f"Val Mean Loss: {val_mean_loss:.6f}, "
                f"Train Total Loss: {train_total_loss:.6f}, "
                f"Val Total Loss: {val_total_loss:.6f}",
            )

            # Save best model based on total validation loss
            if val_total_loss < best_val_total_loss:
                best_val_total_loss = val_total_loss
                best_epoch_by_total = epoch + 1
                best_val_atom_loss_at_total = val_atom_loss
                best_val_mean_loss_at_total = val_mean_loss

                best_model_path = f"fold{fold}_best_total_model.pth"
                torch.save(model.state_dict(), best_model_path)
                print(f"Fold {fold}: Best TOTAL model saved to {best_model_path}")

            # Save best model based on mean validation loss
            if val_mean_loss < best_val_mean_loss:
                best_val_mean_loss = val_mean_loss
                best_epoch_by_mean = epoch + 1

                best_mean_model_path = f"fold{fold}_best_mean_model.pth"
                torch.save(model.state_dict(), best_mean_model_path)
                print(f"Fold {fold}: Best MEAN model saved to {best_mean_model_path}")

            # Save best model based on atom-wise validation loss
            if val_atom_loss < best_val_atom_loss:
                best_val_atom_loss = val_atom_loss
                best_epoch_by_atom = epoch + 1

                best_atom_model_path = f"fold{fold}_best_atom_model.pth"
                torch.save(model.state_dict(), best_atom_model_path)
                print(f"Fold {fold}: Best ATOM model saved to {best_atom_model_path}")

            # Periodic checkpoint saving every 64 epochs
            if (epoch + 1) % 64 == 0:
                model_path = f"fold{fold}_ep{epoch + 1}.pth"
                torch.save(model.state_dict(), model_path)
                print(f"Fold {fold}: Model saved to {model_path}")

        # Store fold results
        fold_result = {
            "fold": fold,
            "best_epoch_by_total": best_epoch_by_total,
            "best_epoch_by_mean": best_epoch_by_mean,
            "best_epoch_by_atom": best_epoch_by_atom,
            "best_val_atom_loss_at_total": best_val_atom_loss_at_total,
            "best_val_mean_loss_at_total": best_val_mean_loss_at_total,
            "best_val_total_loss": best_val_total_loss,
            "best_val_mean_loss": best_val_mean_loss,
            "best_val_atom_loss": best_val_atom_loss,
        }
        all_fold_results.append(fold_result)

        # Print fold summary
        print(f"\nFold {fold} Finished.")
        print(f"Best Epoch By Total: {best_epoch_by_total}")
        print(f"Best Epoch By Mean: {best_epoch_by_mean}")
        print(f"Best Epoch By Atom: {best_epoch_by_atom}")
        print(f"Best Val Atom Loss @ Total Best: {best_val_atom_loss_at_total:.6f}")
        print(f"Best Val Mean Loss @ Total Best: {best_val_mean_loss_at_total:.6f}")
        print(f"Best Val Total Loss: {best_val_total_loss:.6f}")
        print(f"Best Val Mean Loss (standalone best): {best_val_mean_loss:.6f}")
        print(f"Best Val Atom Loss (standalone best): {best_val_atom_loss:.6f}")

        # Clear GPU cache to free memory
        if torch.cuda.is_available():
            torch.cuda.empty_cache()

    # ==================== Cross-Validation Summary ====================
    print(f"\n{'=' * 80}")
    print("5-Fold Cross Validation Summary")
    print(f"{'=' * 80}")

    atom_losses = []
    mean_losses_at_total = []
    total_losses = []
    best_mean_losses = []
    best_atom_losses = []

    for result in all_fold_results:
        print(
            f"Fold {result['fold']}: "
            f"Best Epoch By Total = {result['best_epoch_by_total']}, "
            f"Best Epoch By Mean = {result['best_epoch_by_mean']}, "
            f"Best Epoch By Atom = {result['best_epoch_by_atom']}, "
            f"Best Val Atom Loss @ Total Best = {result['best_val_atom_loss_at_total']:.6f}, "
            f"Best Val Mean Loss @ Total Best = {result['best_val_mean_loss_at_total']:.6f}, "
            f"Best Val Total Loss = {result['best_val_total_loss']:.6f}, "
            f"Standalone Best Val Mean Loss = {result['best_val_mean_loss']:.6f}, "
            f"Standalone Best Val Atom Loss = {result['best_val_atom_loss']:.6f}",
        )

        atom_losses.append(result["best_val_atom_loss_at_total"])
        mean_losses_at_total.append(result["best_val_mean_loss_at_total"])
        total_losses.append(result["best_val_total_loss"])
        best_mean_losses.append(result["best_val_mean_loss"])
        best_atom_losses.append(result["best_val_atom_loss"])

    # Print average results across all folds
    print("\nAverage Results:")
    print(f"Mean Best Val Atom Loss @ Total Best: {np.mean(atom_losses):.6f} ± {np.std(atom_losses):.6f}")
    print(f"Mean Best Val Mean Loss @ Total Best: {np.mean(mean_losses_at_total):.6f} ± {np.std(mean_losses_at_total):.6f}")
    print(f"Mean Best Val Total Loss: {np.mean(total_losses):.6f} ± {np.std(total_losses):.6f}")
    print(f"Mean Standalone Best Val Mean Loss: {np.mean(best_mean_losses):.6f} ± {np.std(best_mean_losses):.6f}")
    print(f"Mean Standalone Best Val Atom Loss: {np.mean(best_atom_losses):.6f} ± {np.std(best_atom_losses):.6f}")

    # Save cross-validation summary to file
    with open("5fold_cv_summary.txt", "w", encoding="utf-8") as f:
        f.write("5-Fold Cross Validation Summary\n")
        f.write("=" * 80 + "\n")

        for result in all_fold_results:
            f.write(
                f"Fold {result['fold']}: "
                f"Best Epoch By Total = {result['best_epoch_by_total']}, "
                f"Best Epoch By Mean = {result['best_epoch_by_mean']}, "
                f"Best Epoch By Atom = {result['best_epoch_by_atom']}, "
                f"Best Val Atom Loss @ Total Best = {result['best_val_atom_loss_at_total']:.6f}, "
                f"Best Val Mean Loss @ Total Best = {result['best_val_mean_loss_at_total']:.6f}, "
                f"Best Val Total Loss = {result['best_val_total_loss']:.6f}, "
                f"Standalone Best Val Mean Loss = {result['best_val_mean_loss']:.6f}, "
                f"Standalone Best Val Atom Loss = {result['best_val_atom_loss']:.6f}\n",
            )

        f.write("\nAverage Results:\n")
        f.write(f"Mean Best Val Atom Loss @ Total Best: {np.mean(atom_losses):.6f} ± {np.std(atom_losses):.6f}\n")
        f.write(f"Mean Best Val Mean Loss @ Total Best: {np.mean(mean_losses_at_total):.6f} ± {np.std(mean_losses_at_total):.6f}\n")
        f.write(f"Mean Best Val Total Loss: {np.mean(total_losses):.6f} ± {np.std(total_losses):.6f}\n")
        f.write(f"Mean Standalone Best Val Mean Loss: {np.mean(best_mean_losses):.6f} ± {np.std(best_mean_losses):.6f}\n")
        f.write(f"Mean Standalone Best Val Atom Loss: {np.mean(best_atom_losses):.6f} ± {np.std(best_atom_losses):.6f}\n")

    print("Cross-validation summary saved to 5fold_cv_summary.txt")
