# Supplementary material for: A Machine Learning-Based Computational Architecture for Unlocking Water Dynamics in Saturated Calcium Silicate Hydrate
Source: Materials (Basel). 2026 Jun 18;19(12):2631. doi: 10.3390/ma19122631 (PMC13302851; doi:10.3390/ma19122631)
Supplement: Supplementary file 1 [file materials-19-02631-s001.zip › Supplementary Files/7.Rough Pore Model/Rough Pore Model.data]

# LAMMPS data file written by OVITO Basic 3.13.1

261641 atoms
143769 bonds
67008 angles
9 atom types
3 bond types
2 angle types

133.2799007346 274.7200992654 xlo xhi
132.9890390475 275.0109609525 ylo yhi
100.3165640564 248.1412359436 zlo zhi

Masses

1 40.077999  # Ca1
2 40.077999  # Ca2
3 1.008  # H3
4 1.008  # H4
5 15.999  # O5
6 15.999  # O6
7 15.999  # O7
8 28.085501  # Si8
9 12.0107  # C9

PairIJ Coeffs # lj/cut/coul/long

1 1 5.03e-06 5.5617 10
1 2 5.03e-06 5.5617 10
1 3 0 2.78085 10
1 4 0 2.78085 10
1 5 0.0008768 4.3636 10
1 6 0.0008701 4.3636 10
1 7 0.0007045 5.4567 10
1 8 1.84e-06 3.302 10
1 9 0.133951 3.215 10
2 2 5.03e-06 5.5617 10
2 3 0 2.78085 10
2 4 0 2.78085 10
2 5 0.0006035 4.4694 10
2 6 0.00146 4.3636 10
2 7 0.00104 4.4425 10
2 8 1.84e-06 3.302 10
2 9 0.133951 3.215 10
3 3 0 0 10
3 4 0 0 10
3 5 0 0 10
3 6 0 0 10
3 7 0 0 10
3 8 0 0 10
3 9 0 1.80852 10
4 4 0 0 10
4 5 0 0 10
4 6 0 0 10
4 7 0 0 10
4 8 0 0 10
4 9 0 1.80852 10
5 5 0.1554 3.1655 10
5 6 0.005253 4.2368 10
5 7 0.8705 2.8965 10
5 8 0.0005302 3.2337 10
5 9 0.151663 3.39128 10
6 6 1.2434 2.7339 10
6 7 0.04554 3.6218 10
6 8 0.0005611 3.271 10
6 9 0.183695 3.23842 10
7 7 0.1554 3.1655 10
7 8 0.0005947 3.263 10
7 9 0.183695 3.23842 10
8 8 1.84e-06 3.302 10
8 9 0.0769592 3.83524 10
9 9 0.148 3.61705 10

Bond Coeffs # harmonic

1 277.067 1
2 277.067 1
3 480 1.4

Angle Coeffs # harmonic

1 90 120
2 22.8848 109.47

Atoms  # full

1 1 8 1.72 156.9130020669 272.1382835381 125.8099634961 0 0 0
2 1 8 1.72 148.302547101 133.156214472 126.5521911736 0 0 0
3 1 8 1.72 149.9685711995 270.2829091503 126.318184718 0 0 0
4 1 8 1.72 150.0975646605 271.7943064432 123.5038986146 0 0 0
5 1 8 1.72 145.4908149623 268.845079213 126.3443496849 0 0 0
6 1 8 1.72 147.5978920319 269.9856572678 128.4427209024 0 0 0
7 1 8 1.72 144.5158110978 270.9396185172 124.6139140758 0 0 0
8 1 8 1.72 139.1243370341 271.7494275159 127.8746306883 0 0 0
9 1 8 1.72 136.8275179382 271.3172548076 125.6269565523 0 0 0
10 1 8 1.72 135.8361070106 274.231544645 125.5329400609 0 0 0
11 1 8 1.72 271.927079665 269.6805941795 125.2553253271 0 0 0
12 1 8 1.72 271.9659757196 133.5137944266 127.8320571828 0 0 0
13 1 8 1.72 271.3252516202 272.5833802413 124.8632942973 0 0 0
14 1 1 1.43 151.7777327789 268.2744351307 124.2750999279 0 0 0
15 1 1 1.43 163.0305735338 134.5149651831 123.2418054714 0 0 0
16 1 1 1.43 153.2584702173 271.9015329943 124.8241207592 0 0 0
17 1 2 2.2896396396 155.5660670563 269.1002926066 125.4547408095 0 0 0
18 1 1 1.43 147.5785147247 270.2486818671 123.477585823 0 0 0
19 1 1 1.43 148.3321081025 267.8070409858 126.158681897 0 0 0
20 1 1 1.43 147.0667557984 273.7756542757 124.0620845757 0 0 0
21 1 1 1.43 146.3378720233 271.747439209 126.8278841867 0 0 0
22 1 1 1.43 142.4616468065 271.0350572487 126.8162060376 0 0 0
23 1 1 1.43 143.4391683066 274.277133682 125.1590914657 0 0 0
24 1 1 1.43 136.1266251784 269.2744114829 128.3315567491 0 0 0
25 1 1 1.43 136.5348215914 267.2417937366 124.1229883405 0 0 0
26 1 1 1.43 139.11999482 133.0289365559 127.0558298307 0 0 0
27 1 1 1.43 270.4884914057 269.5428329153 128.4881030766 0 0 0
28 1 1 1.43 136.0672485831 133.7091228566 128.5388069391 0 0 0
29 1 1 1.43 270.8978193403 133.9198635057 123.6605927668 0 0 0
30 1 2 2.2896396396 274.2557510936 134.815867029 125.8945192084 0 0 0
31 1 2 2.2896396396 274.3328360018 266.7305148177 125.4251758751 0 0 0
32 1 2 2.2896396396 269.1712588368 273.4137824187 127.4831909571 0 0 0
33 1 6 -1.14 267.5311182946 132.985778423 127.7204495555 0 0 0
34 1 6 -1.14 162.5001727893 136.9721858693 123.1668583627 0 0 0
35 1 6 -1.14 157.6639080809 268.0298733812 126.205098844 0 0 0
36 1 6 -1.14 153.3092472486 269.6504855321 125.3069161376 0 0 0
37 1 6 -1.14 155.5687544201 271.5287254493 125.2300473082 0 0 0
38 1 6 -1.14 151.2262574448 272.7481256708 124.0779018156 0 0 0
39 1 6 -1.14 149.6045041285 270.6871035401 124.7845037472 0 0 0
40 1 6 -1.14 144.5208322248 270.1349223077 125.9331014477 0 0 0
41 1 6 -1.14 148.5728393204 270.1985481287 127.2423845666 0 0 0
42 1 6 -1.14 150.5336247926 268.6779194109 126.1980032598 0 0 0
43 1 6 -1.14 148.6632196072 272.3561451663 123.0783113843 0 0 0
44 1 6 -1.14 146.6530149296 268.9237593577 125.2365515938 0 0 0
45 1 6 -1.14 148.0485205044 268.9895155075 129.6705526271 0 0 0
46 1 6 -1.14 147.0965713922 274.0375426997 126.4345227348 0 0 0
47 1 6 -1.14 146.2487929863 269.1470178189 127.7319798799 0 0 0
48 1 6 -1.14 146.0069302468 271.8276815949 124.5284714155 0 0 0
49 1 6 -1.14 145.4660204955 133.9430926112 127.6568849466 0 0 0
50 1 6 -1.14 144.5968280435 273.4664725517 126.9551612292 0 0 0
51 1 6 -1.14 143.2726507608 272.0175649045 124.7629213451 0 0 0
52 1 6 -1.14 140.5655985131 271.2185495718 128.1003589623 0 0 0
53 1 6 -1.14 139.0890194165 134.436185623 125.1802303938 0 0 0
54 1 6 -1.14 138.123279885 270.7459006157 128.7423615123 0 0 0
55 1 6 -1.14 135.8918344488 271.0489753971 126.8917444449 0 0 0
56 1 6 -1.14 136.3003986063 274.0050196796 127.0686905772 0 0 0
57 1 6 -1.14 136.3954464197 274.1876598712 130.2098170301 0 0 0
58 1 6 -1.14 271.9539533027 269.8017388789 126.8330580502 0 0 0
59 1 6 -1.14 135.0281864526 265.8545236034 124.8798506605 0 0 0
60 1 6 -1.14 272.3147672491 135.1463236369 124.8428944926 0 0 0
61 1 6 -1.14 271.2057346525 272.8796379704 126.4281662739 0 0 0
62 1 6 -1.14 270.3718032419 133.5248068064 127.4216958936 0 0 0
63 1 6 -1.14 271.8277886456 271.1658594388 124.6482093997 0 0 0
64 1 6 -1.14 271.0063039725 273.7167151781 123.8490692235 0 0 0
65 1 7 -1.0 148.4414413759 267.4791123681 122.7587144436 0 0 0
66 1 4 0.29 148.279775229 267.7559130939 121.8116017709 0 0 0
67 1 7 -1.0 150.786802748 270.7305622482 122.3127274085 0 0 0
68 1 4 0.29 150.4969917812 270.0122153672 121.6801856375 0 0 0
69 1 7 -1.0 161.0980761013 272.8620272521 125.3690024998 0 0 0
70 1 4 0.29 161.7021671892 272.245794133 124.8637377713 0 0 0
71 1 7 -1.0 154.9044098076 266.8963964225 125.6350869092 0 0 0
72 1 4 0.29 155.266638156 266.1963703694 125.0195449755 0 0 0
73 1 7 -1.0 156.0343755537 268.4043851893 123.3888910199 0 0 0
74 1 4 0.29 156.3619510535 269.0113868835 122.664845777 0 0 0
75 1 7 -1.0 159.7852281785 273.8286284526 122.4499087041 0 0 0
76 1 4 0.29 159.642373578 272.9705320005 121.956617774 0 0 0
77 1 7 -1.0 156.5971661036 272.8371734158 127.3347749866 0 0 0
78 1 4 0.29 156.9668907826 273.7468238256 127.5241383913 0 0 0
79 1 7 -1.0 158.2330634398 261.2219105328 126.8199016544 0 0 0
80 1 4 0.29 158.0554145505 262.1214773861 127.2188804438 0 0 0
81 1 7 -1.0 158.0926133227 271.0356253364 126.1756817343 0 0 0
82 1 4 0.29 158.9058944642 271.081782461 125.5957655465 0 0 0
83 1 7 -1.0 157.6032302358 273.2381013013 124.7018697556 0 0 0
84 1 4 0.29 157.4557081087 273.1234896103 123.7194269862 0 0 0
85 1 7 -1.0 150.8723740681 271.4214988982 126.9788131767 0 0 0
86 1 4 0.29 151.0983955053 272.3162370062 126.5937299064 0 0 0
87 1 7 -1.0 144.7028091842 267.4032726618 126.5581041605 0 0 0
88 1 4 0.29 143.9292868825 266.9402811964 126.1255691705 0 0 0
89 1 7 -1.0 274.1298693169 266.469904591 127.696797608 0 0 0
90 1 4 0.29 273.5742922171 265.7555343238 128.1223848384 0 0 0
91 1 7 -1.0 144.3719239838 269.9230256002 123.2897006651 0 0 0
92 1 4 0.29 144.1859018347 269.1597997919 122.6709065885 0 0 0
93 1 7 -1.0 136.7029939874 270.2481137795 124.4137594701 0 0 0
94 1 4 0.29 136.5170142704 270.5031851512 123.4648729012 0 0 0
95 1 7 -1.0 138.3724975148 271.7034124132 126.167255728 0 0 0
96 1 4 0.29 138.9936604347 272.198500833 125.5596963266 0 0 0
97 1 7 -1.0 136.1609668586 272.7576411395 124.7064523204 0 0 0
98 1 4 0.29 136.0739104164 272.5159198284 123.7399746156 0 0 0
99 1 7 -1.0 140.3159141306 273.2040160401 125.1023267917 0 0 0
100 1 4 0.29 140.8075178287 272.3768803669 124.8295902721 0 0 0
101 1 7 -1.0 272.0050132144 266.1567462532 125.7157991801 0 0 0
102 1 4 0.29 271.981251261 265.8682997298 126.6729639305 0 0 0
103 1 7 -1.0 138.32920267 265.1935535789 122.8126704489 0 0 0
104 1 4 0.29 139.2795110759 265.0154580888 122.5573772405 0 0 0
105 1 7 -1.0 134.2092802343 274.4684372108 125.4075847392 0 0 0
106 1 4 0.29 133.6759615786 273.9338666967 124.752130144 0 0 0
107 1 7 -1.0 273.178118221 268.6854465727 124.6017924527 0 0 0
108 1 4 0.29 273.7860281943 269.4154392513 124.289438921 0 0 0
109 1 7 -1.0 267.8724134937 269.1186134345 129.9231849913 0 0 0
110 1 4 0.29 267.860532517 268.8171008943 130.8765063003 0 0 0
111 1 7 -1.0 272.4310310923 267.2716183402 130.1700521934 0 0 0
112 1 4 0.29 272.2795486397 267.2152356372 129.1833225085 0 0 0
113 1 7 -1.0 272.9649678418 275.0379451176 126.6099906203 0 0 0
114 1 4 0.29 272.7249438249 274.2106674225 126.1016215737 0 0 0
115 1 7 -1.0 133.5483485738 134.7560047889 123.628071339 0 0 0
116 1 4 0.29 133.4999675395 134.0177833602 122.9551734326 0 0 0
117 1 7 -1.0 134.3340898943 268.6157138091 125.8676151181 0 0 0
118 1 4 0.29 134.4929130933 269.5926826099 125.7249643097 0 0 0
119 1 7 -1.0 273.9148802151 272.9675495401 131.7869584545 0 0 0
120 1 4 0.29 273.6571761734 272.1928199561 131.2095552861 0 0 0
121 1 7 -1.0 270.5215884122 268.7913949265 124.7880515393 0 0 0
122 1 4 0.29 269.7361709897 269.3155978402 124.4589938197 0 0 0
123 1 7 -1.0 272.4932647797 135.049010216 128.158601883 0 0 0
124 1 4 0.29 273.1167331748 135.6207620692 128.6921011238 0 0 0
125 1 7 -1.0 272.2093943012 274.6438342843 129.1836181579 0 0 0
126 1 4 0.29 271.8167563101 274.2821044492 130.0291752811 0 0 0
127 1 7 -1.0 274.2230784077 266.3057272493 123.1433542399 0 0 0
128 1 4 0.29 274.4471196822 266.3493279793 122.1697809508 0 0 0
129 1 5 -0.82 153.3994860952 268.1601074836 122.6227157455 0 0 0
130 1 3 0.41 153.5192859434 268.4228480391 121.6654031704 0 0 0
131 1 3 0.41 154.3559047177 268.1454792257 122.9145216478 0 0 0
132 1 5 -0.82 154.7058277689 134.2095172154 127.9449952321 0 0 0
133 1 3 0.41 153.7129175752 134.1483142884 127.8419614358 0 0 0
134 1 3 0.41 154.8981864389 133.8779940229 127.0213866822 0 0 0
135 1 5 -0.82 153.1668169686 269.2616295099 127.9526821151 0 0 0
136 1 3 0.41 153.1642710451 269.3681459513 126.9584133719 0 0 0
137 1 3 0.41 154.1626974065 269.3127574018 128.0273335744 0 0 0
138 1 5 -0.82 153.3419199344 271.7096613778 122.2945449739 0 0 0
139 1 3 0.41 152.4508466837 271.2661269157 122.1986067619 0 0 0
140 1 3 0.41 153.2388100297 272.431274763 121.6098210937 0 0 0
141 1 5 -0.82 155.0964855972 272.4353933987 134.8083469232 0 0 0
142 1 3 0.41 154.3035718442 272.4270141053 135.417532396 0 0 0
143 1 3 0.41 155.46182563 271.5926353141 135.2036300958 0 0 0
144 1 5 -0.82 147.5742715187 265.8648912037 124.8403814731 0 0 0
145 1 3 0.41 147.6111874106 266.5217425925 124.0873625946 0 0 0
146 1 3 0.41 147.6387682493 265.1003871981 124.1989702218 0 0 0
147 1 5 -0.82 135.1663028065 270.9656085289 130.0971746301 0 0 0
148 1 3 0.41 134.1717561497 270.9531105998 130.2007997251 0 0 0
149 1 3 0.41 135.5040620005 270.3154321704 130.7777594195 0 0 0
150 1 5 -0.82 134.1534990488 268.3623467004 129.1370533862 0 0 0
151 1 3 0.41 133.5543838271 269.0808356033 129.4902065274 0 0 0
152 1 3 0.41 133.5057878037 267.875779596 128.5507807375 0 0 0
153 1 5 -0.82 267.7691621488 273.5337909427 136.9664393081 0 0 0
154 1 3 0.41 266.8346667571 273.1834228614 136.9037616472 0 0 0
155 1 3 0.41 268.01936986 273.0142747524 136.1494123465 0 0 0
156 1 5 -0.82 265.6848993832 273.2030218866 125.8068591779 0 0 0
157 1 3 0.41 265.2873109851 272.816864281 124.9744584505 0 0 0
158 1 3 0.41 266.6365090389 272.9002311491 125.7563031402 0 0 0
159 1 5 -0.82 267.7427128316 262.5269499732 127.5010777424 0 0 0
160 1 3 0.41 268.5933341856 262.63460259 126.9865000596 0 0 0
161 1 3 0.41 268.2386021677 262.8007682386 128.3252002882 0 0 0
162 1 5 -0.82 271.6819638009 267.1703567099 122.6630718809 0 0 0
163 1 3 0.41 271.7323165116 268.1280105293 122.3798398096 0 0 0
164 1 3 0.41 272.6233897623 266.9239486754 122.8933827197 0 0 0
165 1 5 -0.82 268.7284095752 268.6246611902 127.2610104753 0 0 0
166 1 3 0.41 268.1009808545 268.4165990746 128.0113685098 0 0 0
167 1 3 0.41 268.4678767295 267.9450862938 126.5752518224 0 0 0
168 1 8 1.72 266.5019994101 274.8716374471 128.9509421243 0 0 0
169 1 8 1.72 266.048117813 135.2581516982 130.6556562405 0 0 0
170 1 1 1.43 265.342755543 133.6712512909 125.715355706 0 0 0
171 1 2 2.2896396396 270.2201793491 266.4669221307 124.2957953819 0 0 0
172 1 6 -1.14 266.2298684682 273.3402150632 129.3453383489 0 0 0
173 1 7 -1.0 268.3100294679 273.044099356 125.3227333775 0 0 0
174 1 4 0.29 268.4900828407 273.1825707299 124.3488644391 0 0 0
175 1 7 -1.0 268.5439715563 266.7188690201 122.6890890232 0 0 0
176 1 4 0.29 268.154020929 267.4213094459 122.0935034201 0 0 0
177 1 8 1.72 168.3420773092 142.264036297 127.413861186 0 0 0
178 1 8 1.72 160.2123775781 140.9232783433 124.18403993 0 0 0
179 1 8 1.72 159.8700922976 153.5305217442 126.5275044534 0 0 0
180 1 8 1.72 160.7832302193 134.8207383809 126.007309433 0 0 0
181 1 8 1.72 157.9415551906 135.6019299624 124.2938736612 0 0 0
182 1 8 1.72 146.5572882033 134.4027351997 124.6368269 0 0 0
183 1 8 1.72 147.4469753401 142.3726404607 124.015519804 0 0 0
184 1 8 1.72 147.2243484676 148.9430716447 123.6945924414 0 0 0
185 1 8 1.72 146.3785360804 145.1340863058 123.7658439332 0 0 0
186 1 8 1.72 141.8273723802 138.1531265543 124.119144899 0 0 0
187 1 8 1.72 143.8260921137 140.1158127063 123.1800147585 0 0 0
188 1 8 1.72 141.8125353034 149.9034238806 125.0517707539 0 0 0
189 1 8 1.72 139.1601355483 141.577246687 126.4549225395 0 0 0
190 1 8 1.72 137.5209850876 134.7837558725 125.4763232116 0 0 0
191 1 8 1.72 273.9237909476 152.1546133648 127.5049211839 0 0 0
192 1 8 1.72 133.3590373743 150.07186188 125.9771532 0 0 0
193 1 8 1.72 135.3489021028 139.7434596314 124.0135980833 0 0 0
194 1 8 1.72 134.592184311 137.9696484334 126.3993404629 0 0 0
195 1 8 1.72 133.6975481817 140.734303974 126.1240909238 0 0 0
196 1 1 1.43 171.4185430674 141.4339465678 126.0923086194 0 0 0
197 1 1 1.43 169.2306046364 143.0725813006 130.2420428086 0 0 0
198 1 1 1.43 166.4401309596 134.6300739508 123.7714612707 0 0 0
199 1 1 1.43 163.4203827209 142.4880758788 123.9257902282 0 0 0
200 1 1 1.43 165.2738150825 140.9299675758 126.6351208145 0 0 0
201 1 1 1.43 164.5752419419 135.2969804916 126.8379362644 0 0 0
202 1 1 1.43 162.0127698652 143.9015206522 126.4071751705 0 0 0
203 1 1 1.43 161.7914159545 148.1434882244 126.63940773 0 0 0
204 1 1 1.43 160.3433512019 137.5240404512 123.6092976057 0 0 0
205 1 1 1.43 164.0381935081 137.8797343546 124.5476886228 0 0 0
206 1 2 2.2896396396 159.6562347174 274.4699994519 124.7329129367 0 0 0
207 1 2 2.2896396396 159.0991017754 146.2950587086 125.158500167 0 0 0
208 1 2 2.2896396396 156.5528953215 140.351228244 124.7290694952 0 0 0
209 1 1 1.43 149.971824324 144.4236500459 123.0001121328 0 0 0
210 1 1 1.43 149.2039454862 135.2172351825 123.1424672919 0 0 0
211 1 1 1.43 147.4833254711 139.4430690644 123.8036870492 0 0 0
212 1 1 1.43 144.011548502 135.1221799102 123.4254037138 0 0 0
213 1 1 1.43 144.9682641489 137.8458621263 125.1517002321 0 0 0
214 1 1 1.43 147.6155720567 151.6840947375 121.8670360228 0 0 0
215 1 1 1.43 144.0840931798 143.6812730557 122.5708292857 0 0 0
216 1 1 1.43 145.6260883682 154.8266138035 120.5579007286 0 0 0
217 1 1 1.43 141.0920530761 147.5766787341 123.7627396151 0 0 0
218 1 1 1.43 140.1725927775 133.8848551019 123.4007169936 0 0 0
219 1 1 1.43 139.7527416922 144.4344153075 125.3194812347 0 0 0
220 1 1 1.43 138.1484986724 139.1425222733 124.723304333 0 0 0
221 1 1 1.43 133.759803085 153.8913994477 125.3514113639 0 0 0
222 1 1 1.43 136.1198360489 142.4035586331 125.0557620201 0 0 0
223 1 2 2.2896396396 135.0549610822 136.4544307508 123.2803877107 0 0 0
224 1 2 2.2896396396 265.3488374715 152.485098377 128.1080458452 0 0 0
225 1 2 2.2896396396 266.4879968305 139.6840660637 127.3581312847 0 0 0
226 1 6 -1.14 266.9639430985 136.335402178 127.987420913 0 0 0
227 1 6 -1.14 266.1134631848 154.5448423104 127.0978120375 0 0 0
228 1 6 -1.14 168.9434810334 143.7815121282 127.9772210106 0 0 0
229 1 6 -1.14 169.2835032706 141.3436064233 126.5436173426 0 0 0
230 1 6 -1.14 164.6193712839 135.6153936406 124.6171662186 0 0 0
231 1 6 -1.14 166.8859504653 142.5433508108 126.829066784 0 0 0
232 1 6 -1.14 166.8425283244 139.4503263846 127.213854405 0 0 0
233 1 6 -1.14 166.3122690201 136.931226747 126.6917376639 0 0 0
234 1 6 -1.14 161.219714672 146.0236832202 126.0303700818 0 0 0
235 1 6 -1.14 162.0144671475 135.2437648775 126.8442927252 0 0 0
236 1 6 -1.14 159.8908840068 148.5532214691 125.2795685733 0 0 0
237 1 6 -1.14 163.8951974674 140.5048533569 124.6588527761 0 0 0
238 1 6 -1.14 160.5654123136 139.5265353479 124.9286328023 0 0 0
239 1 6 -1.14 161.33230107 134.0609708064 124.6048967708 0 0 0
240 1 6 -1.14 161.3530927792 142.0314753999 124.7654343645 0 0 0
241 1 6 -1.14 159.9634428286 148.8202226823 127.8882305581 0 0 0
242 1 6 -1.14 158.7377220682 141.3046356079 124.7280347225 0 0 0
243 1 6 -1.14 159.7116792753 135.9056722467 125.4952447696 0 0 0
244 1 6 -1.14 158.3167960373 136.6406498948 123.1810495312 0 0 0
245 1 6 -1.14 157.0216281394 136.1275957019 125.4327149334 0 0 0
246 1 6 -1.14 147.6724310165 134.3914984252 125.7356076861 0 0 0
247 1 6 -1.14 147.327925125 134.0558452352 123.2446141401 0 0 0
248 1 6 -1.14 147.9210828855 141.5595649578 122.7975923323 0 0 0
249 1 6 -1.14 147.9012812577 149.5459547032 122.3233707849 0 0 0
250 1 6 -1.14 145.3871251528 133.3377014456 124.685904691 0 0 0
251 1 6 -1.14 150.377191933 146.5036321031 122.3069622463 0 0 0
252 1 6 -1.14 145.9287845371 135.8994516866 124.5834621934 0 0 0
253 1 6 -1.14 148.4233370305 137.2616833549 123.7102618566 0 0 0
254 1 6 -1.14 145.1213590197 139.3488091148 123.440629655 0 0 0
255 1 6 -1.14 146.005685573 148.0560027205 123.1526671942 0 0 0
256 1 6 -1.14 147.0604617095 141.4202698568 125.2749860085 0 0 0
257 1 6 -1.14 146.2047343644 143.4189727681 123.8028001012 0 0 0
258 1 6 -1.14 143.0820035172 137.1879739774 123.9821114282 0 0 0
259 1 6 -1.14 147.6312719187 156.2013860075 120.702768907 0 0 0
260 1 6 -1.14 145.1471011359 145.6458765036 122.9179216153 0 0 0
261 1 6 -1.14 142.3495130171 133.6518326336 123.6323582545 0 0 0
262 1 6 -1.14 147.6752598205 153.6738218634 120.7414989711 0 0 0
263 1 6 -1.14 142.5184350462 139.6854294741 124.0870669452 0 0 0
264 1 6 -1.14 143.7932779876 141.4690117804 122.5393426306 0 0 0
265 1 6 -1.14 142.6812185707 148.5418597153 125.4195585376 0 0 0
266 1 6 -1.14 143.3457894875 143.3960362277 124.6762960874 0 0 0
267 1 6 -1.14 140.2496918297 149.4047849128 124.9623368275 0 0 0
268 1 6 -1.14 139.5105536402 133.9473092421 129.1846529306 0 0 0
269 1 6 -1.14 137.7134427657 140.9419826304 126.3841145217 0 0 0
270 1 6 -1.14 139.6648648968 142.2423353473 125.0955268568 0 0 0
271 1 6 -1.14 137.5805172671 134.8218461519 127.1037250244 0 0 0
272 1 6 -1.14 139.196938288 142.7498790896 127.629685207 0 0 0
273 1 6 -1.14 140.8943196785 155.0108162362 127.8101791314 0 0 0
274 1 6 -1.14 273.5557635511 153.7630116303 127.1928633016 0 0 0
275 1 6 -1.14 136.6126561326 133.5386255394 125.0075711771 0 0 0
276 1 6 -1.14 274.7681889329 151.7061081354 126.1511428388 0 0 0
277 1 6 -1.14 135.8434477569 138.7838317073 125.5237749313 0 0 0
278 1 6 -1.14 134.9492345338 138.5840636719 123.0314509633 0 0 0
279 1 6 -1.14 133.9878075139 136.9602986344 125.3990109082 0 0 0
280 1 6 -1.14 136.7258931556 140.5259862189 123.63664517 0 0 0
281 1 6 -1.14 274.4503728068 149.3731140243 127.3494096291 0 0 0
282 1 6 -1.14 134.3718614993 140.7791829013 124.6842786196 0 0 0
283 1 7 -1.0 174.4664379056 140.5566345497 128.1637757465 0 0 0
284 1 4 0.29 174.7163627364 141.0700295952 128.9846461495 0 0 0
285 1 7 -1.0 168.1419394283 133.5645019336 121.3733016187 0 0 0
286 1 4 0.29 168.0642887593 134.387518971 120.8106809175 0 0 0
287 1 7 -1.0 165.0214857683 147.2054334302 127.3696616091 0 0 0
288 1 4 0.29 165.219360606 147.9997620394 126.7950671095 0 0 0
289 1 7 -1.0 160.2705094997 140.7396013917 122.6036463628 0 0 0
290 1 4 0.29 160.0279395592 140.5375468034 121.654759794 0 0 0
291 1 7 -1.0 160.8596079265 152.3497514855 127.4559912175 0 0 0
292 1 4 0.29 161.8189967932 152.3987490485 127.7340494253 0 0 0
293 1 7 -1.0 160.8828041191 154.754750711 126.4602442277 0 0 0
294 1 4 0.29 161.8805232795 154.8095711729 126.423140235 0 0 0
295 1 7 -1.0 157.3076202208 145.6340460775 123.798808835 0 0 0
296 1 4 0.29 157.4828646268 144.8739731558 123.1729191743 0 0 0
297 1 7 -1.0 158.1736585564 134.0855988279 123.9844766229 0 0 0
298 1 4 0.29 157.6046446377 133.6844593297 123.2666400162 0 0 0
299 1 7 -1.0 152.4900256187 145.0066358331 129.0214544928 0 0 0
300 1 4 0.29 152.3262378688 145.408770905 129.9221502186 0 0 0
301 1 7 -1.0 154.7560390393 140.8272005131 123.5028638419 0 0 0
302 1 4 0.29 153.7721810184 140.8763400981 123.3307959238 0 0 0
303 1 7 -1.0 140.9958737411 137.9720912105 125.6476520063 0 0 0
304 1 4 0.29 141.0021536859 136.9786762711 125.762216127 0 0 0
305 1 7 -1.0 140.6470256354 137.9732983968 123.0039555743 0 0 0
306 1 4 0.29 140.0848008462 137.8130976689 122.1925459503 0 0 0
307 1 7 -1.0 145.5766833069 146.9780847376 120.5667702089 0 0 0
308 1 4 0.29 145.565382235 146.8252833519 119.578710102 0 0 0
309 1 7 -1.0 143.5431975726 135.3445436333 126.3774624114 0 0 0
310 1 4 0.29 142.7694206785 135.7204046496 125.8676151181 0 0 0
311 1 7 -1.0 138.3294289743 146.8890938014 123.4004213443 0 0 0
312 1 4 0.29 137.5621158973 146.9812944331 122.7658100279 0 0 0
313 1 7 -1.0 135.7613558657 135.2660197127 121.4797353825 0 0 0
314 1 4 0.29 135.9991734155 135.1015441249 120.5224228073 0 0 0
315 1 7 -1.0 142.2016090015 150.3499408031 123.4926639396 0 0 0
316 1 4 0.29 142.5606973775 150.7289973127 122.6398634074 0 0 0
317 1 7 -1.0 144.2788280451 152.3520238362 119.4098943267 0 0 0
318 1 4 0.29 144.590067202 151.6179125219 118.8063261914 0 0 0
319 1 7 -1.0 141.0136952061 138.1766879911 128.2674008415 0 0 0
320 1 4 0.29 141.8346848384 137.6369336769 128.0812895796 0 0 0
321 1 7 -1.0 135.9088355607 148.0561447424 127.3466009603 0 0 0
322 1 4 0.29 135.6342577033 148.5802056343 126.5405130245 0 0 0
323 1 7 -1.0 273.6319998181 149.4013763867 124.9346936138 0 0 0
324 1 4 0.29 272.9181511361 149.6075922173 124.2653434995 0 0 0
325 1 7 -1.0 273.8167207173 151.3936599072 131.4502138519 0 0 0
326 1 4 0.29 274.4410377537 151.9515220164 131.9970173132 0 0 0
327 1 7 -1.0 136.8589883824 136.1584002568 124.8149556296 0 0 0
328 1 4 0.29 136.7779855807 136.8748724484 125.5079576914 0 0 0
329 1 7 -1.0 134.7808216894 149.6642589642 125.2343342237 0 0 0
330 1 4 0.29 135.2709119773 149.0011586108 124.6686092044 0 0 0
331 1 7 -1.0 267.5678927463 156.5161065865 131.9297570875 0 0 0
332 1 4 0.29 267.8981556098 155.6999066013 132.4038308103 0 0 0
333 1 7 -1.0 133.8118898525 146.560526085 126.2265334214 0 0 0
334 1 4 0.29 134.4144647015 146.9021740204 125.5052968473 0 0 0
335 1 7 -1.0 138.2112839765 159.4833706008 124.6689048538 0 0 0
336 1 4 0.29 138.2399821928 159.2088422258 123.7077488371 0 0 0
337 1 5 -0.82 161.7772719346 133.5318880194 121.4633268439 0 0 0
338 1 3 0.41 161.0642718938 274.940802123 121.8034714139 0 0 0
339 1 3 0.41 162.2059771763 274.8102839768 120.9500795831 0 0 0
340 1 5 -0.82 161.5535135405 271.6707473712 127.9265171481 0 0 0
341 1 3 0.41 161.2651169757 271.794732509 126.9770392806 0 0 0
342 1 3 0.41 161.2676628993 270.7240292398 127.7783968269 0 0 0
343 1 5 -0.82 155.2642336727 138.257370645 125.1678131214 0 0 0
344 1 3 0.41 154.9179880667 137.9297970821 126.0469264451 0 0 0
345 1 3 0.41 155.754606841 137.3892900517 125.0912399413 0 0 0
346 1 5 -0.82 150.4620560521 135.281855157 125.3434288316 0 0 0
347 1 3 0.41 150.5797342973 134.3158106824 125.5735918457 0 0 0
348 1 3 0.41 151.1825524235 135.6373218253 125.9390144346 0 0 0
349 1 5 -0.82 156.4702942455 152.45058705 125.8652499233 0 0 0
350 1 3 0.41 155.8442799268 151.9215553909 125.2924293198 0 0 0
351 1 3 0.41 157.383290727 152.1135690293 125.6353825586 0 0 0
352 1 5 -0.82 150.6931693365 133.2546285628 122.5628467534 0 0 0
353 1 3 0.41 151.1098521614 274.7344442705 123.2925093338 0 0 0
354 1 3 0.41 150.6580921673 274.4502584048 122.0005217015 0 0 0
355 1 5 -0.82 149.8344858913 142.5819807736 121.3848319431 0 0 0
356 1 3 0.41 149.1480766078 142.1535716461 121.9724350139 0 0 0
357 1 3 0.41 149.7797485344 141.8973498968 120.6579780314 0 0 0
358 1 5 -0.82 138.0000854721 133.703625188 122.2830146495 0 0 0
359 1 3 0.41 137.227779556 134.3067070772 122.0834513425 0 0 0
360 1 3 0.41 137.5792160173 133.3377937598 123.1130501821 0 0 0
361 1 5 -0.82 138.0749922012 154.8205068608 129.5747622397 0 0 0
362 1 3 0.41 138.245130616 154.3207317177 130.4241628043 0 0 0
363 1 3 0.41 137.1400866329 154.4752515687 129.6569527572 0 0 0
364 1 5 -0.82 137.5654114539 144.4578915312 124.4382983656 0 0 0
365 1 3 0.41 137.4428110898 145.1892334181 123.7673221799 0 0 0
366 1 3 0.41 137.0121539734 144.8275603918 125.1848129586 0 0 0
367 1 5 -0.82 138.5639933996 148.9550014862 127.7676056259 0 0 0
368 1 3 0.41 139.1677733191 149.1772657939 128.5330417769 0 0 0
369 1 3 0.41 138.8413717729 148.0149583851 127.5690770915 0 0 0
370 1 5 -0.82 133.3983781169 272.3372562507 127.1643331399 0 0 0
371 1 3 0.41 134.1754491533 271.7262779426 127.0132563252 0 0 0
372 1 3 0.41 133.6542646521 273.2212006926 126.7730412334 0 0 0
373 1 5 -0.82 270.8191785899 158.262834204 128.0118119838 0 0 0
374 1 3 0.41 271.7830935429 158.191823243 127.7548927041 0 0 0
375 1 3 0.41 270.8515683953 159.2618164026 128.0462551324 0 0 0
376 1 5 -0.82 272.8897216562 146.672552977 124.3997161263 0 0 0
377 1 3 0.41 273.5103612473 147.0812920683 123.7306616613 0 0 0
378 1 3 0.41 273.0059854994 145.7145156984 124.1377708077 0 0 0
379 1 5 -0.82 134.4706588924 144.16842245 125.0319622479 0 0 0
380 1 3 0.41 133.9868457205 144.9353408283 125.4535582121 0 0 0
381 1 3 0.41 133.7855876332 143.5907908892 125.4758797376 0 0 0
382 1 5 -0.82 271.0828231199 148.7321690907 126.345680107 0 0 0
383 1 3 0.41 270.831342447 149.3884523918 127.0570124281 0 0 0
384 1 3 0.41 270.5891968271 149.1597970976 125.5883743129 0 0 0
385 1 5 -0.82 266.6762537347 140.987699487 125.33515065 0 0 0
386 1 3 0.41 265.9942290974 140.8090501115 124.6260356989 0 0 0
387 1 3 0.41 266.6588565903 141.8898795437 124.9040939067 0 0 0
388 1 5 -0.82 135.0141272969 154.783865205 127.4635302758 0 0 0
389 1 3 0.41 135.8204778687 155.2935818827 127.1635940165 0 0 0
390 1 3 0.41 135.3804715551 154.334649866 128.2784876919 0 0 0
391 1 8 1.72 266.1819202409 136.3737765013 126.5922516597 0 0 0
392 1 8 1.72 267.247106376 155.1634898022 126.0880217039 0 0 0
393 1 6 -1.14 264.6941107925 135.5278371257 129.7239173336 0 0 0
394 1 6 -1.14 265.4107882785 138.3317475255 129.1612966324 0 0 0
395 1 6 -1.14 268.1185194391 156.2564905132 126.9965521373 0 0 0
396 1 6 -1.14 266.960689974 135.3054876048 125.6180870719 0 0 0
397 1 6 -1.14 266.0243558597 137.8224001048 126.1177344629 0 0 0
398 1 6 -1.14 266.4786617774 141.2790858642 129.1952963069 0 0 0
399 1 6 -1.14 142.2536589945 156.7836758873 124.8690594595 0 0 0
400 1 7 -1.0 146.5696359326 158.7513896153 120.4430409585 0 0 0
401 1 4 0.29 146.4877279136 159.5417416107 119.8357772064 0 0 0
402 1 5 -0.82 137.2705935041 157.7119311689 129.1070449778 0 0 0
403 1 3 0.41 136.2774428621 157.6828166749 128.9938112792 0 0 0
404 1 3 0.41 137.1682898085 157.9439949893 130.074261806 0 0 0
405 1 8 1.72 152.944755857 273.5820783962 130.4795970563 0 0 0
406 1 8 1.72 149.9418390019 273.9131314961 130.8503413334 0 0 0
407 1 8 1.72 150.7002413465 133.6079293968 135.3000117819 0 0 0
408 1 8 1.72 149.3712692411 268.7554633802 130.689212441 0 0 0
409 1 8 1.72 147.9002911764 134.2343241845 135.6460693388 0 0 0
410 1 8 1.72 145.8340478921 274.4288130946 127.4468260879 0 0 0
411 1 8 1.72 144.5404075483 134.5186861574 131.7420197542 0 0 0
412 1 8 1.72 147.0733186236 272.7317931497 129.9258458354 0 0 0
413 1 8 1.72 144.169013875 134.8762973568 127.8617699418 0 0 0
414 1 8 1.72 146.1492049425 133.1511599118 133.6958184425 0 0 0
415 1 8 1.72 141.1877090823 273.576965607 132.0419560135 0 0 0
416 1 8 1.72 137.710118921 135.9251150478 135.956353325 0 0 0
417 1 8 1.72 137.031828305 135.4011961779 133.2801354652 0 0 0
418 1 8 1.72 136.8057220036 134.6512636215 138.7437353382 0 0 0
419 1 8 1.72 274.3005876365 134.7722805012 134.5699057274 0 0 0
420 1 8 1.72 274.6547538936 273.9501992178 135.2114648034 0 0 0
421 1 8 1.72 269.9726590017 272.454850402 130.3722763445 0 0 0
422 1 1 1.43 160.0777265091 271.8976984024 129.8591769084 0 0 0
423 1 2 2.2896396396 158.0407047698 269.3398835889 127.9791427313 0 0 0
424 1 2 2.2896396396 155.8257512608 271.7258518769 129.2520609809 0 0 0
425 1 2 2.2896396396 152.6391035879 136.1398237894 134.7913470859 0 0 0
426 1 1 1.43 151.997247967 270.9549568848 129.6840046722 0 0 0
427 1 1 1.43 151.7726409317 273.0601478332 133.7582004541 0 0 0
428 1 1 1.43 147.2019301961 133.6610626383 130.2024257965 0 0 0
429 1 1 1.43 149.3183706068 134.2031688355 132.6453763241 0 0 0
430 1 1 1.43 147.9120307128 272.9712421101 132.782853269 0 0 0
431 1 1 1.43 140.0742352634 270.5425252236 130.2683556002 0 0 0
432 1 1 1.43 144.3070736528 273.2081346758 132.433691394 0 0 0
433 1 1 1.43 143.8793584924 274.000617 129.2616695846 0 0 0
434 1 1 1.43 147.5311322582 273.8990713259 138.4168949886 0 0 0
435 1 1 1.43 143.4927458538 135.7223219456 139.2568347743 0 0 0
436 1 1 1.43 140.8637544516 133.4670635334 134.2449870986 0 0 0
437 1 1 1.43 138.7140614502 274.1913524411 130.5258661786 0 0 0
438 1 1 1.43 141.5621578639 134.0146602981 130.2804772233 0 0 0
439 1 1 1.43 136.457595243 272.5153517407 128.6838229422 0 0 0
440 1 1 1.43 135.5004835635 273.6340584196 132.2897101636 0 0 0
441 1 1 1.43 135.7036765527 133.0975714901 135.944675176 0 0 0
442 1 1 1.43 272.6679434249 271.7490014501 127.8196399104 0 0 0
443 1 1 1.43 133.4099883771 134.3486390497 137.9014303577 0 0 0
444 1 1 1.43 134.6781375196 137.336401088 139.9498368361 0 0 0
445 1 2 2.2896396396 269.3443816398 133.1601527399 131.5211696944 0 0 0
446 1 2 2.2896396396 272.3884575926 273.4975753526 133.2984657245 0 0 0
447 1 2 2.2896396396 272.3414994467 135.4265186866 132.2676842874 0 0 0
448 1 2 2.2896396396 271.2988023031 133.9252731207 135.6751907991 0 0 0
449 1 6 -1.14 155.7712967844 269.9481634804 127.7276929644 0 0 0
450 1 6 -1.14 158.0681441683 271.234598049 129.3423818555 0 0 0
451 1 6 -1.14 156.2466772917 273.704217249 130.4426408883 0 0 0
452 1 6 -1.14 149.8670171369 133.4429993389 130.3365027739 0 0 0
453 1 6 -1.14 153.5597378402 272.6214421164 129.3864336077 0 0 0
454 1 6 -1.14 151.3529878627 273.2115432019 130.3875022857 0 0 0
455 1 6 -1.14 150.5719550864 134.7268334862 136.4500877291 0 0 0
456 1 6 -1.14 153.3313119195 272.9556196987 131.9738088397 0 0 0
457 1 6 -1.14 151.2652949396 134.4827120046 133.9446073653 0 0 0
458 1 6 -1.14 148.573970842 273.1881095848 130.3906066038 0 0 0
459 1 6 -1.14 148.6352144479 133.4769113334 128.1191326956 0 0 0
460 1 6 -1.14 151.6855137694 274.4398908045 135.4685319078 0 0 0
461 1 6 -1.14 150.7408346834 269.1218799388 129.9197850239 0 0 0
462 1 6 -1.14 149.9848368223 273.9487789985 132.4404913289 0 0 0
463 1 6 -1.14 149.0972995765 133.417144248 134.8478161106 0 0 0
464 1 6 -1.14 144.9634268941 133.4835125124 130.603178482 0 0 0
465 1 6 -1.14 146.2912391898 273.7863059199 128.912803359 0 0 0
466 1 6 -1.14 148.3253189729 135.8296479119 135.9170319623 0 0 0
467 1 6 -1.14 147.2302040918 133.2238538326 132.4223088942 0 0 0
468 1 6 -1.14 143.0767277978 135.2831333543 131.5086045973 0 0 0
469 1 6 -1.14 144.6157527421 133.7079682184 133.2137621875 0 0 0
470 1 6 -1.14 144.3262953758 136.0564853256 128.9017165086 0 0 0
471 1 6 -1.14 147.7734193183 133.5717422111 137.1192900188 0 0 0
472 1 6 -1.14 146.56635452 134.1233894411 134.8141120854 0 0 0
473 1 6 -1.14 142.9964887732 133.8605679331 128.5237288226 0 0 0
474 1 6 -1.14 142.4959460546 273.8458131052 131.0593654194 0 0 0
475 1 6 -1.14 147.0818616116 271.3575890334 129.0458455637 0 0 0
476 1 6 -1.14 146.1733204963 272.7562209203 131.2855371674 0 0 0
477 1 6 -1.14 146.0086275291 273.6337743757 134.1914745674 0 0 0
478 1 6 -1.14 141.5904883357 273.3378006905 133.5502111407 0 0 0
479 1 6 -1.14 138.7271163805 273.1998974043 128.3605303848 0 0 0
480 1 6 -1.14 137.7329615131 138.374055856 140.9313926574 0 0 0
481 1 6 -1.14 140.4449075917 133.046941101 132.0079563389 0 0 0
482 1 6 -1.14 137.1360272992 135.7239409955 137.5462076712 0 0 0
483 1 6 -1.14 140.2455334879 272.4975990005 131.3035717774 0 0 0
484 1 6 -1.14 136.8849850909 134.9828422026 134.9468586407 0 0 0
485 1 6 -1.14 136.5300267686 135.5759825572 140.0726791384 0 0 0
486 1 6 -1.14 135.6110190787 133.7921843777 138.2090534999 0 0 0
487 1 6 -1.14 134.0006870584 134.9012364063 135.661738754 0 0 0
488 1 6 -1.14 273.7520825466 133.1375513713 134.5750795909 0 0 0
489 1 6 -1.14 271.1145057244 133.5322629573 133.2523444269 0 0 0
490 1 6 -1.14 270.7037633879 271.7609312916 129.0720105306 0 0 0
491 1 6 -1.14 134.5604309864 273.9744849664 134.2875606041 0 0 0
492 1 6 -1.14 272.8505427212 135.5249398785 134.6586005305 0 0 0
493 1 6 -1.14 133.4655282656 136.5891669481 138.2259055125 0 0 0
494 1 6 -1.14 133.5336882973 274.2623634021 136.738937138 0 0 0
495 1 6 -1.14 269.1852614165 273.7067736436 129.7778733389 0 0 0
496 1 6 -1.14 270.8526999169 273.056881329 131.529447876 0 0 0
497 1 6 -1.14 273.7889984384 272.5464545416 135.0515185084 0 0 0
498 1 6 -1.14 272.6836432869 134.8644101219 137.3960178046 0 0 0
499 1 7 -1.0 157.544249673 268.1818368377 129.9484630102 0 0 0
500 1 4 0.29 158.0552731103 268.5263820202 130.7359250374 0 0 0
501 1 7 -1.0 154.8000269411 135.4739540085 134.6157313757 0 0 0
502 1 4 0.29 155.5118954603 135.3846080175 135.3122812296 0 0 0
503 1 7 -1.0 153.4992014352 133.1594369494 130.3039813461 0 0 0
504 1 4 0.29 152.8095390272 133.8038472179 129.9734453798 0 0 0
505 1 7 -1.0 142.1600114391 268.0396728938 128.527572264 0 0 0
506 1 4 0.29 142.9038737312 268.373992498 127.9488386736 0 0 0
507 1 7 -1.0 149.1656151924 269.5679707955 132.1504593226 0 0 0
508 1 4 0.29 149.4294011627 270.0210207263 133.0020772574 0 0 0
509 1 7 -1.0 144.2136382576 271.0522419013 129.2236786439 0 0 0
510 1 4 0.29 145.1429993701 271.1043639466 129.5892490575 0 0 0
511 1 7 -1.0 138.9308185545 269.8437773678 133.0201118674 0 0 0
512 1 4 0.29 138.0842989663 269.5049130621 133.4306209812 0 0 0
513 1 7 -1.0 138.1230252926 133.7187803473 138.9981415985 0 0 0
514 1 4 0.29 139.0048907864 133.4115911909 138.6405537172 0 0 0
515 1 7 -1.0 136.8974176843 134.1061721235 132.2599974045 0 0 0
516 1 4 0.29 136.7147193799 133.6833984259 131.3724580745 0 0 0
517 1 7 -1.0 270.749448572 134.6808041813 130.5980046185 0 0 0
518 1 4 0.29 271.0313388877 134.5649711018 129.6455702575 0 0 0
519 1 7 -1.0 268.8411374134 271.3974971934 131.104599769 0 0 0
520 1 4 0.29 269.0224637479 270.5487741881 131.6012906666 0 0 0
521 1 5 -0.82 160.236563852 265.0464188678 125.1961954584 0 0 0
522 1 3 0.41 161.1399424 265.0104873215 124.768834332 0 0 0
523 1 3 0.41 160.310678516 264.0938778376 125.4912535035 0 0 0
524 1 5 -0.82 158.6720938161 273.289655259 131.3665450876 0 0 0
525 1 3 0.41 158.4160870567 272.4632296954 131.8681141993 0 0 0
526 1 3 0.41 157.8743710963 273.287808974 130.7637160757 0 0 0
527 1 5 -0.82 155.5495185531 133.8466341623 132.5930463903 0 0 0
528 1 3 0.41 155.3039783684 134.5964573618 133.207257902 0 0 0
529 1 3 0.41 156.3241865204 133.6210337596 133.1837537791 0 0 0
530 1 5 -0.82 153.1372559672 273.4303989836 126.7810237657 0 0 0
531 1 3 0.41 153.4506874471 273.2505992305 127.7135017959 0 0 0
532 1 3 0.41 152.6139272326 274.2045604799 127.1374290496 0 0 0
533 1 5 -0.82 155.7121747814 269.2749795706 134.1833442104 0 0 0
534 1 3 0.41 155.7936443358 269.852440705 134.9956407825 0 0 0
535 1 3 0.41 156.6820302227 269.3591985703 133.954659443 0 0 0
536 1 5 -0.82 152.8767231215 135.9454241827 132.3822484082 0 0 0
537 1 3 0.41 152.4628691006 135.1171239297 132.0045563715 0 0 0
538 1 3 0.41 153.6235273697 136.1596074431 131.7526631306 0 0 0
539 1 5 -0.82 137.3436615107 272.1678240978 132.2679799368 0 0 0
540 1 3 0.41 137.6557634528 272.4305646534 133.1809451104 0 0 0
541 1 3 0.41 137.9032979442 271.3394102274 132.293997079 0 0 0
542 1 5 -0.82 271.476875513 271.1810557845 133.5811064972 0 0 0
543 1 3 0.41 270.4920274107 271.0749654088 133.7187312667 0 0 0
544 1 3 0.41 271.6566460054 270.6099856365 132.7801924249 0 0 0
545 1 5 -0.82 270.7440738445 136.9031774174 132.9838948227 0 0 0
546 1 3 0.41 269.9749220449 136.9284715217 133.6223495806 0 0 0
547 1 3 0.41 270.5989562008 137.8563149397 132.718401712 0 0 0
548 1 5 -0.82 268.6992728943 134.8516565533 123.4880813747 0 0 0
549 1 3 0.41 268.2610911593 135.4839949584 122.8491831428 0 0 0
550 1 3 0.41 268.1046582997 134.8268311214 124.2916562911 0 0 0
551 1 5 -0.82 274.3233595085 133.1849639697 140.0006885232 0 0 0
552 1 3 0.41 273.5543491491 274.7628486549 140.4605710774 0 0 0
553 1 3 0.41 274.7639457269 133.3623862758 140.880688795 0 0 0
554 1 5 -0.82 270.1404070771 133.5236621097 137.7700142244 0 0 0
555 1 3 0.41 270.305609229 274.9534420741 138.5586588489 0 0 0
556 1 3 0.41 270.5944301144 134.2570050854 138.2760180763 0 0 0
557 1 5 -0.82 268.2748108585 273.8019283313 133.0201118674 0 0 0
558 1 3 0.41 268.2855603136 273.0060374809 133.6254538987 0 0 0
559 1 3 0.41 267.423765184 274.1639422102 133.4003169234 0 0 0
560 1 8 1.72 268.2688703702 136.4338233699 135.5723048275 0 0 0
561 1 8 1.72 267.1072220196 266.1076066682 133.3864214043 0 0 0
562 1 2 2.2896396396 266.7514999203 271.1378811202 129.9876365483 0 0 0
563 1 6 -1.14 266.8099147223 133.9273295981 130.1197918049 0 0 0
564 1 6 -1.14 268.2387436079 136.2057929721 137.144863687 0 0 0
565 1 6 -1.14 265.8298755867 266.7745416135 133.9848156761 0 0 0
566 1 7 -1.0 269.5268394959 135.266190139 135.0801964948 0 0 0
567 1 4 0.29 269.306051346 135.1233160855 134.1153448614 0 0 0
568 1 7 -1.0 267.8985799304 271.5253169231 127.9825426988 0 0 0
569 1 4 0.29 267.7291345726 270.8186158398 127.2954536238 0 0 0
570 1 7 -1.0 266.6222235789 265.1837540663 131.9832696187 0 0 0
571 1 4 0.29 265.8206819738 264.8765606492 131.4701701826 0 0 0
572 1 7 -1.0 268.9508950075 137.8127142097 135.1007441242 0 0 0
573 1 4 0.29 269.3469275634 138.6240854495 134.6708699783 0 0 0
574 1 7 -1.0 265.0188574883 270.267144717 128.7555179081 0 0 0
575 1 4 0.29 264.9881649653 269.6732090396 127.9514995177 0 0 0
576 1 5 -0.82 270.610554297 136.3146385731 126.3910622812 0 0 0
577 1 3 0.41 271.2485910326 135.8890982884 125.7493553806 0 0 0
578 1 3 0.41 271.3309092282 136.2356885867 127.0800730769 0 0 0
579 1 8 1.72 163.7995838932 142.2074121567 128.7308311879 0 0 0
580 1 8 1.72 165.7333542875 138.2335961753 127.4007047902 0 0 0
581 1 8 1.72 165.3221876304 134.7324717565 130.0535663519 0 0 0
582 1 8 1.72 158.8662912086 144.9423709134 128.8047435238 0 0 0
583 1 8 1.72 159.6500113487 142.5622965352 133.0906242358 0 0 0
584 1 8 1.72 160.1999308406 139.9161156819 134.0630149275 0 0 0
585 1 8 1.72 159.0462031412 135.7373336627 130.3984413114 0 0 0
586 1 8 1.72 159.0602057208 133.789342519 128.2872093475 0 0 0
587 1 8 1.72 160.7581953042 138.605352758 128.6604666441 0 0 0
588 1 8 1.72 159.5528419323 139.4441058244 126.2294899149 0 0 0
589 1 8 1.72 158.9718055967 148.9642329111 126.5552954917 0 0 0
590 1 8 1.72 156.9916428173 146.5162862564 127.3780876154 0 0 0
591 1 8 1.72 158.5756316007 140.8120751784 136.4385574047 0 0 0
592 1 8 1.72 158.1879440165 138.713758091 130.1461045965 0 0 0
593 1 8 1.72 149.7995501622 136.1656717792 136.4440269176 0 0 0
594 1 8 1.72 150.0197725513 134.0365643391 128.7998653096 0 0 0
595 1 8 1.72 152.9403712108 153.2578396541 126.8933705163 0 0 0
596 1 8 1.72 152.1195937387 154.9206323158 124.8266337787 0 0 0
597 1 8 1.72 150.0897854496 138.6892593095 134.9258675373 0 0 0
598 1 8 1.72 150.5661560383 140.7448277984 132.9357039797 0 0 0
599 1 8 1.72 148.9520404926 136.8353051409 129.139862055 0 0 0
600 1 8 1.72 149.6148292629 136.7560143019 139.5783534356 0 0 0
601 1 8 1.72 147.3625921176 138.908029878 127.4083916732 0 0 0
602 1 8 1.72 149.4633468103 141.9211953775 139.1857311071 0 0 0
603 1 8 1.72 150.6893504512 149.6223624972 129.611570583 0 0 0
604 1 8 1.72 149.8538631985 143.6653666004 130.7267599077 0 0 0
605 1 8 1.72 150.0623460511 148.1094029631 131.8358884209 0 0 0
606 1 8 1.72 148.687264441 144.152757432 128.3061309055 0 0 0
607 1 8 1.72 150.1175077285 144.9636031908 135.7442249209 0 0 0
608 1 8 1.72 145.0653769892 147.0755685848 122.1909198789 0 0 0
609 1 8 1.72 148.5069281879 146.6979038901 133.8711385034 0 0 0
610 1 8 1.72 148.4871265601 154.9684937035 120.9633838036 0 0 0
611 1 8 1.72 146.2139704094 156.9457229002 126.9646220082 0 0 0
612 1 8 1.72 146.5874291096 136.6131260463 132.7325928805 0 0 0
613 1 8 1.72 145.713540843 138.4376106661 138.8266649791 0 0 0
614 1 8 1.72 149.627700321 154.2666213654 123.4716728361 0 0 0
615 1 8 1.72 146.8430398364 157.4560076656 121.493483077 0 0 0
616 1 8 1.72 145.5032192677 139.8513536855 129.7237695089 0 0 0
617 1 8 1.72 146.0203953537 140.8729173697 135.7128860904 0 0 0
618 1 8 1.72 143.2589027735 140.3711397175 141.5352564421 0 0 0
619 1 8 1.72 144.9329182432 142.1631723281 133.4183515334 0 0 0
620 1 8 1.72 143.6730113868 141.8837157923 128.1290369486 0 0 0
621 1 8 1.72 143.5325329816 143.2485322596 140.4556928633 0 0 0
622 1 8 1.72 144.0047169404 145.1320269879 130.3450766049 0 0 0
623 1 8 1.72 143.2964551462 146.4268550521 135.7817723875 0 0 0
624 1 8 1.72 142.5820548475 144.5758407374 125.4078803885 0 0 0
625 1 8 1.72 145.8309786398 149.4121700528 127.8404831891 0 0 0
626 1 8 1.72 144.9294953904 154.4276742248 127.6626501088 0 0 0
627 1 8 1.72 138.3451571244 144.6823145722 137.1154465773 0 0 0
628 1 8 1.72 137.1420526517 141.7350472445 143.7894348637 0 0 0
629 1 8 1.72 138.8793484662 142.8796303175 141.428970503 0 0 0
630 1 8 1.72 139.5585018675 143.50897206 131.5235348892 0 0 0
631 1 8 1.72 136.3666774833 139.7879835039 137.6397806885 0 0 0
632 1 8 1.72 135.1922712269 141.0778976096 135.1983084076 0 0 0
633 1 8 1.72 140.2376694128 138.7457130235 126.9903435011 0 0 0
634 1 8 1.72 138.1145247367 139.3002092131 130.5801178332 0 0 0
635 1 8 1.72 136.2598194134 147.6229778806 132.5634814559 0 0 0
636 1 8 1.72 133.5938612009 145.2853112483 135.4164976233 0 0 0
637 1 8 1.72 273.4530779669 140.38152152 136.0168136158 0 0 0
638 1 8 1.72 134.2514308279 136.7847311346 133.103632807 0 0 0
639 1 8 1.72 135.3592696693 143.2809416622 142.2306236986 0 0 0
640 1 8 1.72 134.9163638316 136.1347820112 128.5247635953 0 0 0
641 1 8 1.72 133.7081109357 140.2595672956 129.9183067771 0 0 0
642 1 8 1.72 134.7001866322 142.3566629945 128.4504077853 0 0 0
643 1 8 1.72 270.9900383497 151.7079544204 127.9210476353 0 0 0
644 1 8 1.72 133.7474581845 147.6904382935 130.8745845796 0 0 0
645 1 8 1.72 274.4044047422 142.6490861317 136.4421051969 0 0 0
646 1 8 1.72 274.2152991968 137.6315936527 130.3462592023 0 0 0
647 1 1 1.43 166.4098627571 141.2486363641 130.4476669272 0 0 0
648 1 1 1.43 156.638749522 146.745708469 130.9557403244 0 0 0
649 1 1 1.43 165.6858303808 144.3368746516 126.6856768523 0 0 0
650 1 1 1.43 162.5226617809 141.9062404691 132.0775817594 0 0 0
651 1 1 1.43 163.5512149046 138.8343915115 129.7656038911 0 0 0
652 1 1 1.43 162.3751396538 140.1677785275 126.2832980954 0 0 0
653 1 1 1.43 159.8259629557 148.1268716595 129.9750714511 0 0 0
654 1 1 1.43 160.7511232943 137.7203999605 131.5003264157 0 0 0
655 1 1 1.43 160.6519737151 141.614044567 129.5219888318 0 0 0
656 1 1 1.43 161.6540775217 135.2047940621 129.0458455637 0 0 0
657 1 1 1.43 159.5531248127 145.0494838469 131.5851777773 0 0 0
658 1 2 2.2896396396 159.0206024652 151.4883885291 128.771335148 0 0 0
659 1 2 2.2896396396 158.2404183301 142.6509750232 126.638077308 0 0 0
660 1 2 2.2896396396 156.2858562266 149.5540499528 128.0731592226 0 0 0
661 1 2 2.2896396396 158.8719488166 148.4819264643 133.7497744478 0 0 0
662 1 2 2.2896396396 158.7982584731 144.1369503921 137.4074003043 0 0 0
663 1 2 2.2896396396 158.1573929336 136.9477865031 127.1834025226 0 0 0
664 1 2 2.2896396396 155.9357917353 133.9323387113 130.0512011572 0 0 0
665 1 2 2.2896396396 155.193230693 144.7835193938 124.6326878091 0 0 0
666 1 2 2.2896396396 156.2980200837 153.8708062691 127.6933976406 0 0 0
667 1 2 2.2896396396 154.6748523654 141.2818552917 136.2212551371 0 0 0
668 1 2 2.2896396396 151.6351610588 138.6565658631 138.0978893467 0 0 0
669 1 2 2.2896396396 152.8088318262 149.4564808924 126.7943279862 0 0 0
670 1 2 2.2896396396 155.8145774851 140.2047042272 129.0090372204 0 0 0
671 1 2 2.2896396396 152.6176046778 141.5368414503 130.300877028 0 0 0
672 1 2 2.2896396396 152.6054408207 143.6386522769 139.5369625275 0 0 0
673 1 2 2.2896396396 151.9768805784 145.7944030295 133.4927073434 0 0 0
674 1 2 2.2896396396 151.7903209565 145.274943648 126.9220485027 0 0 0
675 1 1 1.43 151.0449311103 151.7772611183 124.7267043005 0 0 0
676 1 1 1.43 149.7825773384 155.2514013719 126.7502762339 0 0 0
677 1 1 1.43 149.7783341324 152.2722075161 131.5365434603 0 0 0
678 1 1 1.43 150.6040620115 147.5888926194 124.3278733357 0 0 0
679 1 1 1.43 148.3927859476 147.2754502377 121.9623829362 0 0 0
680 1 1 1.43 150.2158086665 150.4327395836 134.3895596277 0 0 0
681 1 1 1.43 149.225868717 137.7833724806 132.0369299746 0 0 0
682 1 1 1.43 150.5232996581 152.1060418675 128.1855059733 0 0 0
683 1 1 1.43 149.0814582743 140.7311084807 129.584962142 0 0 0
684 1 1 1.43 148.3500710077 139.4140965923 138.1988535976 0 0 0
685 1 1 1.43 148.5862761392 145.4309973357 125.5486094762 0 0 0
686 1 1 1.43 149.2695737383 141.6396653217 136.0511089397 0 0 0
687 1 1 1.43 148.1715734771 136.5695537207 125.8058244052 0 0 0
688 1 1 1.43 150.0066186129 139.8081222125 141.5580214415 0 0 0
689 1 1 1.43 147.9111820716 143.3367704797 133.7048357475 0 0 0
690 1 1 1.43 149.0729718624 141.8915696046 126.5609128292 0 0 0
691 1 1 1.43 147.5382042681 145.6125865651 131.2590765512 0 0 0
692 1 1 1.43 148.6079164896 144.5255223704 138.5026332983 0 0 0
693 1 1 1.43 148.913851639 147.0015893657 128.6085801842 0 0 0
694 1 1 1.43 148.1855760568 157.2546205804 124.7753386175 0 0 0
695 1 1 1.43 146.884792983 135.5733977582 138.1719495073 0 0 0
696 1 1 1.43 147.6348079237 140.2369005969 132.754470932 0 0 0
697 1 1 1.43 149.8138356223 147.8688178274 137.2668190413 0 0 0
698 1 1 1.43 147.1560045636 137.7991511161 135.4055585976 0 0 0
699 1 1 1.43 146.686734273 137.531780646 141.4079793996 0 0 0
700 1 1 1.43 146.1171404495 136.9529987076 129.8370032076 0 0 0
701 1 1 1.43 146.2652283373 160.0035969008 126.5823474067 0 0 0
702 1 1 1.43 147.7294314165 149.5222370423 130.8175242562 0 0 0
703 1 1 1.43 152.809397587 154.5857446239 129.4910934754 0 0 0
704 1 1 1.43 146.4888735792 141.5851573081 140.6023349378 0 0 0
705 1 1 1.43 144.2090980273 144.2450290747 137.7030496481 0 0 0
706 1 1 1.43 145.1997734658 142.5076322974 125.8203112231 0 0 0
707 1 1 1.43 143.3758172416 149.4495218182 134.2211873264 0 0 0
708 1 1 1.43 146.2267707473 142.6846342187 130.0418882028 0 0 0
709 1 1 1.43 145.3795298141 145.4085436699 127.6809803681 0 0 0
710 1 1 1.43 144.8523539062 147.5881825098 125.297307534 0 0 0
711 1 1 1.43 144.799525992 147.7943983404 129.9858626522 0 0 0
712 1 1 1.43 141.0466507723 152.7138956932 127.2561322611 0 0 0
713 1 1 1.43 144.5549334567 138.6947413557 132.7150017446 0 0 0
714 1 1 1.43 147.6155720567 153.1402455028 125.3722546426 0 0 0
715 1 1 1.43 145.0971161697 145.5980861269 133.5136984468 0 0 0
716 1 1 1.43 142.8169587292 137.1783022845 130.3780415067 0 0 0
717 1 1 1.43 142.0653738022 142.6059398718 143.6045061991 0 0 0
718 1 1 1.43 144.4742559674 135.2913422213 135.0745791572 0 0 0
719 1 1 1.43 145.2026871339 155.3552193968 131.3927100545 0 0 0
720 1 1 1.43 141.5291032895 144.2437792818 128.7633526157 0 0 0
721 1 1 1.43 145.4854968109 152.0168521005 128.9363074818 0 0 0
722 1 1 1.43 141.7884480375 145.248271931 141.7475326709 0 0 0
723 1 1 1.43 141.8965790693 141.5625048116 125.4078803885 0 0 0
724 1 1 1.43 141.5588764513 146.2668389527 138.7796567334 0 0 0
725 1 1 1.43 142.7716837217 141.768195161 131.0543393806 0 0 0
726 1 1 1.43 137.9808496051 137.2112513704 139.0590453633 0 0 0
727 1 1 1.43 140.2074153543 141.2125485938 129.0600367322 0 0 0
728 1 1 1.43 144.2043456366 152.2357078822 125.8087808987 0 0 0
729 1 1 1.43 141.9543998225 145.0920904235 132.4212741215 0 0 0
730 1 1 1.43 142.6245717712 147.4613569335 127.4824518338 0 0 0
731 1 1 1.43 140.5059814694 146.4415259167 135.633356417 0 0 0
732 1 1 1.43 144.3129999971 156.9954305729 123.9429378901 0 0 0
733 1 1 1.43 138.10408645 149.6578679777 125.6242957082 0 0 0
734 1 1 1.43 134.9442841268 137.2626633062 136.4296879244 0 0 0
735 1 1 1.43 139.7673241766 139.5938111323 141.0713826217 0 0 0
736 1 1 1.43 137.9046840581 150.0450197368 133.4078559817 0 0 0
737 1 1 1.43 138.2967562885 146.6641310771 130.8173764316 0 0 0
738 1 1 1.43 136.457595243 140.2657026426 140.7900722711 0 0 0
739 1 1 1.43 140.3022227194 143.1420300204 139.2178090609 0 0 0
740 1 1 1.43 137.8324081167 144.2647985262 133.8384692509 0 0 0
741 1 1 1.43 138.2852572003 136.0777318051 128.8045956991 0 0 0
742 1 1 1.43 138.987479498 156.1755380177 127.9568212059 0 0 0
743 1 1 1.43 136.4991645173 138.6390971667 133.878973211 0 0 0
744 1 1 1.43 135.9997674643 141.3192070571 131.6184383285 0 0 0
745 1 1 1.43 137.8387304936 143.5504708656 129.2689129935 0 0 0
746 1 1 1.43 136.1406277581 146.8528214025 135.6472519361 0 0 0
747 1 1 1.43 133.9014186694 141.4671938998 139.6148661296 0 0 0
748 1 1 1.43 271.2713629046 154.5057862819 127.2296716449 0 0 0
749 1 1 1.43 136.3613027558 149.8075590834 129.6557701599 0 0 0
750 1 1 1.43 135.9649731755 143.486063924 138.9471420867 0 0 0
751 1 1 1.43 274.6266072941 139.5843098657 133.2131708888 0 0 0
752 1 1 1.43 135.0161357477 145.0492566119 131.9007834518 0 0 0
753 1 1 1.43 135.7442840337 137.6474859057 130.7504118552 0 0 0
754 1 1 1.43 133.8448440044 148.9932053832 133.9672245401 0 0 0
755 1 2 2.2896396396 136.7003773437 139.5445579298 127.9075955901 0 0 0
756 1 2 2.2896396396 135.0255132328 146.0245069474 128.1046458778 0 0 0
757 1 2 2.2896396396 273.5624112404 149.9217447086 129.6675961336 0 0 0
758 1 2 2.2896396396 272.5769973772 136.9157321553 138.4210340794 0 0 0
759 1 2 2.2896396396 273.0431842716 147.65692112 126.5558867904 0 0 0
760 1 2 2.2896396396 273.364819283 143.1545989605 128.0262988017 0 0 0
761 1 2 2.2896396396 272.5929801197 146.0563624645 130.0723400852 0 0 0
762 1 2 2.2896396396 270.0290936409 139.4590607328 128.6124236257 0 0 0
763 1 6 -1.14 168.2632951186 141.4581613055 128.8796906325 0 0 0
764 1 6 -1.14 169.9935330673 146.2780586846 127.7794315996 0 0 0
765 1 6 -1.14 164.4949039092 140.8800610724 129.1992875731 0 0 0
766 1 6 -1.14 164.9774978666 143.4374924267 128.7275790451 0 0 0
767 1 6 -1.14 162.6998863496 142.7433744856 129.7468301578 0 0 0
768 1 6 -1.14 165.4740944036 137.9997002721 128.9561159878 0 0 0
769 1 6 -1.14 163.9608257195 144.159702304 125.29908143 0 0 0
770 1 6 -1.14 165.9295318429 134.973781204 128.611388853 0 0 0
771 1 6 -1.14 161.9045681133 139.8051539543 131.4400139495 0 0 0
772 1 6 -1.14 163.2834686088 142.0018922335 127.2737233971 0 0 0
773 1 6 -1.14 163.71896298 135.0016885116 130.038192586 0 0 0
774 1 6 -1.14 164.2861381761 138.5851146342 126.7387459095 0 0 0
775 1 6 -1.14 160.0443466222 145.9103355244 129.2384611111 0 0 0
776 1 6 -1.14 159.9402466361 144.1399186503 133.7187312667 0 0 0
777 1 6 -1.14 159.4310619214 143.4652151059 128.4526251554 0 0 0
778 1 6 -1.14 157.8846962308 144.7969972742 130.0213405734 0 0 0
779 1 6 -1.14 160.2473133071 142.7224688587 131.5662562193 0 0 0
780 1 6 -1.14 159.4309204812 139.0920902888 132.9414691419 0 0 0
781 1 6 -1.14 160.1132279989 133.2127306756 129.3843640623 0 0 0
782 1 6 -1.14 160.5556529399 135.5367845068 131.0302439591 0 0 0
783 1 6 -1.14 158.7842558935 147.2128185702 131.7375850141 0 0 0
784 1 6 -1.14 158.6190537416 153.5670213781 127.5383295598 0 0 0
785 1 6 -1.14 159.0890595213 135.5143024365 128.7682308299 0 0 0
786 1 6 -1.14 161.9014564289 139.8586536123 128.4368079155 0 0 0
787 1 6 -1.14 159.6220061894 140.7620408553 127.0923425247 0 0 0
788 1 6 -1.14 161.5711935653 137.4733528273 129.3342514985 0 0 0
789 1 6 -1.14 157.8392939271 147.7316246509 126.5399217258 0 0 0
790 1 6 -1.14 160.6859193627 141.4379657882 133.7030618515 0 0 0
791 1 6 -1.14 158.0093050457 149.6261970891 129.7598387289 0 0 0
792 1 6 -1.14 157.9728134745 134.6933305148 130.9830878887 0 0 0
793 1 6 -1.14 159.9030478639 146.6094526371 134.8356944875 0 0 0
794 1 6 -1.14 158.0794593842 145.3474884457 127.4564346915 0 0 0
795 1 6 -1.14 156.6494989771 147.1787191067 128.7734046934 0 0 0
796 1 6 -1.14 158.1774774418 150.2803500614 126.8225624985 0 0 0
797 1 6 -1.14 159.7198828068 133.7444337671 126.8459187966 0 0 0
798 1 6 -1.14 160.1436376416 138.236237783 127.1779330097 0 0 0
799 1 6 -1.14 159.4430843382 139.7801438938 135.4266975257 0 0 0
800 1 6 -1.14 159.3794362489 146.3387162474 138.0952285026 0 0 0
801 1 6 -1.14 155.8014235467 146.0889848999 126.4281662739 0 0 0
802 1 6 -1.14 157.5203462794 133.4831531969 128.4260167144 0 0 0
803 1 6 -1.14 158.4904846011 137.230282308 130.8447239959 0 0 0
804 1 6 -1.14 159.6507185497 139.1260619325 129.6344834071 0 0 0
805 1 6 -1.14 158.1401372294 138.8788017665 125.7354598614 0 0 0
806 1 6 -1.14 159.4982460157 142.0779733771 136.7405632094 0 0 0
807 1 6 -1.14 156.4045245532 142.9446053468 125.1375090636 0 0 0
808 1 6 -1.14 156.7407279051 140.8953710356 127.0679514538 0 0 0
809 1 6 -1.14 157.3325136958 138.3668269402 128.7361528761 0 0 0
810 1 6 -1.14 152.458908775 136.6985806367 137.0671079096 0 0 0
811 1 6 -1.14 151.4146557892 156.1925806484 125.3202203581 0 0 0
812 1 6 -1.14 154.0888656229 153.4820922688 127.9260736741 0 0 0
813 1 6 -1.14 150.5363121564 137.1256547581 135.2216647058 0 0 0
814 1 6 -1.14 150.0043555697 135.7480279134 128.5105724268 0 0 0
815 1 6 -1.14 149.9323625086 138.3328410943 139.9046024865 0 0 0
816 1 6 -1.14 151.7766012573 141.6508850536 132.4119611672 0 0 0
817 1 6 -1.14 153.1861942758 154.063672039 125.4529669134 0 0 0
818 1 6 -1.14 146.9160512668 138.5532449149 125.9542403758 0 0 0
819 1 6 -1.14 150.5235825385 142.476046622 130.0250361902 0 0 0
820 1 6 -1.14 151.0476184741 139.6115780747 133.9935373317 0 0 0
821 1 6 -1.14 150.3820008998 143.2589140621 139.1889832499 0 0 0
822 1 6 -1.14 150.4187753514 140.763276446 138.5766934589 0 0 0
823 1 6 -1.14 147.9632320647 137.3064486647 127.9200128626 0 0 0
824 1 6 -1.14 151.0309285306 152.4868026401 133.4424469549 0 0 0
825 1 6 -1.14 149.842123662 143.9976694933 127.2608626506 0 0 0
826 1 6 -1.14 151.8497258399 139.6808563682 142.7694446277 0 0 0
827 1 6 -1.14 152.4780032018 151.7495668435 126.6256600355 0 0 0
828 1 6 -1.14 151.1146611282 154.0062951826 123.9701376297 0 0 0
829 1 6 -1.14 151.5125324066 147.6647323257 132.2855710727 0 0 0
830 1 6 -1.14 152.5398125686 158.4770032622 125.8897888189 0 0 0
831 1 6 -1.14 151.2030612522 145.357714024 124.6681657304 0 0 0
832 1 6 -1.14 151.628230489 152.9175551292 130.4189889408 0 0 0
833 1 6 -1.14 149.7421254416 136.7690661166 137.881030553 0 0 0
834 1 6 -1.14 149.2306776837 144.8971227291 129.6752830166 0 0 0
835 1 6 -1.14 149.9281193027 148.1906395025 130.216616965 0 0 0
836 1 6 -1.14 149.5680125572 138.1181749593 129.8262120066 0 0 0
837 1 6 -1.14 148.7296965005 143.1604218593 124.5596624212 0 0 0
838 1 6 -1.14 149.9657423955 139.3100087258 136.3905143864 0 0 0
839 1 6 -1.14 148.4588385204 139.9695869355 127.5460164427 0 0 0
840 1 6 -1.14 151.6478906766 154.12729786 127.4644172238 0 0 0
841 1 6 -1.14 149.4376046942 141.6498482935 133.7182877927 0 0 0
842 1 6 -1.14 148.0790715873 136.5702070215 139.9319500508 0 0 0
843 1 6 -1.14 151.6180467947 149.602763472 124.8119991361 0 0 0
844 1 6 -1.14 150.5981215231 135.732334491 140.2166603688 0 0 0
845 1 6 -1.14 149.7504704133 140.0785603561 131.7296024818 0 0 0
846 1 6 -1.14 148.7161182415 138.6618348764 134.1100231732 0 0 0
847 1 6 -1.14 148.1407395139 135.9816965815 130.2528340096 0 0 0
848 1 6 -1.14 149.7318003071 149.6297476371 132.3438139935 0 0 0
849 1 6 -1.14 148.3991507566 143.204888923 131.3876840157 0 0 0
850 1 6 -1.14 147.7990199942 145.3485678123 123.1730669989 0 0 0
851 1 6 -1.14 149.9494767727 146.7759165318 126.6729639305 0 0 0
852 1 6 -1.14 149.6032311667 150.8206014523 129.800786163 0 0 0
853 1 6 -1.14 148.7561458177 141.3330399923 140.5065445504 0 0 0
854 1 6 -1.14 147.6121774919 145.183169082 127.7225191009 0 0 0
855 1 6 -1.14 151.2664264612 148.6757863877 135.6438519687 0 0 0
856 1 6 -1.14 148.2442737392 142.0884403928 138.0958198013 0 0 0
857 1 6 -1.14 149.8009645642 146.0381552541 134.5934098502 0 0 0
858 1 6 -1.14 149.628407522 152.7726927689 126.224020402 0 0 0
859 1 6 -1.14 150.9299402289 149.6091544585 128.0493594505 0 0 0
860 1 6 -1.14 150.0688523002 145.6904003761 137.1686634592 0 0 0
861 1 6 -1.14 149.0722646614 143.7978730536 135.6818429094 0 0 0
862 1 6 -1.14 148.0172622205 142.7510436694 128.5200332058 0 0 0
863 1 6 -1.14 146.2494153231 145.7750170372 125.2701077943 0 0 0
864 1 6 -1.14 147.3923794234 145.5228997214 133.6726099691 0 0 0
865 1 6 -1.14 147.0478169558 147.3093934771 129.8843071026 0 0 0
866 1 6 -1.14 147.8175486602 156.4083119477 126.9723088911 0 0 0
867 1 6 -1.14 148.8591142822 147.205859496 132.3689441877 0 0 0
868 1 6 -1.14 148.3103263119 147.8783332962 124.2752477525 0 0 0
869 1 6 -1.14 149.5769232897 154.9078503428 122.0172258894 0 0 0
870 1 6 -1.14 147.3354921756 140.0726948508 136.0345525765 0 0 0
871 1 6 -1.14 146.0883715131 139.0686424695 128.393347462 0 0 0
872 1 6 -1.14 148.2828869134 159.9625525653 127.6270243629 0 0 0
873 1 6 -1.14 146.6565509346 137.8567552077 137.6131722476 0 0 0
874 1 6 -1.14 146.0080334803 157.5689150935 125.5407747685 0 0 0
875 1 6 -1.14 145.578918062 135.8041691791 131.8036626424 0 0 0
876 1 6 -1.14 146.8920630092 138.0941022436 132.0611732208 0 0 0
877 1 6 -1.14 145.462102602 143.4567790037 132.6538023304 0 0 0
878 1 6 -1.14 146.5738225625 139.3987440226 139.8133946639 0 0 0
879 1 6 -1.14 147.8274494741 157.9109038815 122.6400112321 0 0 0
880 1 6 -1.14 144.7574192449 140.6695277754 142.0040084766 0 0 0
881 1 6 -1.14 143.6036491134 141.0989026519 126.7504240586 0 0 0
882 1 6 -1.14 145.3896852204 136.9190554683 139.5802751564 0 0 0
883 1 6 -1.14 144.9344033653 143.1893375226 139.626839928 0 0 0
884 1 6 -1.14 146.7557995219 140.568706413 130.4902404327 0 0 0
885 1 6 -1.14 145.5018897299 144.817604655 129.9007156412 0 0 0
886 1 6 -1.14 148.04540882 136.0393574818 133.1587714096 0 0 0
887 1 6 -1.14 145.4658931993 156.6582705303 122.0095390065 0 0 0
888 1 6 -1.14 145.071671078 155.9194724925 127.2635234947 0 0 0
889 1 6 -1.14 148.8916455279 152.7847646323 123.4218559217 0 0 0
890 1 6 -1.14 144.3803962517 143.2932549628 127.8064835146 0 0 0
891 1 6 -1.14 146.3032757507 141.5110502692 134.1450576204 0 0 0
892 1 6 -1.14 142.7285444611 146.1234394182 134.302047422 0 0 0
893 1 6 -1.14 144.5594736871 141.0787213368 129.2906432203 0 0 0
894 1 6 -1.14 148.7333739457 155.0571153827 124.6516093671 0 0 0
895 1 6 -1.14 142.5442337384 145.5553801349 136.8710923947 0 0 0
896 1 6 -1.14 144.6394439753 138.6437412835 130.461710271 0 0 0
897 1 6 -1.14 143.3330174376 143.5441224857 141.9431047118 0 0 0
898 1 6 -1.14 146.2043666199 158.0658497983 128.11262841 0 0 0
899 1 6 -1.14 143.5989815869 145.6912383054 126.0281527118 0 0 0
900 1 6 -1.14 145.6118170522 136.979627818 134.0458672656 0 0 0
901 1 6 -1.14 144.3412738928 141.0362709843 132.4381261341 0 0 0
902 1 6 -1.14 143.3728187094 145.9156329421 129.1005406923 0 0 0
903 1 6 -1.14 142.2025283628 140.4813345267 142.7568795305 0 0 0
904 1 6 -1.14 144.0227081336 145.9711919179 131.6527336524 0 0 0
905 1 6 -1.14 144.8158481909 146.0437935244 135.7638856022 0 0 0
906 1 6 -1.14 142.2829654037 142.1061505264 128.7995696603 0 0 0
907 1 6 -1.14 142.4431322845 144.1941284179 139.6042227532 0 0 0
908 1 6 -1.14 142.947211008 143.9660696157 130.670734357 0 0 0
909 1 6 -1.14 142.8946376862 148.0220594812 135.9603445912 0 0 0
910 1 6 -1.14 141.6261312657 145.310789981 124.3396993095 0 0 0
911 1 6 -1.14 145.9569028485 149.8271581086 129.3784510754 0 0 0
912 1 6 -1.14 144.9389011636 147.9037552202 127.6843803356 0 0 0
913 1 6 -1.14 141.6133875038 143.9098147324 126.515974129 0 0 0
914 1 6 -1.14 144.7291736373 154.2596622912 129.2513218576 0 0 0
915 1 6 -1.14 144.9076287357 150.5269001178 127.1832546979 0 0 0
916 1 6 -1.14 137.2527720391 137.4242416467 135.6295129755 0 0 0
917 1 6 -1.14 142.0491506115 151.163016306 126.0144050173 0 0 0
918 1 6 -1.14 139.7600824385 145.0016650658 137.852204742 0 0 0
919 1 6 -1.14 138.0929833945 142.624871394 142.8136442045 0 0 0
920 1 6 -1.14 143.3225367188 153.8646993264 127.1613766464 0 0 0
921 1 6 -1.14 140.3830275048 143.4810931568 141.9431047118 0 0 0
922 1 6 -1.14 139.4862259261 144.6882652908 130.2906771256 0 0 0
923 1 6 -1.14 136.127799132 138.3065244322 138.276165901 0 0 0
924 1 6 -1.14 140.3105818352 140.4230771343 126.8167973363 0 0 0
925 1 6 -1.14 145.880312981 153.3923344142 126.9675785016 0 0 0
926 1 6 -1.14 138.1038460017 144.0812351922 140.5934654575 0 0 0
927 1 6 -1.14 139.8759219611 144.3088537264 132.8549917089 0 0 0
928 1 6 -1.14 138.3321304821 145.5758596961 135.7798506668 0 0 0
929 1 6 -1.14 140.5438308666 142.3934466722 131.0521220105 0 0 0
930 1 6 -1.14 135.6526732171 139.8057362442 136.2357419549 0 0 0
931 1 6 -1.14 138.022107711 140.6191952063 129.5323365588 0 0 0
932 1 6 -1.14 135.8817356187 140.8784136181 138.653710113 0 0 0
933 1 6 -1.14 138.656198265 138.4619958301 126.969648047 0 0 0
934 1 6 -1.14 135.8398551759 136.5048627353 132.9266866747 0 0 0
935 1 6 -1.14 136.454808871 145.5013834002 129.9732975551 0 0 0
936 1 6 -1.14 137.1460129772 145.1593946123 137.9994381152 0 0 0
937 1 6 -1.14 135.6358418335 142.5209539537 143.6949748983 0 0 0
938 1 6 -1.14 139.0996840075 141.7013028358 140.4639710449 0 0 0
939 1 6 -1.14 136.9010244094 140.3470812039 143.044546342 0 0 0
940 1 6 -1.14 137.6398938625 138.1037029255 129.5710666229 0 0 0
941 1 6 -1.14 134.1152889792 139.4877065544 140.5365529588 0 0 0
942 1 6 -1.14 133.6622135913 141.3786006249 135.6213826185 0 0 0
943 1 6 -1.14 135.1753266911 140.4643487048 133.7336615586 0 0 0
944 1 6 -1.14 137.9457017157 143.0742571593 131.6963419306 0 0 0
945 1 6 -1.14 137.0801442768 139.3587364472 131.7770542015 0 0 0
946 1 6 -1.14 135.8927962422 142.4108869642 129.4497025673 0 0 0
947 1 6 -1.14 137.0758162067 148.4421603262 131.4694310593 0 0 0
948 1 6 -1.14 134.2251851847 145.8075968661 136.7736759359 0 0 0
949 1 6 -1.14 136.9124386334 146.1735589544 132.7781228795 0 0 0
950 1 6 -1.14 136.2304281401 148.4817844424 133.8865122693 0 0 0
951 1 6 -1.14 133.632685121 142.9494198899 137.8420048396 0 0 0
952 1 6 -1.14 135.5992653982 142.3212569293 140.9708618448 0 0 0
953 1 6 -1.14 134.7699732262 145.2980364125 134.3152038178 0 0 0
954 1 6 -1.14 272.8291852512 140.0145226716 134.6488441022 0 0 0
955 1 6 -1.14 135.4468635843 137.3769625489 127.5916942663 0 0 0
956 1 6 -1.14 272.5571957494 151.4453558868 127.7670143272 0 0 0
957 1 6 -1.14 136.1118022456 135.6722308137 129.5333713315 0 0 0
958 1 6 -1.14 134.1826640178 137.7900049044 134.3520121611 0 0 0
959 1 6 -1.14 133.743497859 137.6819262218 131.839436213 0 0 0
960 1 6 -1.14 133.6846134755 140.8181395145 131.4644050204 0 0 0
961 1 6 -1.14 134.1448810975 143.8082406539 128.0044207502 0 0 0
962 1 6 -1.14 135.171677534 139.7071872326 129.669665679 0 0 0
963 1 6 -1.14 270.8416675814 152.8317738884 129.1008363416 0 0 0
964 1 6 -1.14 135.1675333362 141.4880001113 127.1026902517 0 0 0
965 1 6 -1.14 274.1034199998 143.9854982146 135.6945558311 0 0 0
966 1 6 -1.14 133.4465130453 135.3848778591 133.1497541046 0 0 0
967 1 6 -1.14 134.7362538828 147.4169040719 132.093546824 0 0 0
968 1 6 -1.14 272.5174510536 147.9565873752 128.762317843 0 0 0
969 1 6 -1.14 134.2787995063 148.9456280393 130.0925920653 0 0 0
970 1 6 -1.14 270.4527070355 152.5431853431 126.5977211725 0 0 0
971 1 6 -1.14 269.9838327774 150.4629902529 128.0069337696 0 0 0
972 1 6 -1.14 134.359471338 134.9778004244 127.6418068301 0 0 0
973 1 6 -1.14 133.3321633123 141.5398239106 128.9413335206 0 0 0
974 1 6 -1.14 272.9710497703 141.7433839313 136.785354085 0 0 0
975 1 6 -1.14 273.7194098608 148.0462032079 131.4144402813 0 0 0
976 1 6 -1.14 133.6871410118 139.2884071914 126.7384502602 0 0 0
977 1 6 -1.14 133.7461498627 136.7780987108 129.4643372098 0 0 0
978 1 6 -1.14 272.8530886448 136.9992410454 130.7753942247 0 0 0
979 1 6 -1.14 274.0287395749 139.1174696062 129.8492726554 0 0 0
980 1 6 -1.14 272.9832136274 145.4281853017 127.7271016658 0 0 0
981 1 6 -1.14 133.5744513625 146.3174697679 130.0358273913 0 0 0
982 1 6 -1.14 273.9587266767 141.7514365743 126.3066543936 0 0 0
983 1 6 -1.14 272.5915657177 143.7271035299 130.1613305377 0 0 0
984 1 6 -1.14 270.4170641055 140.6901351563 130.5038403025 0 0 0
985 1 7 -1.0 163.7901073999 150.8626399412 127.7061105624 0 0 0
986 1 4 0.29 163.3495211815 151.164862591 126.8608490885 0 0 0
987 1 7 -1.0 162.561982156 146.1692982968 131.3523539191 0 0 0
988 1 4 0.29 162.2202626364 147.0873990109 131.15146019 0 0 0
989 1 7 -1.0 159.3221529685 144.0530438407 125.0380230595 0 0 0
990 1 4 0.29 159.236298768 143.2628906759 124.4312027814 0 0 0
991 1 7 -1.0 158.1117077495 142.1686685764 133.2011970904 0 0 0
992 1 4 0.29 157.2073391201 141.8750382529 132.8915044028 0 0 0
993 1 7 -1.0 159.5805642112 152.8181397839 125.0959703308 0 0 0
994 1 4 0.29 159.6733489815 153.2265948313 124.1880311961 0 0 0
995 1 7 -1.0 159.6104080931 149.9396394707 135.5084445692 0 0 0
996 1 4 0.29 160.1842309785 150.6888051088 135.1779086029 0 0 0
997 1 7 -1.0 154.9213826314 135.9965236702 130.3271898196 0 0 0
998 1 4 0.29 154.1598686025 136.2827262472 129.7454997357 0 0 0
999 1 7 -1.0 153.1167471384 147.1805795939 126.4544790655 0 0 0
1000 1 4 0.29 154.0802377708 147.0048132633 126.6564075673 0 0 0
1001 1 7 -1.0 157.1651899409 141.3858437429 135.8734236841 0 0 0
1002 1 4 0.29 157.407477001 141.7983606173 134.9953451331 0 0 0
1003 1 7 -1.0 157.2858384303 145.0982967815 135.992422545 0 0 0
1004 1 4 0.29 157.2456694139 146.0899932556 136.114525724 0 0 0
1005 1 7 -1.0 157.333362337 139.8846010174 130.9758444798 0 0 0
1006 1 4 0.29 157.867723407 140.4888900929 131.566847518 0 0 0
1007 1 7 -1.0 156.4752446525 151.7170438234 128.7734046934 0 0 0
1008 1 4 0.29 156.1499321959 151.7536854792 129.7182999961 0 0 0
1009 1 7 -1.0 154.5319977649 138.454085209 127.9639167901 0 0 0
1010 1 4 0.29 155.0854532617 137.8800752072 128.5673371008 0 0 0
1011 1 7 -1.0 155.114872823 140.26905436 134.2435088519 0 0 0
1012 1 4 0.29 154.8738587247 140.5459402989 133.3133960164 0 0 0
1013 1 7 -1.0 154.1355408884 149.4343254726 128.8354910556 0 0 0
1014 1 4 0.29 153.3523865091 149.7287369167 129.3831814649 0 0 0
1015 1 7 -1.0 151.2750543133 133.3661626387 128.082915651 0 0 0
1016 1 4 0.29 150.9752010924 274.7614284357 127.3636007976 0 0 0
1017 1 7 -1.0 153.2274948138 139.5732037514 136.7504674624 0 0 0
1018 1 4 0.29 153.1266479523 139.032327464 135.9154058909 0 0 0
1019 1 7 -1.0 149.6418443409 274.6580364765 125.7762594709 0 0 0
1020 1 4 0.29 150.3114222407 274.0220623102 125.3929500967 0 0 0
1021 1 7 -1.0 150.8457833108 144.291754287 131.9721827683 0 0 0
1022 1 4 0.29 151.125976344 143.3703728664 132.2413714958 0 0 0
1023 1 7 -1.0 153.610939192 143.9321973873 126.1875077081 0 0 0
1024 1 4 0.29 154.1724567802 143.1866959148 126.5465738361 0 0 0
1025 1 7 -1.0 153.9106509727 141.4793651785 128.4246862924 0 0 0
1026 1 4 0.29 153.633003863 142.041459541 127.6456502716 0 0 0
1027 1 7 -1.0 154.7119096974 142.7204095408 140.0014276466 0 0 0
1028 1 4 0.29 154.9710281411 142.471388303 140.9344969755 0 0 0
1029 1 7 -1.0 154.4071060696 140.3083802302 130.9360796431 0 0 0
1030 1 4 0.29 154.8756974473 140.2771496095 131.8190364083 0 0 0
1031 1 7 -1.0 152.9693664515 142.2661666258 137.7371971473 0 0 0
1032 1 4 0.29 152.1238369447 141.7591625668 137.5695639694 0 0 0
1033 1 7 -1.0 155.037929355 149.74450135 126.1781947537 0 0 0
1034 1 4 0.29 155.3830434394 149.6565897804 125.2437950027 0 0 0
1035 1 7 -1.0 151.7255413456 144.3151168931 135.2878901588 0 0 0
1036 1 4 0.29 152.6471656792 144.1291249842 135.6281825535 0 0 0
1037 1 7 -1.0 152.1242612653 149.8109676095 130.5075359193 0 0 0
1038 1 4 0.29 152.0952660246 149.2058122002 131.3032761281 0 0 0
1039 1 7 -1.0 153.8953754313 144.5757839286 133.1571453382 0 0 0
1040 1 4 0.29 154.481503614 143.8701338074 133.5550893549 0 0 0
1041 1 7 -1.0 153.2345668237 145.1712818472 137.8182050675 0 0 0
1042 1 4 0.29 152.5060083611 145.3713339264 137.1631939463 0 0 0
1043 1 7 -1.0 148.2837355546 153.816269851 129.3309993557 0 0 0
1044 1 4 0.29 147.5920929838 154.245460099 128.7503440446 0 0 0
1045 1 7 -1.0 155.0744209262 152.6002781557 136.7040505155 0 0 0
1046 1 4 0.29 155.2482509302 151.6439025336 136.4690092872 0 0 0
1047 1 7 -1.0 146.8749628892 150.186473571 124.7574518322 0 0 0
1048 1 4 0.29 147.0836720461 149.9420538434 125.7044166803 0 0 0
1049 1 7 -1.0 143.5336220711 147.6290848233 122.0841904658 0 0 0
1050 1 4 0.29 143.3809656649 148.3883340178 121.4516486948 0 0 0
1051 1 7 -1.0 150.6812883599 155.524083462 131.8700359201 0 0 0
1052 1 4 0.29 150.9877892701 154.7162627702 131.366840737 0 0 0
1053 1 7 -1.0 145.8316151207 142.0415589563 136.8694663233 0 0 0
1054 1 4 0.29 146.5123526522 142.204032035 137.5837551379 0 0 0
1055 1 7 -1.0 147.9944903486 147.9252005304 134.9026590638 0 0 0
1056 1 4 0.29 147.3497493476 148.6841656811 134.9946060097 0 0 0
1057 1 7 -1.0 147.3247427205 149.0998638465 127.1495506727 0 0 0
1058 1 4 0.29 148.207782168 149.040782727 126.6839029563 0 0 0
1059 1 7 -1.0 144.662767464 139.957429859 135.3864892149 0 0 0
1060 1 4 0.29 143.8781562507 139.5192212189 135.8250850164 0 0 0
1061 1 7 -1.0 151.5802822617 157.2236598014 133.793382726 0 0 0
1062 1 4 0.29 152.4106776673 157.2658403122 134.3489078429 0 0 0
1063 1 7 -1.0 146.692490889 152.8147312578 131.4012838855 0 0 0
1064 1 4 0.29 147.1975172619 153.225316634 130.6420563707 0 0 0
1065 1 7 -1.0 144.3470446529 139.2010069007 138.3282001855 0 0 0
1066 1 4 0.29 143.9291595863 139.8798290808 137.7243364008 0 0 0
1067 1 7 -1.0 143.7241278745 142.5663867665 134.5444798839 0 0 0
1068 1 4 0.29 142.9832499706 142.605954074 135.2148647709 0 0 0
1069 1 7 -1.0 145.0201727017 153.9075899468 123.5488373149 0 0 0
1070 1 4 0.29 145.0276548882 153.3018664499 122.7532449308 0 0 0
1071 1 7 -1.0 142.8844257039 141.4413601122 140.2289298166 0 0 0
1072 1 4 0.29 143.3197079149 141.1471759031 139.3780510052 0 0 0
1073 1 7 -1.0 139.7943533986 146.5611935881 127.7210408542 0 0 0
1074 1 4 0.29 138.9381310127 146.1902607324 127.3615312522 0 0 0
1075 1 7 -1.0 142.6429024209 151.7569519834 130.0466185923 0 0 0
1076 1 4 0.29 141.7178410904 151.7451641639 130.4262323497 0 0 0
1077 1 7 -1.0 141.9430704626 137.388125472 136.9246049259 0 0 0
1078 1 4 0.29 142.8108343686 137.8844778868 136.899770381 0 0 0
1079 1 7 -1.0 139.2994541439 135.6027962961 135.9703966689 0 0 0
1080 1 4 0.29 140.0503035818 136.189162205 136.2743241943 0 0 0
1081 1 7 -1.0 141.6148019058 138.1657949097 133.0928416059 0 0 0
1082 1 4 0.29 141.3282016315 138.7624858124 133.8423126924 0 0 0
1083 1 7 -1.0 138.1235910534 139.9324055963 137.4116872198 0 0 0
1084 1 4 0.29 138.5595946094 139.9625852547 136.512321916 0 0 0
1085 1 7 -1.0 143.0585385883 138.9484351148 140.7717420118 0 0 0
1086 1 4 0.29 143.6637894858 138.861475092 139.9805843678 0 0 0
1087 1 7 -1.0 145.6331462341 148.4538061238 132.7482622958 0 0 0
1088 1 4 0.29 146.3976305072 148.609746194 133.3737084825 0 0 0
1089 1 7 -1.0 138.347717192 143.0156305099 136.8215711296 0 0 0
1090 1 4 0.29 137.9660549603 142.1711539601 136.4459486383 0 0 0
1091 1 7 -1.0 138.0454170557 152.688899835 126.300593582 0 0 0
1092 1 4 0.29 137.8480655467 153.6164450069 125.9833618362 0 0 0
1093 1 7 -1.0 136.274500906 142.3048675995 135.4091063897 0 0 0
1094 1 4 0.29 136.8556079616 142.4091542968 136.2162290982 0 0 0
1095 1 7 -1.0 139.7079192932 139.0519975002 131.1380081449 0 0 0
1096 1 4 0.29 140.293368563 139.0122171599 131.9477916975 0 0 0
1097 1 7 -1.0 140.2619264069 147.6770882329 132.7039148942 0 0 0
1098 1 4 0.29 140.9623948461 148.3907483904 132.7111583031 0 0 0
1099 1 7 -1.0 138.455282463 136.1365288808 132.990546933 0 0 0
1100 1 4 0.29 139.3442623988 136.3738617145 133.3821344888 0 0 0
1101 1 7 -1.0 136.9673881505 145.480449369 126.922787626 0 0 0
1102 1 4 0.29 137.3696016431 146.3948575131 126.9684654496 0 0 0
1103 1 7 -1.0 138.9680456147 152.9395685271 131.60424716 0 0 0
1104 1 4 0.29 138.9388523577 153.3608055475 132.510708048 0 0 0
1105 1 7 -1.0 139.9317484074 149.4407164591 129.9622107047 0 0 0
1106 1 4 0.29 139.6848362528 149.2370570231 130.9096190268 0 0 0
1107 1 7 -1.0 134.4380173234 151.7921734201 135.0263883142 0 0 0
1108 1 4 0.29 133.6474316761 152.1831597711 134.5549754356 0 0 0
1109 1 7 -1.0 140.9511786383 151.3619890186 133.4495425392 0 0 0
1110 1 4 0.29 140.3498880663 151.3682379832 132.6505501876 0 0 0
1111 1 7 -1.0 135.6737902388 153.8627110195 130.0658357997 0 0 0
1112 1 4 0.29 135.5848102099 154.627357047 130.7041427329 0 0 0
1113 1 7 -1.0 273.9153045357 139.2083352319 137.0755339159 0 0 0
1114 1 4 0.29 133.3380040853 138.9428394511 137.5054080618 0 0 0
1115 1 7 -1.0 133.4926211356 151.9804944885 128.8127260561 0 0 0
1116 1 4 0.29 134.0732939699 152.4757249302 129.4590155216 0 0 0
1117 1 7 -1.0 273.9095054876 146.5351325654 134.8624507531 0 0 0
1118 1 4 0.29 273.8945128265 147.2576974975 135.5536789188 0 0 0
1119 1 5 -0.82 162.8445796727 148.4305145286 128.829873718 0 0 0
1120 1 3 0.41 162.952357104 149.2224287651 129.4307810093 0 0 0
1121 1 3 0.41 163.7612535994 148.4644577679 128.4317818766 0 0 0
1122 1 5 -0.82 162.7823459854 145.5393884665 128.5902499249 0 0 0
1123 1 3 0.41 161.8550640438 145.7603319704 128.8924035542 0 0 0
1124 1 3 0.41 163.12760151 146.4328199729 128.3028787628 0 0 0
1125 1 5 -0.82 154.7229420329 143.6214818266 122.6079332783 0 0 0
1126 1 3 0.41 154.8008755823 142.6503785312 122.8335137276 0 0 0
1127 1 3 0.41 154.9250600766 143.670948062 121.6297774244 0 0 0
1128 1 5 -0.82 157.3906456174 273.5864810758 137.192167582 0 0 0
1129 1 3 0.41 157.2958806844 274.5469753336 136.9305179128 0 0 0
1130 1 3 0.41 156.5586943696 273.4129302872 137.7190147126 0 0 0
1131 1 5 -0.82 153.4382407096 150.2086289908 133.1397020269 0 0 0
1132 1 3 0.41 152.9949671274 149.453498432 132.6567588239 0 0 0
1133 1 3 0.41 153.9256436338 149.6658212053 133.8236867837 0 0 0
1134 1 5 -0.82 156.4715672073 142.3526721785 129.8025600591 0 0 0
1135 1 3 0.41 157.1643412997 143.0441485118 130.0070015803 0 0 0
1136 1 3 0.41 155.8411682425 142.8669193555 130.3841023183 0 0 0
1137 1 5 -0.82 155.0563165808 143.6288527643 136.3986447433 0 0 0
1138 1 3 0.41 155.9005731258 144.109824205 136.162273093 0 0 0
1139 1 3 0.41 154.4953647534 144.3188662719 136.8558664535 0 0 0
1140 1 5 -0.82 162.0421894264 274.5087714366 132.2645799693 0 0 0
1141 1 3 0.41 162.3943755208 273.9320204117 131.5275261553 0 0 0
1142 1 3 0.41 162.8748478752 274.4707095615 132.8170007682 0 0 0
1143 1 5 -0.82 161.0794059951 148.8101391258 132.7815228469 0 0 0
1144 1 3 0.41 161.466244938 149.7310092675 132.7322972312 0 0 0
1145 1 3 0.41 161.8477091535 148.4930041742 133.3373436132 0 0 0
1146 1 5 -0.82 157.2237461831 157.3800259374 129.4329983793 0 0 0
1147 1 3 0.41 158.061496479 157.7497090001 129.0310630965 0 0 0
1148 1 3 0.41 156.7709961076 156.9573686978 128.6479015469 0 0 0
1149 1 5 -0.82 159.4097044514 156.9712868462 135.5513137241 0 0 0
1150 1 3 0.41 160.2511321925 156.8812449477 136.0840738416 0 0 0
1151 1 3 0.41 159.0698236543 157.9084895088 135.6299564495 0 0 0
1152 1 5 -0.82 154.0379471514 143.3329216856 130.7056209796 0 0 0
1153 1 3 0.41 153.9989096566 143.7578228716 131.6100123222 0 0 0
1154 1 3 0.41 153.8487001658 144.1752537045 130.2009475498 0 0 0
1155 1 5 -0.82 153.301750918 138.2137841171 134.1455010944 0 0 0
1156 1 3 0.41 154.0905629053 138.8266513167 134.1004145695 0 0 0
1157 1 3 0.41 152.5838004703 138.8906321926 133.9827461307 0 0 0
1158 1 5 -0.82 155.6045387903 137.6612762344 132.3795875641 0 0 0
1159 1 3 0.41 155.0087926741 138.2979889146 131.8901400754 0 0 0
1160 1 3 0.41 155.613590963 136.8848139829 131.7494109878 0 0 0
1161 1 5 -0.82 157.2131381682 148.3337975998 135.3550025598 0 0 0
1162 1 3 0.41 156.2963228013 148.0412324406 135.6268521314 0 0 0
1163 1 3 0.41 157.3995563499 148.8669478946 136.1801598783 0 0 0
1164 1 5 -0.82 156.574677112 145.5919791842 132.9958686212 0 0 0
1165 1 3 0.41 156.9414315468 145.4705930476 133.9181467491 0 0 0
1166 1 3 0.41 155.6307052271 145.2877824297 133.1235891377 0 0 0
1167 1 5 -0.82 159.2067377665 140.3906961361 140.844619575 0 0 0
1168 1 3 0.41 159.8986632177 139.9635936104 140.2626338418 0 0 0
1169 1 3 0.41 158.6705379739 140.7125178111 140.0644009568 0 0 0
1170 1 5 -0.82 161.029477605 150.4103001199 130.4831448484 0 0 0
1171 1 3 0.41 161.9430398473 150.5462150992 130.0999832989 0 0 0
1172 1 3 0.41 160.9198614511 151.0182959676 131.2695721029 0 0 0
1173 1 5 -0.82 152.3789950628 136.1229941916 126.9711262937 0 0 0
1174 1 3 0.41 151.6767444771 135.8719136359 127.6373720899 0 0 0
1175 1 3 0.41 153.0791240456 136.6060675568 127.496790827 0 0 0
1176 1 5 -0.82 145.2299709482 151.5203434615 121.7629674538 0 0 0
1177 1 3 0.41 144.7228088283 150.6727566316 121.9189224826 0 0 0
1178 1 3 0.41 144.7827936165 151.719600218 120.8909497143 0 0 0
1179 1 5 -0.82 158.7647371461 150.7681953631 132.7662969057 0 0 0
1180 1 3 0.41 159.6399690946 151.248513503 132.8249833005 0 0 0
1181 1 3 0.41 158.5282491342 151.2101675841 131.9009312765 0 0 0
1182 1 5 -0.82 153.4579008972 145.9353739892 123.5959933852 0 0 0
1183 1 3 0.41 152.9222668654 146.2015940818 122.7946358389 0 0 0
1184 1 3 0.41 152.6030363373 145.6514153585 124.0303022712 0 0 0
1185 1 5 -0.82 156.9388856233 138.9009145797 122.8478527208 0 0 0
1186 1 3 0.41 156.5643519776 138.7090145588 121.9408005341 0 0 0
1187 1 3 0.41 157.3888068948 138.0098122329 122.9078695376 0 0 0
1188 1 5 -0.82 153.0000589746 142.0068345964 134.7001392633 0 0 0
1189 1 3 0.41 152.5823860683 141.9604786411 133.7927914273 0 0 0
1190 1 3 0.41 152.2355747015 142.5810292267 134.9934234124 0 0 0
1191 1 5 -0.82 158.598686353 136.3220805218 134.804355657 0 0 0
1192 1 3 0.41 159.4785858281 135.8592736848 134.9112328948 0 0 0
1193 1 3 0.41 158.1114248691 135.7237421648 135.4404452202 0 0 0
1194 1 5 -0.82 155.3503707536 140.6439496272 138.6251799513 0 0 0
1195 1 3 0.41 155.0640957917 141.4498956297 139.1434532509 0 0 0
1196 1 3 0.41 154.8010170225 140.0281425739 139.1900180226 0 0 0
1197 1 5 -0.82 152.4859238529 139.1997429056 126.2565418298 0 0 0
1198 1 3 0.41 153.1501270252 138.9588169173 126.9640307095 0 0 0
1199 1 3 0.41 152.978277184 138.7484824509 125.5122446069 0 0 0
1200 1 5 -0.82 152.3416548504 148.4759615436 137.9617428239 0 0 0
1201 1 3 0.41 152.1392539263 148.5402974742 136.984473918 0 0 0
1202 1 3 0.41 152.9743168584 149.2465724918 138.0392029519 0 0 0
1203 1 5 -0.82 152.9665376475 146.9502200366 135.1071005851 0 0 0
1204 1 3 0.41 152.302900236 147.6648743476 135.3278028202 0 0 0
1205 1 3 0.41 153.6478550838 147.0165442741 135.8360240421 0 0 0
1206 1 5 -0.82 155.2768218503 147.0681124339 136.9682132041 0 0 0
1207 1 3 0.41 155.3598472469 147.3802624161 137.9145867535 0 0 0
1208 1 3 0.41 154.7305798036 146.2323702323 137.0246822288 0 0 0
1209 1 5 -0.82 157.140296466 143.1961403726 138.6683447555 0 0 0
1210 1 3 0.41 156.6799086198 143.8831430155 139.2305219827 0 0 0
1211 1 3 0.41 156.3414422247 142.6401103462 138.8976208216 0 0 0
1212 1 5 -0.82 154.1755684646 147.2890843422 131.0967650614 0 0 0
1213 1 3 0.41 153.2337181826 147.4867788575 131.368614633 0 0 0
1214 1 3 0.41 154.2232338115 147.9033291545 130.3091552096 0 0 0
1215 1 5 -0.82 151.6941416215 139.4943531804 129.554805909 0 0 0
1216 1 3 0.41 150.8334780135 138.9889823735 129.4919804234 0 0 0
1217 1 3 0.41 152.2228450837 138.7799261044 129.0964016015 0 0 0
1218 1 5 -0.82 151.5411033267 141.6191999628 126.005535537 0 0 0
1219 1 3 0.41 152.3200145 142.2311582221 125.8685020661 0 0 0
1220 1 3 0.41 151.9508555819 140.7084701864 126.0562393994 0 0 0
1221 1 5 -0.82 156.1950516192 149.1181846744 131.7779411495 0 0 0
1222 1 3 0.41 155.4906794305 149.8270160867 131.8174103369 0 0 0
1223 1 3 0.41 156.9233272014 149.4907081756 131.2027553512 0 0 0
1224 1 5 -0.82 155.7031226087 144.0053244749 142.5014384975 0 0 0
1225 1 3 0.41 155.3199611109 144.1242962389 143.4173601645 0 0 0
1226 1 3 0.41 155.5920920529 143.0163122151 142.599002781 0 0 0
1227 1 5 -0.82 146.6190409939 145.5994211329 137.7060061415 0 0 0
1228 1 3 0.41 146.2311271055 145.8072134069 136.8079712598 0 0 0
1229 1 3 0.41 146.2485666819 146.428246867 138.125236911 0 0 0
1230 1 5 -0.82 154.0119221549 158.0515055842 131.9606524439 0 0 0
1231 1 3 0.41 153.4970798322 158.64458913 131.3415627181 0 0 0
1232 1 3 0.41 153.3450316188 158.0635774475 132.7056887902 0 0 0
1233 1 5 -0.82 143.5595197715 136.4563480467 141.656916147 0 0 0
1234 1 3 0.41 143.9692861706 136.7669925965 142.5145948933 0 0 0
1235 1 3 0.41 143.2181114203 137.3417269101 141.3413104726 0 0 0
1236 1 5 -0.82 140.0754233611 138.5714805297 138.7558569612 0 0 0
1237 1 3 0.41 140.8112659939 138.3528945897 138.1150370086 0 0 0
1238 1 3 0.41 139.5613165275 139.1812800557 138.1527322999 0 0 0
1239 1 5 -0.82 143.7435334698 138.474777803 127.0521342139 0 0 0
1240 1 3 0.41 143.4757447419 139.4369621217 127.0023172995 0 0 0
1241 1 3 0.41 144.5321332967 138.3683891813 127.6577718946 0 0 0
1242 1 5 -0.82 140.2259440204 136.4210840035 130.8345240935 0 0 0
1243 1 3 0.41 139.7044540084 136.2233894882 131.6645596261 0 0 0
1244 1 3 0.41 139.9672357532 137.3772039862 130.9720010384 0 0 0
1245 1 5 -0.82 142.1743817633 135.9505369719 134.490819528 0 0 0
1246 1 3 0.41 141.8154914035 136.601650675 135.1595783436 0 0 0
1247 1 3 0.41 141.9917541789 136.6696223669 133.8204346409 0 0 0
1248 1 5 -0.82 141.2126591333 135.2222627585 138.3519999576 0 0 0
1249 1 3 0.41 141.2150494727 135.8628384351 137.5841986119 0 0 0
1250 1 3 0.41 140.8820568133 134.3856471221 137.9153258769 0 0 0
1251 1 5 -0.82 142.5695656779 149.0128044084 129.4018073736 0 0 0
1252 1 3 0.41 141.6300491592 149.2032558057 129.6865176916 0 0 0
1253 1 3 0.41 142.6762823077 150.0044014671 129.4757197095 0 0 0
1254 1 5 -0.82 139.7738445698 152.0181302978 129.1136970881 0 0 0
1255 1 3 0.41 139.8595997621 151.0563578427 129.3735728612 0 0 0
1256 1 3 0.41 139.3222543039 152.3604031296 129.9376718092 0 0 0
1257 1 5 -0.82 268.897147732 154.472837196 129.6610918481 0 0 0
1258 1 3 0.41 269.5272638165 153.7554844685 129.3636686082 0 0 0
1259 1 3 0.41 268.8349140447 154.3955772705 130.6560997145 0 0 0
1260 1 5 -0.82 271.9920007161 156.5065911177 125.8785541438 0 0 0
1261 1 3 0.41 272.5467291747 156.4825894129 125.0468925398 0 0 0
1262 1 3 0.41 272.3272139866 157.3301762428 126.336219328 0 0 0
1263 1 5 -0.82 137.0035968413 152.2342876629 134.1070666797 0 0 0
1264 1 3 0.41 136.8680971312 153.0372796094 133.5267070179 0 0 0
1265 1 3 0.41 136.0723262862 152.0613049621 134.4276983931 0 0 0
1266 1 5 -0.82 136.5156847325 151.770444066 128.4011821696 0 0 0
1267 1 3 0.41 137.1408928421 152.2165349227 127.7606578663 0 0 0
1268 1 3 0.41 135.9283684521 152.4809797413 128.7887784593 0 0 0
1269 1 5 -0.82 133.4247934884 143.4272952527 131.7709933899 0 0 0
1270 1 3 0.41 274.0911147025 143.5292811949 131.1459906772 0 0 0
1271 1 3 0.41 133.3173157689 142.4336672805 131.73714154 0 0 0
1272 1 5 -0.82 271.4457586694 137.3930394305 136.4814265596 0 0 0
1273 1 3 0.41 270.5754771278 137.4415257146 135.9912399476 0 0 0
1274 1 3 0.41 272.1501308581 137.5401173328 135.7869462511 0 0 0
1275 1 5 -0.82 272.2311760918 139.7613401914 127.7083279324 0 0 0
1276 1 3 0.41 273.0979216284 139.6376390974 127.2252369047 0 0 0
1277 1 3 0.41 272.8785478805 139.7212900094 128.4693293433 0 0 0
1278 1 5 -0.82 273.3481293396 133.750976717 131.2716416483 0 0 0
1279 1 3 0.41 272.9267789882 133.5028175522 130.3993282595 0 0 0
1280 1 3 0.41 273.8372295461 274.9021721603 131.3232324588 0 0 0
1281 1 5 -0.82 272.3491372174 146.0682354971 132.404865583 0 0 0
1282 1 3 0.41 272.6966557852 145.9551718451 133.3357175418 0 0 0
1283 1 3 0.41 272.8211231599 146.9460161877 132.3232663641 0 0 0
1284 1 5 -0.82 269.938713354 138.8799805484 126.3492278991 0 0 0
1285 1 3 0.41 270.3046191476 137.9799166183 126.1124127747 0 0 0
1286 1 3 0.41 269.8790255902 139.3882770069 125.4900709061 0 0 0
1287 1 5 -0.82 270.5177695268 139.6938371719 132.9924686537 0 0 0
1288 1 3 0.41 271.3693809622 139.9440940005 133.4530903313 0 0 0
1289 1 3 0.41 270.4906130087 140.1282538266 132.0922164019 0 0 0
1290 1 5 -0.82 272.6089628621 150.8038428655 133.8939035029 0 0 0
1291 1 3 0.41 272.9881640343 151.0113368934 132.9920251797 0 0 0
1292 1 3 0.41 272.9561985495 151.5923485759 134.4015334261 0 0 0
1293 1 5 -0.82 271.3986590833 149.8910679734 130.6417607214 0 0 0
1294 1 3 0.41 271.0314803279 149.3782268134 131.4178402488 0 0 0
1295 1 3 0.41 270.5551097392 150.1197232677 130.1558610249 0 0 0
1296 1 5 -0.82 266.818966895 138.1184021944 132.7676273278 0 0 0
1297 1 3 0.41 267.248520778 138.9162387451 132.3445531168 0 0 0
1298 1 3 0.41 266.9901095353 137.600505054 131.9294614382 0 0 0
1299 1 5 -0.82 136.8009413249 151.3862747673 131.2892327842 0 0 0
1300 1 3 0.41 137.5609560877 151.9458411396 131.6199165752 0 0 0
1301 1 3 0.41 136.4018819488 152.1987821825 130.8640890279 0 0 0
1302 1 5 -0.82 270.9833906604 142.9728393048 127.8227442285 0 0 0
1303 1 3 0.41 270.3271081392 142.4196213124 127.3096447924 0 0 0
1304 1 3 0.41 270.1829805769 143.1804327481 128.3849214557 0 0 0
1305 1 5 -0.82 268.4989935732 141.2258418457 134.0704061611 0 0 0
1306 1 3 0.41 268.070712652 141.3482647424 133.1750321235 0 0 0
1307 1 3 0.41 269.2968577331 140.723666532 133.7369137013 0 0 0
1308 1 5 -0.82 270.6569466822 137.3520234994 129.377268478 0 0 0
1309 1 3 0.41 271.4669746992 137.2752606506 129.9586629126 0 0 0
1310 1 3 0.41 270.2710978206 136.5751493844 129.8746984989 0 0 0
1311 1 8 1.72 266.7053904156 134.7734592831 133.5812543218 0 0 0
1312 1 8 1.72 266.8041156742 137.3754571165 129.2124439689 0 0 0
1313 1 8 1.72 267.6214985815 142.2535834835 128.5886238535 0 0 0
1314 1 1 1.43 270.5855193819 142.9944550414 130.8575847423 0 0 0
1315 1 1 1.43 268.0783504228 144.8970517182 130.8398457817 0 0 0
1316 1 2 2.2896396396 268.3132825925 151.608681097 126.3356280293 0 0 0
1317 1 6 -1.14 266.9493747581 135.9304550721 134.7756776707 0 0 0
1318 1 6 -1.14 268.5032367791 141.0591791203 127.6709282904 0 0 0
1319 1 6 -1.14 270.3023561044 145.7628741629 130.3792241041 0 0 0
1320 1 6 -1.14 267.9311111761 138.5888498107 128.9076294955 0 0 0
1321 1 6 -1.14 266.9217939194 136.5722663394 130.5515876715 0 0 0
1322 1 6 -1.14 268.6699947732 142.9935176967 129.5587971751 0 0 0
1323 1 6 -1.14 266.9505062797 143.344255035 127.6187461813 0 0 0
1324 1 6 -1.14 269.4155260597 143.9537847194 132.4672475945 0 0 0
1325 1 6 -1.14 266.0269017833 151.6020060666 126.0643697564 0 0 0
1326 1 7 -1.0 268.1639217429 134.7766405742 132.6777499273 0 0 0
1327 1 4 0.29 268.1009808545 135.6499475742 132.1946588995 0 0 0
1328 1 7 -1.0 268.9296789777 149.8653620056 124.949919555 0 0 0
1329 1 4 0.29 268.5049340615 149.7121203518 124.0576498355 0 0 0
1330 1 7 -1.0 267.5592648941 152.0131595305 128.5445721013 0 0 0
1331 1 4 0.29 268.0209257021 152.2449393071 129.4007726009 0 0 0
1332 1 5 -0.82 267.9139969121 140.3648765507 131.5933081343 0 0 0
1333 1 3 0.41 267.3032581348 140.7301285295 130.8906974688 0 0 0
1334 1 3 0.41 268.8517454283 140.4511974748 131.2568591811 0 0 0
1335 1 5 -0.82 268.5588227772 148.8004816351 129.6891785357 0 0 0
1336 1 3 0.41 269.2030828815 148.0548665451 129.5190323384 0 0 0
1337 1 3 0.41 269.001813479 149.4911342414 129.1173927049 0 0 0
1338 1 8 1.72 151.2430888284 157.7623489512 125.5310183402 0 0 0
1339 1 8 1.72 149.2056427686 159.7127360047 126.3440540356 0 0 0
1340 1 8 1.72 150.6995341455 162.1432991762 124.8697985829 0 0 0
1341 1 1 1.43 152.2804112445 160.1023021365 124.391733594 0 0 0
1342 1 1 1.43 149.1840024182 159.688592278 122.9758688866 0 0 0
1343 1 1 1.43 142.7400718373 156.1904503195 126.9010573993 0 0 0
1344 1 6 -1.14 149.9060546317 158.1956578349 126.439844423 0 0 0
1345 1 6 -1.14 152.2442025536 162.2543603191 125.1514045828 0 0 0
1346 1 6 -1.14 150.2102924988 160.9121111352 125.9169885585 0 0 0
1347 1 6 -1.14 148.1613897828 159.6556431921 125.0947877335 0 0 0
1348 1 6 -1.14 149.8275553215 163.4922233904 125.0662575718 0 0 0
1349 1 6 -1.14 150.6836928432 158.3371116691 124.0783452896 0 0 0
1350 1 6 -1.14 150.58878647 161.3806414555 123.4939943616 0 0 0
1351 1 7 -1.0 163.6933623041 150.7042854983 130.2500253409 0 0 0
1352 1 4 0.29 163.7021315964 150.4899744181 131.226702948 0 0 0
1353 1 8 1.72 164.1008515161 181.9745302414 126.5139045836 0 0 0
1354 1 8 1.72 163.2075152221 173.5594473247 125.8149895349 0 0 0
1355 1 8 1.72 163.5783714227 171.1048824484 124.3490122638 0 0 0
1356 1 8 1.72 164.1534672699 171.5350668498 134.6974784193 0 0 0
1357 1 8 1.72 164.2612447012 166.7368562183 142.9406255977 0 0 0
1358 1 8 1.72 162.0366732587 167.2827884861 134.4207506335 0 0 0
1359 1 8 1.72 163.6677616282 167.4917027332 136.7602238908 0 0 0
1360 1 8 1.72 161.0040183692 162.2465491134 131.3539799905 0 0 0
1361 1 8 1.72 164.7509106685 160.6353104094 125.6543041166 0 0 0
1362 1 8 1.72 163.5309889562 165.0706550305 135.3520460664 0 0 0
1363 1 8 1.72 160.7622970699 162.4747783419 128.3402784047 0 0 0
1364 1 8 1.72 162.412338426 160.1903557281 127.3847397257 0 0 0
1365 1 8 1.72 162.812755628 161.5936743384 138.3840779114 0 0 0
1366 1 8 1.72 163.4514995646 155.4755119647 136.8243797984 0 0 0
1367 1 8 1.72 155.8311259884 154.012828191 131.4379444041 0 0 0
1368 1 8 1.72 161.4588900477 154.034557545 146.4724526584 0 0 0
1369 1 8 1.72 161.0044426898 151.8853398008 144.168161673 0 0 0
1370 1 8 1.72 161.9998988071 144.6122125516 137.4350435179 0 0 0
1371 1 8 1.72 160.7078425935 145.1757697399 134.6868350429 0 0 0
1372 1 8 1.72 164.0492258436 147.8358687416 142.9317561174 0 0 0
1373 1 8 1.72 157.5958753454 148.7216594685 141.3840318027 0 0 0
1374 1 8 1.72 159.7081432703 147.2565613221 139.3211385065 0 0 0
1375 1 1 1.43 163.5150062137 182.5325343725 129.6152661998 0 0 0
1376 1 1 1.43 164.1206531439 182.8387336362 123.5370113411 0 0 0
1377 1 1 1.43 163.0550426881 179.0369488087 128.6947619679 0 0 0
1378 1 1 1.43 163.9792129453 179.7013273594 122.5641771754 0 0 0
1379 1 1 1.43 165.0281334576 176.2347142676 124.166448794 0 0 0
1380 1 1 1.43 165.0719799192 174.3605929861 127.9282910442 0 0 0
1381 1 2 2.2896396396 160.5000669419 172.7840076311 124.5751840118 0 0 0
1382 1 2 2.2896396396 164.8943310298 170.569175759 127.0834730444 0 0 0
1383 1 2 2.2896396396 162.5410490067 172.2565382131 131.6809681647 0 0 0
1384 1 2 2.2896396396 162.6484021174 167.7511767845 125.7772942436 0 0 0
1385 1 2 2.2896396396 162.4441624707 163.3137018346 125.8396762551 0 0 0
1386 1 1 1.43 163.6752579587 162.2794981993 129.1782964697 0 0 0
1387 1 1 1.43 158.5749243997 165.2217663554 127.8681264027 0 0 0
1388 1 1 1.43 161.8924042562 164.9872881623 138.5240678757 0 0 0
1389 1 1 1.43 163.0973333075 164.3115478579 132.5829943126 0 0 0
1390 1 1 1.43 159.6169143422 165.5032538046 131.6175513805 0 0 0
1391 1 1 1.43 162.8153015516 158.0000936484 124.69536547 0 0 0
1392 1 1 1.43 159.3692525546 160.0949169965 126.7229286696 0 0 0
1393 1 1 1.43 163.9328205602 167.5141421969 140.1409741368 0 0 0
1394 1 1 1.43 159.024704231 162.5206514227 133.6918271764 0 0 0
1395 1 1 1.43 165.8018113436 154.880156068 123.5297679322 0 0 0
1396 1 1 1.43 164.7182379827 164.3189329978 137.8357962034 0 0 0
1397 1 1 1.43 165.3405748562 159.9237805806 136.9237179779 0 0 0
1398 1 1 1.43 160.0693815373 159.792268281 129.988671321 0 0 0
1399 1 1 1.43 157.7392957067 162.1076516738 129.9988712233 0 0 0
1400 1 1 1.43 161.4112247008 157.4040276422 127.9637689655 0 0 0
1401 1 1 1.43 162.0066879366 163.2958070724 141.0407829146 0 0 0
1402 1 1 1.43 148.6345072469 157.904512895 128.6260234955 0 0 0
1403 1 1 1.43 159.5553878559 162.2047946684 138.0344725624 0 0 0
1404 1 1 1.43 163.6359375835 156.9157562747 133.7975218168 0 0 0
1405 1 1 1.43 163.3920946812 153.5404632787 134.6022793306 0 0 0
1406 1 1 1.43 156.231967511 157.2242278891 131.6054297574 0 0 0
1407 1 1 1.43 162.6689109461 154.5035139311 130.7678551665 0 0 0
1408 1 1 1.43 153.0712033944 152.3761675629 132.1884502633 0 0 0
1409 1 1 1.43 162.9212402603 155.9893472781 144.118640408 0 0 0
1410 1 1 1.43 158.0559803113 155.3884525265 134.1404750556 0 0 0
1411 1 1 1.43 160.9648394342 147.3412063876 136.6401902572 0 0 0
1412 1 1 1.43 158.1545641296 153.6604718027 146.7814062227 0 0 0
1413 1 1 1.43 164.1347971637 152.6147643917 145.677895047 0 0 0
1414 1 1 1.43 160.5495710114 148.3826531409 141.8496795192 0 0 0
1415 1 2 2.2896396396 158.7593624186 150.0975678479 144.677713317 0 0 0
1416 1 2 2.2896396396 155.26946696 146.0640458504 141.5077610531 0 0 0
1417 1 2 2.2896396396 159.7147909596 150.5804423824 137.9302561688 0 0 0
1418 1 2 2.2896396396 161.1045823504 144.276458526 141.1244516789 0 0 0
1419 1 6 -1.14 164.9582619996 182.8219750494 127.6265808889 0 0 0
1420 1 6 -1.14 163.0696110286 181.0310786142 127.4669302432 0 0 0
1421 1 6 -1.14 163.1851676708 182.9456761434 125.6692344084 0 0 0
1422 1 6 -1.14 162.4940908608 181.5736023558 122.9040260961 0 0 0
1423 1 6 -1.14 163.6041135388 180.4208104157 130.4529886154 0 0 0
1424 1 6 -1.14 164.2592645384 174.7051381687 125.5975394426 0 0 0
1425 1 6 -1.14 158.0392903678 167.2751193023 126.8901183735 0 0 0
1426 1 6 -1.14 163.7761048202 172.6688278524 127.0948555441 0 0 0
1427 1 6 -1.14 162.9229375427 172.5417182323 124.5305409609 0 0 0
1428 1 6 -1.14 163.1251970266 170.0549143797 125.5178619444 0 0 0
1429 1 6 -1.14 164.7858463975 172.3031214035 131.2914501543 0 0 0
1430 1 6 -1.14 163.6688931498 170.4393677223 122.9287128163 0 0 0
1431 1 6 -1.14 162.8322743754 172.0121184855 133.935737885 0 0 0
1432 1 6 -1.14 159.4957000921 161.5549023537 131.4101533658 0 0 0
1433 1 6 -1.14 162.6448661124 167.9789799473 135.7115556684 0 0 0
1434 1 6 -1.14 164.0179675597 161.9011517993 124.9385370553 0 0 0
1435 1 6 -1.14 160.9089705558 163.6007281388 132.1951023735 0 0 0
1436 1 6 -1.14 162.5213888191 165.798943446 134.3536382324 0 0 0
1437 1 6 -1.14 162.7902666365 164.4052823264 136.5831299338 0 0 0
1438 1 6 -1.14 164.3547366724 163.6534182718 130.8719237355 0 0 0
1439 1 6 -1.14 161.8727440686 161.694367881 127.3974526475 0 0 0
1440 1 6 -1.14 162.9670668846 166.982838187 138.0457072375 0 0 0
1441 1 6 -1.14 160.4770121895 163.8788070619 127.7362667954 0 0 0
1442 1 6 -1.14 158.1118491897 164.3720491966 129.9486108349 0 0 0
1443 1 6 -1.14 161.4545054016 162.52192962 129.8254728832 0 0 0
1444 1 6 -1.14 164.1828868312 156.4668249796 123.8678429568 0 0 0
1445 1 6 -1.14 161.5586053877 159.3119501411 126.2801937773 0 0 0
1446 1 6 -1.14 164.4461070407 164.1111549261 134.4587415742 0 0 0
1447 1 6 -1.14 164.6899499429 159.2863861951 124.8288511487 0 0 0
1448 1 6 -1.14 163.9478132213 160.2609406232 127.102098953 0 0 0
1449 1 6 -1.14 164.935065807 165.6033792595 141.9964694184 0 0 0
1450 1 6 -1.14 164.5438422179 166.1388019051 136.010900629 0 0 0
1451 1 6 -1.14 159.4543995541 161.5060468126 128.4623815837 0 0 0
1452 1 6 -1.14 161.6703431445 162.5753298626 138.8114390379 0 0 0
1453 1 6 -1.14 164.2452619588 163.1358903884 141.6578030951 0 0 0
1454 1 6 -1.14 162.1055546354 159.6114743744 128.8215955364 0 0 0
1455 1 6 -1.14 163.6831786098 164.9108803683 139.8558203448 0 0 0
1456 1 6 -1.14 164.2256017712 162.2096234137 138.4041820668 0 0 0
1457 1 6 -1.14 163.3329726782 156.9048205867 126.8311363295 0 0 0
1458 1 6 -1.14 159.4399726539 158.4726005826 128.3059830809 0 0 0
1459 1 6 -1.14 164.4171118 155.5932481379 135.4658710637 0 0 0
1460 1 6 -1.14 165.5449559431 157.4704939017 129.3892422765 0 0 0
1461 1 6 -1.14 162.005556415 157.6879294641 145.3523851195 0 0 0
1462 1 6 -1.14 162.8121898673 153.9832876312 136.8490665186 0 0 0
1463 1 6 -1.14 156.3196604341 155.1230135545 132.5246035672 0 0 0
1464 1 6 -1.14 162.4771180369 156.5750456841 129.7063261977 0 0 0
1465 1 6 -1.14 154.2612812249 154.1968886018 131.2250768766 0 0 0
1466 1 6 -1.14 162.5898458752 154.9822698299 133.1110240406 0 0 0
1467 1 6 -1.14 161.5672332398 152.7121914302 145.4574884612 0 0 0
1468 1 6 -1.14 164.5057948045 154.3907485252 144.2722302421 0 0 0
1469 1 6 -1.14 160.3528276952 154.0525943291 147.6532761375 0 0 0
1470 1 6 -1.14 162.3209680578 146.0540333049 137.8857609425 0 0 0
1471 1 6 -1.14 160.9747402481 144.607142369 136.2308637407 0 0 0
1472 1 6 -1.14 158.6380067282 149.4147264474 142.3561268451 0 0 0
1473 1 6 -1.14 160.8219848337 146.5744442334 140.3946412738 0 0 0
1474 1 6 -1.14 162.9171384946 148.0520261067 141.8965399402 0 0 0
1475 1 6 -1.14 160.4468854272 148.5601805433 138.6934749497 0 0 0
1476 1 6 -1.14 156.6603898724 147.6921425566 142.3459269427 0 0 0
1477 1 6 -1.14 158.5237230478 147.8608645998 140.3826674754 0 0 0
1478 1 7 -1.0 161.5498360954 177.4985673506 126.666459645 0 0 0
1479 1 4 0.29 162.507103359 177.2175059672 126.7346068187 0 0 0
1480 1 7 -1.0 166.5163672266 184.3164717336 132.6628196354 0 0 0
1481 1 4 0.29 167.190612653 185.0079764713 132.9222519346 0 0 0
1482 1 7 -1.0 165.6596639441 178.6042080126 126.7734847074 0 0 0
1483 1 4 0.29 165.7752205863 179.5848693834 126.6157557825 0 0 0
1484 1 7 -1.0 167.67292373 172.5202729221 124.3766554774 0 0 0
1485 1 4 0.29 167.2780226957 173.0974500127 123.6619231889 0 0 0
1486 1 7 -1.0 160.2920084098 177.6025273975 124.3872988538 0 0 0
1487 1 4 0.29 161.2320199693 177.2629529822 124.3535948286 0 0 0
1488 1 7 -1.0 162.1977736448 177.7348918287 121.1777295778 0 0 0
1489 1 4 0.29 162.2892854533 177.4910401888 120.212138821 0 0 0
1490 1 7 -1.0 161.833848014 172.6723784004 129.5823012979 0 0 0
1491 1 4 0.29 162.3392138434 172.7807411269 128.726248623 0 0 0
1492 1 7 -1.0 160.7197235702 174.2373179579 122.8335137276 0 0 0
1493 1 4 0.29 160.8031732873 173.8081277099 121.9341484238 0 0 0
1494 1 7 -1.0 165.2890906239 171.3440473649 124.8362423823 0 0 0
1495 1 4 0.29 166.0779026111 171.911140899 124.5995750826 0 0 0
1496 1 7 -1.0 164.8485044055 170.0786320407 134.2979083311 0 0 0
1497 1 4 0.29 165.0070588681 169.2169850405 134.7799645862 0 0 0
1498 1 7 -1.0 161.5950969589 174.3476689912 126.0117441732 0 0 0
1499 1 4 0.29 161.3248047395 175.2780546016 126.2593504986 0 0 0
1500 1 7 -1.0 165.3407162964 172.6461043449 134.4399678408 0 0 0
1501 1 4 0.29 165.3845627579 173.316873882 135.1804216223 0 0 0
1502 1 7 -1.0 163.8753958396 171.3745820781 136.3115760116 0 0 0
1503 1 4 0.29 163.971858055 170.4501613884 136.6803985679 0 0 0
1504 1 7 -1.0 160.2829562371 170.8015236232 123.4351601422 0 0 0
1505 1 4 0.29 160.7355648724 170.7106295932 122.5479164615 0 0 0
1506 1 7 -1.0 158.4200473823 173.1897642619 125.4034456484 0 0 0
1507 1 4 0.29 157.6131310497 173.3681437959 124.8403814731 0 0 0
1508 1 7 -1.0 163.3744146564 169.7494252257 128.6527797611 0 0 0
1509 1 4 0.29 162.5587290315 169.9955492164 129.1763747489 0 0 0
1510 1 7 -1.0 162.8235050831 166.7085938558 128.1649583439 0 0 0
1511 1 4 0.29 162.9433049313 165.7198372355 128.2549835691 0 0 0
1512 1 7 -1.0 157.4996960104 166.9498891011 135.6309912222 0 0 0
1513 1 4 0.29 157.3368983419 167.031977772 134.6476615048 0 0 0
1514 1 7 -1.0 161.0167479871 167.9517117382 133.3819866641 0 0 0
1515 1 4 0.29 160.2430701011 168.5314452235 133.1263978064 0 0 0
1516 1 7 -1.0 163.2048278584 167.3657292885 131.142442885 0 0 0
1517 1 4 0.29 162.2414786662 167.1438910464 131.292928401 0 0 0
1518 1 7 -1.0 160.7044480287 162.4303254803 124.6794004055 0 0 0
1519 1 4 0.29 160.3403809577 162.3855885749 123.7491397453 0 0 0
1520 1 7 -1.0 162.0219634781 161.1315350045 132.1069988691 0 0 0
1521 1 4 0.29 162.7765469372 160.9636650928 132.7411667115 0 0 0
1522 1 7 -1.0 155.0700362801 157.920845416 135.973500987 0 0 0
1523 1 4 0.29 155.8676175596 158.4368110583 136.285706694 0 0 0
1524 1 7 -1.0 156.1568627656 156.13506177 127.2839232994 0 0 0
1525 1 4 0.29 156.1715725462 156.7728822213 126.5139045836 0 0 0
1526 1 7 -1.0 162.4967782245 160.8602731337 136.8815879464 0 0 0
1527 1 4 0.29 161.971327887 161.2292460868 136.114969198 0 0 0
1528 1 7 -1.0 164.4644942665 161.4402906627 134.0869625244 0 0 0
1529 1 4 0.29 164.7981516948 160.6145752088 133.6322538336 0 0 0
1530 1 7 -1.0 162.8987512688 160.2035637668 139.438511296 0 0 0
1531 1 4 0.29 162.8117655467 159.7516500113 140.3263462754 0 0 0
1532 1 7 -1.0 158.8877901188 152.6859173746 130.650038903 0 0 0
1533 1 4 0.29 159.2364402082 153.3552666925 131.3060847968 0 0 0
1534 1 7 -1.0 159.1722263581 157.6960247136 132.0814252009 0 0 0
1535 1 4 0.29 159.3562400564 158.0818982755 132.9855208941 0 0 0
1536 1 7 -1.0 153.0820942897 159.9026193143 130.2362776464 0 0 0
1537 1 4 0.29 152.956919714 159.8901213852 129.2442262733 0 0 0
1538 1 7 -1.0 156.6214938178 154.3355019975 129.9289501535 0 0 0
1539 1 4 0.29 157.5477856779 154.2427616825 130.2942249178 0 0 0
1540 1 7 -1.0 156.1739770296 152.4186321176 132.0058867935 0 0 0
1541 1 4 0.29 156.9581214903 151.9652981429 132.4297001278 0 0 0
1542 1 7 -1.0 162.3650973997 156.6741769855 136.9504742435 0 0 0
1543 1 4 0.29 161.7038644716 157.4165255713 137.0585340786 0 0 0
1544 1 7 -1.0 159.5047522648 152.1103025251 143.6457492826 0 0 0
1545 1 4 0.29 158.866574089 152.6991254133 143.1497975084 0 0 0
1546 1 7 -1.0 163.0389185055 154.5935558296 141.3863969975 0 0 0
1547 1 4 0.29 162.2539254036 155.2032559404 141.4968220274 0 0 0
1548 1 7 -1.0 161.7621378334 151.0618966976 137.2294193993 0 0 0
1549 1 4 0.29 161.8832106433 152.0094669606 136.9340657049 0 0 0
1550 1 7 -1.0 159.4886280822 157.0819219233 144.4018724793 0 0 0
1551 1 4 0.29 159.4737768613 156.8620719882 143.4263774695 0 0 0
1552 1 7 -1.0 161.3327253906 151.9265261582 132.6557240511 0 0 0
1553 1 4 0.29 161.087185206 152.8752325965 132.8551395335 0 0 0
1554 1 7 -1.0 161.9515262592 152.159584132 142.8284266717 0 0 0
1555 1 4 0.29 162.3976286454 152.6441629296 142.0759990918 0 0 0
1556 1 7 -1.0 163.0954945849 148.1493111232 134.7297041977 0 0 0
1557 1 4 0.29 163.4891226574 148.993489427 135.0939441893 0 0 0
1558 1 7 -1.0 162.2512380399 145.3609805282 133.8992251911 0 0 0
1559 1 4 0.29 162.1614235138 145.6143476369 132.9361474537 0 0 0
1560 1 7 -1.0 165.7609351262 145.6379374782 139.2617129884 0 0 0
1561 1 4 0.29 166.5548389606 146.1114953746 139.6431006419 0 0 0
1562 1 7 -1.0 168.768660948 146.6725671792 143.195475332 0 0 0
1563 1 4 0.29 168.7955345857 147.3103876305 142.4257522655 0 0 0
1564 1 7 -1.0 165.0593917415 149.2719944159 139.8034904109 0 0 0
1565 1 4 0.29 165.2325145445 149.586430951 138.8702732573 0 0 0
1566 1 7 -1.0 161.0799717558 150.1917283821 144.4247853034 0 0 0
1567 1 4 0.29 161.7632693549 149.6805914852 144.9461629212 0 0 0
1568 1 7 -1.0 158.8572390359 152.6986993476 137.9309952921 0 0 0
1569 1 4 0.29 159.0858063968 153.5049577982 138.4764683314 0 0 0
1570 1 7 -1.0 165.144538741 145.6292741409 132.3475096103 0 0 0
1571 1 4 0.29 164.9141326576 146.5493347576 132.0307213384 0 0 0
1572 1 7 -1.0 165.6445298428 147.7002378061 142.2527973994 0 0 0
1573 1 4 0.29 165.9527280354 148.3577993046 141.5654126751 0 0 0
1574 1 7 -1.0 156.8651952798 145.5337501962 139.9975842051 0 0 0
1575 1 4 0.29 157.5006860918 146.2846485017 139.8178294041 0 0 0
1576 1 7 -1.0 156.4321053919 150.7254467646 144.3746727397 0 0 0
1577 1 4 0.29 155.7326836102 151.232180982 143.8705906085 0 0 0
1578 1 7 -1.0 160.5309009051 143.6420750052 138.9022033864 0 0 0
1579 1 4 0.29 160.4290639622 142.6504495421 138.9817330599 0 0 0
1580 1 7 -1.0 164.1700157731 148.8001975913 144.2099960552 0 0 0
1581 1 4 0.29 164.321639666 148.4214251256 145.1229612288 0 0 0
1582 1 7 -1.0 164.1340899627 146.2708155665 143.6597926264 0 0 0
1583 1 4 0.29 163.470311111 145.5623534113 143.8994164196 0 0 0
1584 1 5 -0.82 166.0777611709 176.6308134078 128.6093193076 0 0 0
1585 1 3 0.41 166.013688761 177.3660608975 127.9344996804 0 0 0
1586 1 3 0.41 165.5575441207 177.0896862375 129.329521109 0 0 0
1587 1 5 -0.82 163.0522138842 175.9410129331 122.8911653496 0 0 0
1588 1 3 0.41 162.2352552974 175.3780380347 122.7669926253 0 0 0
1589 1 3 0.41 162.8291626911 176.6514065865 122.2235891314 0 0 0
1590 1 5 -0.82 160.2103974153 172.0929289591 132.2639886706 0 0 0
1591 1 3 0.41 159.8055955671 172.9344088464 131.90610514 0 0 0
1592 1 3 0.41 159.4512878698 171.4419004691 132.2693103588 0 0 0
1593 1 5 -0.82 158.1838422507 170.6306712511 126.7535283767 0 0 0
1594 1 3 0.41 158.5488994031 171.3951752568 126.2222465059 0 0 0
1595 1 3 0.41 157.84848754 171.023787931 127.6095810516 0 0 0
1596 1 5 -0.82 155.1795109937 167.3819197876 125.1310047781 0 0 0
1597 1 3 0.41 154.8768289689 166.4323612177 125.2133431203 0 0 0
1598 1 3 0.41 154.7072421708 167.615687871 124.2811607394 0 0 0
1599 1 5 -0.82 161.0347108923 168.0461563163 124.1906920402 0 0 0
1600 1 3 0.41 160.6615916486 168.9664583703 124.0734670754 0 0 0
1601 1 3 0.41 160.1178955254 167.6571582722 124.2807172654 0 0 0
1602 1 5 -0.82 162.0601523317 170.0267940392 131.3300323937 0 0 0
1603 1 3 0.41 162.5196915367 169.1479623864 131.4583442089 0 0 0
1604 1 3 0.41 161.3020328675 169.5758744371 130.859062989 0 0 0
1605 1 5 -0.82 160.6488620307 168.2383119766 126.9142137951 0 0 0
1606 1 3 0.41 159.7173368832 167.8747358566 126.9097790549 0 0 0
1607 1 3 0.41 160.3525448148 168.8544030739 127.6440242002 0 0 0
1608 1 5 -0.82 160.5036029468 166.7541828927 129.7518561966 0 0 0
1609 1 3 0.41 160.4129397796 167.7267490139 129.537214773 0 0 0
1610 1 3 0.41 161.3359785152 166.8273241825 129.2023918912 0 0 0
1611 1 5 -0.82 160.720289331 171.6140310384 126.6185644513 0 0 0
1612 1 3 0.41 161.4823691207 171.0284746544 126.8947009384 0 0 0
1613 1 3 0.41 160.1224216118 171.2395192303 127.3272359283 0 0 0
1614 1 5 -0.82 157.8030852363 169.7225830825 123.7272616938 0 0 0
1615 1 3 0.41 157.2873942724 170.1448142563 122.9817818735 0 0 0
1616 1 3 0.41 158.7129700334 170.1351567656 123.6820273442 0 0 0
1617 1 5 -0.82 166.2076032732 166.8170986041 124.6010533294 0 0 0
1618 1 3 0.41 165.3445351817 167.1680347732 124.2379959352 0 0 0
1619 1 3 0.41 166.4934539144 166.5056445294 123.6948880907 0 0 0
1620 1 5 -0.82 167.8300637905 167.9426223352 132.567472722 0 0 0
1621 1 3 0.41 167.8900344347 167.3661553542 131.7525153059 0 0 0
1622 1 3 0.41 167.0206015343 168.4499246403 132.2719712029 0 0 0
1623 1 5 -0.82 159.1923108663 165.1220669662 133.9488942808 0 0 0
1624 1 3 0.41 159.5535491333 165.49700484 134.8027295856 0 0 0
1625 1 3 0.41 158.2211824631 165.231565868 134.1607270356 0 0 0
1626 1 5 -0.82 157.19305366 160.6503647331 125.760885705 0 0 0
1627 1 3 0.41 156.2851490257 160.2480166284 125.6433650908 0 0 0
1628 1 3 0.41 156.7524674416 161.5473751919 125.7975462236 0 0 0
1629 1 5 -0.82 156.7523260014 163.9515222859 126.6998680208 0 0 0
1630 1 3 0.41 156.078080575 164.3016063234 126.0497351139 0 0 0
1631 1 3 0.41 156.1581357274 163.302056037 127.1743852176 0 0 0
1632 1 5 -0.82 163.7984523716 151.4998923048 140.4342582859 0 0 0
1633 1 3 0.41 163.3693228093 151.0668674649 141.2268941765 0 0 0
1634 1 3 0.41 164.3547366724 150.7164993835 140.1576783248 0 0 0
1635 1 5 -0.82 166.5457867879 150.9560903658 132.6257156428 0 0 0
1636 1 3 0.41 166.0370263938 151.166708876 133.4604815649 0 0 0
1637 1 3 0.41 166.9578020862 151.8224240894 132.9080607661 0 0 0
1638 1 5 -0.82 157.4241669444 153.920087876 135.88879745 0 0 0
1639 1 3 0.41 156.5659078197 153.4676060328 136.1310820872 0 0 0
1640 1 3 0.41 158.0128410507 153.5585000628 136.6116600955 0 0 0
1641 1 5 -0.82 159.9422267989 151.0897329943 140.3763110145 0 0 0
1642 1 3 0.41 160.5996408416 151.5101178832 141.0016093766 0 0 0
1643 1 3 0.41 159.2777407462 151.2059069264 141.1145474259 0 0 0
1644 1 5 -0.82 160.7743194868 142.3110881597 142.118720422 0 0 0
1645 1 3 0.41 160.3225594927 141.4903292708 141.7689672483 0 0 0
1646 1 3 0.41 161.0948229767 141.6012483918 142.7459405048 0 0 0
1647 1 8 1.72 163.3106251269 161.6896811576 147.866143665 0 0 0
1648 1 8 1.72 160.6847878411 156.8463075549 145.6044261851 0 0 0
1649 1 8 1.72 163.8096261473 155.0900644686 148.1402106067 0 0 0
1650 1 8 1.72 163.0227943229 153.2650827721 152.6627586184 0 0 0
1651 1 8 1.72 163.3731416946 151.3560240979 148.9659592238 0 0 0
1652 1 8 1.72 164.1772292233 151.4565756186 151.7607324705 0 0 0
1653 1 1 1.43 164.5988624551 164.8547817092 146.3768100957 0 0 0
1654 1 1 1.43 166.2457921268 167.0775668089 149.1365488952 0 0 0
1655 1 1 1.43 163.9278701533 158.2898183691 146.3813926605 0 0 0
1656 1 1 1.43 162.5754189749 156.2178605505 152.6266893984 0 0 0
1657 1 1 1.43 164.9773564264 154.1477490168 155.4192452751 0 0 0
1658 1 2 2.2896396396 160.9791248943 154.1298542546 149.8384204373 0 0 0
1659 1 6 -1.14 162.7669290037 167.0288532897 142.2690581133 0 0 0
1660 1 6 -1.14 164.2966047508 166.6378669387 144.4740109192 0 0 0
1661 1 6 -1.14 163.3325483576 163.443935937 147.7041278246 0 0 0
1662 1 6 -1.14 165.0434089991 157.218831056 144.4865760163 0 0 0
1663 1 6 -1.14 164.4683131518 156.3340344826 147.2949491328 0 0 0
1664 1 6 -1.14 161.1009049052 155.3645928437 145.5784090429 0 0 0
1665 1 6 -1.14 162.9260492271 154.1552761786 147.0980466699 0 0 0
1666 1 6 -1.14 164.4564321752 153.0830106683 151.6801680243 0 0 0
1667 1 6 -1.14 162.0716089877 154.0882418315 151.7939930217 0 0 0
1668 1 6 -1.14 162.2158779902 152.335975359 149.2630868143 0 0 0
1669 1 6 -1.14 163.3806380251 154.2174817804 153.9333116732 0 0 0
1670 1 6 -1.14 158.8334770826 151.6515717174 146.3562624663 0 0 0
1671 1 6 -1.14 162.7851747893 151.6542701339 152.6198894635 0 0 0
1672 1 7 -1.0 164.6881112204 160.7544668019 148.0331855442 0 0 0
1673 1 4 0.29 165.4012527014 161.085235858 148.6512404974 0 0 0
1674 1 7 -1.0 162.3380823218 161.0059876256 146.7484413208 0 0 0
1675 1 4 0.29 161.357194545 161.1869235541 146.6779289523 0 0 0
1676 1 7 -1.0 164.2503538059 162.5028986824 144.4101506609 0 0 0
1677 1 4 0.29 163.3785164222 162.429047283 144.8942764614 0 0 0
1678 1 7 -1.0 159.8265287165 157.3460826981 147.0157083276 0 0 0
1679 1 4 0.29 159.044647299 157.8357742848 146.629885934 0 0 0
1680 1 7 -1.0 163.7813381076 158.7021080084 150.0988875092 0 0 0
1681 1 4 0.29 163.9686049304 159.3373720651 149.349712072 0 0 0
1682 1 7 -1.0 162.7261942265 155.6597143974 149.2828953203 0 0 0
1683 1 4 0.29 162.4192689957 156.5687967195 149.0014371451 0 0 0
1684 1 5 -0.82 166.9539832008 151.0315040063 157.9451254436 0 0 0
1685 1 3 0.41 166.5677100186 150.4328816055 158.646849161 0 0 0
1686 1 3 0.41 167.0109836008 150.3361646767 157.2287670836 0 0 0
1687 1 5 -0.82 165.3049319262 151.2637098486 144.1312055051 0 0 0
1688 1 3 0.41 166.2920430717 151.1057814715 144.1523444332 0 0 0
1689 1 3 0.41 164.8924923072 150.3529232635 144.1505705371 0 0 0
1690 1 5 -0.82 153.0218407652 142.1606301357 153.4741682424 0 0 0
1691 1 3 0.41 153.1768592227 142.2828968082 154.4543936416 0 0 0
1692 1 3 0.41 152.243071032 142.678669298 153.1205716272 0 0 0
1693 1 5 -0.82 159.7251160941 148.7002141583 146.4343138931 0 0 0
1694 1 3 0.41 160.5673924764 148.3707232994 146.8606402468 0 0 0
1695 1 3 0.41 159.1701047551 148.3217257364 147.1750633239 0 0 0
1696 1 5 -0.82 160.6187352684 150.5020462815 151.3769796223 0 0 0
1697 1 3 0.41 160.5016227841 151.4618304297 151.1218342386 0 0 0
1698 1 3 0.41 161.2876059673 150.8782623526 152.0180952243 0 0 0
1699 1 2 2.2896396396 197.5728159386 140.818920635 125.1092745513 0 0 0
1700 1 2 2.2896396396 193.6014580442 140.2734712418 123.5204549779 0 0 0
1701 1 2 2.2896396396 187.0771045664 141.1801533934 124.6210096601 0 0 0
1702 1 6 -1.14 172.3253161802 144.923865457 124.3064387583 0 0 0
1703 1 6 -1.14 186.0054121821 139.7682140524 126.0815174183 0 0 0
1704 1 6 -1.14 192.1227007686 141.522412023 122.3072578957 0 0 0
1705 1 7 -1.0 194.954899304 138.6541372882 122.4540477949 0 0 0
1706 1 4 0.29 194.9947854399 138.6710947057 121.4549008376 0 0 0
1707 1 5 -0.82 183.4536895604 140.0828778226 124.1572836644 0 0 0
1708 1 3 0.41 182.9535570184 139.2656552795 123.8707994502 0 0 0
1709 1 3 0.41 184.1591932707 140.2257234716 123.4630990052 0 0 0
1710 1 5 -0.82 189.20988132 140.6467900657 123.8137391269 0 0 0
1711 1 3 0.41 189.5074714977 140.5670447565 122.8623395386 0 0 0
1712 1 3 0.41 190.0842646273 140.8105271394 124.2706651877 0 0 0
1713 1 8 1.72 165.1202110269 191.6561646576 125.3305680851 0 0 0
1714 1 2 2.2896396396 174.9460616188 191.864652839 129.3451905242 0 0 0
1715 1 6 -1.14 167.0172069696 199.211730903 124.3806467436 0 0 0
1716 1 7 -1.0 163.7646481642 191.7327144735 124.4934369682 0 0 0
1717 1 4 0.29 163.5058126008 192.6150966743 124.100666815 0 0 0
1718 1 5 -0.82 179.1850243688 192.11006672 127.1446724585 0 0 0
1719 1 3 0.41 179.4004377911 191.7780194666 126.2263855968 0 0 0
1720 1 3 0.41 179.5205205197 191.339029706 127.6861542316 0 0 0
1721 1 5 -0.82 167.9850822481 196.9763058522 128.0277770484 0 0 0
1722 1 3 0.41 168.9341459803 196.7888369153 128.2812963607 0 0 0
1723 1 3 0.41 168.0275143077 197.8910690512 127.6262852395 0 0 0
1724 1 5 -0.82 175.6488779653 184.4496882963 121.5063438234 0 0 0
1725 1 3 0.41 176.5927084101 184.1998717357 121.2902241531 0 0 0
1726 1 3 0.41 175.4857974164 185.294150644 120.9962008807 0 0 0
1727 1 5 -0.82 171.9137252025 194.4514401246 128.5441286273 0 0 0
1728 1 3 0.41 172.4359224155 193.7430347781 129.0189414734 0 0 0
1729 1 3 0.41 171.4469725474 193.8154659583 127.9296214662 0 0 0
1730 1 5 -0.82 184.0030432915 191.6888296997 126.9174659378 0 0 0
1731 1 3 0.41 184.5382530028 191.92458609 127.7284320878 0 0 0
1732 1 3 0.41 184.2910155357 190.7311758803 126.9272223662 0 0 0
1733 1 5 -0.82 169.0273550711 193.2840199265 132.1581462056 0 0 0
1734 1 3 0.41 168.1010632109 193.1255234617 131.8162277395 0 0 0
1735 1 3 0.41 169.5652521461 193.6510045727 131.3992143401 0 0 0
1736 1 5 -0.82 162.5601434335 194.8341892041 123.5387852372 0 0 0
1737 1 3 0.41 162.8509444816 195.4211658073 124.2944649599 0 0 0
1738 1 3 0.41 163.2092125045 195.178024277 122.8602699932 0 0 0
1739 1 5 -0.82 165.2275641376 193.4895256475 125.978927096 0 0 0
1740 1 3 0.41 165.0011183797 194.3927850708 125.6146871045 0 0 0
1741 1 3 0.41 165.4753673654 193.8073707087 126.8941096397 0 0 0
1742 1 5 -0.82 173.0350630965 188.000236344 122.9508865171 0 0 0
1743 1 3 0.41 173.982995307 187.8484149094 122.6709065885 0 0 0
1744 1 3 0.41 172.7209244155 188.5613649574 122.1851547167 0 0 0
1745 1 8 1.72 180.3210720434 188.8103293865 128.2268968814 0 0 0
1746 1 8 1.72 176.0870597004 189.8362957503 131.2169465197 0 0 0
1747 1 8 1.72 173.346797294 188.7344896802 128.4752423302 0 0 0
1748 1 8 1.72 172.0681778993 191.2150445682 128.9264032288 0 0 0
1749 1 8 1.72 180.2858534339 186.1332161586 130.2430775813 0 0 0
1750 1 8 1.72 188.272981445 186.5050295501 123.9314075657 0 0 0
1751 1 8 1.72 192.9338603071 185.6712188466 126.7034158129 0 0 0
1752 1 8 1.72 188.6026785477 183.648258591 124.4751067089 0 0 0
1753 1 8 1.72 168.9768609202 186.7281459895 125.7431467444 0 0 0
1754 1 8 1.72 171.1413202783 184.7297555263 124.9763801713 0 0 0
1755 1 8 1.72 175.1160727374 186.7231752222 127.0574559021 0 0 0
1756 1 8 1.72 181.1107326718 186.1238427117 124.8085991687 0 0 0
1757 1 8 1.72 198.3541315952 181.6102440117 126.1490732934 0 0 0
1758 1 8 1.72 193.1724699221 183.2848244929 125.1317439014 0 0 0
1759 1 8 1.72 201.5409207083 180.6052968923 126.5020786098 0 0 0
1760 1 8 1.72 182.766573076 183.9818680856 124.2371089872 0 0 0
1761 1 8 1.72 177.2175912072 184.1424948793 125.185995556 0 0 0
1762 1 8 1.72 174.3858169924 187.4538780104 130.9869313302 0 0 0
1763 1 8 1.72 188.4172504475 186.4267754712 129.9874887236 0 0 0
1764 1 8 1.72 170.1684945928 186.0539679262 130.9548533764 0 0 0
1765 1 8 1.72 174.9648731652 184.5607494393 131.3743797952 0 0 0
1766 1 8 1.72 179.4705921296 185.372262701 133.2635791019 0 0 0
1767 1 8 1.72 170.6843269969 183.4292607874 129.5605710712 0 0 0
1768 1 8 1.72 194.2167229078 181.5104026006 132.0990163368 0 0 0
1769 1 8 1.72 192.9423467191 183.8852931787 132.9300866422 0 0 0
1770 1 8 1.72 184.0944136598 182.7951329061 132.3721963305 0 0 0
1771 1 8 1.72 200.8700698467 181.2375784886 123.0579115795 0 0 0
1772 1 8 1.72 198.6655829124 178.165360274 130.3897196558 0 0 0
1773 1 8 1.72 171.5278763409 179.1899064186 128.7927697254 0 0 0
1774 1 8 1.72 194.0188480701 178.3791032664 131.7176286834 0 0 0
1775 1 8 1.72 182.9194699306 176.4054246177 127.5131993655 0 0 0
1776 1 8 1.72 187.3123196165 177.1896696705 124.023650161 0 0 0
1777 1 8 1.72 166.5744991482 182.7627519079 131.9897739043 0 0 0
1778 1 8 1.72 174.769544251 176.4744472718 130.8464978919 0 0 0
1779 1 8 1.72 176.848432289 181.325916124 135.2362993483 0 0 0
1780 1 8 1.72 192.0422212956 179.6341509903 136.1644904631 0 0 0
1781 1 8 1.72 170.4738639815 179.9314028728 134.2373002157 0 0 0
1782 1 8 1.72 185.8027283776 178.996330539 129.4358070481 0 0 0
1783 1 8 1.72 182.9278149023 179.0775670784 137.2551408922 0 0 0
1784 1 8 1.72 173.5651809605 177.9730625917 135.1756912328 0 0 0
1785 1 8 1.72 194.8021438895 179.3606167687 137.4807213415 0 0 0
1786 1 8 1.72 185.8501108441 178.3862043625 135.9633010846 0 0 0
1787 1 8 1.72 197.3667375693 178.0821354277 136.6514249323 0 0 0
1788 1 8 1.72 176.9168893451 174.8285552188 135.2314211341 0 0 0
1789 1 8 1.72 198.9947142544 173.147867795 127.1959676197 0 0 0
1790 1 8 1.72 181.2226118688 171.3897784237 127.3525139472 0 0 0
1791 1 8 1.72 192.3577743785 171.3197616162 127.1380203483 0 0 0
1792 1 8 1.72 170.4608514832 169.4180880819 127.3392097267 0 0 0
1793 1 8 1.72 181.741414517 167.5019283116 123.8354693537 0 0 0
1794 1 8 1.72 177.9826412411 172.7658288251 133.3249263408 0 0 0
1795 1 8 1.72 170.5288842187 168.5788805454 124.6150966732 0 0 0
1796 1 8 1.72 188.979050916 174.8389228191 135.7805897902 0 0 0
1797 1 8 1.72 199.4460499279 171.1808641766 124.9805192621 0 0 0
1798 1 8 1.72 179.2077962407 167.452078617 125.2779425019 0 0 0
1799 1 8 1.72 175.1538372704 171.7921265285 128.3844779816 0 0 0
1800 1 8 1.72 188.3415799413 168.5203675136 124.2112396696 0 0 0
1801 1 8 1.72 195.4260366053 169.2257903997 122.5743770778 0 0 0
1802 1 8 1.72 172.236067415 172.9879511109 131.4963351495 0 0 0
1803 1 8 1.72 186.1628351231 168.4259229355 125.9926747905 0 0 0
1804 1 8 1.72 179.4826145465 172.4158868095 139.051062831 0 0 0
1805 1 8 1.72 200.3187359528 171.3853757441 135.7690594658 0 0 0
1806 1 8 1.72 190.943938154 172.7009248067 134.9504064329 0 0 0
1807 1 8 1.72 170.0260643129 173.7609764318 133.6680274042 0 0 0
1808 1 8 1.72 164.4623726635 169.0252554459 122.977938432 0 0 0
1809 1 8 1.72 185.3492711011 168.5426649553 128.9643941695 0 0 0
1810 1 8 1.72 183.9894650325 173.4211179727 133.0804243335 0 0 0
1811 1 8 1.72 176.3870543614 170.2095762527 126.4494530266 0 0 0
1812 1 8 1.72 165.723736354 171.067388661 130.6430911434 0 0 0
1813 1 8 1.72 182.6353165717 172.675076817 135.5575223603 0 0 0
1814 1 8 1.72 180.1411601108 170.9614403073 129.952602101 0 0 0
1815 1 8 1.72 191.7433581561 170.6639043809 129.7531866186 0 0 0
1816 1 8 1.72 168.4382566442 168.5564410817 129.2885736749 0 0 0
1817 1 8 1.72 194.2789565952 169.2665506912 135.8345457954 0 0 0
1818 1 8 1.72 194.7742801704 170.3568529857 133.4380122148 0 0 0
1819 1 8 1.72 200.0669723995 167.2533899482 140.9968789871 0 0 0
1820 1 8 1.72 190.5354588607 165.7945407664 140.6381085084 0 0 0
1821 1 8 1.72 180.0435663739 164.4392255657 137.0996293374 0 0 0
1822 1 8 1.72 169.1738871168 168.0964320767 137.0385777479 0 0 0
1823 1 8 1.72 194.319408492 165.0378479665 135.8580499182 0 0 0
1824 1 8 1.72 179.6753975371 163.2141444673 139.7742211259 0 0 0
1825 1 8 1.72 167.3099881805 166.9709083456 139.1619313349 0 0 0
1826 1 8 1.72 192.4427799378 165.076903995 138.2850353813 0 0 0
1827 1 8 1.72 174.6531389676 164.2036111973 136.6406337312 0 0 0
1828 1 8 1.72 189.6507504189 165.1854087434 137.9870208428 0 0 0
1829 1 8 1.72 199.6225672957 167.0197638867 136.0549523812 0 0 0
1830 1 8 1.72 198.225703895 168.1901665451 138.6511970935 0 0 0
1831 1 8 1.72 173.1363342786 165.060571474 139.1130013685 0 0 0
1832 1 8 1.72 186.9059619262 164.1297597979 137.4474607904 0 0 0
1833 1 8 1.72 189.6288271881 161.7152451036 134.2108395994 0 0 0
1834 1 8 1.72 196.1876920743 161.6757630093 133.1867102726 0 0 0
1835 1 8 1.72 191.5579300558 160.7256363517 131.8441666025 0 0 0
1836 1 8 1.72 177.5170201075 158.015432016 125.0001799435 0 0 0
1837 1 8 1.72 170.6075249691 162.5967751728 131.5219088178 0 0 0
1838 1 8 1.72 171.7230638149 161.7064397444 127.2484453782 0 0 0
1839 1 8 1.72 194.4984717833 158.6036868165 125.6355303832 0 0 0
1840 1 8 1.72 192.062447244 157.678982083 123.8762689631 0 0 0
1841 1 8 1.72 192.6127910565 159.3316911882 128.0271857497 0 0 0
1842 1 8 1.72 172.8094659798 160.7759121121 130.8067330552 0 0 0
1843 1 8 1.72 169.4854798741 159.5356346681 127.2647060921 0 0 0
1844 1 8 1.72 176.1757427048 162.2008180545 133.9381030798 0 0 0
1845 1 8 1.72 181.5616440247 158.7361932697 125.3348550006 0 0 0
1846 1 8 1.72 199.8539634605 158.5764186075 126.6815377615 0 0 0
1847 1 8 1.72 182.2817160754 162.0255630029 132.4447782444 0 0 0
1848 1 8 1.72 180.8899445219 159.1925097048 128.1757495449 0 0 0
1849 1 8 1.72 175.7818317519 158.939284618 127.0221258055 0 0 0
1850 1 8 1.72 199.4426553631 164.060311078 136.7819541175 0 0 0
1851 1 8 1.72 196.8404385906 160.1386597485 130.9254362667 0 0 0
1852 1 8 1.72 187.398881018 158.0519316499 125.864067326 0 0 0
1853 1 8 1.72 165.4610819053 162.7698998956 134.3965073873 0 0 0
1854 1 8 1.72 182.6879323256 159.1712064165 132.0026346508 0 0 0
1855 1 8 1.72 198.6355975903 158.9161350447 129.1830268592 0 0 0
1856 1 8 1.72 177.3656790951 160.206830271 132.0323474098 0 0 0
1857 1 8 1.72 185.0403657075 158.6113560003 130.5104924127 0 0 0
1858 1 8 1.72 174.0818620058 158.1617145956 129.4971542869 0 0 0
1859 1 8 1.72 174.7679884089 163.0800757731 140.7071426302 0 0 0
1860 1 8 1.72 164.8707105167 164.4997269044 140.9769226563 0 0 0
1861 1 8 1.72 187.5831775967 161.7214940681 142.2476235359 0 0 0
1862 1 8 1.72 188.3487933914 160.0893781416 139.7004566146 0 0 0
1863 1 8 1.72 168.7047299782 161.1278424346 142.3830309353 0 0 0
1864 1 8 1.72 176.9921355308 161.4813349982 139.4510763931 0 0 0
1865 1 8 1.72 180.3824570895 160.9158037052 141.3624494006 0 0 0
1866 1 8 1.72 167.340256383 164.5468781825 138.9861678 0 0 0
1867 1 8 1.72 199.3136619021 153.2047234553 123.2783181653 0 0 0
1868 1 8 1.72 165.0043715043 162.3595985632 142.9484603053 0 0 0
1869 1 8 1.72 168.340521467 155.8887957574 124.6622527435 0 0 0
1870 1 8 1.72 172.9230424592 155.158519035 122.5875334736 0 0 0
1871 1 8 1.72 171.9927902735 159.9847079851 139.8272901831 0 0 0
1872 1 8 1.72 198.219339086 159.8608648692 138.589258556 0 0 0
1873 1 8 1.72 193.8559089614 159.4920339381 141.2161029755 0 0 0
1874 1 8 1.72 180.5746743193 154.0169468267 123.5850543595 0 0 0
1875 1 8 1.72 197.2180839206 153.5880406225 125.9977008294 0 0 0
1876 1 8 1.72 188.0209350112 152.6971371064 123.0500768719 0 0 0
1877 1 8 1.72 193.9315794676 153.0040464797 124.1053972045 0 0 0
1878 1 8 1.72 191.9987991547 153.9233543802 126.432601014 0 0 0
1879 1 8 1.72 172.6960309406 153.9979158892 125.4281323686 0 0 0
1880 1 8 1.72 183.8528338007 158.6133443072 140.9376012936 0 0 0
1881 1 8 1.72 167.1914612942 154.6033553422 126.7751107788 0 0 0
1882 1 8 1.72 185.11334885 154.9173658116 126.3796797815 0 0 0
1883 1 8 1.72 178.9875738516 154.1052844621 126.2642287128 0 0 0
1884 1 8 1.72 194.8895539322 155.2998308473 129.9511238543 0 0 0
1885 1 8 1.72 170.0683549323 155.1528381581 129.8772115184 0 0 0
1886 1 8 1.72 182.3887863057 154.645535853 129.4777892549 0 0 0
1887 1 8 1.72 176.7226919525 154.9683516815 129.272756435 0 0 0
1888 1 8 1.72 189.4617863136 154.891091756 129.1794790671 0 0 0
1889 1 8 1.72 165.6207678895 156.5384040282 130.79106364 0 0 0
1890 1 8 1.72 201.4686447669 155.3029553295 136.5742604535 0 0 0
1891 1 8 1.72 169.8605792806 157.1321976837 135.5924089829 0 0 0
1892 1 8 1.72 197.0207748437 154.8625453497 137.3275749815 0 0 0
1893 1 8 1.72 182.4514443136 151.5755899892 133.9976764225 0 0 0
1894 1 8 1.72 186.8179861227 151.5220477246 130.8172286069 0 0 0
1895 1 8 1.72 199.4641542733 150.6070004818 129.3694337704 0 0 0
1896 1 8 1.72 166.9244221993 158.7390337081 139.2849214619 0 0 0
1897 1 8 1.72 170.8171393433 154.3184593669 144.1669790757 0 0 0
1898 1 8 1.72 174.0293876921 153.6005385517 138.6318320615 0 0 0
1899 1 8 1.72 179.1106268243 155.9179102514 141.5229869943 0 0 0
1900 1 8 1.72 192.0021937194 153.556227712 141.9803565291 0 0 0
1901 1 8 1.72 168.6188757777 152.5792589113 144.7304867249 0 0 0
1902 1 8 1.72 187.3065205684 154.001892503 136.7878671044 0 0 0
1903 1 8 1.72 183.3252618602 150.1075093824 123.5863847815 0 0 0
1904 1 8 1.72 175.2263960923 150.7227483481 129.0798452382 0 0 0
1905 1 8 1.72 181.476355585 151.757804115 128.7428049863 0 0 0
1906 1 8 1.72 194.7502353367 149.6949356993 129.18716595 0 0 0
1907 1 8 1.72 185.2272082098 150.4044772211 125.7849811265 0 0 0
1908 1 8 1.72 179.3623903777 148.0361196514 122.6166549339 0 0 0
1909 1 8 1.72 183.4584985272 153.8483668054 143.0257726087 0 0 0
1910 1 8 1.72 172.9550079441 153.3003042088 142.5880637552 0 0 0
1911 1 8 1.72 178.1912655339 149.3643086651 125.0081624757 0 0 0
1912 1 8 1.72 170.0450172995 150.4243602902 129.5413538638 0 0 0
1913 1 8 1.72 192.1270854147 146.9655726063 124.1998571699 0 0 0
1914 1 8 1.72 191.235304963 149.2305240147 125.9076756042 0 0 0
1915 1 8 1.72 173.8964339055 148.4522438826 122.9514778158 0 0 0
1916 1 8 1.72 197.2408557926 146.8284930473 126.2238725773 0 0 0
1917 1 8 1.72 172.1048109107 149.2457203603 125.2006301985 0 0 0
1918 1 8 1.72 164.261810462 151.7445960762 129.0833930303 0 0 0
1919 1 8 1.72 194.6714531461 154.7114340248 143.0936241331 0 0 0
1920 1 8 1.72 198.128110158 144.555346974 124.27864772 0 0 0
1921 1 8 1.72 185.9699106923 153.5168876397 141.5337781953 0 0 0
1922 1 8 1.72 197.393611207 153.1614067691 142.1358680839 0 0 0
1923 1 8 1.72 177.3348451318 150.4733578532 141.2121117093 0 0 0
1924 1 8 1.72 201.6259262677 145.4939840581 138.1104544438 0 0 0
1925 1 8 1.72 183.3692497619 145.8149536016 135.8015808936 0 0 0
1926 1 8 1.72 194.743304767 146.2050594167 134.4386374188 0 0 0
1927 1 8 1.72 170.0738711 146.2565707678 134.0148240845 0 0 0
1928 1 8 1.72 183.1061709926 145.4033314654 125.0046146836 0 0 0
1929 1 8 1.72 185.9628386824 147.0306612531 128.6232148267 0 0 0
1930 1 8 1.72 185.4969346684 143.8093910314 124.750356248 0 0 0
1931 1 8 1.72 178.6281743072 149.9169159632 138.7092921896 0 0 0
1932 1 8 1.72 173.7344848782 146.4047280367 130.0374534627 0 0 0
1933 1 8 1.72 187.7311240444 145.0218179765 127.9016826033 0 0 0
1934 1 8 1.72 189.5798888794 147.9449415776 142.3657354487 0 0 0
1935 1 8 1.72 180.7984327134 145.388376557 128.2891310683 0 0 0
1936 1 8 1.72 174.926967192 146.0993240958 127.2590887546 0 0 0
1937 1 8 1.72 198.9630316499 146.1490033641 136.2744720189 0 0 0
1938 1 8 1.72 179.104686336 147.2169372059 129.8143860328 0 0 0
1939 1 8 1.72 175.0784496446 146.8569116339 136.5627301291 0 0 0
1940 1 8 1.72 191.5089917471 145.553903107 130.6670387403 0 0 0
1941 1 8 1.72 197.2902184219 145.7349810574 131.2639547653 0 0 0
1942 1 8 1.72 172.8595358101 150.8782623526 146.0728825703 0 0 0
1943 1 8 1.72 172.5749581306 147.9382665472 141.343823492 0 0 0
1944 1 8 1.72 187.9714309417 146.1106716474 133.6148105224 0 0 0
1945 1 8 1.72 192.8852048789 143.9854130014 128.5893629769 0 0 0
1946 1 8 1.72 194.9618298737 142.1738665788 125.4479408746 0 0 0
1947 1 8 1.72 180.6039524404 151.0350545544 146.2186376968 0 0 0
1948 1 8 1.72 180.3602509784 145.3038735134 123.7667308812 0 0 0
1949 1 8 1.72 199.073496445 144.8979038497 129.113253614 0 0 0
1950 1 8 1.72 191.797388312 142.9539077826 122.8469657727 0 0 0
1951 1 8 1.72 178.1653819776 144.1979346054 125.4587320757 0 0 0
1952 1 8 1.72 200.3536716819 147.444030259 143.6012540564 0 0 0
1953 1 8 1.72 189.9862465698 142.2299794401 126.8558230497 0 0 0
1954 1 8 1.72 200.9762914358 141.3049764606 127.0460734024 0 0 0
1955 1 8 1.72 168.7296234532 145.36539741 128.1918624342 0 0 0
1956 1 8 1.72 190.1023689728 146.3546085005 140.1579739741 0 0 0
1957 1 8 1.72 173.1049345545 149.073589791 143.7288267482 0 0 0
1958 1 8 1.72 166.3448002658 146.9722476366 128.4517382074 0 0 0
1959 1 8 1.72 186.2226643271 145.0983535903 135.5699396327 0 0 0
1960 1 8 1.72 184.3180306136 148.3112161142 142.844983035 0 0 0
1961 1 8 1.72 176.0847966572 145.3588644016 134.4658371584 0 0 0
1962 1 8 1.72 164.8330874239 144.2040273458 140.5331529913 0 0 0
1963 1 8 1.72 183.3698155227 147.4802458491 145.5318442712 0 0 0
1964 1 8 1.72 181.0407197735 144.4765248074 137.3058447547 0 0 0
1965 1 8 1.72 192.8707779786 145.9481985687 136.7132156451 0 0 0
1966 1 8 1.72 168.0217152595 144.7707232186 135.2414732118 0 0 0
1967 1 8 1.72 181.6784736287 143.475568504 126.5873734455 0 0 0
1968 1 8 1.72 196.1260241478 146.3786812162 142.666115182 0 0 0
1969 1 8 1.72 197.5528728706 144.2126906831 140.9380447676 0 0 0
1970 1 8 1.72 176.6719149213 144.8781343982 127.9330214337 0 0 0
1971 1 8 1.72 190.0638972388 143.2674637818 129.5216931825 0 0 0
1972 1 8 1.72 192.5166117215 141.4076583101 126.7754064282 0 0 0
1973 1 8 1.72 201.1562033683 142.9600431297 129.7452040864 0 0 0
1974 1 1 1.43 181.7042157448 189.1581410732 125.0279709818 0 0 0
1975 1 1 1.43 166.9525687988 182.509952887 128.9989851427 0 0 0
1976 1 1 1.43 178.1537838813 186.9577954372 122.8741655124 0 0 0
1977 1 1 1.43 191.0302166751 185.4211182422 124.3036300895 0 0 0
1978 1 1 1.43 182.7341832705 186.52718497 127.1825155745 0 0 0
1979 1 1 1.43 172.8741041505 191.8352543012 132.1645026665 0 0 0
1980 1 1 1.43 176.794260693 188.4681985766 128.5720674903 0 0 0
1981 1 1 1.43 178.568910864 186.5687973931 126.3477496524 0 0 0
1982 1 1 1.43 186.9068105674 189.4873478882 129.5172584423 0 0 0
1983 1 1 1.43 190.6859512319 187.716476544 127.0989946349 0 0 0
1984 1 1 1.43 172.544548488 187.3186731407 125.3271681177 0 0 0
1985 1 1 1.43 196.4035298173 184.4254025477 125.9132929417 0 0 0
1986 1 1 1.43 174.8862324148 185.323265138 123.8468518534 0 0 0
1987 1 1 1.43 169.9300264181 188.8888675093 128.4677032719 0 0 0
1988 1 1 1.43 184.6255216053 186.8747126129 123.8057565946 0 0 0
1989 1 1 1.43 200.9472961951 183.5690103586 125.7701986593 0 0 0
1990 1 1 1.43 185.4768501602 183.1320089049 123.4425513758 0 0 0
1991 1 1 1.43 167.8296394699 184.0727621156 123.7680613033 0 0 0
1992 1 1 1.43 172.5984372036 185.8525808409 129.2523566303 0 0 0
1993 1 1 1.43 176.4523997332 187.1924156522 132.8084269372 0 0 0
1994 1 1 1.43 190.0522991425 186.0438843697 133.0853025477 0 0 0
1995 1 1 1.43 185.1624285989 186.3382958138 131.1009041522 0 0 0
1996 1 1 1.43 171.4222205126 188.5951661748 131.5412738498 0 0 0
1997 1 1 1.43 187.3605507242 186.6706271111 126.6905550665 0 0 0
1998 1 1 1.43 191.8533986306 185.9468833971 130.2374602437 0 0 0
1999 1 1 1.43 180.5940516265 182.4993012428 133.662262242 0 0 0
2000 1 1 1.43 187.8480950886 180.8399171073 122.4182742243 0 0 0
2001 1 1 1.43 177.6191399308 182.8259516632 131.4026143076 0 0 0
2002 1 1 1.43 167.6239854213 186.776291421 129.5026237998 0 0 0
2003 1 1 1.43 173.4197804365 183.4749918463 126.2027336493 0 0 0
2004 1 1 1.43 186.4349660651 184.6005155774 133.7629308436 0 0 0
2005 1 1 1.43 169.2181578989 184.5117518762 127.3650790443 0 0 0
2006 1 1 1.43 180.2891065585 183.6117589571 127.2215412879 0 0 0
2007 1 1 1.43 176.1487276269 184.1415007258 128.0224553602 0 0 0
2008 1 1 1.43 199.3836748003 180.1268250374 128.3603825601 0 0 0
2009 1 1 1.43 196.1871263136 180.8580959133 129.2594522145 0 0 0
2010 1 1 1.43 195.1287293079 183.5326527466 122.8385397665 0 0 0
2011 1 1 1.43 183.3743416091 180.5729158941 122.297649292 0 0 0
2012 1 1 1.43 198.5261228767 184.0264629691 123.308178749 0 0 0
2013 1 1 1.43 191.6457644191 181.8617648354 123.0314509633 0 0 0
2014 1 1 1.43 190.772229753 182.3564271894 126.7168678581 0 0 0
2015 1 1 1.43 182.0696972178 180.9228579097 125.3626460389 0 0 0
2016 1 1 1.43 179.795055945 183.0698033031 123.3333089433 0 0 0
2017 1 1 1.43 170.7474093254 181.6519984567 123.9189902933 0 0 0
2018 1 1 1.43 184.0450510305 177.0781824618 123.194649401 0 0 0
2019 1 1 1.43 173.2326550538 182.1899774969 130.6662996169 0 0 0
2020 1 1 1.43 169.6109373302 180.8563916502 130.3363549492 0 0 0
2021 1 1 1.43 197.7551323545 180.3605931208 122.3569269854 0 0 0
2022 1 1 1.43 169.6030166791 183.4607896541 132.8276441446 0 0 0
2023 1 1 1.43 190.1474883961 181.1610286727 138.0091945435 0 0 0
2024 1 1 1.43 196.8600987782 182.5974383908 132.9654167388 0 0 0
2025 1 1 1.43 184.1474537342 182.3767363242 135.2456123026 0 0 0
2026 1 1 1.43 173.4851258082 183.0719336319 135.8911626447 0 0 0
2027 1 1 1.43 176.4443376418 184.3766890285 134.7298520224 0 0 0
2028 1 1 1.43 186.5223761078 180.6524481704 132.3285880523 0 0 0
2029 1 1 1.43 172.8122947838 185.7310100758 133.3267002368 0 0 0
2030 1 1 1.43 184.8366918217 181.8190162369 128.9435508907 0 0 0
2031 1 1 1.43 168.5055821787 177.2689179029 129.2992170513 0 0 0
2032 1 1 1.43 171.2768199885 181.7056827432 127.317922974 0 0 0
2033 1 1 1.43 193.0710572997 182.6012729827 135.955022903 0 0 0
2034 1 1 1.43 200.2142116461 176.3920745571 128.4478947659 0 0 0
2035 1 1 1.43 184.9562087894 184.3417516357 137.5345295221 0 0 0
2036 1 1 1.43 176.7706401799 176.9003710156 126.9480656449 0 0 0
2037 1 1 1.43 195.9810479443 176.2253408207 128.8835340739 0 0 0
2038 1 1 1.43 165.2158246011 179.8247444095 131.9890347809 0 0 0
2039 1 1 1.43 185.8390785086 175.1871605716 125.9682837196 0 0 0
2040 1 1 1.43 190.4340462383 181.6963092964 133.8900600614 0 0 0
2041 1 1 1.43 180.6852805546 178.7786109327 127.8341267282 0 0 0
2042 1 1 1.43 183.2362959753 179.5584533059 130.8485674373 0 0 0
2043 1 1 1.43 193.3982084789 176.7008302153 126.6061471788 0 0 0
2044 1 1 1.43 190.2117022462 178.7820194589 124.3816815163 0 0 0
2045 1 1 1.43 173.6689980663 179.649205314 126.0127789459 0 0 0
2046 1 1 1.43 178.4263391439 180.9310951811 125.384671915 0 0 0
2047 1 1 1.43 170.5261968549 177.9296038836 125.8191286257 0 0 0
2048 1 1 1.43 200.6645572382 177.7280747764 122.8979652846 0 0 0
2049 1 1 1.43 184.8127884281 178.5314927886 126.5396260765 0 0 0
2050 1 1 1.43 194.3602847093 180.6510279511 124.610218459 0 0 0
2051 1 1 1.43 170.5112041939 171.9759028954 125.0944920841 0 0 0
2052 1 1 1.43 166.7235771174 180.314862062 135.0685183457 0 0 0
2053 1 1 1.43 174.8184825597 179.8694813149 137.1463419337 0 0 0
2054 1 1 1.43 196.4196539999 176.4094012315 133.2442140699 0 0 0
2055 1 1 1.43 195.1930845983 179.6969246798 134.6036097526 0 0 0
2056 1 1 1.43 175.2627462233 177.8022102196 139.7377084319 0 0 0
2057 1 1 1.43 181.2879572405 177.6844740464 124.7957384222 0 0 0
2058 1 1 1.43 191.3855144538 173.1291209013 125.0219101702 0 0 0
2059 1 1 1.43 188.4814642976 177.2842562705 127.2658886895 0 0 0
2060 1 1 1.43 192.5004875389 174.071578375 129.0516107259 0 0 0
2061 1 1 1.43 171.7353691122 171.8429703765 128.3151482105 0 0 0
2062 1 1 1.43 188.6835823413 171.2270213012 123.0466769045 0 0 0
2063 1 1 1.43 174.5571010728 174.9187391392 133.3808040668 0 0 0
2064 1 1 1.43 177.1910004499 177.7226779434 135.4237410322 0 0 0
2065 1 1 1.43 167.5651462987 179.3386033708 124.1291969767 0 0 0
2066 1 1 1.43 189.3551404039 177.5695783116 137.7692751011 0 0 0
2067 1 1 1.43 181.6344857269 173.9708848324 124.912076439 0 0 0
2068 1 1 1.43 177.7825033601 176.2536031832 132.1557810108 0 0 0
2069 1 1 1.43 168.263577999 177.2355427512 133.7797828562 0 0 0
2070 1 1 1.43 199.607857515 174.6846870119 124.8576769598 0 0 0
2071 1 1 1.43 184.6052956569 176.905057739 132.7254972963 0 0 0
2072 1 1 1.43 171.6076486129 176.5928935546 133.1349716374 0 0 0
2073 1 1 1.43 169.8775521045 175.1206943122 136.4811309102 0 0 0
2074 1 1 1.43 184.209970302 171.3542729432 126.751163182 0 0 0
2075 1 1 1.43 191.6136574941 175.9599018487 133.9280510021 0 0 0
2076 1 1 1.43 183.3798577768 175.9371783412 135.7155469345 0 0 0
2077 1 1 1.43 185.8891483389 176.0118818721 129.3648512056 0 0 0
2078 1 1 1.43 176.7108109759 173.2589289379 130.7810115623 0 0 0
2079 1 1 1.43 180.8656168077 174.0259893381 128.5444242766 0 0 0
2080 1 1 1.43 174.2595108951 173.0633647514 125.4303497386 0 0 0
2081 1 1 1.43 184.9959534852 168.8132167165 123.259544432 0 0 0
2082 1 1 1.43 191.8798479477 171.8773396816 132.3983612974 0 0 0
2083 1 1 1.43 194.8263301635 175.8359167109 138.5678239786 0 0 0
2084 1 1 1.43 200.7324485335 173.0048517196 130.0739661566 0 0 0
2085 1 1 1.43 168.0894651146 171.5782415141 128.3540260992 0 0 0
2086 1 1 1.43 181.0071984464 170.3310049959 124.2162657084 0 0 0
2087 1 1 1.43 191.9873424986 169.9131765017 123.4301341033 0 0 0
2088 1 1 1.43 201.9812240464 179.5059051948 140.1757129347 0 0 0
2089 1 1 1.43 183.3290807455 168.3110272007 126.6958767547 0 0 0
2090 1 1 1.43 197.0301098968 170.2433774701 136.2468288053 0 0 0
2091 1 1 1.43 173.9674368852 175.7251396118 136.7501718131 0 0 0
2092 1 1 1.43 177.1806753154 175.2451055158 138.5654587839 0 0 0
2093 1 1 1.43 168.0275143077 169.8954237614 123.2357446598 0 0 0
2094 1 1 1.43 173.404504895 169.7208788194 126.4929134802 0 0 0
2095 1 1 1.43 198.8488894097 170.236276374 121.7586805383 0 0 0
2096 1 2 2.2896396396 190.3645991008 173.8285788667 138.2922787902 0 0 0
2097 1 2 2.2896396396 186.2687738318 175.4963422956 137.6561892271 0 0 0
2098 1 2 2.2896396396 174.7145240138 171.0969292208 133.4836900384 0 0 0
2099 1 2 2.2896396396 195.0879945308 173.056973765 127.0145867473 0 0 0
2100 1 2 2.2896396396 166.5238635571 173.3180100574 132.4883865226 0 0 0
2101 1 2 2.2896396396 179.757291412 174.3239513303 136.1874032872 0 0 0
2102 1 2 2.2896396396 167.2015035483 167.6658216094 126.4358531568 0 0 0
2103 1 2 2.2896396396 169.5205570434 171.2720422505 131.6018819653 0 0 0
2104 1 2 2.2896396396 195.0452795908 170.3187911106 129.6097966869 0 0 0
2105 1 2 2.2896396396 189.8165183315 169.6254400879 126.6077732502 0 0 0
2106 1 2 2.2896396396 188.4558636217 169.9748140158 130.6150044557 0 0 0
2107 1 2 2.2896396396 183.5542535416 171.4191769616 130.1533480054 0 0 0
2108 1 2 2.2896396396 178.4065375161 173.0085442896 125.5373748011 0 0 0
2109 1 2 2.2896396396 180.7357747055 173.6408258859 132.462073731 0 0 0
2110 1 2 2.2896396396 188.1487969507 173.1762721794 132.4512825299 0 0 0
2111 1 2 2.2896396396 183.201926007 173.7628227168 138.9137337108 0 0 0
2112 1 2 2.2896396396 200.5262287241 169.9104780852 128.111741462 0 0 0
2113 1 2 2.2896396396 172.8797617585 169.3862751714 130.5308922174 0 0 0
2114 1 2 2.2896396396 176.8680924766 169.3928081798 130.0744096307 0 0 0
2115 1 2 2.2896396396 192.2607464023 170.5561097421 137.7253711735 0 0 0
2116 1 2 2.2896396396 194.0055526914 172.967783998 135.500905511 0 0 0
2117 1 2 2.2896396396 186.598046614 165.3190513719 123.9563899353 0 0 0
2118 1 2 2.2896396396 198.1773313471 171.3265786685 132.9126433309 0 0 0
2119 1 2 2.2896396396 175.7351564864 166.7516264981 125.7466945365 0 0 0
2120 1 2 2.2896396396 196.8746671186 169.6829589663 125.6745560966 0 0 0
2121 1 2 2.2896396396 164.5834454735 167.8261643593 129.2962605578 0 0 0
2122 1 2 2.2896396396 169.0407918899 171.5350668498 135.7233816422 0 0 0
2123 1 2 2.2896396396 179.6372086835 169.3580128089 132.9089477141 0 0 0
2124 1 2 2.2896396396 189.9268416864 167.1393463449 133.349613061 0 0 0
2125 1 2 2.2896396396 183.4675506999 169.6237358248 137.7493187704 0 0 0
2126 1 2 2.2896396396 195.6066557388 169.9211297293 140.3381722491 0 0 0
2127 1 2 2.2896396396 174.3528614262 168.0856384106 140.6794994165 0 0 0
2128 1 2 2.2896396396 169.7851916548 168.1060895674 133.6507319176 0 0 0
2129 1 2 2.2896396396 184.7136388489 166.5907156606 136.0219874794 0 0 0
2130 1 2 2.2896396396 193.7103669971 167.4269407368 132.7550622307 0 0 0
2131 1 2 2.2896396396 170.3836251348 160.9345505988 124.119588373 0 0 0
2132 1 2 2.2896396396 190.7961331466 162.4977858933 129.4643372098 0 0 0
2133 1 2 2.2896396396 197.6462234016 159.6991019002 123.9723549998 0 0 0
2134 1 2 2.2896396396 183.9488716955 165.3691851103 132.6653326548 0 0 0
2135 1 2 2.2896396396 182.9000926234 160.6115927484 123.315865632 0 0 0
2136 1 2 2.2896396396 179.0189735757 161.3272412129 124.0588324329 0 0 0
2137 1 2 2.2896396396 187.1246284731 160.9574161283 123.9800418828 0 0 0
2138 1 2 2.2896396396 174.5017979552 162.240016105 128.0706462032 0 0 0
2139 1 2 2.2896396396 186.0856087747 164.6837873152 141.0092962595 0 0 0
2140 1 2 2.2896396396 190.2818565847 160.485051216 125.9039799874 0 0 0
2141 1 2 2.2896396396 166.5087294559 163.1215461743 126.7785107463 0 0 0
2142 1 2 2.2896396396 182.8063177718 164.1088825753 139.4510763931 0 0 0
2143 1 1 1.43 198.8662865541 162.594644844 130.639691176 0 0 0
2144 1 1 1.43 183.055818282 161.101568379 128.9663158902 0 0 0
2145 1 1 1.43 186.8144501177 160.2501469572 128.1402716237 0 0 0
2146 1 1 1.43 179.8411654498 160.8673742298 130.6402824746 0 0 0
2147 1 1 1.43 195.4799253209 166.8913760693 137.7646925362 0 0 0
2148 1 1 1.43 194.3184184106 161.7846938234 129.8028557084 0 0 0
2149 1 1 1.43 182.3064681101 162.3159978332 136.0446046542 0 0 0
2150 1 1 1.43 196.8295476953 163.1644367947 137.720640784 0 0 0
2151 1 1 1.43 176.5557925183 164.9123005876 138.6903706316 0 0 0
2152 1 1 1.43 166.7726568663 166.3004228523 135.7836941083 0 0 0
2153 1 1 1.43 177.9317227696 162.4283371734 136.4141663339 0 0 0
2154 1 1 1.43 197.3151118968 164.5806793999 134.1475706398 0 0 0
2155 1 1 1.43 194.8192581536 158.5085321289 122.6071941549 0 0 0
2156 1 1 1.43 170.5771153264 166.2319682859 139.8706028119 0 0 0
2157 1 1 1.43 188.6316737884 162.8525566542 139.4880325611 0 0 0
2158 1 1 1.43 179.7107575867 162.8406268127 133.4746727334 0 0 0
2159 1 1 1.43 192.0372708887 162.6953383866 136.6755203538 0 0 0
2160 1 1 1.43 193.3624241087 162.28177055 133.6331407817 0 0 0
2161 1 1 1.43 172.8087587788 162.2900078215 134.2476479427 0 0 0
2162 1 1 1.43 168.668238407 163.2813208364 133.679853378 0 0 0
2163 1 1 1.43 166.1173644265 162.2224053867 131.0510872378 0 0 0
2164 1 1 1.43 175.4044693022 163.2370099968 131.4287792745 0 0 0
2165 1 1 1.43 169.8895745213 164.6509802513 136.9034659978 0 0 0
2166 1 1 1.43 199.53303565 157.0766671122 122.8073487607 0 0 0
2167 1 1 1.43 185.1301802336 161.5692465678 132.0141649752 0 0 0
2168 1 1 1.43 190.4034951554 158.5798271337 129.6019619793 0 0 0
2169 1 1 1.43 166.0363191928 159.8554680362 128.234288115 0 0 0
2170 1 1 1.43 197.6811591306 156.6217708964 126.762841331 0 0 0
2171 1 1 1.43 174.1943069636 158.2996178817 123.7345051028 0 0 0
2172 1 1 1.43 179.9575707331 157.8295253202 123.2004145632 0 0 0
2173 1 1 1.43 186.763390206 155.7497562959 123.1967189464 0 0 0
2174 1 1 1.43 184.4079865799 157.7901852479 124.3430992769 0 0 0
2175 1 1 1.43 172.5330918319 158.5400609955 126.5449477647 0 0 0
2176 1 1 1.43 167.1961288207 159.1516073912 124.6694961524 0 0 0
2177 1 1 1.43 188.0814714162 159.3988675573 132.0305735137 0 0 0
2178 1 1 1.43 190.6787377818 157.0850464056 126.223133454 0 0 0
2179 1 1 1.43 195.3104799631 158.0388656331 128.6999358314 0 0 0
2180 1 1 1.43 171.0885630843 158.3959087448 129.6822307761 0 0 0
2181 1 1 1.43 179.0734280521 157.0691399504 127.2626365467 0 0 0
2182 1 1 1.43 169.0075534433 161.4418529039 129.4405374376 0 0 0
2183 1 1 1.43 175.0561020933 161.1201732508 137.2818971579 0 0 0
2184 1 1 1.43 168.1604680943 163.9518063297 141.5705865386 0 0 0
2185 1 1 1.43 197.989215883 165.1200786593 140.248590498 0 0 0
2186 1 1 1.43 190.9620424994 161.1130721547 141.9125050047 0 0 0
2187 1 1 1.43 191.8456194197 159.6405888684 139.1402011082 0 0 0
2188 1 1 1.43 194.1998915242 162.7909191401 140.5641961724 0 0 0
2189 1 1 1.43 196.7779220228 155.3496805419 123.5058203354 0 0 0
2190 1 1 1.43 184.287620971 157.6978709986 128.0223075355 0 0 0
2191 1 1 1.43 185.363415121 161.3992463273 139.0115936436 0 0 0
2192 1 1 1.43 170.7083718306 157.7531175263 122.872982915 0 0 0
2193 1 1 1.43 177.5044319298 158.1210963259 129.7864471698 0 0 0
2194 1 1 1.43 171.7751138079 162.6932080578 141.4818917355 0 0 0
2195 1 1 1.43 187.9991532206 160.5912836136 136.2803850058 0 0 0
2196 1 1 1.43 194.9993115263 159.9537472062 135.6660256695 0 0 0
2197 1 1 1.43 182.3401308774 156.1755380177 122.8497744415 0 0 0
2198 1 1 1.43 182.2172193449 160.5897213725 139.5008933076 0 0 0
2199 1 1 1.43 187.6618183471 156.9525399525 128.7599526482 0 0 0
2200 1 1 1.43 178.4032843915 159.0003540444 138.7916305318 0 0 0
2201 1 1 1.43 168.8311775157 161.1565308628 138.9682810147 0 0 0
2202 1 1 1.43 170.78630538 159.9422434305 133.0304595944 0 0 0
2203 1 1 1.43 184.0706517064 161.2400397529 142.5537684314 0 0 0
2204 1 1 1.43 172.1765210914 162.3931157368 138.1228717162 0 0 0
2205 1 1 1.43 180.4717058548 159.5249830239 133.8328519134 0 0 0
2206 1 1 1.43 200.0396744411 154.9410834725 125.8019809638 0 0 0
2207 1 1 1.43 177.8460100093 155.3199979602 123.7436702324 0 0 0
2208 1 1 1.43 192.214212577 155.8593972196 129.2325481243 0 0 0
2209 1 1 1.43 194.1892835093 155.8251699364 126.2073162141 0 0 0
2210 1 1 1.43 175.4010747375 155.8520120796 125.9560142719 0 0 0
2211 1 1 1.43 165.2434054398 156.9634756405 125.6630257722 0 0 0
2212 1 1 1.43 190.8545479485 154.2105227063 123.3534130986 0 0 0
2213 1 1 1.43 174.9123988516 159.5525352768 133.329804555 0 0 0
2214 1 1 1.43 170.6659397711 156.0116447199 126.602451562 0 0 0
2215 1 1 1.43 167.6792885389 157.2141443326 128.5123463228 0 0 0
2216 1 1 1.43 200.2362763171 161.9946022239 138.9288118274 0 0 0
2217 1 1 1.43 182.1006726213 155.3390288977 126.2399854666 0 0 0
2218 1 1 1.43 201.3730311927 158.5563935165 137.2254281332 0 0 0
2219 1 1 1.43 181.3513224495 157.25533069 130.281068522 0 0 0
2220 1 1 1.43 197.6883725808 156.6699163279 131.0853825617 0 0 0
2221 1 1 1.43 184.7440484916 157.9118980349 133.6746795145 0 0 0
2222 1 1 1.43 188.5182387492 154.8332888338 125.7211208683 0 0 0
2223 1 1 1.43 163.6165602763 158.6434529547 130.2974770605 0 0 0
2224 1 1 1.43 194.8597100503 158.3562846286 132.057477604 0 0 0
2225 1 1 1.43 191.17618296 159.5147574456 135.0643792549 0 0 0
2226 1 1 1.43 181.2609421626 154.1995870183 132.9382169991 0 0 0
2227 1 1 1.43 176.8136380002 156.1221377751 132.9393995965 0 0 0
2228 1 1 1.43 169.0731816954 156.7944695534 132.1263639011 0 0 0
2229 1 1 1.43 185.8082445454 155.0031470524 130.6921689345 0 0 0
2230 1 1 1.43 172.9002705873 158.0059165472 137.833726658 0 0 0
2231 1 1 1.43 166.3999619432 156.0042595799 136.7220851254 0 0 0
2232 1 1 1.43 199.092732312 153.5019753379 128.9805070587 0 0 0
2233 1 1 1.43 168.7536682869 158.3930683064 141.8492360452 0 0 0
2234 1 1 1.43 196.4479420396 151.6862250663 123.8948948718 0 0 0
2235 1 1 1.43 192.2584833592 156.144151173 140.7965765566 0 0 0
2236 1 1 1.43 197.6221785678 162.1717035606 141.277154565 0 0 0
2237 1 1 1.43 170.207107767 153.4958683952 123.7779655563 0 0 0
2238 1 1 1.43 181.4944599304 158.1472283595 142.5055775883 0 0 0
2239 1 1 1.43 182.0295282014 157.2468093747 138.3984169046 0 0 0
2240 1 1 1.43 165.6675845952 161.6443761645 140.3301897168 0 0 0
2241 1 1 1.43 175.0282383742 160.1319847182 141.7262459181 0 0 0
2242 1 1 1.43 184.3623013958 153.4051163871 124.099779867 0 0 0
2243 1 1 1.43 178.1786773562 159.2853920417 142.2257454845 0 0 0
2244 1 1 1.43 192.5556492163 150.4922467689 123.6084106576 0 0 0
2245 1 1 1.43 173.3142660484 155.1000060031 128.5595023932 0 0 0
2246 1 1 1.43 188.4738265269 156.3236668823 135.6098522941 0 0 0
2247 1 1 1.43 180.9907913834 150.9316625952 121.5487695042 0 0 0
2248 1 1 1.43 193.6194209494 154.767390662 137.2419844964 0 0 0
2249 1 1 1.43 169.8413434136 157.1471099855 138.6242930033 0 0 0
2250 1 1 1.43 179.5150043519 153.8905473162 129.3357297452 0 0 0
2251 1 1 1.43 192.4993560173 152.697989238 130.0242970669 0 0 0
2252 1 1 1.43 166.7505921953 153.8607227126 130.101757195 0 0 0
2253 1 1 1.43 172.0926470536 156.2491053733 132.8985999871 0 0 0
2254 1 1 1.43 195.1372157199 157.5210537059 139.0076023775 0 0 0
2255 1 1 1.43 180.4712815342 151.4138270201 125.1858477313 0 0 0
2256 1 1 1.43 190.1070364993 152.1006450344 127.2378020018 0 0 0
2257 1 1 1.43 201.7001823719 155.6526133013 133.7151834746 0 0 0
2258 1 1 1.43 184.0217133977 152.4744467329 128.2555748678 0 0 0
2259 1 1 1.43 164.278924726 155.6489207313 128.3819649622 0 0 0
2260 1 1 1.43 194.1165832473 151.7502769531 126.8648403546 0 0 0
2261 1 1 1.43 176.6543763367 152.5228762083 126.7433284744 0 0 0
2262 1 1 1.43 185.3509683835 156.6121134057 142.6077244366 0 0 0
2263 1 1 1.43 169.9485550841 152.8219743758 127.7135017959 0 0 0
2264 1 1 1.43 175.9227061897 155.0099641047 136.3813492567 0 0 0
2265 1 1 1.43 166.8843946231 151.2043446853 127.1739417436 0 0 0
2266 1 1 1.43 198.5088671724 146.6480399933 122.4258132825 0 0 0
2267 1 1 1.43 199.0552506594 153.7238135799 134.3837944655 0 0 0
2268 1 1 1.43 197.6995463564 149.9593805179 126.9452569761 0 0 0
2269 1 1 1.43 164.9135668968 156.7373767408 139.8405944036 0 0 0
2270 1 1 1.43 183.999790167 152.2020486867 131.4641093711 0 0 0
2271 1 1 1.43 189.7544260844 153.6084917793 139.1678443218 0 0 0
2272 1 1 1.43 180.0947677257 152.6995514791 136.5973211023 0 0 0
2273 1 1 1.43 183.729073627 153.4809560934 135.9786748505 0 0 0
2274 1 1 1.43 193.7853303023 154.1765794669 133.0266161529 0 0 0
2275 1 1 1.43 188.7342179324 153.8993526754 132.0969467914 0 0 0
2276 1 1 1.43 170.4218139884 152.6823668266 131.3180585952 0 0 0
2277 1 1 1.43 176.2170432428 152.7732608566 131.2404506425 0 0 0
2278 1 1 1.43 169.2719051743 154.1615251432 135.4958794721 0 0 0
2279 1 1 1.43 201.3208397594 151.5491739117 131.6629335548 0 0 0
2280 1 1 1.43 186.4189833226 152.5164852218 134.1242143417 0 0 0
2281 1 1 1.43 197.22473161 150.5749035274 131.3459974582 0 0 0
2282 1 1 1.43 174.0131220693 148.9581259684 131.414588106 0 0 0
2283 1 1 1.43 185.6659557056 150.59208818 122.3368228301 0 0 0
2284 1 1 1.43 200.1034639707 147.7730950521 128.9734114744 0 0 0
2285 1 1 1.43 165.6388722349 158.7854748766 143.0548940691 0 0 0
2286 1 1 1.43 176.2128000368 153.7864452474 141.6847071853 0 0 0
2287 1 1 1.43 163.9698778922 153.2179314941 138.7502396237 0 0 0
2288 1 1 1.43 195.2373553804 153.7917000586 139.9823582639 0 0 0
2289 1 1 1.43 199.0648685929 155.5497894298 143.364438932 0 0 0
2290 1 1 1.43 182.1569658203 147.5854840932 123.2165274525 0 0 0
2291 1 1 1.43 171.8718589037 146.3586703274 122.7278190872 0 0 0
2292 1 1 1.43 180.7318143799 150.3272172956 131.2624765186 0 0 0
2293 1 1 1.43 194.2793809158 147.8612906656 131.4308488199 0 0 0
2294 1 1 1.43 187.6145773208 148.0024604559 126.760623961 0 0 0
2295 1 1 1.43 189.8148210491 152.3986070266 135.3866370396 0 0 0
2296 1 1 1.43 196.7077676843 151.9942706149 136.606042758 0 0 0
2297 1 1 1.43 184.4573492092 149.6198061026 129.2267829621 0 0 0
2298 1 1 1.43 171.5035486268 148.5049340156 135.2482731467 0 0 0
2299 1 1 1.43 191.4840982722 148.7651181766 129.3409036088 0 0 0
2300 1 1 1.43 181.6736646619 148.7830129387 126.5029655579 0 0 0
2301 1 1 1.43 173.8610738559 151.2331751354 140.9872703834 0 0 0
2302 1 1 1.43 179.6318339559 152.7018238299 140.3841457221 0 0 0
2303 1 1 1.43 168.6598934353 149.7206416672 133.1274325791 0 0 0
2304 1 1 1.43 176.5946885729 147.0170413508 123.3819432603 0 0 0
2305 1 1 1.43 188.8844274232 153.9041814207 143.5538023367 0 0 0
2306 1 1 1.43 178.7823441236 150.4053293527 127.895473967 0 0 0
2307 1 1 1.43 176.7519700736 150.7449037679 122.8077922347 0 0 0
2308 1 1 1.43 184.8644141006 148.0026024779 134.9551368224 0 0 0
2309 1 1 1.43 172.503955151 148.438893822 128.3237220415 0 0 0
2310 1 1 1.43 176.5695122175 152.0563341948 138.5344156028 0 0 0
2311 1 1 1.43 165.3189345058 153.1554418484 142.5083862571 0 0 0
2312 1 1 1.43 201.7126291094 148.0947747052 137.3020013132 0 0 0
2313 1 1 1.43 193.8731646656 147.2855337942 126.9739349625 0 0 0
2314 1 1 1.43 196.7947534064 147.6785084521 129.0572280634 0 0 0
2315 1 1 1.43 169.038670287 148.9140991727 124.0866234712 0 0 0
2316 1 1 1.43 185.8680737493 156.8028488468 138.6489797235 0 0 0
2317 1 1 1.43 173.9999681308 151.5662165423 135.6719386563 0 0 0
2318 1 1 1.43 194.8213797565 145.0154127879 123.4188994283 0 0 0
2319 1 1 1.43 169.0762933798 148.4185846871 127.4695910873 0 0 0
2320 1 1 1.43 171.0932306108 150.7311276415 143.7371049298 0 0 0
2321 1 1 1.43 167.144361708 149.9504331368 130.150391512 0 0 0
2322 1 1 1.43 188.9906490123 149.6648270518 133.4236732216 0 0 0
2323 1 1 1.43 191.0234275456 149.5824543371 139.3224689286 0 0 0
2324 1 1 1.43 183.8239800002 151.1039351865 141.5127870919 0 0 0
2325 1 1 1.43 186.1423262943 151.8877541735 138.4183732353 0 0 0
2326 1 1 1.43 185.2733177145 147.360379347 124.7382346249 0 0 0
2327 1 1 1.43 177.4757195695 149.2816519065 136.0048398174 0 0 0
2328 1 1 1.43 181.4479261051 148.0575649616 137.5785812743 0 0 0
2329 1 1 1.43 183.3846667435 146.3340437262 127.6678239723 0 0 0
2330 1 1 1.43 176.5796959118 148.3455854193 129.4551720801 0 0 0
2331 1 1 1.43 177.9424722247 145.0483618737 121.2557810046 0 0 0
2332 1 1 1.43 192.643059259 144.2821109985 125.4905143801 0 0 0
2333 1 1 1.43 188.5915047721 146.2144754701 130.7328207192 0 0 0
2334 1 1 1.43 178.7522173613 146.7644553627 126.6099906203 0 0 0
2335 1 1 1.43 195.9987279691 148.4830626397 135.3019335026 0 0 0
2336 1 1 1.43 196.4644905429 153.2200618229 145.2032300256 0 0 0
2337 1 1 1.43 190.5678486661 146.0540333049 127.3343315126 0 0 0
2338 1 1 1.43 163.1448572142 146.9875860042 139.8258119364 0 0 0
2339 1 1 1.43 167.7870659702 147.5969878689 136.3372975045 0 0 0
2340 1 1 1.43 182.4873701241 147.3392180807 130.3811458248 0 0 0
2341 1 1 1.43 194.5342561535 144.5768064864 131.3403801207 0 0 0
2342 1 1 1.43 199.652694058 152.2510462497 144.751625653 0 0 0
2343 1 1 1.43 185.1956670455 145.0187218986 132.6947497645 0 0 0
2344 1 1 1.43 175.4589237787 149.1846509339 126.0790043989 0 0 0
2345 1 1 1.43 198.5563910791 146.9449652254 140.5118662386 0 0 0
2346 1 1 1.43 175.5945649291 150.479180752 143.8716253812 0 0 0
2347 1 1 1.43 170.8878594426 146.1127167631 125.6495737271 0 0 0
2348 1 1 1.43 175.3764641429 153.4240053027 145.2110647332 0 0 0
2349 1 1 1.43 170.2192716241 147.2158010305 130.753220524 0 0 0
2350 1 1 1.43 173.2517494806 144.626428946 134.3047082661 0 0 0
2351 1 1 1.43 195.955871589 144.0267981895 127.5551815724 0 0 0
2352 1 1 1.43 201.5028732949 145.5132564329 131.2432593113 0 0 0
2353 1 2 2.2896396396 199.6282249036 143.8176425051 126.4738440975 0 0 0
2354 1 2 2.2896396396 190.8770369401 150.9210109511 143.099093646 0 0 0
2355 1 2 2.2896396396 187.1254771143 150.7785629634 142.9898512134 0 0 0
2356 1 2 2.2896396396 175.7058783653 148.1636553373 139.2546174042 0 0 0
2357 1 2 2.2896396396 197.0711275544 143.7736299115 134.0165979805 0 0 0
2358 1 2 2.2896396396 166.5174987482 145.7652885355 143.4458903262 0 0 0
2359 1 2 2.2896396396 179.7189611182 147.5762526683 145.4554189158 0 0 0
2360 1 2 2.2896396396 167.4512869389 145.8865610546 131.7058027096 0 0 0
2361 1 2 2.2896396396 197.7525864309 148.4501135538 145.4367930072 0 0 0
2362 1 2 2.2896396396 170.8056826872 146.3846745413 144.2871605339 0 0 0
2363 1 2 2.2896396396 195.9963234857 144.9591010958 137.6663891294 0 0 0
2364 1 2 2.2896396396 191.2896179992 146.4279202166 133.8984860677 0 0 0
2365 1 2 2.2896396396 189.1236027989 144.9414051644 124.4955065136 0 0 0
2366 1 2 2.2896396396 189.1818761607 146.2631321806 137.1702895306 0 0 0
2367 1 2 2.2896396396 183.8884767307 142.8533562619 135.9757183571 0 0 0
2368 1 2 2.2896396396 179.2741316938 147.0105935556 132.9550690117 0 0 0
2369 1 2 2.2896396396 180.701970498 148.8044582489 141.4239444641 0 0 0
2370 1 2 2.2896396396 186.8297256592 147.5769627779 140.1077135857 0 0 0
2371 1 2 2.2896396396 184.2556554861 151.0647371361 145.3146898282 0 0 0
2372 1 2 2.2896396396 165.4153967212 144.3794244194 137.4314957258 0 0 0
2373 1 2 2.2896396396 172.8277117654 145.70117984 139.4076159396 0 0 0
2374 1 2 2.2896396396 178.2976285632 145.753429705 137.1027336555 0 0 0
2375 1 2 2.2896396396 192.7106676739 147.5475642401 142.4009177206 0 0 0
2376 1 2 2.2896396396 195.2311320117 149.0145086714 139.4649719123 0 0 0
2377 1 2 2.2896396396 174.717494258 144.8221209522 124.2323785977 0 0 0
2378 1 2 2.2896396396 189.6774826164 143.3662258263 133.1052588784 0 0 0
2379 1 2 2.2896396396 178.7127555459 142.8633119987 128.8634299186 0 0 0
2380 1 2 2.2896396396 201.2226802616 144.8468043622 141.155051386 0 0 0
2381 1 2 2.2896396396 176.3651311307 145.1647204344 131.4593789816 0 0 0
2382 1 2 2.2896396396 164.4643528263 146.4052819222 134.4192723868 0 0 0
2383 1 2 2.2896396396 183.8379825798 140.5541065595 126.2481158235 0 0 0
2384 1 2 2.2896396396 190.4875106334 139.4538343261 128.0675418851 0 0 0
2385 1 2 2.2896396396 194.2404848612 149.6587201092 145.2778814849 0 0 0
2386 1 2 2.2896396396 164.0190990813 144.63500707 130.3752328379 0 0 0
2387 1 2 2.2896396396 169.0658268051 148.1142317085 147.9493689553 0 0 0
2388 1 2 2.2896396396 166.1944493347 142.951862667 133.5479937707 0 0 0
2389 1 2 2.2896396396 174.4883611364 146.1173466777 142.8430613143 0 0 0
2390 1 2 2.2896396396 178.4491110158 142.707343524 134.841311825 0 0 0
2391 1 2 2.2896396396 192.0972415328 143.3953829269 136.0514045891 0 0 0
2392 1 2 2.2896396396 165.6803142131 185.0687618539 126.6710422098 0 0 0
2393 1 2 2.2896396396 190.8379994453 147.7189846998 145.7158859877 0 0 0
2394 1 6 -1.14 178.8493867777 188.4200531451 127.5983463765 0 0 0
2395 1 6 -1.14 173.4897933347 190.3181761314 128.5071724593 0 0 0
2396 1 6 -1.14 192.3514095696 186.6557148093 125.545505158 0 0 0
2397 1 6 -1.14 181.360233182 188.3876721469 127.0914555766 0 0 0
2398 1 6 -1.14 174.8809991275 186.9282548774 125.5264357754 0 0 0
2399 1 6 -1.14 165.6992671997 184.0704897648 124.5799144013 0 0 0
2400 1 6 -1.14 188.7258729607 185.0125211728 123.572193613 0 0 0
2401 1 6 -1.14 194.5411867233 185.6841428415 126.7096244492 0 0 0
2402 1 6 -1.14 174.6788810838 190.5981013394 131.3502843737 0 0 0
2403 1 6 -1.14 174.7142411334 188.1135698376 127.8900044542 0 0 0
2404 1 6 -1.14 172.7059317545 184.9585528425 124.5910012517 0 0 0
2405 1 6 -1.14 202.5011582162 181.8573621558 126.1909076755 0 0 0
2406 1 6 -1.14 179.8611085177 186.9995498822 124.3878901525 0 0 0
2407 1 6 -1.14 172.1471015301 187.9719739815 127.7071453351 0 0 0
2408 1 6 -1.14 198.3074563297 183.1619755304 125.6448433376 0 0 0
2409 1 6 -1.14 170.5578794594 186.2515204195 125.3718111686 0 0 0
2410 1 6 -1.14 176.5509835515 186.4257813177 127.5029994632 0 0 0
2411 1 6 -1.14 192.4215639081 181.7231514396 125.2028475686 0 0 0
2412 1 6 -1.14 171.2295789622 190.1811249767 129.7901427866 0 0 0
2413 1 6 -1.14 189.2989886451 186.8251469621 125.2879945796 0 0 0
2414 1 6 -1.14 192.4980830555 184.1686269129 126.27901118 0 0 0
2415 1 6 -1.14 190.1119869063 183.1007640821 124.5717840443 0 0 0
2416 1 6 -1.14 182.4617694481 186.9424570696 124.9345457891 0 0 0
2417 1 6 -1.14 186.7864449584 186.4847204153 124.4581068716 0 0 0
2418 1 6 -1.14 171.0966251756 183.7662788081 126.3277933217 0 0 0
2419 1 6 -1.14 196.6103153876 185.0605245824 123.7602265957 0 0 0
2420 1 6 -1.14 167.1716596664 184.7499226392 128.4869204793 0 0 0
2421 1 6 -1.14 169.0328712388 186.9597837441 127.3868092711 0 0 0
2422 1 6 -1.14 181.3445333199 184.6996468789 124.0518846733 0 0 0
2423 1 6 -1.14 192.9106641146 184.0352683282 123.7247486744 0 0 0
2424 1 6 -1.14 177.3827933591 185.4753706163 124.3231429462 0 0 0
2425 1 6 -1.14 192.2487239855 186.1762488009 128.0406377948 0 0 0
2426 1 6 -1.14 177.7880195279 182.8750912482 124.3481253158 0 0 0
2427 1 6 -1.14 187.5908153675 182.6224342491 123.7911219521 0 0 0
2428 1 6 -1.14 168.0378394422 185.4410013112 125.5564441838 0 0 0
2429 1 6 -1.14 175.6539698125 183.9696542003 125.5920699297 0 0 0
2430 1 6 -1.14 174.0513109229 185.4874424797 127.5118689435 0 0 0
2431 1 6 -1.14 200.0064359945 181.1952559559 126.3025153028 0 0 0
2432 1 6 -1.14 183.9246854215 184.7250688029 123.3945083574 0 0 0
2433 1 6 -1.14 173.2871095302 188.1868531493 130.0390795341 0 0 0
2434 1 6 -1.14 175.832467343 183.7415669937 130.2973292359 0 0 0
2435 1 6 -1.14 170.1055537045 183.9577243589 123.9494421757 0 0 0
2436 1 6 -1.14 169.7115013114 187.5065681434 130.4506234206 0 0 0
2437 1 6 -1.14 189.7829970045 186.654436612 130.8277241586 0 0 0
2438 1 6 -1.14 201.6884428354 180.3699665677 128.13066302 0 0 0
2439 1 6 -1.14 197.7091642899 181.6190493708 127.7226669256 0 0 0
2440 1 6 -1.14 176.717317225 190.4877503061 129.9364892118 0 0 0
2441 1 6 -1.14 175.7784371872 188.260278483 130.8161938342 0 0 0
2442 1 6 -1.14 180.7684473913 185.5993557542 126.4151577028 0 0 0
2443 1 6 -1.14 172.1033965087 183.4659024433 128.8530821915 0 0 0
2444 1 6 -1.14 188.7254486401 187.0846210134 128.5120506735 0 0 0
2445 1 6 -1.14 194.7809278598 183.0219419154 125.1766826017 0 0 0
2446 1 6 -1.14 178.2571766664 186.1874685328 133.9342596383 0 0 0
2447 1 6 -1.14 184.4842228469 184.3514091264 131.9862261122 0 0 0
2448 1 6 -1.14 182.6940142541 182.446185044 123.6492102671 0 0 0
2449 1 6 -1.14 185.5545008292 181.102373619 122.307997019 0 0 0
2450 1 6 -1.14 171.7189620491 186.2648704802 131.3440757375 0 0 0
2451 1 6 -1.14 197.0691473916 182.4324089176 122.3582574075 0 0 0
2452 1 6 -1.14 178.0561901443 184.1733136363 126.5990515946 0 0 0
2453 1 6 -1.14 174.4897755383 185.9194731661 130.5419790678 0 0 0
2454 1 6 -1.14 173.7214723799 183.8911160775 132.0978337394 0 0 0
2455 1 6 -1.14 192.1505644877 185.2033986359 132.4487695105 0 0 0
2456 1 6 -1.14 187.2291527798 187.409141105 130.7671160431 0 0 0
2457 1 6 -1.14 174.3418290907 185.3045182443 135.1452393504 0 0 0
2458 1 6 -1.14 180.7837229328 184.9855370077 134.1129796666 0 0 0
2459 1 6 -1.14 170.8761199061 182.8387336362 131.0354178226 0 0 0
2460 1 6 -1.14 174.061353177 187.5954738665 132.5754552543 0 0 0
2461 1 6 -1.14 189.9754971147 180.4135672977 122.8419397339 0 0 0
2462 1 6 -1.14 195.5449878122 181.6214637435 131.3489539517 0 0 0
2463 1 6 -1.14 169.2280587128 185.5665486902 132.1523810434 0 0 0
2464 1 6 -1.14 175.9859299584 185.097734326 132.4500999326 0 0 0
2465 1 6 -1.14 184.1044559139 181.800553387 131.1456950278 0 0 0
2466 1 6 -1.14 170.1963583119 185.0420617326 129.6854829189 0 0 0
2467 1 6 -1.14 169.5652521461 182.6318076959 128.7772481348 0 0 0
2468 1 6 -1.14 200.149997796 182.4778559326 123.6262974429 0 0 0
2469 1 6 -1.14 193.8407748601 181.6106700775 122.6814021402 0 0 0
2470 1 6 -1.14 182.8658640953 182.8495273022 133.3672041969 0 0 0
2471 1 6 -1.14 178.8796549801 183.9253433607 132.8184790149 0 0 0
2472 1 6 -1.14 185.5032994773 182.4400781014 133.3530130284 0 0 0
2473 1 6 -1.14 197.7416955356 179.2789541636 129.6887350617 0 0 0
2474 1 6 -1.14 180.1509194845 179.421970239 125.7948853795 0 0 0
2475 1 6 -1.14 169.8165913789 179.6021960579 124.5190106365 0 0 0
2476 1 6 -1.14 192.0405240132 183.1846990379 134.0684844404 0 0 0
2477 1 6 -1.14 172.5503475361 181.5687736105 125.3964978888 0 0 0
2478 1 6 -1.14 180.2745382181 182.2817236585 125.4238454531 0 0 0
2479 1 6 -1.14 183.0989575425 179.0231726823 124.0847017505 0 0 0
2480 1 6 -1.14 188.189673168 178.0199298259 125.0412752022 0 0 0
2481 1 6 -1.14 200.0350069146 179.9652040903 122.6726804846 0 0 0
2482 1 6 -1.14 171.7626670705 180.691220155 129.4662589305 0 0 0
2483 1 6 -1.14 171.750927534 179.441853308 127.1853242433 0 0 0
2484 1 6 -1.14 184.4880417323 176.2967778475 127.4794953403 0 0 0
2485 1 6 -1.14 168.0443456913 182.3537287729 131.4944134288 0 0 0
2486 1 6 -1.14 182.4568190412 177.8242236175 126.8923357436 0 0 0
2487 1 6 -1.14 198.068988155 176.6931610315 129.8532639215 0 0 0
2488 1 6 -1.14 185.7867456352 177.1155342272 124.6727482952 0 0 0
2489 1 6 -1.14 169.9284705759 178.994484254 128.9655767668 0 0 0
2490 1 6 -1.14 172.8340765743 181.1469685024 136.9816652493 0 0 0
2491 1 6 -1.14 191.3511444856 181.0539441436 135.8633716064 0 0 0
2492 1 6 -1.14 184.4828084449 179.5629980074 128.6479015469 0 0 0
2493 1 6 -1.14 200.1188809523 178.3130630727 129.6301964916 0 0 0
2494 1 6 -1.14 194.492531295 181.5947636222 133.660488346 0 0 0
2495 1 6 -1.14 186.4502416065 180.263876192 130.1484697913 0 0 0
2496 1 6 -1.14 175.543929338 182.1855748173 135.7643290763 0 0 0
2497 1 6 -1.14 166.0184977277 181.7201689792 133.1463541371 0 0 0
2498 1 6 -1.14 194.2409091818 175.0778036917 128.0468464311 0 0 0
2499 1 6 -1.14 172.5613798716 178.6118771964 136.3099499402 0 0 0
2500 1 6 -1.14 193.6000436422 179.7105587843 136.5049306824 0 0 0
2501 1 6 -1.14 195.0348130161 178.1532884106 132.9334866096 0 0 0
2502 1 6 -1.14 182.1009555017 175.2250804248 126.9192398339 0 0 0
2503 1 6 -1.14 165.5378839331 182.6203039203 130.7850028284 0 0 0
2504 1 6 -1.14 191.2792928647 179.0579680531 137.5073297825 0 0 0
2505 1 6 -1.14 190.7507308428 171.9558778044 123.0444595344 0 0 0
2506 1 6 -1.14 175.8418023961 175.3068850518 131.4122229112 0 0 0
2507 1 6 -1.14 182.3542748972 175.8646051391 124.0045807783 0 0 0
2508 1 6 -1.14 176.8553628588 179.9270001933 136.0732826405 0 0 0
2509 1 6 -1.14 185.173885255 177.9555938953 130.6348129618 0 0 0
2510 1 6 -1.14 172.5442656076 171.7174229976 126.033917874 0 0 0
2511 1 6 -1.14 184.6710653492 178.9348350468 137.0888381364 0 0 0
2512 1 6 -1.14 174.9989602531 177.7189853734 136.2041074751 0 0 0
2513 1 6 -1.14 187.1870036006 175.3565927244 127.6579197193 0 0 0
2514 1 6 -1.14 173.5571188692 176.4390838132 131.9390700418 0 0 0
2515 1 6 -1.14 170.4846134365 178.3129210508 133.9654506441 0 0 0
2516 1 6 -1.14 186.6394885921 178.1612416382 128.4059125591 0 0 0
2517 1 6 -1.14 165.5763556671 178.3654691619 123.3321263459 0 0 0
2518 1 6 -1.14 198.3272579575 178.3764048499 137.9125172081 0 0 0
2519 1 6 -1.14 166.3341922509 178.6323283532 133.7027662021 0 0 0
2520 1 6 -1.14 196.0516266034 178.9916438156 136.5730778562 0 0 0
2521 1 6 -1.14 177.587174446 177.4136382413 138.9224553665 0 0 0
2522 1 6 -1.14 194.5127572433 178.1004562556 138.4947985907 0 0 0
2523 1 6 -1.14 180.1746814379 172.4718434467 124.0759800948 0 0 0
2524 1 6 -1.14 173.1842825059 176.4647897811 134.7407910481 0 0 0
2525 1 6 -1.14 176.6245324548 175.9408709112 134.0652322976 0 0 0
2526 1 6 -1.14 199.6594831875 174.568229036 127.2265673267 0 0 0
2527 1 6 -1.14 186.9169942617 177.6448499302 137.060603624 0 0 0
2528 1 6 -1.14 180.4668968881 172.7560293124 126.7490936366 0 0 0
2529 1 6 -1.14 185.1369693631 177.2753088894 135.0974919814 0 0 0
2530 1 6 -1.14 192.3864867388 172.9737489187 127.0265605457 0 0 0
2531 1 6 -1.14 169.9369569878 170.9992181385 127.1596027504 0 0 0
2532 1 6 -1.14 183.9921523962 175.8204363214 138.0349160365 0 0 0
2533 1 6 -1.14 178.33100845 173.9485873907 132.2163891263 0 0 0
2534 1 6 -1.14 182.0108580952 170.4797019482 126.3090195883 0 0 0
2535 1 6 -1.14 191.8945577283 170.8633031592 125.6208957407 0 0 0
2536 1 6 -1.14 182.6681306978 168.8234422949 123.6081150083 0 0 0
2537 1 6 -1.14 189.8168012119 176.13217444 135.5369747309 0 0 0
2538 1 6 -1.14 176.4085532716 171.6243986387 129.3098604277 0 0 0
2539 1 6 -1.14 168.9854887723 167.9272839677 124.8128860842 0 0 0
2540 1 6 -1.14 185.0936886624 169.65441256 125.7132861606 0 0 0
2541 1 6 -1.14 171.232266326 168.9383380297 126.036135244 0 0 0
2542 1 6 -1.14 171.5874226645 169.5047214543 128.5328939522 0 0 0
2543 1 6 -1.14 175.4597724199 174.3738010249 135.7584160894 0 0 0
2544 1 6 -1.14 189.7852600477 169.2764922258 124.2267612601 0 0 0
2545 1 6 -1.14 193.9416217217 169.6883557993 122.4574477623 0 0 0
2546 1 6 -1.14 199.6232744967 172.1052848663 128.2261577581 0 0 0
2547 1 6 -1.14 182.4401290978 172.1314168999 128.263113926 0 0 0
2548 1 6 -1.14 180.3206477228 168.1505424289 124.3630556076 0 0 0
2549 1 6 -1.14 187.284880218 169.4115550735 123.2672313149 0 0 0
2550 1 6 -1.14 192.0173278207 173.6548860562 133.9970851239 0 0 0
2551 1 6 -1.14 199.089196307 172.615001544 125.6883037911 0 0 0
2552 1 6 -1.14 177.7949500976 173.5645601138 134.6798872833 0 0 0
2553 1 6 -1.14 193.815739945 170.9178395772 127.6468328689 0 0 0
2554 1 6 -1.14 177.7143291844 175.6200433896 136.3668624389 0 0 0
2555 1 6 -1.14 169.7885862196 175.4134014932 133.7142965265 0 0 0
2556 1 6 -1.14 174.0094446241 170.6612059643 128.7683786545 0 0 0
2557 1 6 -1.14 183.5672660398 174.9945788455 133.5241939985 0 0 0
2558 1 6 -1.14 169.2607313987 170.3751738136 133.8154086021 0 0 0
2559 1 6 -1.14 165.9851178409 169.0164500868 122.6802195429 0 0 0
2560 1 6 -1.14 165.875501687 171.249176721 129.0526454986 0 0 0
2561 1 6 -1.14 186.3824917514 169.1172856513 130.0034537882 0 0 0
2562 1 6 -1.14 176.6058623486 172.1596792624 132.8238007031 0 0 0
2563 1 6 -1.14 203.0029880406 171.6207060687 122.740532009 0 0 0
2564 1 6 -1.14 184.3109586037 169.783510487 128.5831543407 0 0 0
2565 1 6 -1.14 191.2849504727 170.6955752694 128.1844712006 0 0 0
2566 1 6 -1.14 168.6572060715 172.9818441683 133.3386740353 0 0 0
2567 1 6 -1.14 171.863513932 171.5631871904 130.7283859791 0 0 0
2568 1 6 -1.14 187.7421563799 168.7292817607 125.7756681722 0 0 0
2569 1 6 -1.14 182.8718045837 173.8814110216 136.5461737659 0 0 0
2570 1 6 -1.14 180.2828831898 170.6222919577 128.4427209024 0 0 0
2571 1 6 -1.14 195.6397527452 168.5307351139 136.1554731581 0 0 0
2572 1 6 -1.14 190.1155229112 173.5772000649 135.9439360526 0 0 0
2573 1 6 -1.14 181.1872518192 173.0315518409 134.8541725715 0 0 0
2574 1 6 -1.14 171.8142927429 175.5105444878 137.5416251064 0 0 0
2575 1 6 -1.14 175.4751894015 169.1621645786 125.6630257722 0 0 0
2576 1 6 -1.14 174.9517192267 175.4524575217 138.8312475439 0 0 0
2577 1 6 -1.14 175.5027702402 171.4889097252 126.818719057 0 0 0
2578 1 6 -1.14 176.8400873173 169.4055901528 127.7931792941 0 0 0
2579 1 6 -1.14 169.2184407793 168.4939514361 127.7408493602 0 0 0
2580 1 6 -1.14 196.6223378044 169.5085560462 121.63628171 0 0 0
2581 1 6 -1.14 199.3118231795 169.9427170614 126.194751117 0 0 0
2582 1 6 -1.14 180.3801940464 172.4911584281 130.339163618 0 0 0
2583 1 6 -1.14 185.6581764947 173.4336159019 138.5153462201 0 0 0
2584 1 6 -1.14 185.8540711697 167.9832406049 127.5287209561 0 0 0
2585 1 6 -1.14 188.4851417428 174.9502680059 137.2756885216 0 0 0
2586 1 6 -1.14 179.2039773554 171.7631540564 133.1741451755 0 0 0
2587 1 6 -1.14 182.916216806 172.9795718175 131.9313831589 0 0 0
2588 1 6 -1.14 173.6598044534 172.9035900893 132.3559356166 0 0 0
2589 1 6 -1.14 168.7495665212 169.9819151119 129.8133512601 0 0 0
2590 1 6 -1.14 185.6881618168 167.3130391554 124.9376501072 0 0 0
2591 1 6 -1.14 171.1018584629 173.1504241896 132.5603771378 0 0 0
2592 1 6 -1.14 200.3088351389 171.5281077757 131.8744706602 0 0 0
2593 1 6 -1.14 192.5764409255 171.9232127624 130.0955485587 0 0 0
2594 1 6 -1.14 198.2701161173 170.6808049896 123.9625985715 0 0 0
2595 1 6 -1.14 167.0904729924 171.2714741628 131.4233097616 0 0 0
2596 1 6 -1.14 196.2479455989 170.6063855025 134.0161545065 0 0 0
2597 1 6 -1.14 174.9002349945 169.9827672434 131.5396477784 0 0 0
2598 1 6 -1.14 193.6764213494 171.0734956036 139.5031106776 0 0 0
2599 1 6 -1.14 182.4271165995 166.7361461087 125.1689957188 0 0 0
2600 1 6 -1.14 178.6035637126 173.4032232106 137.9570124344 0 0 0
2601 1 6 -1.14 198.9097086951 171.005609125 135.1456828244 0 0 0
2602 1 6 -1.14 177.7160264668 167.5546184446 124.9179894259 0 0 0
2603 1 6 -1.14 188.2304079452 166.9594045699 123.8401997432 0 0 0
2604 1 6 -1.14 190.0043509152 172.2700302957 133.6693578263 0 0 0
2605 1 6 -1.14 193.9547756601 171.6386008309 133.4770379282 0 0 0
2606 1 6 -1.14 166.8609155502 168.3344608178 128.7748829401 0 0 0
2607 1 6 -1.14 191.7607553005 171.4269881673 135.511696712 0 0 0
2608 1 6 -1.14 183.6821154811 172.5669981344 134.3684206996 0 0 0
2609 1 6 -1.14 194.4502406756 170.8486749013 136.3670102635 0 0 0
2610 1 6 -1.14 170.5131843567 173.2580768064 135.1632739604 0 0 0
2611 1 6 -1.14 190.6254148269 170.5198941521 130.7931331854 0 0 0
2612 1 6 -1.14 178.9092159816 170.3224836806 130.7243947129 0 0 0
2613 1 6 -1.14 163.9625230019 167.863090059 123.8373910744 0 0 0
2614 1 6 -1.14 193.9778304125 169.1698337624 134.285343234 0 0 0
2615 1 6 -1.14 164.8620826646 168.0970001644 126.7814672397 0 0 0
2616 1 6 -1.14 193.1303207429 168.6618213478 136.7619977868 0 0 0
2617 1 6 -1.14 186.6858809773 163.0944199872 123.2635356981 0 0 0
2618 1 6 -1.14 170.2542073531 169.9958332602 123.9036165274 0 0 0
2619 1 6 -1.14 168.4799815028 173.2048185857 137.1866980692 0 0 0
2620 1 6 -1.14 183.3228573768 168.6402340156 135.6244869367 0 0 0
2621 1 6 -1.14 189.5887996119 164.9232362755 139.683161128 0 0 0
2622 1 6 -1.14 179.5451311142 164.3829848846 140.8193415561 0 0 0
2623 1 6 -1.14 166.2930331531 167.4780686287 140.2516948161 0 0 0
2624 1 6 -1.14 181.9377335126 164.3524501714 141.692541893 0 0 0
2625 1 6 -1.14 187.0574443788 166.7151268642 140.8701932432 0 0 0
2626 1 6 -1.14 168.4809715842 167.8132403644 135.614434859 0 0 0
2627 1 6 -1.14 197.3588169182 169.5061416735 138.5596936217 0 0 0
2628 1 6 -1.14 174.3176428167 165.0602874302 138.0294465236 0 0 0
2629 1 6 -1.14 171.9954776373 159.1467786459 124.3661599257 0 0 0
2630 1 6 -1.14 180.6301188772 163.8009790487 138.5169722915 0 0 0
2631 1 6 -1.14 167.9283647285 168.0238588746 138.1783059682 0 0 0
2632 1 6 -1.14 186.5459966209 163.5900764946 138.9681331901 0 0 0
2633 1 6 -1.14 193.5795348134 165.6273809643 137.2680016387 0 0 0
2634 1 6 -1.14 185.0796860827 159.9501966581 123.6795143248 0 0 0
2635 1 6 -1.14 175.9833840348 166.5208408751 140.1833998177 0 0 0
2636 1 6 -1.14 188.5325242093 164.0830345856 137.5002341982 0 0 0
2637 1 6 -1.14 194.9773882955 160.5890112628 133.3408914053 0 0 0
2638 1 6 -1.14 198.9839647993 167.8572671602 137.2041413804 0 0 0
2639 1 6 -1.14 195.8759578768 164.862308871 136.34158442 0 0 0
2640 1 6 -1.14 190.3384326641 160.6206821514 130.7609074069 0 0 0
2641 1 6 -1.14 192.4669662118 160.7820190547 128.7232921296 0 0 0
2642 1 6 -1.14 195.3015692306 159.523136739 124.6158357966 0 0 0
2643 1 6 -1.14 171.2400455369 162.1474178119 125.7895636913 0 0 0
2644 1 6 -1.14 180.2998560136 163.3171103607 135.9427534552 0 0 0
2645 1 6 -1.14 177.9123454624 159.3862276062 124.2952040832 0 0 0
2646 1 6 -1.14 174.907731325 163.1097583547 133.6598970473 0 0 0
2647 1 6 -1.14 169.1506909242 159.9403971455 125.8010940157 0 0 0
2648 1 6 -1.14 191.1181924786 158.7978307838 124.6357921273 0 0 0
2649 1 6 -1.14 190.9401192687 161.3221284237 133.2621008552 0 0 0
2650 1 6 -1.14 198.472941362 158.846544303 125.9011713186 0 0 0
2651 1 6 -1.14 180.7398764712 159.7473893536 124.3172299593 0 0 0
2652 1 6 -1.14 184.4724833104 162.9313788208 140.7655333756 0 0 0
2653 1 6 -1.14 170.0134761352 166.8453609666 137.6223373772 0 0 0
2654 1 6 -1.14 173.0673114617 166.3049675538 140.0355751458 0 0 0
2655 1 6 -1.14 195.6736983929 163.1410031776 133.3213785487 0 0 0
2656 1 6 -1.14 196.3643508823 163.5290070682 139.9569324203 0 0 0
2657 1 6 -1.14 178.4810765007 164.5208881708 137.369705013 0 0 0
2658 1 6 -1.14 168.2408061271 165.6888764565 139.7416996981 0 0 0
2659 1 6 -1.14 175.9780093073 163.4043118208 136.917804991 0 0 0
2660 1 6 -1.14 173.8035076951 161.8713271957 130.1895650501 0 0 0
2661 1 6 -1.14 180.7892391005 160.74324707 128.4898769727 0 0 0
2662 1 6 -1.14 164.9311054814 168.2596152649 142.4662562256 0 0 0
2663 1 6 -1.14 187.7690300176 163.2357317995 141.6261686153 0 0 0
2664 1 6 -1.14 164.2431403558 163.4325741832 127.2933840784 0 0 0
2665 1 6 -1.14 192.8754455052 163.6233096243 138.8410039723 0 0 0
2666 1 6 -1.14 199.9242592391 165.4914659851 136.0552480305 0 0 0
2667 1 6 -1.14 188.0636499511 159.5400373477 125.7434423937 0 0 0
2668 1 6 -1.14 198.3234390722 163.3472190082 135.9114146248 0 0 0
2669 1 6 -1.14 181.0780599859 162.4885544683 131.5355086876 0 0 0
2670 1 6 -1.14 193.5816564164 163.7558160775 135.3532286637 0 0 0
2671 1 6 -1.14 173.5179399342 163.0633171863 136.4509746772 0 0 0
2672 1 6 -1.14 198.9371480936 163.7579464063 132.6390198632 0 0 0
2673 1 6 -1.14 170.5044150643 160.7592955472 127.8750741623 0 0 0
2674 1 6 -1.14 191.024417627 164.7449987636 137.4275044597 0 0 0
2675 1 6 -1.14 171.1103448748 161.1927464529 130.7688899392 0 0 0
2676 1 6 -1.14 177.5389433383 162.9930163349 134.1953180089 0 0 0
2677 1 6 -1.14 197.9240119515 160.2108068848 129.7092826911 0 0 0
2678 1 6 -1.14 197.2736699187 166.9845424501 139.0758973759 0 0 0
2679 1 6 -1.14 166.223161695 160.9572741063 126.0782652755 0 0 0
2680 1 6 -1.14 193.7365334338 159.268491433 126.8871618801 0 0 0
2681 1 6 -1.14 196.9967300099 157.7034098536 122.7343233728 0 0 0
2682 1 6 -1.14 169.0846383515 159.2755925291 123.241066348 0 0 0
2683 1 6 -1.14 171.6039711677 164.6798107014 138.4692249225 0 0 0
2684 1 6 -1.14 172.693485017 156.6888052435 123.0094250872 0 0 0
2685 1 6 -1.14 180.6865535164 158.7232692748 126.6822768849 0 0 0
2686 1 6 -1.14 190.2084491217 161.4861637435 135.8227198217 0 0 0
2687 1 6 -1.14 168.268528406 164.6721415176 135.3415505147 0 0 0
2688 1 6 -1.14 183.2437923058 162.1488380311 138.2136360648 0 0 0
2689 1 6 -1.14 195.3727136504 159.7647160281 130.2476601461 0 0 0
2690 1 6 -1.14 183.5457671297 158.1669694067 131.1051910677 0 0 0
2691 1 6 -1.14 186.3322804809 158.2483479679 127.1878372627 0 0 0
2692 1 6 -1.14 191.0884900369 159.0526181117 127.4558433928 0 0 0
2693 1 6 -1.14 192.5444754406 161.9387876086 131.4307009952 0 0 0
2694 1 6 -1.14 183.4497292349 163.1097583547 132.5553510989 0 0 0
2695 1 6 -1.14 182.3193391682 158.4782814595 122.5752640258 0 0 0
2696 1 6 -1.14 188.5424250232 160.5219769157 134.0161545065 0 0 0
2697 1 6 -1.14 173.0738177109 160.7110080938 132.4314740239 0 0 0
2698 1 6 -1.14 192.5740364421 158.0138697749 122.4330566915 0 0 0
2699 1 6 -1.14 172.9936211183 160.6618685088 127.2236108333 0 0 0
2700 1 6 -1.14 195.6295690509 157.6564005974 126.3643060156 0 0 0
2701 1 6 -1.14 164.8083353891 160.5591866592 130.1823216411 0 0 0
2702 1 6 -1.14 166.7586542867 162.0002831008 128.8448040099 0 0 0
2703 1 6 -1.14 170.7185555249 162.276373717 133.0702244311 0 0 0
2704 1 6 -1.14 183.0119718204 160.7243581544 131.7188112807 0 0 0
2705 1 6 -1.14 196.7851354729 161.5002239138 131.6333686204 0 0 0
2706 1 6 -1.14 178.835384198 160.7173990803 132.6691760963 0 0 0
2707 1 6 -1.14 178.7749892332 157.1270848945 124.9423804967 0 0 0
2708 1 6 -1.14 183.0396940993 159.3231698729 125.5246618793 0 0 0
2709 1 6 -1.14 192.8463088243 158.0461087511 129.0411151742 0 0 0
2710 1 6 -1.14 192.9813842139 160.9089866529 135.4834621997 0 0 0
2711 1 6 -1.14 168.4053010779 159.4299703582 128.5383634651 0 0 0
2712 1 6 -1.14 198.6435182414 156.1461394799 124.627366121 0 0 0
2713 1 6 -1.14 177.6315866683 160.3298212554 130.4519538427 0 0 0
2714 1 6 -1.14 197.6076102274 157.7421818383 128.79070018 0 0 0
2715 1 6 -1.14 176.355371757 157.1882963428 124.242135026 0 0 0
2716 1 6 -1.14 188.1417249407 158.9435452757 129.5626406166 0 0 0
2717 1 6 -1.14 188.4465285686 156.9600671143 126.4864091946 0 0 0
2718 1 6 -1.14 175.370099334 158.6457253054 128.5413199585 0 0 0
2719 1 6 -1.14 193.5263532988 157.6074030344 124.7743038448 0 0 0
2720 1 6 -1.14 170.4263400748 164.482258208 141.5302304032 0 0 0
2721 1 6 -1.14 168.9949652656 162.7257310779 131.3016500567 0 0 0
2722 1 6 -1.14 176.2736193222 161.2553781204 132.5404208071 0 0 0
2723 1 6 -1.14 175.7539680328 161.1223035796 135.1459784738 0 0 0
2724 1 6 -1.14 177.141920701 158.1115808571 126.5913647117 0 0 0
2725 1 6 -1.14 174.65483625 158.2675209274 126.0216484262 0 0 0
2726 1 6 -1.14 200.7638482576 163.1067758944 136.8211276556 0 0 0
2727 1 6 -1.14 170.4054069254 158.1888407827 127.2790450853 0 0 0
2728 1 6 -1.14 199.9969595012 156.9890395864 127.166993984 0 0 0
2729 1 6 -1.14 182.7921737519 158.8695518543 133.5367590956 0 0 0
2730 1 6 -1.14 191.3614696201 156.2837587222 124.1167797043 0 0 0
2731 1 6 -1.14 199.7727767865 159.2876643924 128.0799591576 0 0 0
2732 1 6 -1.14 166.6544128603 158.2392585649 126.7456936691 0 0 0
2733 1 6 -1.14 173.3835717456 163.6626496967 139.94806294 0 0 0
2734 1 6 -1.14 200.452821261 165.7665624478 140.3324070869 0 0 0
2735 1 6 -1.14 179.7885496959 158.4674877934 129.1012798156 0 0 0
2736 1 6 -1.14 185.5711907726 157.3212288617 129.8766202197 0 0 0
2737 1 6 -1.14 178.142892986 162.4923890602 139.6197443438 0 0 0
2738 1 6 -1.14 181.7135507979 157.2250800206 124.8572334857 0 0 0
2739 1 6 -1.14 172.9436927282 157.3831504197 128.5856673601 0 0 0
2740 1 6 -1.14 182.3709648407 158.7239793844 128.686631611 0 0 0
2741 1 6 -1.14 186.3090842884 161.510733536 143.1045631588 0 0 0
2742 1 6 -1.14 171.0492427091 157.9968271442 131.8969400104 0 0 0
2743 1 6 -1.14 167.9590572516 161.7030312183 141.0484697975 0 0 0
2744 1 6 -1.14 184.9509755021 159.7455430687 129.3794858481 0 0 0
2745 1 6 -1.14 173.1955977218 159.433946972 130.085053007 0 0 0
2746 1 6 -1.14 189.9076058194 160.8655279448 139.8419248256 0 0 0
2747 1 6 -1.14 166.4951511968 162.9275442289 133.2267707586 0 0 0
2748 1 6 -1.14 166.1392876573 164.1104448165 140.0298099836 0 0 0
2749 1 6 -1.14 186.6857395371 157.6833847626 124.5006803772 0 0 0
2750 1 6 -1.14 200.6256611836 153.7492355039 124.0270501284 0 0 0
2751 1 6 -1.14 198.82060137 164.2943632053 138.1926449614 0 0 0
2752 1 6 -1.14 179.2536228651 161.3555035754 142.3973699285 0 0 0
2753 1 6 -1.14 175.8365691088 164.214972951 141.1593383015 0 0 0
2754 1 6 -1.14 167.1456346698 156.8468756426 124.1623097032 0 0 0
2755 1 6 -1.14 181.6409919761 161.6002073468 133.8387649003 0 0 0
2756 1 6 -1.14 171.0168529036 161.2748351237 139.6357094083 0 0 0
2757 1 6 -1.14 187.577661429 160.8962046799 138.4776509288 0 0 0
2758 1 6 -1.14 197.1571231951 158.8726763366 131.9180789384 0 0 0
2759 1 6 -1.14 184.5417890077 155.7947772451 123.0667810598 0 0 0
2760 1 6 -1.14 167.6968271235 160.1079830134 143.1073718276 0 0 0
2761 1 6 -1.14 197.9883672418 161.4032229411 139.0414542273 0 0 0
2762 1 6 -1.14 180.6817445496 162.0130650738 140.2639642638 0 0 0
2763 1 6 -1.14 189.0305351483 161.4546348769 143.0948067305 0 0 0
2764 1 6 -1.14 201.5916977396 164.1388492009 142.0755556178 0 0 0
2765 1 6 -1.14 188.5055091313 154.2211743504 123.4802466671 0 0 0
2766 1 6 -1.14 196.183165988 154.8135477867 125.7675378152 0 0 0
2767 1 6 -1.14 184.2374097005 160.0744658398 140.5198487709 0 0 0
2768 1 6 -1.14 173.1832924245 155.2560880953 126.3090195883 0 0 0
2769 1 6 -1.14 181.1453855204 159.1060183543 131.5613780052 0 0 0
2770 1 6 -1.14 184.3734751715 156.3113109751 126.0806304703 0 0 0
2771 1 6 -1.14 185.7600134377 159.2256008126 131.8373666676 0 0 0
2772 1 6 -1.14 169.9843394543 160.2490107818 142.0594427286 0 0 0
2773 1 6 -1.14 166.4630442717 163.1739522634 142.9175649489 0 0 0
2774 1 6 -1.14 180.2121630905 155.398536083 122.7120018473 0 0 0
2775 1 6 -1.14 199.5394004589 158.351881949 130.469840628 0 0 0
2776 1 6 -1.14 194.5100698796 155.8329811421 128.5317113548 0 0 0
2777 1 6 -1.14 176.9001994017 158.6906042327 132.3392314286 0 0 0
2778 1 6 -1.14 175.5507184675 162.2339091624 139.5273539238 0 0 0
2779 1 6 -1.14 165.8582459828 154.7053270822 125.8509109302 0 0 0
2780 1 6 -1.14 177.3204182315 160.8112755706 137.992786005 0 0 0
2781 1 6 -1.14 192.0350078455 155.4583273121 126.9677263263 0 0 0
2782 1 6 -1.14 192.9713419598 160.819654864 140.9084798333 0 0 0
2783 1 6 -1.14 187.6683245962 160.6892787397 140.9891921041 0 0 0
2784 1 6 -1.14 195.1630992762 153.6509563339 123.3914040393 0 0 0
2785 1 6 -1.14 181.8128418173 160.472411265 141.9936607496 0 0 0
2786 1 6 -1.14 177.5112210594 154.6652769002 126.0497351139 0 0 0
2787 1 6 -1.14 190.6805765044 153.7898537736 125.5608789239 0 0 0
2788 1 6 -1.14 169.8767034633 156.0755545847 124.3218125242 0 0 0
2789 1 6 -1.14 182.0923276496 154.3150508408 124.2014832413 0 0 0
2790 1 6 -1.14 171.1000197404 155.0581095362 128.6338582031 0 0 0
2791 1 6 -1.14 173.2067714975 160.3212999401 138.6426232626 0 0 0
2792 1 6 -1.14 182.7248482174 155.8481774877 128.5303809328 0 0 0
2793 1 6 -1.14 174.2808683651 162.2468331572 141.9190092903 0 0 0
2794 1 6 -1.14 199.4722163646 163.4561498223 140.9228188264 0 0 0
2795 1 6 -1.14 165.032659544 160.9223367136 142.4034307401 0 0 0
2796 1 6 -1.14 192.5977983954 152.7915816845 123.1476411554 0 0 0
2797 1 6 -1.14 189.9015238908 156.4970756489 128.9436987154 0 0 0
2798 1 6 -1.14 199.8570751448 159.8017837497 138.229748954 0 0 0
2799 1 6 -1.14 193.3769924491 153.7533541396 125.4618363938 0 0 0
2800 1 6 -1.14 166.4811486171 160.2483006722 138.8316910179 0 0 0
2801 1 6 -1.14 198.0634719873 153.3985833787 124.4545590795 0 0 0
2802 1 6 -1.14 176.9803959943 160.230547932 140.4933881546 0 0 0
2803 1 6 -1.14 166.5776108325 165.6238304163 138.0190987966 0 0 0
2804 1 6 -1.14 179.9885461366 154.9236147761 127.1601940491 0 0 0
2805 1 6 -1.14 166.6875098668 155.091200644 128.2169926284 0 0 0
2806 1 6 -1.14 172.5670374795 154.1966045579 123.844338834 0 0 0
2807 1 6 -1.14 175.5341699643 155.3902988115 128.2951918798 0 0 0
2808 1 6 -1.14 168.3690923871 155.6081604397 126.3032544261 0 0 0
2809 1 6 -1.14 168.324114404 163.4591322826 138.4913986232 0 0 0
2810 1 6 -1.14 184.9050074376 157.4376868377 140.5826742564 0 0 0
2811 1 6 -1.14 177.9748620301 155.8814106175 128.9546377411 0 0 0
2812 1 6 -1.14 168.0208666183 154.3505563213 123.9804853568 0 0 0
2813 1 6 -1.14 198.3107094543 154.1625192967 127.0376473961 0 0 0
2814 1 6 -1.14 179.5738434745 153.9476401288 124.7676517346 0 0 0
2815 1 6 -1.14 172.7446863689 160.0659445245 141.1962944694 0 0 0
2816 1 6 -1.14 171.4131683399 158.5529849904 139.5054758724 0 0 0
2817 1 6 -1.14 167.1481805934 156.1839173111 131.0605480168 0 0 0
2818 1 6 -1.14 186.1854655549 154.7428208696 125.1533263035 0 0 0
2819 1 6 -1.14 186.3718837365 152.6988413695 122.9749819386 0 0 0
2820 1 6 -1.14 195.4253294043 156.6675019552 130.7711073093 0 0 0
2821 1 6 -1.14 182.4047690481 158.266384752 140.3179202691 0 0 0
2822 1 6 -1.14 179.7693138289 159.6464117672 140.4783100381 0 0 0
2823 1 6 -1.14 183.7577859873 158.3970449202 142.581855119 0 0 0
2824 1 6 -1.14 189.1445359483 154.1936220975 127.8011618264 0 0 0
2825 1 6 -1.14 193.5537926973 154.7967891999 130.7898810426 0 0 0
2826 1 6 -1.14 201.9826384484 156.6825562789 135.8367631655 0 0 0
2827 1 6 -1.14 183.9847975059 153.7546323369 126.3721407232 0 0 0
2828 1 6 -1.14 199.4874919061 155.1886276824 130.4161802721 0 0 0
2829 1 6 -1.14 171.1208114495 153.7195529222 125.9292580063 0 0 0
2830 1 6 -1.14 181.1984255949 154.9879507068 130.5461181586 0 0 0
2831 1 6 -1.14 196.5213495027 152.1898348014 126.2597939726 0 0 0
2832 1 6 -1.14 169.5669494285 156.6984627342 129.7667864885 0 0 0
2833 1 6 -1.14 180.647091701 152.6086574491 122.9368431733 0 0 0
2834 1 6 -1.14 193.3157488432 158.2597097217 140.2592338743 0 0 0
2835 1 6 -1.14 170.7005926197 154.9758788434 131.3703885291 0 0 0
2836 1 6 -1.14 176.4135036786 155.1668983284 130.821663347 0 0 0
2837 1 6 -1.14 194.2747133892 151.4949215375 124.5583319992 0 0 0
2838 1 6 -1.14 192.1655571487 152.9791926433 127.7723360154 0 0 0
2839 1 6 -1.14 167.7785795583 153.1335704724 126.856118699 0 0 0
2840 1 6 -1.14 183.7717885669 154.0940647303 130.2293298868 0 0 0
2841 1 6 -1.14 181.8636188485 153.3294187028 128.6399190147 0 0 0
2842 1 6 -1.14 188.074257966 154.9997385263 130.1425568044 0 0 0
2843 1 6 -1.14 179.0061025176 152.5536949653 126.8649881793 0 0 0
2844 1 6 -1.14 169.0591791158 153.8648413483 129.7085435677 0 0 0
2845 1 6 -1.14 190.7510137232 154.2644910366 129.9758105745 0 0 0
2846 1 6 -1.14 177.0555007397 153.347171443 129.0884190692 0 0 0
2847 1 6 -1.14 164.6980120343 157.2412705197 131.8539230308 0 0 0
2848 1 6 -1.14 197.8421180766 157.1056395843 144.4960367953 0 0 0
2849 1 6 -1.14 171.1143052004 157.1412870867 136.6177209071 0 0 0
2850 1 6 -1.14 170.1189905233 156.3996486105 134.1857094052 0 0 0
2851 1 6 -1.14 184.0818254821 151.9397341969 133.8869557433 0 0 0
2852 1 6 -1.14 164.9207803469 155.0923368194 130.4385017975 0 0 0
2853 1 6 -1.14 185.7107922486 157.0755309368 144.7272345821 0 0 0
2854 1 6 -1.14 168.5266567683 158.7454246946 139.3487817202 0 0 0
2855 1 6 -1.14 181.784129457 152.7709885058 134.953510751 0 0 0
2856 1 6 -1.14 201.0730365316 154.1748752039 135.5563397629 0 0 0
2857 1 6 -1.14 186.5573118368 152.8915651175 131.7924279673 0 0 0
2858 1 6 -1.14 168.7174595961 156.2008179198 136.4610267549 0 0 0
2859 1 6 -1.14 199.3155006247 151.3997668498 127.9293258169 0 0 0
2860 1 6 -1.14 183.2208789936 150.9406099763 122.2410324427 0 0 0
2861 1 6 -1.14 191.01946722 154.3058194159 141.0134353503 0 0 0
2862 1 6 -1.14 188.0908064693 153.9943653411 135.3694893777 0 0 0
2863 1 6 -1.14 186.2502451658 149.297132296 125.5180097691 0 0 0
2864 1 6 -1.14 164.5792022675 155.3648768875 138.0931589572 0 0 0
2865 1 6 -1.14 175.9739075415 150.6095568764 130.4215019602 0 0 0
2866 1 6 -1.14 193.9697683212 155.4648603205 139.3031038966 0 0 0
2867 1 6 -1.14 187.1438643401 155.5411260926 137.3085055988 0 0 0
2868 1 6 -1.14 198.4674251943 149.3837656684 129.5027716245 0 0 0
2869 1 6 -1.14 195.6516337219 149.5142838146 127.7498666652 0 0 0
2870 1 6 -1.14 180.6152676563 148.7226536219 121.8426449519 0 0 0
2871 1 6 -1.14 179.2640894397 157.1640105942 142.5503684639 0 0 0
2872 1 6 -1.14 175.9433564586 154.9605404758 143.5671065572 0 0 0
2873 1 6 -1.14 166.4828458995 158.3596931547 140.8697497692 0 0 0
2874 1 6 -1.14 197.8883690215 153.9455098 136.2709242268 0 0 0
2875 1 6 -1.14 177.3939671348 150.7118126601 125.1196222783 0 0 0
2876 1 6 -1.14 201.0188649356 150.1323632188 129.4369896455 0 0 0
2877 1 6 -1.14 172.4734040681 153.8932457327 144.0018589172 0 0 0
2878 1 6 -1.14 185.4875996153 151.7180379768 129.8630203499 0 0 0
2879 1 6 -1.14 168.7992120309 150.8187551673 128.564971906 0 0 0
2880 1 6 -1.14 181.4243055919 151.0332082694 127.3115665131 0 0 0
2881 1 6 -1.14 193.3559178596 154.4877494978 142.1284768504 0 0 0
2882 1 6 -1.14 184.2174666325 148.7247839508 123.2308664456 0 0 0
2883 1 6 -1.14 191.907853107 150.6142435998 126.2303768629 0 0 0
2884 1 6 -1.14 174.1937412028 146.7736867876 122.8840697654 0 0 0
2885 1 6 -1.14 163.5759669393 153.1930776577 129.0288457264 0 0 0
2886 1 6 -1.14 195.7712921299 153.8912574258 137.6527892596 0 0 0
2887 1 6 -1.14 181.8936041706 151.9310708597 132.5108558727 0 0 0
2888 1 6 -1.14 166.2917601913 157.7833681956 138.2226533697 0 0 0
2889 1 6 -1.14 191.2258284697 153.4333787496 143.4228296774 0 0 0
2890 1 6 -1.14 180.0176828175 151.5781463837 129.4495547426 0 0 0
2891 1 6 -1.14 194.083627681 151.1148708745 129.2117048455 0 0 0
2892 1 6 -1.14 174.8005196545 153.0622754677 137.314270761 0 0 0
2893 1 6 -1.14 178.5822062426 149.2830721258 123.3766215721 0 0 0
2894 1 6 -1.14 182.6463489072 151.1317714832 129.6603527247 0 0 0
2895 1 6 -1.14 169.3853402136 150.5594231379 131.0157571412 0 0 0
2896 1 6 -1.14 178.6725865295 154.4789441387 142.1951457774 0 0 0
2897 1 6 -1.14 185.89706899 153.2258847217 136.4481660084 0 0 0
2898 1 6 -1.14 192.0733381393 148.5586183021 124.6244096275 0 0 0
2899 1 6 -1.14 174.5111330083 149.1277001432 129.0817669589 0 0 0
2900 1 6 -1.14 199.5993711031 144.9387493544 123.684392539 0 0 0
2901 1 6 -1.14 183.6296411674 154.8669480293 144.2386740415 0 0 0
2902 1 6 -1.14 171.0756920262 151.6386477225 129.30202572 0 0 0
2903 1 6 -1.14 170.1368119884 152.8039375917 144.2045265423 0 0 0
2904 1 6 -1.14 195.6910955373 149.2075164633 130.4343627067 0 0 0
2905 1 6 -1.14 184.5028929531 150.9234253238 124.4870805073 0 0 0
2906 1 6 -1.14 198.1947284915 147.7209730067 127.2301151189 0 0 0
2907 1 6 -1.14 184.6720554306 154.3384844579 141.9207831863 0 0 0
2908 1 6 -1.14 172.5953255192 148.5064962568 123.9281554229 0 0 0
2909 1 6 -1.14 165.9257129575 151.8364842597 129.2559044224 0 0 0
2910 1 6 -1.14 174.4894926579 152.4812637851 142.8531133919 0 0 0
2911 1 6 -1.14 199.1536930375 151.6884974171 130.5044316012 0 0 0
2912 1 6 -1.14 198.0498937282 145.4897518048 125.6958428494 0 0 0
2913 1 6 -1.14 191.3908891814 148.1291440103 127.1112640827 0 0 0
2914 1 6 -1.14 197.0728248368 145.0678756858 123.2836398535 0 0 0
2915 1 6 -1.14 188.5456781477 151.885055757 133.5312895827 0 0 0
2916 1 6 -1.14 184.0075693779 152.3731851026 143.3623693866 0 0 0
2917 1 6 -1.14 175.3030566799 148.9694877222 123.5603676393 0 0 0
2918 1 6 -1.14 181.9835601369 149.8532901422 124.4097682039 0 0 0
2919 1 6 -1.14 174.8986791523 152.9683989773 139.9060807332 0 0 0
2920 1 6 -1.14 187.9871308037 153.0058927647 137.7927792239 0 0 0
2921 1 6 -1.14 184.6628618177 150.5747615055 127.1807416785 0 0 0
2922 1 6 -1.14 168.1611752953 148.0866794556 131.4630745984 0 0 0
2923 1 6 -1.14 176.4205756885 150.4770504232 127.8978391618 0 0 0
2924 1 6 -1.14 180.0155612145 147.0005384035 123.7492875699 0 0 0
2925 1 6 -1.14 198.0634719873 153.4622091997 143.6142626275 0 0 0
2926 1 6 -1.14 185.6161687558 146.8399400142 127.0320300585 0 0 0
2927 1 6 -1.14 191.0186185788 146.1319465313 124.9579020873 0 0 0
2928 1 6 -1.14 177.3835005601 148.0930704421 125.3326376305 0 0 0
2929 1 6 -1.14 178.2328489523 147.222192017 121.8605317372 0 0 0
2930 1 6 -1.14 202.0047031193 152.8346143268 144.7066869527 0 0 0
2931 1 6 -1.14 179.4995873703 149.4496638402 125.9972573553 0 0 0
2932 1 6 -1.14 195.8458311145 153.8793275844 142.345335644 0 0 0
2933 1 6 -1.14 193.5182912075 146.4004105703 124.7695734553 0 0 0
2934 1 6 -1.14 193.6928284125 148.4694285352 129.0493933558 0 0 0
2935 1 6 -1.14 176.0962533133 144.8885304028 122.3641703944 0 0 0
2936 1 6 -1.14 194.4260544016 154.1461867756 144.6194703963 0 0 0
2937 1 6 -1.14 182.6976916993 148.3457274412 128.3735389559 0 0 0
2938 1 6 -1.14 173.2742384722 149.2423118342 126.3288280944 0 0 0
2939 1 6 -1.14 172.0456889077 152.1648389431 142.1543461679 0 0 0
2940 1 6 -1.14 190.7944358642 146.6472588727 129.7032218795 0 0 0
2941 1 6 -1.14 170.8880008828 148.4516757949 125.9913443685 0 0 0
2942 1 6 -1.14 177.4994815229 152.0544879098 140.6595430858 0 0 0
2943 1 6 -1.14 170.5686289145 148.926171036 129.2557565977 0 0 0
2944 1 6 -1.14 201.3727483123 146.770761136 139.2550608782 0 0 0
2945 1 6 -1.14 173.7531549844 152.1260669585 146.5305477545 0 0 0
2946 1 6 -1.14 186.8640956274 153.0304625571 142.8046268996 0 0 0
2947 1 6 -1.14 167.942933069 149.6323040317 125.873971579 0 0 0
2948 1 6 -1.14 196.0581328525 146.3737388533 127.2579061572 0 0 0
2949 1 6 -1.14 167.1544039621 148.3326614244 128.6659361569 0 0 0
2950 1 6 -1.14 198.1897780846 143.0632788647 124.8176164737 0 0 0
2951 1 6 -1.14 183.0415328219 147.2916407368 136.2534809155 0 0 0
2952 1 6 -1.14 185.654074729 152.1654070308 140.6404737031 0 0 0
2953 1 6 -1.14 194.6805053188 147.5366285521 133.6315147103 0 0 0
2954 1 6 -1.14 169.4651124855 147.7321927386 134.4092203091 0 0 0
2955 1 6 -1.14 188.9851328446 151.7345125198 144.364177188 0 0 0
2956 1 6 -1.14 187.0046871847 143.7776775363 124.3976465808 0 0 0
2957 1 6 -1.14 178.9669235826 151.4283132561 138.4021125214 0 0 0
2958 1 6 -1.14 183.7429347664 145.8039184983 134.2204482031 0 0 0
2959 1 6 -1.14 183.1423796835 147.0673881221 125.4251758751 0 0 0
2960 1 6 -1.14 195.1029871918 144.9042238252 133.5858368867 0 0 0
2961 1 6 -1.14 186.4737206795 148.578927437 128.7119096299 0 0 0
2962 1 6 -1.14 190.7392741867 148.9514509381 141.6360728683 0 0 0
2963 1 6 -1.14 188.4025406668 145.8332744295 126.6448772429 0 0 0
2964 1 6 -1.14 176.5949714533 147.2561352563 136.6053036346 0 0 0
2965 1 6 -1.14 175.0824099702 147.049351338 130.7660812704 0 0 0
2966 1 6 -1.14 181.0402954529 146.4937331752 127.0984033362 0 0 0
2967 1 6 -1.14 188.4203621318 147.3703208815 132.9074694674 0 0 0
2968 1 6 -1.14 169.7075409858 145.8732536006 132.4787779189 0 0 0
2969 1 6 -1.14 184.6846436082 146.8506768715 129.5222844812 0 0 0
2970 1 6 -1.14 171.6544653186 146.4126954665 134.3233341747 0 0 0
2971 1 6 -1.14 179.8506419431 144.7874107944 122.381909355 0 0 0
2972 1 6 -1.14 178.7160086704 148.220606128 128.5767978798 0 0 0
2973 1 6 -1.14 181.9810142133 145.3460966308 123.9034687027 0 0 0
2974 1 6 -1.14 190.3616288567 143.4047137672 123.2388489779 0 0 0
2975 1 6 -1.14 176.57842295 146.5060322736 127.9475082515 0 0 0
2976 1 6 -1.14 177.0594610653 145.1776018227 124.8807376086 0 0 0
2977 1 6 -1.14 175.7556653152 149.9247271689 140.9525315855 0 0 0
2978 1 6 -1.14 172.5394566408 147.3325430503 130.5044316012 0 0 0
2979 1 6 -1.14 174.792316123 146.6481394087 125.7719725554 0 0 0
2980 1 6 -1.14 192.7334395458 145.2204072299 127.5723292343 0 0 0
2981 1 6 -1.14 192.8654032511 145.9625711872 131.1621035664 0 0 0
2982 1 6 -1.14 196.8786274442 144.2042545809 131.6706204377 0 0 0
2983 1 6 -1.14 192.967947395 143.744771057 123.3707085852 0 0 0
2984 1 6 -1.14 195.8783623602 146.3143310834 130.6195870206 0 0 0
2985 1 6 -1.14 190.3877952934 143.6828779034 126.2127857269 0 0 0
2986 1 6 -1.14 163.2034134564 143.6109011934 137.5552249762 0 0 0
2987 1 6 -1.14 184.9004813512 145.382170199 136.4969481501 0 0 0
2988 1 6 -1.14 182.07125306 145.4386807217 129.2483653642 0 0 0
2989 1 6 -1.14 180.2391781684 147.9381245253 130.6277173775 0 0 0
2990 1 6 -1.14 190.4790242214 145.3392511742 131.9296092628 0 0 0
2991 1 6 -1.14 169.9706197551 146.8984956526 123.7393833169 0 0 0
2992 1 6 -1.14 190.1027932934 147.5212901845 139.0574192919 0 0 0
2993 1 6 -1.14 200.4953947608 145.9150932587 136.9107094067 0 0 0
2994 1 6 -1.14 178.4626892749 149.5932480032 140.3162941977 0 0 0
2995 1 6 -1.14 200.2451870496 145.5988104387 128.1931928562 0 0 0
2996 1 6 -1.14 184.6058614177 145.1000862577 124.6235226795 0 0 0
2997 1 6 -1.14 195.7111800455 146.247055299 135.6921906364 0 0 0
2998 1 6 -1.14 177.5890131685 150.3931154674 142.7454970308 0 0 0
2999 1 6 -1.14 173.2916356166 150.526474052 144.4435590368 0 0 0
3000 1 6 -1.14 174.6631812217 146.4337289132 138.1494801572 0 0 0
3001 1 6 -1.14 185.0943958634 149.8059968422 143.100867542 0 0 0
3002 1 6 -1.14 198.0640377481 143.9865775812 128.224383862 0 0 0
3003 1 6 -1.14 169.3876032567 146.3355633607 146.2310549692 0 0 0
3004 1 6 -1.14 168.6972336477 145.5245613779 129.8788375897 0 0 0
3005 1 6 -1.14 194.3314309088 143.919685256 129.197513677 0 0 0
3006 1 6 -1.14 195.9087720028 141.7387114101 126.6873029237 0 0 0
3007 1 6 -1.14 165.8770575292 146.1760443381 129.7993079163 0 0 0
3008 1 6 -1.14 187.1875693614 146.0712889685 128.9663158902 0 0 0
3009 1 6 -1.14 165.1299704006 143.0142386951 139.503406327 0 0 0
3010 1 6 -1.14 187.4281591391 144.8502981015 136.5775125963 0 0 0
3011 1 6 -1.14 176.9651204528 149.8146601795 138.2130447661 0 0 0
3012 1 6 -1.14 185.7305938764 143.8132824321 134.6761916665 0 0 0
3013 1 6 -1.14 173.8842700484 146.405707988 128.4373992142 0 0 0
3014 1 6 -1.14 193.215184862 146.029648141 135.1276482144 0 0 0
3015 1 6 -1.14 179.4442842527 145.7971582548 129.0464368624 0 0 0
3016 1 6 -1.14 194.9404724037 143.7893517383 125.4250280505 0 0 0
3017 1 6 -1.14 171.7611112283 148.4651678775 144.3044560205 0 0 0
3018 1 6 -1.14 172.0960416184 146.775490466 142.3126663915 0 0 0
3019 1 6 -1.14 189.1702780644 145.2924123443 134.3562990765 0 0 0
3020 1 6 -1.14 183.5584967475 148.988092594 146.1269864002 0 0 0
3021 1 6 -1.14 182.3753494868 144.6515526239 136.2828980252 0 0 0
3022 1 6 -1.14 196.7941876456 146.9971440796 143.8982338222 0 0 0
3023 1 6 -1.14 188.8050794718 147.1120682188 141.2855805712 0 0 0
3024 1 6 -1.14 191.6112530107 144.1926655921 129.7146043793 0 0 0
3025 1 6 -1.14 181.9610711453 146.8465156292 145.4066367741 0 0 0
3026 1 6 -1.14 173.3414225665 149.6810175509 147.0189604704 0 0 0
3027 1 6 -1.14 175.3075827662 144.3515739205 133.3737084825 0 0 0
3028 1 6 -1.14 176.3430664597 151.4192238531 145.8001460507 0 0 0
3029 1 6 -1.14 174.8146636744 145.7294422024 135.472523174 0 0 0
3030 1 6 -1.14 177.0730393243 144.5078690456 135.4033412275 0 0 0
3031 1 6 -1.14 169.5421973937 145.1059801675 135.0685183457 0 0 0
3032 1 6 -1.14 199.3541137989 141.3870083227 126.6793203914 0 0 0
3033 1 6 -1.14 198.3174985838 146.0667584692 129.8977591478 0 0 0
3034 1 6 -1.14 164.9784879479 144.1863740209 135.0942398386 0 0 0
3035 1 6 -1.14 179.6728516135 144.6896713078 125.1370655896 0 0 0
3036 1 6 -1.14 180.5461033992 145.9287699698 137.8734914948 0 0 0
3037 1 6 -1.14 186.4799440482 151.1597498018 145.204412623 0 0 0
3038 1 6 -1.14 186.6481164442 146.3327371245 134.5657666366 0 0 0
3039 1 6 -1.14 190.5628982592 147.2071376933 143.4333252291 0 0 0
3040 1 6 -1.14 179.33551674 148.8954943009 137.7246320502 0 0 0
3041 1 6 -1.14 185.034283779 142.34613917 125.1551001996 0 0 0
3042 1 6 -1.14 182.785101742 148.7051849255 142.3673615201 0 0 0
3043 1 6 -1.14 174.0110004663 147.3693267281 140.7544465252 0 0 0
3044 1 6 -1.14 167.4323339523 145.3738335122 136.6087036021 0 0 0
3045 1 6 -1.14 187.4253303352 145.0470978786 132.406196005 0 0 0
3046 1 6 -1.14 182.859923607 144.4782290705 126.3028109521 0 0 0
3047 1 6 -1.14 172.7421404453 149.3618942924 142.1314333438 0 0 0
3048 1 6 -1.14 163.3823353075 144.6851266063 140.6350041903 0 0 0
3049 1 6 -1.14 190.9791567635 141.1178767806 126.2544722844 0 0 0
3050 1 6 -1.14 193.6607214874 144.6611391037 137.2545495936 0 0 0
3051 1 6 -1.14 195.5827523452 141.3885705638 124.0616411016 0 0 0
3052 1 6 -1.14 198.6384263943 144.8887008291 135.3189333399 0 0 0
3053 1 6 -1.14 165.9356137714 144.2428419371 141.7324545544 0 0 0
3054 1 6 -1.14 199.0623226693 144.6685100414 140.5974567236 0 0 0
3055 1 6 -1.14 177.549409913 146.6037717603 139.1013232194 0 0 0
3056 1 6 -1.14 180.6131460533 143.8970043551 127.6611718621 0 0 0
3057 1 6 -1.14 192.9840715776 147.7522178296 144.8587985401 0 0 0
3058 1 6 -1.14 182.0551288774 141.9763992986 126.5137567589 0 0 0
3059 1 6 -1.14 189.1421314649 144.4153985722 128.7652743364 0 0 0
3060 1 6 -1.14 180.5777860037 149.4755118299 146.53705204 0 0 0
3061 1 6 -1.14 191.5514238067 150.0312436104 145.0452054514 0 0 0
3062 1 6 -1.14 200.438535801 146.917370366 142.0749643191 0 0 0
3063 1 6 -1.14 167.3835370838 145.9226062184 127.5232514432 0 0 0
3064 1 6 -1.14 175.1918846839 144.5238181074 127.1975936911 0 0 0
3065 1 6 -1.14 177.8052752321 146.8656743864 130.8068808799 0 0 0
3066 1 6 -1.14 191.7713633154 144.1325335103 133.9372161317 0 0 0
3067 1 6 -1.14 177.9475640718 144.416051873 127.1022467777 0 0 0
3068 1 6 -1.14 189.4902157935 145.1728156839 139.380859674 0 0 0
3069 1 6 -1.14 196.6882489369 143.8481488139 139.6135357075 0 0 0
3070 1 6 -1.14 167.8220016992 143.1122764278 135.2213690564 0 0 0
3071 1 6 -1.14 191.3753307595 146.1483500633 141.0106266815 0 0 0
3072 1 6 -1.14 192.6133568173 142.7088347542 127.6308678044 0 0 0
3073 1 6 -1.14 184.2004938087 147.4450244125 144.1690486211 0 0 0
3074 1 6 -1.14 190.1750692348 142.0572239743 128.4455295711 0 0 0
3075 1 6 -1.14 193.4444594238 141.6790622029 125.4764710363 0 0 0
3076 1 6 -1.14 200.0318952302 143.9720913452 130.1336873241 0 0 0
3077 1 6 -1.14 194.5829115818 146.1875339115 142.6145243715 0 0 0
3078 1 6 -1.14 174.465306384 148.2998543604 143.6945314243 0 0 0
3079 1 6 -1.14 191.3039034593 145.4881895637 136.6651726267 0 0 0
3080 1 6 -1.14 179.6465437366 143.9667371187 136.4857134751 0 0 0
3081 1 6 -1.14 164.6205028055 142.8042450813 131.7625673836 0 0 0
3082 1 6 -1.14 196.9840003921 145.5439899768 141.6743594583 0 0 0
3083 1 6 -1.14 176.8437647625 144.2626539952 129.3691381211 0 0 0
3084 1 6 -1.14 167.2259727026 145.3191550722 133.9475638588 0 0 0
3085 1 6 -1.14 189.5008238084 142.836441451 130.8813845145 0 0 0
3086 1 6 -1.14 192.9239594933 139.9953639143 127.4932430348 0 0 0
3087 1 6 -1.14 167.2579381875 143.4476185898 131.5328478435 0 0 0
3088 1 6 -1.14 173.0076236979 145.7497513373 144.5882793906 0 0 0
3089 1 7 -1.0 165.30054728 196.3231470333 122.5674293182 0 0 0
3090 1 4 0.29 165.0313865822 195.9876912538 121.664664047 0 0 0
3091 1 7 -1.0 175.9195945053 192.766634065 127.5542946243 0 0 0
3092 1 4 0.29 176.4054415872 193.1036520857 126.7479110392 0 0 0
3093 1 7 -1.0 166.4907665506 191.3466988898 124.6281052443 0 0 0
3094 1 4 0.29 167.0463436505 191.3228392069 123.797034939 0 0 0
3095 1 7 -1.0 183.7635850354 189.3373727387 122.5430382473 0 0 0
3096 1 4 0.29 183.8823948022 189.8091695633 121.6692466118 0 0 0
3097 1 7 -1.0 177.0400837581 197.4664235047 122.901365252 0 0 0
3098 1 4 0.29 176.9382468151 196.8889623702 122.0912860501 0 0 0
3099 1 7 -1.0 175.4488815246 187.4207869026 121.6652553457 0 0 0
3100 1 4 0.29 175.4546805727 187.7034105272 120.7061688745 0 0 0
3101 1 7 -1.0 168.3995020298 188.0726675241 125.063892377 0 0 0
3102 1 4 0.29 167.9631590173 188.6927352352 124.411985574 0 0 0
3103 1 7 -1.0 188.5651968951 187.598314305 122.7958184363 0 0 0
3104 1 4 0.29 188.2396015581 188.4272962631 122.3411097456 0 0 0
3105 1 7 -1.0 180.5234729675 190.29516858 128.7926219007 0 0 0
3106 1 4 0.29 180.9141307958 191.1970077841 128.9772549159 0 0 0
3107 1 7 -1.0 171.2807803141 191.7582784195 127.5263557613 0 0 0
3108 1 4 0.29 170.7145951994 191.7790136201 126.7023810402 0 0 0
3109 1 7 -1.0 179.9645013029 186.252514573 131.8792010497 0 0 0
3110 1 4 0.29 180.6678834102 186.8995664492 132.1735199715 0 0 0
3111 1 7 -1.0 190.0207579782 190.7138492058 128.611388853 0 0 0
3112 1 4 0.29 189.2472215324 190.3349347181 128.1034632804 0 0 0
3113 1 7 -1.0 193.3836401385 179.9358055524 131.8454970245 0 0 0
3114 1 4 0.29 192.4021866009 179.9011522035 131.6564292692 0 0 0
3115 1 7 -1.0 165.0115849544 190.7750606541 126.7251460397 0 0 0
3116 1 4 0.29 165.340433416 189.8612916086 126.9638828848 0 0 0
3117 1 7 -1.0 180.4164027372 187.8052402452 129.5991533105 0 0 0
3118 1 4 0.29 181.1390207115 188.2626928556 130.1172787855 0 0 0
3119 1 7 -1.0 180.0292809138 191.380926173 124.6094793357 0 0 0
3120 1 4 0.29 179.582047006 191.8758725708 123.8644429893 0 0 0
3121 1 7 -1.0 181.740707316 185.4350363905 130.0012364181 0 0 0
3122 1 4 0.29 182.3005276218 184.617558208 130.1364959928 0 0 0
3123 1 7 -1.0 190.4916123991 183.12277748 129.470545846 0 0 0
3124 1 4 0.29 189.5496206769 183.4444571331 129.375051108 0 0 0
3125 1 7 -1.0 168.3713554303 181.4611209937 122.1013381278 0 0 0
3126 1 4 0.29 168.4603213152 181.8844883429 121.1997554539 0 0 0
3127 1 7 -1.0 185.0857680113 187.6738699674 128.3133743145 0 0 0
3128 1 4 0.29 185.017876716 186.6829830183 128.1976275964 0 0 0
3129 1 7 -1.0 166.2101491968 183.9969224093 121.2655374329 0 0 0
3130 1 4 0.29 166.0736594052 184.4597718528 120.389676252 0 0 0
3131 1 7 -1.0 188.0011333834 183.8149923273 126.0900912493 0 0 0
3132 1 4 0.29 187.4961918746 183.2193523869 126.7149461373 0 0 0
3133 1 7 -1.0 183.768959763 178.0247585713 120.512222905 0 0 0
3134 1 4 0.29 183.0638803733 178.1001722118 119.8070992201 0 0 0
3135 1 7 -1.0 197.4871031782 180.6123979884 125.2857772095 0 0 0
3136 1 4 0.29 197.2443917976 179.6798820492 125.0186580274 0 0 0
3137 1 7 -1.0 165.0377513911 180.9732756919 125.5752179171 0 0 0
3138 1 4 0.29 164.9333685246 179.9842350278 125.6795821355 0 0 0
3139 1 7 -1.0 174.9425256138 181.5021653291 128.0026468542 0 0 0
3140 1 4 0.29 175.9043189639 181.302340485 128.1902363628 0 0 0
3141 1 7 -1.0 178.5011610089 184.6178422519 121.0418787043 0 0 0
3142 1 4 0.29 178.7288797285 184.6442583293 120.0686010646 0 0 0
3143 1 7 -1.0 196.1265899086 178.3502728163 124.1017015877 0 0 0
3144 1 4 0.29 195.4683272246 178.0809992523 123.3987952729 0 0 0
3145 1 7 -1.0 167.9410943464 181.9177214726 126.128525664 0 0 0
3146 1 4 0.29 167.036018516 181.5192079597 125.9801096934 0 0 0
3147 1 7 -1.0 193.2402197772 182.8322006278 131.6451945941 0 0 0
3148 1 4 0.29 192.7928444292 183.0101540959 130.7687421145 0 0 0
3149 1 7 -1.0 185.1327261572 184.9283021732 128.4470078179 0 0 0
3150 1 4 0.29 185.8871681761 184.5898639333 129.009185045 0 0 0
3151 1 7 -1.0 187.9035396464 184.815820811 130.0794356695 0 0 0
3152 1 4 0.29 187.5550309972 184.2095292264 130.7943157827 0 0 0
3153 1 7 -1.0 183.356520144 183.9212247249 125.8721976829 0 0 0
3154 1 4 0.29 183.9958298414 183.5458607853 126.5433216933 0 0 0
3155 1 7 -1.0 165.4531612542 187.3041869047 126.525434908 0 0 0
3156 1 4 0.29 166.0008177029 188.0662765376 126.1799686498 0 0 0
3157 1 7 -1.0 163.7379159666 185.63599741 128.0801069822 0 0 0
3158 1 4 0.29 163.5754011785 185.0789874323 128.8946209243 0 0 0
3159 1 7 -1.0 188.0745408464 189.7404309531 126.9430396061 0 0 0
3160 1 4 0.29 188.1100423363 189.7662789428 125.9438926488 0 0 0
3161 1 7 -1.0 190.6548343882 179.598361466 127.1437855105 0 0 0
3162 1 4 0.29 191.1744856776 179.0731643988 127.8177181896 0 0 0
3163 1 7 -1.0 199.608564716 177.6529451797 125.7821724577 0 0 0
3164 1 4 0.29 198.7906160479 178.1196292151 125.4457235045 0 0 0
3165 1 7 -1.0 184.9788392212 181.4304442586 126.1295604367 0 0 0
3166 1 4 0.29 185.7854726734 181.5611044267 125.553192041 0 0 0
3167 1 7 -1.0 194.4195481525 179.5132903348 127.3989308942 0 0 0
3168 1 4 0.29 193.4308811648 179.5289127462 127.5483816374 0 0 0
3169 1 7 -1.0 179.0932296799 185.4046436992 129.4476330219 0 0 0
3170 1 4 0.29 178.3861701275 184.9929221476 128.8727428729 0 0 0
3171 1 7 -1.0 181.6674412932 181.378748279 128.4242428184 0 0 0
3172 1 4 0.29 181.2883815611 181.3538944426 129.349329615 0 0 0
3173 1 7 -1.0 188.3575626837 182.9492266914 135.87076284 0 0 0
3174 1 4 0.29 188.0533248166 182.711766038 134.9483368874 0 0 0
3175 1 7 -1.0 200.9509736403 183.2385253463 130.943323052 0 0 0
3176 1 4 0.29 200.440657404 184.037398657 131.2621808693 0 0 0
3177 1 7 -1.0 205.1934723952 174.0065323348 121.3768494108 0 0 0
3178 1 4 0.29 205.6104381005 174.069874112 120.4700928735 0 0 0
3179 1 7 -1.0 177.8310173482 179.794777784 131.0395569134 0 0 0
3180 1 4 0.29 177.0356991119 180.2326313692 130.6203261439 0 0 0
3181 1 7 -1.0 199.4081439547 186.3432665811 131.5519172262 0 0 0
3182 1 4 0.29 200.1549482029 185.8473260298 131.9949477678 0 0 0
3183 1 7 -1.0 180.875093301 179.5117280936 133.5654370819 0 0 0
3184 1 4 0.29 181.8486261875 179.6151200528 133.7694351291 0 0 0
3185 1 7 -1.0 192.9795454913 177.9199463929 123.8147738996 0 0 0
3186 1 4 0.29 193.3356919112 177.0131364215 123.5887499763 0 0 0
3187 1 7 -1.0 188.4248882182 183.1673723635 132.3646572722 0 0 0
3188 1 4 0.29 188.888529189 183.3933292412 131.5078654739 0 0 0
3189 1 7 -1.0 166.708301576 179.5441090918 129.339425362 0 0 0
3190 1 4 0.29 166.3609244484 179.3853285831 128.4152255134 0 0 0
3191 1 7 -1.0 180.184016491 180.3181285662 122.6581936667 0 0 0
3192 1 4 0.29 179.5652156224 179.9643519587 121.9569134233 0 0 0
3193 1 7 -1.0 194.7137437655 178.2541239751 130.2188343351 0 0 0
3194 1 4 0.29 194.368629681 178.6557619703 129.3704685431 0 0 0
3195 1 7 -1.0 188.7714167046 179.2342172582 133.7688438305 0 0 0
3196 1 4 0.29 188.8397323205 178.2916177625 134.09568418 0 0 0
3197 1 7 -1.0 192.7856309791 177.315927159 131.7319676765 0 0 0
3198 1 4 0.29 192.3426402773 176.6836455627 131.0963215874 0 0 0
3199 1 7 -1.0 198.818479767 178.2627873124 131.9934695211 0 0 0
3200 1 4 0.29 199.3386968172 177.6414414041 132.5792986958 0 0 0
3201 1 7 -1.0 198.2357461491 178.3157614893 135.1790912003 0 0 0
3202 1 4 0.29 198.8194698484 177.681633608 134.6720525757 0 0 0
3203 1 7 -1.0 169.8520928687 174.0693060243 127.327827227 0 0 0
3204 1 4 0.29 169.823097628 173.7707759445 128.2817398347 0 0 0
3205 1 7 -1.0 200.1376924987 182.3781565434 133.4590033182 0 0 0
3206 1 4 0.29 200.1043126119 182.4201950323 134.4575589768 0 0 0
3207 1 7 -1.0 180.2765183808 175.6662005142 134.3081082335 0 0 0
3208 1 4 0.29 180.5643491848 176.6237123117 134.3230385254 0 0 0
3209 1 7 -1.0 174.332776918 176.0861593373 129.3113386744 0 0 0
3210 1 4 0.29 174.0630504594 175.5816974707 128.4910595701 0 0 0
3211 1 7 -1.0 183.8869208885 179.7761729122 133.8248693811 0 0 0
3212 1 4 0.29 183.8136548657 179.0998645201 134.557931929 0 0 0
3213 1 7 -1.0 176.6509817719 181.1638691111 133.5627762378 0 0 0
3214 1 4 0.29 176.6383935942 180.6936345277 132.6802629467 0 0 0
3215 1 7 -1.0 178.6938025593 175.3178207398 125.0353622154 0 0 0
3216 1 4 0.29 178.3608523319 176.0256579985 124.412429048 0 0 0
3217 1 7 -1.0 180.7758022816 181.9621743342 130.8085069512 0 0 0
3218 1 4 0.29 181.6531558331 182.4272961284 130.6903950384 0 0 0
3219 1 7 -1.0 182.2006708416 178.6573242114 135.9111189754 0 0 0
3220 1 4 0.29 181.7152480803 178.7916769496 135.0472315929 0 0 0
3221 1 7 -1.0 198.1361722493 184.7396970609 128.7470919018 0 0 0
3222 1 4 0.29 197.9237290711 183.8395621198 128.366739021 0 0 0
3223 1 7 -1.0 190.576335078 175.9013888169 125.5434356126 0 0 0
3224 1 4 0.29 189.8781862581 175.6409206121 124.8764506931 0 0 0
3225 1 7 -1.0 174.1838403889 166.8430886159 127.4536260228 0 0 0
3226 1 4 0.29 173.1841410657 166.8703568249 127.4574694642 0 0 0
3227 1 7 -1.0 164.5741104203 177.0348657756 130.9193754552 0 0 0
3228 1 4 0.29 164.4345089444 176.3926426447 131.6731334571 0 0 0
3229 1 7 -1.0 175.5720759375 177.8926781839 130.7885506205 0 0 0
3230 1 4 0.29 176.155941077 178.699930788 130.8739932809 0 0 0
3231 1 7 -1.0 188.2728400048 172.3036894912 130.283285892 0 0 0
3232 1 4 0.29 188.3930641735 172.7706575704 129.4071290618 0 0 0
3233 1 7 -1.0 198.4685567159 177.8006479785 120.9221407201 0 0 0
3234 1 4 0.29 198.6522875337 177.3241644305 120.0623924284 0 0 0
3235 1 7 -1.0 195.1167068911 180.6897999358 138.3670780742 0 0 0
3236 1 4 0.29 195.7591282728 181.4513214811 138.4520772605 0 0 0
3237 1 7 -1.0 194.492531295 174.3265077249 125.1057267592 0 0 0
3238 1 4 0.29 194.7035600712 174.2603255093 124.1305273987 0 0 0
3239 1 7 -1.0 177.9303083676 179.7193641434 128.0982894169 0 0 0
3240 1 4 0.29 177.9867430068 179.6469329633 129.0940364067 0 0 0
3241 1 7 -1.0 202.2874420762 173.1891961743 125.7261469071 0 0 0
3242 1 4 0.29 201.6885842756 173.3191462328 126.516417603 0 0 0
3243 1 7 -1.0 172.3639293544 173.9723050516 123.4367862136 0 0 0
3244 1 4 0.29 172.775378892 173.9258638832 122.5266297088 0 0 0
3245 1 7 -1.0 167.8729201707 176.4822584775 124.8764506931 0 0 0
3246 1 4 0.29 168.1591951325 175.779249964 124.2254308381 0 0 0
3247 1 7 -1.0 182.4221661925 176.6157590841 129.1995832224 0 0 0
3248 1 4 0.29 181.9831358163 176.162993197 129.9756627498 0 0 0
3249 1 7 -1.0 173.8887961348 178.9950523417 133.9512594756 0 0 0
3250 1 4 0.29 174.0070401408 178.8594214063 132.9674862842 0 0 0
3251 1 7 -1.0 169.3182975595 173.2417442854 130.3229029041 0 0 0
3252 1 4 0.29 169.9065473452 173.8724636405 130.8292024053 0 0 0
3253 1 7 -1.0 172.4335179321 177.9939398142 129.2581217925 0 0 0
3254 1 4 0.29 173.0640583372 177.3028611422 129.611570583 0 0 0
3255 1 7 -1.0 184.6393827447 189.1163866282 126.0133702446 0 0 0
3256 1 4 0.29 184.8474412767 188.4896438868 126.7643195778 0 0 0
3257 1 7 -1.0 187.7953378945 175.603000759 123.7928958482 0 0 0
3258 1 4 0.29 188.5021145666 175.0540860308 123.3466131637 0 0 0
3259 1 7 -1.0 180.7388863898 175.6093917454 131.2435549606 0 0 0
3260 1 4 0.29 180.3753850796 176.0709629916 130.4343627067 0 0 0
3261 1 7 -1.0 174.4759143989 176.0275042835 125.5696005796 0 0 0
3262 1 4 0.29 174.9118330908 175.7404779794 124.7166522228 0 0 0
3263 1 7 -1.0 196.9154018958 176.45953497 136.4973916242 0 0 0
3264 1 4 0.29 196.9972957707 175.5916390052 136.0073528368 0 0 0
3265 1 7 -1.0 171.8209404323 180.7262995697 133.5457764006 0 0 0
3266 1 4 0.29 172.6936264572 180.2448452545 133.6264886714 0 0 0
3267 1 7 -1.0 190.0018049916 174.4137091849 131.4573094362 0 0 0
3268 1 4 0.29 190.1170787534 175.204629268 130.8562543203 0 0 0
3269 1 7 -1.0 187.2680488344 177.865267953 122.5615163313 0 0 0
3270 1 4 0.29 186.9452823014 177.836153459 121.6154384313 0 0 0
3271 1 7 -1.0 186.3921096849 179.7683617065 135.2636469126 0 0 0
3272 1 4 0.29 187.2350932681 179.7395312564 134.7263042303 0 0 0
3273 1 7 -1.0 194.9725793288 174.6386719092 131.140668989 0 0 0
3274 1 4 0.29 194.5843259838 173.7785871502 131.4715006047 0 0 0
3275 1 7 -1.0 176.311949616 179.1492881489 124.5643928107 0 0 0
3276 1 4 0.29 176.4020470225 179.1238662249 123.5687936456 0 0 0
3277 1 7 -1.0 178.2437398475 182.0668444906 135.6036436579 0 0 0
3278 1 4 0.29 178.8278878675 182.3050152536 136.3795753607 0 0 0
3279 1 7 -1.0 179.0915323975 176.5755668802 128.9998720907 0 0 0
3280 1 4 0.29 178.4413318049 176.9215322819 129.6763177893 0 0 0
3281 1 7 -1.0 191.7392563904 178.6679758556 134.8317032213 0 0 0
3282 1 4 0.29 190.8996673719 178.3115008316 134.4217854062 0 0 0
3283 1 7 -1.0 171.5389086764 167.5838749605 123.7263747458 0 0 0
3284 1 4 0.29 171.8295682844 167.4854537686 122.7746795082 0 0 0
3285 1 7 -1.0 191.2224339049 176.6079478783 128.8338649842 0 0 0
3286 1 4 0.29 191.5128106325 177.3930450626 129.3809640948 0 0 0
3287 1 7 -1.0 199.7162007071 173.1454534223 121.8834445614 0 0 0
3288 1 4 0.29 199.1722217035 173.7976180877 121.3554148334 0 0 0
3289 1 7 -1.0 200.2156260481 176.5389252243 133.8093477906 0 0 0
3290 1 4 0.29 200.5919984164 176.4160762619 132.8910609288 0 0 0
3291 1 7 -1.0 187.5520607531 170.8863107106 132.5704292155 0 0 0
3292 1 4 0.29 187.0021412612 170.8681319046 133.405490787 0 0 0
3293 1 7 -1.0 166.8371535968 174.4435337885 130.5328139382 0 0 0
3294 1 4 0.29 167.6596283513 173.9434746015 130.2612600159 0 0 0
3295 1 7 -1.0 185.820832723 166.0145327235 121.9541047546 0 0 0
3296 1 4 0.29 186.60950327 166.0635302865 121.3413714896 0 0 0
3297 1 7 -1.0 195.7677561249 174.1603420762 134.8940852329 0 0 0
3298 1 4 0.29 196.6920678223 173.8288629105 134.7050174775 0 0 0
3299 1 7 -1.0 185.2986355101 172.5905737734 129.2532435783 0 0 0
3300 1 4 0.29 186.2854637752 172.7306073884 129.1713487101 0 0 0
3301 1 7 -1.0 193.5434675628 175.3443788392 136.0822999455 0 0 0
3302 1 4 0.29 194.3769746528 175.7227252391 135.6796255393 0 0 0
3303 1 7 -1.0 188.9203532336 171.7375901105 126.1512906634 0 0 0
3304 1 4 0.29 188.5705716227 172.4546587942 126.7539718507 0 0 0
3305 1 7 -1.0 181.143688238 172.6808997158 138.5506763167 0 0 0
3306 1 4 0.29 181.4657475701 172.0000466221 137.8928565268 0 0 0
3307 1 7 -1.0 174.4057600604 173.2258378301 128.5935020677 0 0 0
3308 1 4 0.29 173.8037905755 173.6615610865 129.2627043573 0 0 0
3309 1 7 -1.0 197.0460926392 170.8410057175 130.9363752924 0 0 0
3310 1 4 0.29 196.8644834243 171.6978239723 130.4540233881 0 0 0
3311 1 7 -1.0 195.5748316941 171.5694361549 125.3032205208 0 0 0
3312 1 4 0.29 195.0937935789 171.8902636765 124.4873761567 0 0 0
3313 1 7 -1.0 184.5109550444 173.0724541544 124.2923954145 0 0 0
3314 1 4 0.29 184.9000570306 172.8261881419 123.4047082598 0 0 0
3315 1 7 -1.0 177.0352747913 173.346130398 123.8730168203 0 0 0
3316 1 4 0.29 177.1180173074 173.8175011568 122.995086094 0 0 0
3317 1 7 -1.0 177.8202678931 170.7042386067 125.5505311969 0 0 0
3318 1 4 0.29 177.8905636718 169.8619065879 125.0159971833 0 0 0
3319 1 7 -1.0 165.6004005009 175.1205522902 133.6088975355 0 0 0
3320 1 4 0.29 164.8158317196 174.8404850602 134.161909633 0 0 0
3321 1 7 -1.0 173.1107336027 169.5487482501 133.7503657465 0 0 0
3322 1 4 0.29 172.7452521297 169.2421229207 134.6293312455 0 0 0
3323 1 7 -1.0 198.1210381481 173.6544599904 133.3646911775 0 0 0
3324 1 4 0.29 198.5737882236 174.2181449985 134.0556236939 0 0 0
3325 1 7 -1.0 180.801685838 175.7474370535 137.5185644575 0 0 0
3326 1 4 0.29 180.8712744157 176.3256082976 138.3314523283 0 0 0
3327 1 7 -1.0 198.142395618 172.7638405181 137.4680084198 0 0 0
3328 1 4 0.29 198.9249842365 173.0502987346 136.9152919716 0 0 0
3329 1 7 -1.0 172.2964623797 174.2128901873 130.4213541356 0 0 0
3330 1 4 0.29 172.9360549575 174.9640441323 130.2580078731 0 0 0
3331 1 7 -1.0 167.0333311522 169.9554990344 126.2529940377 0 0 0
3332 1 4 0.29 167.0259762619 170.7775219184 125.6835734016 0 0 0
3333 1 7 -1.0 192.5966668739 172.9632392965 137.6697890969 0 0 0
3334 1 4 0.29 193.4011787231 173.136932107 138.237879311 0 0 0
3335 1 7 -1.0 195.5128808872 172.6205403989 129.3883553284 0 0 0
3336 1 4 0.29 195.3899693546 173.3109089613 130.1013137209 0 0 0
3337 1 7 -1.0 200.9863336899 171.0987755057 124.4320897294 0 0 0
3338 1 4 0.29 201.4400738468 171.8892695231 124.8434857913 0 0 0
3339 1 7 -1.0 188.9569862451 169.0361911339 128.5878847302 0 0 0
3340 1 4 0.29 188.1038189675 168.6666500931 128.2199491218 0 0 0
3341 1 7 -1.0 177.3232470355 173.9346692423 127.2707669036 0 0 0
3342 1 4 0.29 176.374607624 173.846189585 127.5745466044 0 0 0
3343 1 7 -1.0 179.2853054695 170.7988252067 138.6662752101 0 0 0
3344 1 4 0.29 178.6916809563 170.0012300933 138.7735959219 0 0 0
3345 1 7 -1.0 201.5604394557 170.7185828208 134.662443972 0 0 0
3346 1 4 0.29 202.0824952285 170.0570447086 134.124066517 0 0 0
3347 1 7 -1.0 187.2536219342 175.4581383986 132.047573351 0 0 0
3348 1 4 0.29 188.158273444 175.8032516688 132.2979883452 0 0 0
3349 1 7 -1.0 190.2060446383 171.471156985 138.070689607 0 0 0
3350 1 4 0.29 189.2892292714 171.3532787898 138.4523729099 0 0 0
3351 1 7 -1.0 187.9725624633 174.4688136906 134.5526102408 0 0 0
3352 1 4 0.29 187.4578615808 174.911780065 133.8185129202 0 0 0
3353 1 7 -1.0 197.2728212775 173.3836241853 127.563903228 0 0 0
3354 1 4 0.29 197.0472241608 173.19331481 128.5192940824 0 0 0
3355 1 7 -1.0 200.6993515271 172.9656536692 135.8145894647 0 0 0
3356 1 4 0.29 200.9566312482 173.5026385559 135.011162373 0 0 0
3357 1 7 -1.0 181.5380235115 166.5113254063 122.5063777287 0 0 0
3358 1 4 0.29 180.9226172077 166.0356939898 121.8776793992 0 0 0
3359 1 7 -1.0 200.5547996442 170.6159009713 137.2740624502 0 0 0
3360 1 4 0.29 200.2125143637 169.7269857621 137.5785812743 0 0 0
3361 1 7 -1.0 190.7662892647 167.5340252659 126.3857405931 0 0 0
3362 1 4 0.29 191.1276689719 167.0951775272 125.563096294 0 0 0
3363 1 7 -1.0 195.8411635879 168.4401251277 123.9614159741 0 0 0
3364 1 4 0.29 195.9753903364 167.5500737431 124.3972031068 0 0 0
3365 1 7 -1.0 196.8258702501 170.478139707 127.9581516279 0 0 0
3366 1 4 0.29 197.7105786919 170.9053416481 128.1442628898 0 0 0
3367 1 7 -1.0 185.4908527399 173.2971328349 132.4842474318 0 0 0
3368 1 4 0.29 185.5366793642 173.076856834 131.5099350194 0 0 0
3369 1 7 -1.0 184.5139252886 167.2275419585 129.7094305158 0 0 0
3370 1 4 0.29 184.9877499537 166.4366218754 130.0965833314 0 0 0
3371 1 7 -1.0 182.3682774769 171.2552836637 136.4728527286 0 0 0
3372 1 4 0.29 181.4059183661 171.0111479799 136.3544451664 0 0 0
3373 1 7 -1.0 165.1200695867 169.5055735858 131.0020094467 0 0 0
3374 1 4 0.29 164.7226226288 169.5047214543 131.9195571852 0 0 0
3375 1 7 -1.0 181.6559846371 170.156318032 130.7826376337 0 0 0
3376 1 4 0.29 181.5648971492 169.1613124471 130.8255067885 0 0 0
3377 1 7 -1.0 192.9183018853 169.2898422864 129.9756627498 0 0 0
3378 1 4 0.29 192.8191523061 168.3300581382 130.2381993671 0 0 0
3379 1 7 -1.0 177.0146245223 165.9034715805 127.5306426768 0 0 0
3380 1 4 0.29 177.5861843646 166.3494204153 128.2193578231 0 0 0
3381 1 7 -1.0 196.6152657945 171.9980583152 139.8568551175 0 0 0
3382 1 4 0.29 196.0428573111 172.7013508725 140.2785989064 0 0 0
3383 1 7 -1.0 169.072191614 167.2522537729 130.1097397272 0 0 0
3384 1 4 0.29 169.9031527804 167.0498725341 130.6281608515 0 0 0
3385 1 7 -1.0 200.5376853802 167.6080186872 127.7402580616 0 0 0
3386 1 4 0.29 199.5867829254 167.3219865365 127.8592569224 0 0 0
3387 1 7 -1.0 188.5842913219 167.9573926151 131.7001853721 0 0 0
3388 1 4 0.29 187.595482894 167.8231818989 131.6348468671 0 0 0
3389 1 7 -1.0 183.5505760964 171.4279823207 139.4358504519 0 0 0
3390 1 4 0.29 184.5382530028 171.3761443192 139.5836751238 0 0 0
3391 1 7 -1.0 194.851647959 169.5067097612 131.8354449468 0 0 0
3392 1 4 0.29 195.6738398331 168.9389061174 131.7955322854 0 0 0
3393 1 7 -1.0 177.5206975527 168.3848786001 132.2511279242 0 0 0
3394 1 4 0.29 177.028627102 167.5563227077 132.518394931 0 0 0
3395 1 7 -1.0 185.130463114 168.139464719 137.7175364659 0 0 0
3396 1 4 0.29 185.6417694317 168.2456971166 138.570336998 0 0 0
3397 1 7 -1.0 176.1054469262 172.238501429 139.9023851164 0 0 0
3398 1 4 0.29 177.0024606652 172.6147175001 139.6704482062 0 0 0
3399 1 7 -1.0 171.0020016828 169.2799007519 131.9575481258 0 0 0
3400 1 4 0.29 171.6976045791 169.4173779723 132.6628196354 0 0 0
3401 1 7 -1.0 193.6861807231 166.502662069 130.48920566 0 0 0
3402 1 4 0.29 193.1100947945 165.6986759691 130.3419722868 0 0 0
3403 1 7 -1.0 162.6270446474 165.4603631842 125.2094996788 0 0 0
3404 1 4 0.29 162.6457147536 165.9713580592 124.3500470365 0 0 0
3405 1 7 -1.0 194.2585892066 168.172271783 140.3755718911 0 0 0
3406 1 4 0.29 193.7788240532 167.4953953032 140.9339056768 0 0 0
3407 1 7 -1.0 188.7323792098 163.4876786889 129.9344196664 0 0 0
3408 1 4 0.29 188.2760931293 164.3724752624 129.8401075257 0 0 0
3409 1 7 -1.0 171.4993054208 167.6493470665 135.1836737651 0 0 0
3410 1 4 0.29 171.4554589593 167.3789373272 136.1454210804 0 0 0
3411 1 7 -1.0 203.5046764247 164.0699685687 127.4106090432 0 0 0
3412 1 4 0.29 204.1459662849 163.6795503054 126.7501284093 0 0 0
3413 1 7 -1.0 172.2265909217 163.0854726061 128.0489159765 0 0 0
3414 1 4 0.29 171.6415942605 163.8944294733 127.9905252311 0 0 0
3415 1 7 -1.0 167.2128187641 165.5048160457 127.1635940165 0 0 0
3416 1 4 0.29 167.3360131771 165.4119337088 128.1516541234 0 0 0
3417 1 7 -1.0 171.7290043032 161.7856879768 122.4757780216 0 0 0
3418 1 4 0.29 172.1099027579 161.6990546045 121.5552737898 0 0 0
3419 1 7 -1.0 178.6908323151 161.4018027219 121.7747934276 0 0 0
3420 1 4 0.29 178.2004591468 161.9446105074 121.0928782161 0 0 0
3421 1 7 -1.0 180.7001317754 165.9868384487 136.7211981774 0 0 0
3422 1 4 0.29 181.6237362718 166.3589358841 136.6286599328 0 0 0
3423 1 7 -1.0 189.2356234362 161.7497564306 124.3055518103 0 0 0
3424 1 4 0.29 189.7480612754 162.5412446014 123.9725028245 0 0 0
3425 1 7 -1.0 192.0877650395 163.7183222901 127.9837252962 0 0 0
3426 1 4 0.29 192.482100313 164.6372041248 127.9971773413 0 0 0
3427 1 7 -1.0 195.8997198301 166.9035899546 132.1917024061 0 0 0
3428 1 4 0.29 196.2927821419 167.0950355053 131.2923371023 0 0 0
3429 1 7 -1.0 169.8021644786 169.6625078095 136.9600828472 0 0 0
3430 1 4 0.29 170.731426583 169.3916720044 136.7086330803 0 0 0
3431 1 7 -1.0 197.2738113589 160.7120022472 121.9823392669 0 0 0
3432 1 4 0.29 196.8132820724 161.2462887174 121.2735199652 0 0 0
3433 1 7 -1.0 194.313750884 166.3319517189 134.6926002051 0 0 0
3434 1 4 0.29 194.0489748324 167.1663305101 135.1761347068 0 0 0
3435 1 7 -1.0 182.725272538 162.5699330296 124.5265496947 0 0 0
3436 1 4 0.29 181.9047779463 163.1172855166 124.3615773609 0 0 0
3437 1 7 -1.0 185.5689277295 165.2027354179 134.3152038178 0 0 0
3438 1 4 0.29 185.9776899032 164.3829848846 134.7162521526 0 0 0
3439 1 7 -1.0 189.2294000674 166.7489280816 137.5892246507 0 0 0
3440 1 4 0.29 188.8677374798 167.6727806836 137.7139886738 0 0 0
3441 1 7 -1.0 200.4167540104 167.7273171016 134.738130204 0 0 0
3442 1 4 0.29 200.211241402 168.6916459514 134.5713839741 0 0 0
3443 1 7 -1.0 185.6389406277 165.0104377356 131.1764425596 0 0 0
3444 1 4 0.29 186.5679198517 164.8108969353 131.4883526173 0 0 0
3445 1 7 -1.0 174.7358814838 165.3262944899 135.4048194742 0 0 0
3446 1 4 0.29 175.018903321 164.9397108185 134.5270365726 0 0 0
3447 1 7 -1.0 182.7778882918 165.837147343 134.6343572844 0 0 0
3448 1 4 0.29 181.7996878788 165.7361697565 134.8160338061 0 0 0
3449 1 7 -1.0 189.5267073647 161.8390882195 127.5709988122 0 0 0
3450 1 4 0.29 188.9636339344 162.654720117 127.4379566075 0 0 0
3451 1 7 -1.0 191.8324654812 165.7637220094 133.0947633267 0 0 0
3452 1 4 0.29 192.1541004926 165.1082908398 133.7781567848 0 0 0
3453 1 7 -1.0 183.2255465202 165.2755926638 137.3668963442 0 0 0
3454 1 4 0.29 182.3252796565 165.3186253061 136.9334744062 0 0 0
3455 1 7 -1.0 182.4057591295 165.7617337025 131.0364525953 0 0 0
3456 1 4 0.29 183.186226145 165.982577791 130.451806018 0 0 0
3457 1 7 -1.0 191.6154962166 168.4097324364 132.3325793184 0 0 0
3458 1 4 0.29 191.424127628 169.2449633591 131.8169668629 0 0 0
3459 1 7 -1.0 170.2549145541 166.3393368589 132.2527539956 0 0 0
3460 1 4 0.29 170.540482315 165.5002713442 131.7896192986 0 0 0
3461 1 7 -1.0 189.0811707394 163.2612957454 134.0689279144 0 0 0
3462 1 4 0.29 188.6120136008 163.9431429925 134.6300703689 0 0 0
3463 1 7 -1.0 198.1590855615 166.710156097 128.8133173548 0 0 0
3464 1 4 0.29 198.9070213313 166.3775407559 129.3877640297 0 0 0
3465 1 7 -1.0 172.7151253674 169.3810203603 139.4021464267 0 0 0
3466 1 4 0.29 172.6216333962 169.4758910041 138.4109820017 0 0 0
3467 1 7 -1.0 197.4095939495 161.8636580119 124.7784429356 0 0 0
3468 1 4 0.29 197.6175110413 161.7731900477 125.752311874 0 0 0
3469 1 7 -1.0 180.507490225 167.6053202707 131.5715779075 0 0 0
3470 1 4 0.29 181.2866842787 167.0767146774 131.2351289543 0 0 0
3471 1 7 -1.0 175.8829614939 160.5581925058 126.8575969457 0 0 0
3472 1 4 0.29 176.5837976776 161.1812426772 126.5105046161 0 0 0
3473 1 7 -1.0 171.4005801622 163.8999683282 130.8107243213 0 0 0
3474 1 4 0.29 172.0125919013 163.7987066979 130.0263666123 0 0 0
3475 1 7 -1.0 174.75455159 163.1299254677 125.9857270309 0 0 0
3476 1 4 0.29 174.1484803393 163.4714881898 125.2672991256 0 0 0
3477 1 7 -1.0 179.7360753822 163.4230587145 123.8759733138 0 0 0
3478 1 4 0.29 180.2949056066 164.0013719805 123.2815703081 0 0 0
3479 1 7 -1.0 184.2686679844 165.8743570865 139.938158687 0 0 0
3480 1 4 0.29 184.5914345174 166.790114439 139.6988305432 0 0 0
3481 1 7 -1.0 186.4103554705 165.6887344346 137.2598712817 0 0 0
3482 1 4 0.29 186.7867278388 166.4295207793 137.8162833467 0 0 0
3483 1 7 -1.0 191.9637219854 166.1343992255 139.5304582419 0 0 0
3484 1 4 0.29 192.7265089761 166.433639415 140.1038701442 0 0 0
3485 1 7 -1.0 180.8268621933 159.7455430687 136.9136659002 0 0 0
3486 1 4 0.29 179.8809101455 159.5296697474 136.671824737 0 0 0
3487 1 7 -1.0 194.5351047947 160.4878916545 138.391469145 0 0 0
3488 1 4 0.29 194.9829044633 160.3230042031 139.2702868194 0 0 0
3489 1 7 -1.0 197.3937526472 161.2552360985 134.2908127469 0 0 0
3490 1 4 0.29 197.9213245877 162.0644770095 134.5490624487 0 0 0
3491 1 7 -1.0 166.4647415541 158.2278968112 134.7545387426 0 0 0
3492 1 4 0.29 166.4805828563 158.4243131292 133.7741655186 0 0 0
3493 1 7 -1.0 178.3601451309 158.7580646457 135.6117740149 0 0 0
3494 1 4 0.29 177.7498306743 159.5234207828 135.4077759677 0 0 0
3495 1 7 -1.0 187.1133132572 156.442397209 132.9898078096 0 0 0
3496 1 4 0.29 186.4632541048 155.687692716 133.0785026127 0 0 0
3497 1 7 -1.0 186.2955060293 163.2544786932 136.2172638709 0 0 0
3498 1 4 0.29 185.6024490565 162.6078528827 135.898701703 0 0 0
3499 1 7 -1.0 192.1521203299 159.2396609828 132.075512214 0 0 0
3500 1 4 0.29 191.9019126187 158.2888242157 132.2577800344 0 0 0
3501 1 7 -1.0 172.6855643659 159.5788093323 135.294985743 0 0 0
3502 1 4 0.29 171.7693147598 159.2707637837 135.5508702501 0 0 0
3503 1 7 -1.0 189.8614963147 158.2868359088 137.2680016387 0 0 0
3504 1 4 0.29 189.5087444595 158.2533187352 138.2031405131 0 0 0
3505 1 7 -1.0 168.1917263782 159.5964200507 131.8104625773 0 0 0
3506 1 4 0.29 167.2607669914 159.3639301645 131.5291522267 0 0 0
3507 1 7 -1.0 190.9447867952 154.8470649602 133.6690621769 0 0 0
3508 1 4 0.29 190.8606298771 155.842212567 133.7212442861 0 0 0
3509 1 7 -1.0 179.7331051381 156.6488970834 132.6957845372 0 0 0
3510 1 4 0.29 179.8099071659 156.64051779 133.6928619491 0 0 0
3511 1 7 -1.0 198.5196166275 156.5757557937 133.8975991197 0 0 0
3512 1 4 0.29 198.0281119376 156.6832663885 134.7617821515 0 0 0
3513 1 7 -1.0 195.4748334738 159.7838889876 141.080695576 0 0 0
3514 1 4 0.29 196.4261602491 159.6255345446 140.8163850627 0 0 0
3515 1 7 -1.0 166.1828512384 162.5420967329 135.7888679718 0 0 0
3516 1 4 0.29 167.0599219095 162.8708774821 136.1390646195 0 0 0
3517 1 7 -1.0 175.2763244824 153.4965785048 134.0516324278 0 0 0
3518 1 4 0.29 174.616364516 153.8039139438 133.3661694242 0 0 0
3519 1 7 -1.0 174.4020826153 154.9186440089 121.8744272564 0 0 0
3520 1 4 0.29 174.580014385 153.9362783751 121.9325223525 0 0 0
3521 1 7 -1.0 174.4620532594 157.1783548083 130.7295685765 0 0 0
3522 1 4 0.29 175.1044746412 156.4138508027 130.6764995193 0 0 0
3523 1 7 -1.0 198.9070213313 154.12729786 121.9580960207 0 0 0
3524 1 4 0.29 198.6669973144 154.0898040726 120.9880705238 0 0 0
3525 1 7 -1.0 194.3495352542 156.917034472 134.587201214 0 0 0
3526 1 4 0.29 193.7407766398 157.1985219212 135.3288375929 0 0 0
3527 1 7 -1.0 169.3417766324 158.6819408955 135.2547774323 0 0 0
3528 1 4 0.29 168.3812562442 158.7255416255 134.9798235426 0 0 0
3529 1 7 -1.0 197.3182235812 159.3149326014 137.3704441363 0 0 0
3530 1 4 0.29 197.7132660557 158.6258422364 136.7627369102 0 0 0
3531 1 7 -1.0 184.2747499129 159.2075640285 137.4391826087 0 0 0
3532 1 4 0.29 183.6693858632 159.7020843606 136.8155103181 0 0 0
3533 1 7 -1.0 188.5247449984 158.5250066718 139.5962402209 0 0 0
3534 1 4 0.29 189.1711267056 158.1287655097 140.2482948486 0 0 0
3535 1 7 -1.0 183.590179352 154.7793205035 138.9233423145 0 0 0
3536 1 4 0.29 183.8378411396 154.6806152678 139.8870113505 0 0 0
3537 1 7 -1.0 171.8558761613 154.6906988242 121.220007434 0 0 0
3538 1 4 0.29 172.3178198497 154.1495953018 120.5172489438 0 0 0
3539 1 7 -1.0 170.3201184857 161.6861306096 136.1483775738 0 0 0
3540 1 4 0.29 170.0585955586 160.7624200295 135.8683976453 0 0 0
3541 1 7 -1.0 174.5491804217 157.0346286233 134.6102618628 0 0 0
3542 1 4 0.29 173.9042131164 157.6030003548 135.1209961042 0 0 0
3543 1 7 -1.0 186.2451533186 158.168247604 135.9452664747 0 0 0
3544 1 4 0.29 185.4895797781 158.6220076445 136.417714126 0 0 0
3545 1 7 -1.0 193.2146191012 152.4708961848 135.4377843761 0 0 0
3546 1 4 0.29 192.7659707915 152.0382974107 136.2197768903 0 0 0
3547 1 7 -1.0 186.0462883995 154.7222276909 127.7170495881 0 0 0
3548 1 4 0.29 186.9004457584 154.2686096723 127.9713080237 0 0 0
3549 1 7 -1.0 200.4089747995 160.9498889664 135.3449504821 0 0 0
3550 1 4 0.29 199.4173375676 160.9603985886 135.2158995436 0 0 0
3551 1 7 -1.0 188.8702834034 152.1573117813 121.7026549877 0 0 0
3552 1 4 0.29 189.0715528059 151.8279629444 120.7802290351 0 0 0
3553 1 7 -1.0 173.4996941486 152.6345054389 125.8906757669 0 0 0
3554 1 4 0.29 173.2422729873 151.7112209246 126.175829559 0 0 0
3555 1 7 -1.0 184.0468897531 155.0937570386 133.1433976437 0 0 0
3556 1 4 0.29 183.7272349044 155.5198228043 133.9896938903 0 0 0
3557 1 7 -1.0 197.8097282711 158.8688417447 139.8002382681 0 0 0
3558 1 4 0.29 198.2225922106 158.1327421235 140.3363983531 0 0 0
3559 1 7 -1.0 198.3954321332 150.3796233848 134.5503928707 0 0 0
3560 1 4 0.29 199.2336067497 150.0204499443 134.1401794062 0 0 0
3561 1 7 -1.0 180.1915128215 155.6710761511 135.5465833346 0 0 0
3562 1 4 0.29 181.1677330718 155.8193470376 135.7043122595 0 0 0
3563 1 7 -1.0 175.733459204 157.9475455373 137.6097722801 0 0 0
3564 1 4 0.29 176.4625834275 158.1655491875 136.9609697952 0 0 0
3565 1 7 -1.0 190.3128319882 159.5234207828 144.5615231249 0 0 0
3566 1 4 0.29 190.8150861332 158.8953998441 143.9669722946 0 0 0
3567 1 7 -1.0 196.0386141051 154.1169302597 130.1362003435 0 0 0
3568 1 4 0.29 196.0214998411 153.388925888 130.8215155224 0 0 0
3569 1 7 -1.0 162.7291644707 157.4837019404 141.5269782604 0 0 0
3570 1 4 0.29 161.8191382334 157.7643372581 141.222163787 0 0 0
3571 1 7 -1.0 175.6381285102 153.3673385559 124.0391717515 0 0 0
3572 1 4 0.29 174.7015115155 153.0293263818 124.1309708728 0 0 0
3573 1 7 -1.0 196.4444060347 152.9223838746 133.2292837781 0 0 0
3574 1 4 0.29 195.8463968753 152.1209541693 133.2245533886 0 0 0
3575 1 7 -1.0 174.7620479205 157.2257901302 141.2684329093 0 0 0
3576 1 4 0.29 175.2362969062 156.8383543273 140.4778665641 0 0 0
3577 1 7 -1.0 193.0059948084 157.7849304368 136.7989539548 0 0 0
3578 1 4 0.29 192.1188818832 157.3303182647 136.718685158 0 0 0
3579 1 7 -1.0 183.0710938234 156.144151173 135.6465128128 0 0 0
3580 1 4 0.29 182.532206667 156.9594990266 135.4348278826 0 0 0
3581 1 7 -1.0 189.960080133 157.5642283701 133.2276577067 0 0 0
3582 1 4 0.29 189.4346297955 156.7762907474 132.906730344 0 0 0
3583 1 7 -1.0 190.9346031009 155.7318615337 137.3120533909 0 0 0
3584 1 4 0.29 190.5573820914 156.6408018339 137.4889995232 0 0 0
3585 1 7 -1.0 199.3330392093 151.6118055792 122.8754959344 0 0 0
3586 1 4 0.29 199.4976756004 150.8240099784 122.2821277015 0 0 0
3587 1 7 -1.0 189.0943246778 149.8017361846 128.3633390536 0 0 0
3588 1 4 0.29 188.1777921914 149.5922538498 128.7040749223 0 0 0
3589 1 7 -1.0 189.6162390104 149.4624458131 125.3023335728 0 0 0
3590 1 4 0.29 189.1586799682 150.1214275308 124.705269723 0 0 0
3591 1 7 -1.0 165.5260029565 151.5410786621 135.1316394806 0 0 0
3592 1 4 0.29 164.7820275122 150.9460068093 135.435567006 0 0 0
3593 1 7 -1.0 171.5868569037 152.7718406374 134.0089110976 0 0 0
3594 1 4 0.29 172.3855697048 153.1818579259 133.5683935754 0 0 0
3595 1 7 -1.0 197.7373108895 155.5777677484 138.6027106012 0 0 0
3596 1 4 0.29 198.3423920588 156.284184788 138.9697592615 0 0 0
3597 1 7 -1.0 190.5231535634 158.1770529631 141.7410283853 0 0 0
3598 1 4 0.29 190.2739359336 158.191823243 142.7094278109 0 0 0
3599 1 7 -1.0 196.3627950401 156.2184286381 136.3522277964 0 0 0
3600 1 4 0.29 195.7562994688 156.4139928246 135.5816177818 0 0 0
3601 1 7 -1.0 200.4006298278 155.4569070929 137.8309179892 0 0 0
3602 1 4 0.29 199.5829640401 155.2391874866 138.3639737561 0 0 0
3603 1 7 -1.0 168.803596677 150.926549806 122.1521898149 0 0 0
3604 1 4 0.29 169.5955203486 150.7288552908 121.5743431725 0 0 0
3605 1 7 -1.0 195.6093431026 147.5229944476 121.5573433352 0 0 0
3606 1 4 0.29 194.9614055531 147.544155714 120.7958984503 0 0 0
3607 1 7 -1.0 173.5944590816 148.984400024 121.4362749289 0 0 0
3608 1 4 0.29 173.4202047571 149.6178177957 120.6823691023 0 0 0
3609 1 7 -1.0 198.1152390999 154.0172308705 140.9637662606 0 0 0
3610 1 4 0.29 198.2211778086 154.5188522987 140.1052005662 0 0 0
3611 1 7 -1.0 177.833704712 152.1168355335 120.5001012819 0 0 0
3612 1 4 0.29 177.6946689969 151.7937356612 119.5639276348 0 0 0
3613 1 7 -1.0 173.5349127581 153.505383864 131.9364091977 0 0 0
3614 1 4 0.29 173.3045066747 152.5995680461 131.5805952125 0 0 0
3615 1 7 -1.0 200.1152035071 158.111864901 141.9272874719 0 0 0
3616 1 4 0.29 199.81803765 158.5748563664 141.0922259004 0 0 0
3617 1 7 -1.0 183.1288014244 151.2324650258 137.9904208102 0 0 0
3618 1 4 0.29 183.8838092042 150.5794482289 137.9323257142 0 0 0
3619 1 7 -1.0 172.4779301544 153.019810913 138.5552588815 0 0 0
3620 1 4 0.29 171.5804920948 152.670721029 138.285183206 0 0 0
3621 1 7 -1.0 185.1632772401 161.2350689856 135.0302317557 0 0 0
3622 1 4 0.29 184.8393791854 160.5499552343 135.6827298574 0 0 0
3623 1 7 -1.0 177.8313002286 156.393257624 140.467518837 0 0 0
3624 1 4 0.29 176.9209911109 156.6893733312 140.1783737788 0 0 0
3625 1 7 -1.0 178.4435948481 153.1683658433 133.057659334 0 0 0
3626 1 4 0.29 178.3112068222 153.1491928839 134.0486759343 0 0 0
3627 1 7 -1.0 181.4960157726 150.0894725983 139.7510126524 0 0 0
3628 1 4 0.29 182.0187787463 150.5858392154 139.0578627659 0 0 0
3629 1 7 -1.0 188.5206432326 151.6491573447 124.2470132402 0 0 0
3630 1 4 0.29 188.6080532753 150.9799500487 124.9849540023 0 0 0
3631 1 7 -1.0 188.2528969368 151.5988815843 130.0964355068 0 0 0
3632 1 4 0.29 188.7384611383 151.0536594262 129.4130420486 0 0 0
3633 1 7 -1.0 181.9363191106 153.8220927498 142.4288565836 0 0 0
3634 1 4 0.29 181.0697150142 153.8750669267 142.9251040072 0 0 0
3635 1 7 -1.0 189.1354837756 150.1751118172 137.1398376482 0 0 0
3636 1 4 0.29 188.630683707 149.3322117107 136.9531350876 0 0 0
3637 1 7 -1.0 194.3974834815 151.1471098508 132.4600041856 0 0 0
3638 1 4 0.29 193.4371045335 150.979381961 132.6821846674 0 0 0
3639 1 7 -1.0 180.7241766092 145.2033788015 132.2132848082 0 0 0
3640 1 4 0.29 181.5412766361 145.7326518979 132.4416739263 0 0 0
3641 1 7 -1.0 174.1984087294 151.9313549035 128.8811688792 0 0 0
3642 1 4 0.29 173.2059228563 152.0419899807 128.8314997894 0 0 0
3643 1 7 -1.0 192.1127999547 146.7805464465 122.5677249676 0 0 0
3644 1 4 0.29 191.8590562385 145.9822980322 122.0213649803 0 0 0
3645 1 7 -1.0 168.1941308615 155.4289287743 140.9587402217 0 0 0
3646 1 4 0.29 168.8065669212 154.6412751954 141.0257047981 0 0 0
3647 1 7 -1.0 174.0921871403 155.2538157446 138.6333103083 0 0 0
3648 1 4 0.29 174.385534112 155.956824258 139.2810780205 0 0 0
3649 1 7 -1.0 201.5652484225 149.4347515384 124.6672787824 0 0 0
3650 1 4 0.29 201.0625699569 148.6172733559 124.9482934836 0 0 0
3651 1 7 -1.0 192.1142143567 152.0648555101 138.154506196 0 0 0
3652 1 4 0.29 193.0030245642 151.6163502807 138.249113986 0 0 0
3653 1 7 -1.0 197.0100253886 148.9859622651 138.1113413918 0 0 0
3654 1 4 0.29 197.7863906383 149.4956789429 138.4819378442 0 0 0
3655 1 7 -1.0 195.0010088087 156.3438339952 143.0786938412 0 0 0
3656 1 4 0.29 194.853769562 156.7522890426 143.9795373917 0 0 0
3657 1 7 -1.0 171.6922298516 150.795747616 124.901728712 0 0 0
3658 1 4 0.29 172.4069271748 151.4814294549 125.0396491309 0 0 0
3659 1 7 -1.0 194.4817818399 150.3488046277 137.7172408166 0 0 0
3660 1 4 0.29 193.8386532571 150.7767166784 137.0820382015 0 0 0
3661 1 7 -1.0 178.39508086 149.0730217033 133.2383010831 0 0 0
3662 1 4 0.29 177.4146174038 149.2474246234 133.1476845592 0 0 0
3663 1 7 -1.0 201.0025993127 149.3194297378 133.3890822484 0 0 0
3664 1 4 0.29 201.0730365316 149.6834319236 134.3178646618 0 0 0
3665 1 7 -1.0 167.7915920565 153.2484662073 133.122554365 0 0 0
3666 1 4 0.29 167.2891964713 154.0312910408 132.7555057047 0 0 0
3667 1 7 -1.0 165.8820079362 148.1295700761 134.0624236288 0 0 0
3668 1 4 0.29 165.5927627302 149.0521444807 133.8071304205 0 0 0
3669 1 7 -1.0 196.7094649667 147.7063447488 124.9179894259 0 0 0
3670 1 4 0.29 196.0011324525 148.1537138028 124.3717772633 0 0 0
3671 1 7 -1.0 182.1658765528 150.024710602 134.5611840718 0 0 0
3672 1 4 0.29 181.7003968594 149.1894796792 134.2684912214 0 0 0
3673 1 7 -1.0 173.1301109099 154.5397295212 141.5566910195 0 0 0
3674 1 4 0.29 173.1289793883 155.4532145229 141.1498775225 0 0 0
3675 1 7 -1.0 166.9320599701 152.2121322431 138.5097288826 0 0 0
3676 1 4 0.29 167.8961163632 151.9620316387 138.6004932311 0 0 0
3677 1 7 -1.0 169.9034356608 148.7026285309 137.7623273415 0 0 0
3678 1 4 0.29 169.7014590573 149.451794169 138.3930952164 0 0 0
3679 1 7 -1.0 178.2406281632 154.5669977302 138.3027743419 0 0 0
3680 1 4 0.29 178.3066807359 155.0208997926 139.1913484446 0 0 0
3681 1 7 -1.0 191.7194547626 151.2943865838 133.0634244962 0 0 0
3682 1 4 0.29 192.4173207021 151.6859410225 133.6631491901 0 0 0
3683 1 7 -1.0 186.5471281425 150.1999656536 135.7403814794 0 0 0
3684 1 4 0.29 187.5002936404 150.0286872158 135.9894660515 0 0 0
3685 1 7 -1.0 181.489933844 147.8370049169 133.2696399135 0 0 0
3686 1 4 0.29 182.3322102263 147.4737128407 133.6678795796 0 0 0
3687 1 7 -1.0 197.2354810651 151.6414881609 141.6549944263 0 0 0
3688 1 4 0.29 197.4480656835 150.668353952 141.5673343959 0 0 0
3689 1 7 -1.0 168.0989416079 151.1324815928 144.0806494673 0 0 0
3690 1 4 0.29 167.9129477469 150.713942989 143.1916318906 0 0 0
3691 1 7 -1.0 189.2288343066 151.4585639255 141.5858124799 0 0 0
3692 1 4 0.29 188.6654779959 150.946716919 140.937453469 0 0 0
3693 1 7 -1.0 186.7107744522 150.0543931836 131.6703247883 0 0 0
3694 1 4 0.29 186.2284633752 149.1784019693 131.6825942361 0 0 0
3695 1 7 -1.0 186.943585019 154.4384678909 140.5746917241 0 0 0
3696 1 4 0.29 187.5974630568 155.1926042962 140.6339694176 0 0 0
3697 1 7 -1.0 197.9771934662 146.1757034854 137.6347546497 0 0 0
3698 1 4 0.29 197.5974265331 147.0845727747 137.8074138664 0 0 0
3699 1 7 -1.0 175.5534058313 149.7280268071 133.8369910042 0 0 0
3700 1 4 0.29 176.1446258612 150.5341432358 133.8133390567 0 0 0
3701 1 7 -1.0 180.5127235124 155.6261972238 140.6794994165 0 0 0
3702 1 4 0.29 181.3743772018 155.1242917518 140.7542987005 0 0 0
3703 1 7 -1.0 177.2257947387 152.1311797476 135.5558962889 0 0 0
3704 1 4 0.29 176.8044443873 152.1485064221 134.6491397515 0 0 0
3705 1 7 -1.0 192.3300520996 151.9407283504 141.5977862783 0 0 0
3706 1 4 0.29 193.1284820203 151.597603387 141.1027214521 0 0 0
3707 1 7 -1.0 171.9379114765 150.1712772254 133.0252857309 0 0 0
3708 1 4 0.29 171.9855768234 151.1402927985 133.2677181928 0 0 0
3709 1 7 -1.0 191.6374194474 148.4572146499 132.8081312879 0 0 0
3710 1 4 0.29 192.0775813452 149.2802316873 133.1673452406 0 0 0
3711 1 7 -1.0 198.8313508251 147.5394689905 135.5456963865 0 0 0
3712 1 4 0.29 198.8487479695 148.4921520427 135.2420645105 0 0 0
3713 1 7 -1.0 204.5233287346 148.6218180574 142.30660558 0 0 0
3714 1 4 0.29 204.9562771823 148.6360202496 141.4053185555 0 0 0
3715 1 7 -1.0 187.4548913367 147.6924266004 137.8301788659 0 0 0
3716 1 4 0.29 187.1768199064 148.5525113595 137.4026699148 0 0 0
3717 1 7 -1.0 169.6709079744 151.9310708597 137.475547478 0 0 0
3718 1 4 0.29 169.6071184449 151.7951558804 138.4641988836 0 0 0
3719 1 7 -1.0 183.9252511823 148.9052938135 132.264727794 0 0 0
3720 1 4 0.29 183.2716560249 149.1613593387 132.9767992385 0 0 0
3721 1 7 -1.0 193.3537962566 148.1760112445 140.3087551394 0 0 0
3722 1 4 0.29 192.9980741573 147.5221423161 139.6408832718 0 0 0
3723 1 7 -1.0 185.0533782058 148.6790528919 138.9891242935 0 0 0
3724 1 4 0.29 184.9482881383 148.0640979701 138.2075752532 0 0 0
3725 1 7 -1.0 194.8000222866 150.9256976745 140.6864471761 0 0 0
3726 1 4 0.29 195.7096242033 151.0705600349 141.0759651865 0 0 0
3727 1 7 -1.0 189.7861086888 147.687739877 135.4815404789 0 0 0
3728 1 4 0.29 189.882429464 148.5312080712 136.0103093303 0 0 0
3729 1 7 -1.0 179.4094899638 151.5920645321 145.121039508 0 0 0
3730 1 4 0.29 178.4708928064 151.9360416269 145.0923615217 0 0 0
3731 1 7 -1.0 174.0882268147 148.1680580169 136.2511157208 0 0 0
3732 1 4 0.29 173.5985608474 148.6468139156 136.9798913532 0 0 0
3733 1 7 -1.0 200.5149135082 147.0739069283 125.6307999937 0 0 0
3734 1 4 0.29 199.5822568391 147.4105130854 125.760885705 0 0 0
3735 1 7 -1.0 200.8238189018 151.3063164252 138.7551178379 0 0 0
3736 1 4 0.29 200.9274945673 152.0706784089 139.391650875 0 0 0
3737 1 7 -1.0 187.8684624772 146.5600716149 123.1807538819 0 0 0
3738 1 4 0.29 187.8705840801 146.1685171762 122.2605452994 0 0 0
3739 1 7 -1.0 197.822457889 146.5922679846 132.5178036323 0 0 0
3740 1 4 0.29 197.9490468667 146.9691657609 133.4353513707 0 0 0
3741 1 7 -1.0 184.6340080172 142.6414737566 138.1590887608 0 0 0
3742 1 4 0.29 185.4683637483 142.7933804043 138.6890402096 0 0 0
3743 1 7 -1.0 178.1928213761 144.4347987667 132.747227523 0 0 0
3744 1 4 0.29 179.146694075 144.39173772 132.4500999326 0 0 0
3745 1 7 -1.0 176.7061434493 146.6100207248 133.5323243554 0 0 0
3746 1 4 0.29 176.4143523198 147.564038783 133.6012106525 0 0 0
3747 1 7 -1.0 166.2605019074 146.1419306724 145.7101208255 0 0 0
3748 1 4 0.29 165.3267137167 146.4411140531 145.9065798144 0 0 0
3749 1 7 -1.0 173.7274128683 149.3570655471 138.6993879366 0 0 0
3750 1 4 0.29 172.9009777882 148.9711919853 139.1094535764 0 0 0
3751 1 7 -1.0 199.3849477621 149.7287369167 140.5099445179 0 0 0
3752 1 4 0.29 199.6778704133 150.2361812437 139.6995696666 0 0 0
3753 1 7 -1.0 179.7414501098 147.7199788533 143.1228934181 0 0 0
3754 1 4 0.29 179.085450469 147.0081649807 142.8717393006 0 0 0
3755 1 7 -1.0 186.1387902893 140.4177087057 122.7145148667 0 0 0
3756 1 4 0.29 185.8385127479 140.2167192818 121.7821846611 0 0 0
3757 1 7 -1.0 196.3857083523 150.1380440956 144.2284741392 0 0 0
3758 1 4 0.29 196.45529693 150.3584621184 143.2554921488 0 0 0
3759 1 7 -1.0 174.3886457964 142.5931152922 123.9305206177 0 0 0
3760 1 4 0.29 175.3266771931 142.3522035061 123.6814360456 0 0 0
3761 1 7 -1.0 171.594918995 147.7806222139 139.9233762198 0 0 0
3762 1 4 0.29 170.9206735686 148.264206858 139.3651902588 0 0 0
3763 1 7 -1.0 164.803243542 146.6456256206 136.6802507433 0 0 0
3764 1 4 0.29 165.0820221733 147.5653169803 136.9568307044 0 0 0
3765 1 7 -1.0 193.3502602516 149.7119783299 142.9919207588 0 0 0
3766 1 4 0.29 193.8148913038 150.1761059707 142.2378671075 0 0 0
3767 1 7 -1.0 195.5438562906 146.7077744137 139.2206177297 0 0 0
3768 1 4 0.29 195.0728604295 146.5458410183 140.0877572549 0 0 0
3769 1 7 -1.0 201.7348352205 146.8767520964 134.2537087542 0 0 0
3770 1 4 0.29 200.7762949951 147.1344224693 134.3750728099 0 0 0
3771 1 7 -1.0 193.0397990158 147.4122173485 137.4808691662 0 0 0
3772 1 4 0.29 193.1853409801 148.2447498547 138.0152553551 0 0 0
3773 1 7 -1.0 179.4647930815 146.7655631337 135.2407340884 0 0 0
3774 1 4 0.29 180.4212117039 146.9768633491 135.4422191162 0 0 0
3775 1 7 -1.0 182.009302253 151.6105273819 145.5240095636 0 0 0
3776 1 4 0.29 182.1378713935 152.5964435638 145.6316259247 0 0 0
3777 1 7 -1.0 202.0435991739 147.9094360971 144.0408846306 0 0 0
3778 1 4 0.29 202.3157301159 148.2474482712 144.941728181 0 0 0
3779 1 7 -1.0 187.3116124156 149.7088538476 140.8327936013 0 0 0
3780 1 4 0.29 187.4670551937 150.0132068263 139.8929243374 0 0 0
3781 1 7 -1.0 196.1705778103 148.3978494865 141.4403530027 0 0 0
3782 1 4 0.29 196.5619428397 149.0754360759 142.0629905207 0 0 0
3783 1 7 -1.0 188.4896678291 148.9179337645 143.2687963693 0 0 0
3784 1 4 0.29 188.1793480335 148.2085342646 143.901485965 0 0 0
3785 1 7 -1.0 186.7601370815 143.787562262 127.6115027723 0 0 0
3786 1 4 0.29 185.8334209007 143.4281899908 127.7214843282 0 0 0
3787 1 7 -1.0 195.6370653815 148.104148152 146.3062977272 0 0 0
3788 1 4 0.29 195.6114647055 147.1613640278 145.9739878648 0 0 0
3789 1 7 -1.0 201.5752906766 144.0907506609 138.7567439093 0 0 0
3790 1 4 0.29 200.9929813792 143.3097295058 138.5308678106 0 0 0
3791 1 7 -1.0 188.3579870043 141.8742429301 126.440287897 0 0 0
3792 1 4 0.29 187.8018441437 142.5363065235 126.9425961321 0 0 0
3793 1 7 -1.0 199.5033332083 148.8986187832 143.8800513875 0 0 0
3794 1 4 0.29 199.1784450723 149.5676840573 143.2114403966 0 0 0
3795 1 7 -1.0 179.1834685266 140.837539709 135.9993703046 0 0 0
3796 1 4 0.29 179.6695984889 140.1144208914 136.4901482152 0 0 0
3797 1 7 -1.0 177.9040004907 142.6336909553 125.0038755603 0 0 0
3798 1 4 0.29 178.3963538218 142.1073861171 124.3107256738 0 0 0
3799 1 7 -1.0 199.748166192 146.4653287908 144.7154086084 0 0 0
3800 1 4 0.29 199.877866854 145.5314778455 145.0487532435 0 0 0
3801 1 7 -1.0 173.7697034876 144.8101058976 130.7198121481 0 0 0
3802 1 4 0.29 173.8620639373 143.8240050872 130.5814482552 0 0 0
3803 1 7 -1.0 190.6648766423 141.2327867177 133.3435522494 0 0 0
3804 1 4 0.29 190.9046177788 140.5322067791 132.6713934664 0 0 0
3805 1 7 -1.0 198.7698243387 142.189176542 133.473046662 0 0 0
3806 1 4 0.29 198.6766152479 141.4420986262 132.8149312228 0 0 0
3807 1 7 -1.0 196.5346448813 143.0932880968 136.2012988064 0 0 0
3808 1 4 0.29 196.3657652843 142.1156659952 136.0757956599 0 0 0
3809 1 7 -1.0 185.1651159626 147.2845396407 141.7195938079 0 0 0
3810 1 4 0.29 184.3485816965 146.7795380908 141.4396138794 0 0 0
3811 1 7 -1.0 184.1396745233 146.5403163656 146.7373544704 0 0 0
3812 1 4 0.29 184.4157657908 145.8026971098 147.3534877029 0 0 0
3813 1 7 -1.0 181.4808816713 143.4151665806 138.4724770652 0 0 0
3814 1 4 0.29 181.8030824436 142.4722546367 138.3883648269 0 0 0
3815 1 7 -1.0 189.9129805469 142.5528094708 135.6714951823 0 0 0
3816 1 4 0.29 189.1739555096 142.6814103211 136.3327149397 0 0 0
3817 1 7 -1.0 178.6689090843 141.0191289383 133.1904058894 0 0 0
3818 1 4 0.29 179.5202376393 141.2123213587 132.7025844721 0 0 0
3819 1 7 -1.0 182.5402687583 138.673849931 126.9297353856 0 0 0
3820 1 4 0.29 182.6863764834 137.7121200824 126.6979463001 0 0 0
3821 1 5 -0.82 167.6883407116 195.1280325605 123.4759597516 0 0 0
3822 1 3 0.41 166.9214519552 195.5170306046 122.9656689843 0 0 0
3823 1 3 0.41 168.1987983881 195.0293273248 122.6218287975 0 0 0
3824 1 5 -0.82 175.9130882562 200.3721920269 126.3548452366 0 0 0
3825 1 3 0.41 174.9989602531 200.68648654 126.6113210424 0 0 0
3826 1 3 0.41 176.4812535337 200.408265595 127.1770460617 0 0 0
3827 1 5 -0.82 182.0631909687 193.3318813142 124.1423533725 0 0 0
3828 1 3 0.41 181.5493387274 194.179610166 124.2739173305 0 0 0
3829 1 3 0.41 181.4026652415 192.5828576981 124.1937963583 0 0 0
3830 1 5 -0.82 178.8447192511 182.2615565455 128.9536029684 0 0 0
3831 1 3 0.41 178.8483966963 181.3264842117 128.5991194052 0 0 0
3832 1 3 0.41 179.6990180502 182.1672539894 129.4644850344 0 0 0
3833 1 5 -0.82 174.8016511761 180.480317601 131.5601954078 0 0 0
3834 1 3 0.41 175.0244194888 180.3394318545 132.5247513919 0 0 0
3835 1 3 0.41 174.7109880088 179.5087456333 131.3412670687 0 0 0
3836 1 5 -0.82 185.9748610992 181.9887324336 136.7469196703 0 0 0
3837 1 3 0.41 186.0754250804 181.1516552259 136.2089856893 0 0 0
3838 1 3 0.41 186.9158627401 182.3106961305 136.6424076273 0 0 0
3839 1 5 -0.82 174.9609128397 178.5469731781 127.6685630957 0 0 0
3840 1 3 0.41 175.3320519206 179.3880269996 128.0620723723 0 0 0
3841 1 3 0.41 174.3986880505 178.1388021746 128.3877301244 0 0 0
3842 1 5 -0.82 171.3389122357 184.481217163 134.9536585756 0 0 0
3843 1 3 0.41 171.3711606009 184.6874329936 135.9315187802 0 0 0
3844 1 3 0.41 170.3646721482 184.3988444483 135.163421785 0 0 0
3845 1 5 -0.82 179.4522049038 178.2475909667 136.578547369 0 0 0
3846 1 3 0.41 179.931828617 177.5052423809 137.0464124555 0 0 0
3847 1 3 0.41 180.2864191947 178.5118937634 136.0944215686 0 0 0
3848 1 5 -0.82 171.8792137941 176.4765776006 124.5185671624 0 0 0
3849 1 3 0.41 171.7065153117 175.6779883337 123.9420509421 0 0 0
3850 1 3 0.41 172.7083362379 176.0831768769 124.9159198805 0 0 0
3851 1 5 -0.82 198.9261157581 174.2746697234 130.7486379591 0 0 0
3852 1 3 0.41 198.9954214554 174.2804926222 131.746158845 0 0 0
3853 1 3 0.41 198.4353182692 175.1135932161 130.5134489062 0 0 0
3854 1 5 -0.82 178.4742873712 178.3268391992 133.2011970904 0 0 0
3855 1 3 0.41 178.088014189 178.976305448 132.5461859693 0 0 0
3856 1 3 0.41 179.3288690507 178.7996301772 133.415838514 0 0 0
3857 1 5 -0.82 168.9269325301 176.5286996459 127.1930111262 0 0 0
3858 1 3 0.41 168.3685266263 176.4278640814 126.3696277038 0 0 0
3859 1 3 0.41 169.3313100577 175.6143625127 127.2181413205 0 0 0
3860 1 5 -0.82 198.2761980459 176.521314506 123.3882997212 0 0 0
3861 1 3 0.41 197.5665925698 177.1912319116 123.6063411122 0 0 0
3862 1 3 0.41 198.3289552399 176.6850657819 122.4031961077 0 0 0
3863 1 5 -0.82 195.7922252793 177.20145749 126.6156079578 0 0 0
3864 1 3 0.41 195.5851568286 178.1459032707 126.8704576922 0 0 0
3865 1 3 0.41 196.0787831215 177.4365037707 125.6868255444 0 0 0
3866 1 5 -0.82 167.4030558312 176.9391430002 131.5316652461 0 0 0
3867 1 3 0.41 167.1303591284 176.0919822361 131.0756261333 0 0 0
3868 1 3 0.41 166.4412624812 177.1489093789 131.707872255 0 0 0
3869 1 5 -0.82 163.277952441 175.342816598 129.0900451406 0 0 0
3870 1 3 0.41 163.7219332242 175.8451481358 129.8319771688 0 0 0
3871 1 3 0.41 162.6148807903 174.7236010185 129.5104585074 0 0 0
3872 1 5 -0.82 170.5587281006 176.2500526351 130.386910987 0 0 0
3873 1 3 0.41 171.4062377702 176.7383240027 130.1784781997 0 0 0
3874 1 3 0.41 171.0140240997 175.3598592286 130.3722763445 0 0 0
3875 1 5 -0.82 182.2545595573 177.7536387224 131.9616872166 0 0 0
3876 1 3 0.41 181.610299453 178.1595373752 132.6098984029 0 0 0
3877 1 3 0.41 181.6841312366 177.1540221681 131.4002491128 0 0 0
3878 1 5 -0.82 167.0454950093 173.4432733925 126.9196833079 0 0 0
3879 1 3 0.41 167.9512780407 173.8646524348 126.9652133069 0 0 0
3880 1 3 0.41 167.150726517 173.2950025061 125.9363535905 0 0 0
3881 1 5 -0.82 180.4254549099 179.1791127525 130.4160324474 0 0 0
3882 1 3 0.41 179.4465472959 179.2343592801 130.6129349103 0 0 0
3883 1 3 0.41 180.4984380523 180.0328065251 130.9314970783 0 0 0
3884 1 5 -0.82 195.411609705 173.6149778961 137.8897522087 0 0 0
3885 1 3 0.41 195.3911008762 172.7834395434 138.4446860269 0 0 0
3886 1 3 0.41 196.3523284654 173.4577596286 137.589076826 0 0 0
3887 1 5 -0.82 179.3305663331 168.1992559481 126.9888652544 0 0 0
3888 1 3 0.41 178.4839053047 168.6882374252 127.1990719378 0 0 0
3889 1 3 0.41 179.9461140771 168.8343779829 127.4555477435 0 0 0
3890 1 5 -0.82 168.8611628378 162.6466248674 123.6811403962 0 0 0
3891 1 3 0.41 169.0881743565 163.529291112 124.0928321074 0 0 0
3892 1 3 0.41 168.0211494987 162.7771430136 123.1544410903 0 0 0
3893 1 5 -0.82 170.3376570703 165.8232291947 128.1229761371 0 0 0
3894 1 3 0.41 170.671597379 166.5887273537 127.572920533 0 0 0
3895 1 3 0.41 169.7963654305 166.3107904526 128.8079956666 0 0 0
3896 1 5 -0.82 169.6460144995 165.2099785359 124.0770148675 0 0 0
3897 1 3 0.41 169.652096428 166.1846749859 124.3002301221 0 0 0
3898 1 3 0.41 170.6379346118 165.1216409004 124.1685183394 0 0 0
3899 1 5 -0.82 194.6773936344 162.170851429 124.9987016967 0 0 0
3900 1 3 0.41 194.8898368126 161.1977172201 124.9089721209 0 0 0
3901 1 3 0.41 195.6261744862 162.3603086728 124.7459215078 0 0 0
3902 1 5 -0.82 177.1448909452 165.2180737854 131.0655740557 0 0 0
3903 1 3 0.41 177.195385096 165.9751926511 130.4141107267 0 0 0
3904 1 3 0.41 178.1294561671 165.2145232374 131.2403028178 0 0 0
3905 1 5 -0.82 198.9665676549 169.1756566612 129.6443876601 0 0 0
3906 1 3 0.41 198.6699675586 168.2226895652 129.5820056486 0 0 0
3907 1 3 0.41 198.2780367684 169.6522822311 130.1910432968 0 0 0
3908 1 5 -0.82 187.7271637188 168.6409441252 139.2318524047 0 0 0
3909 1 3 0.41 187.4147223203 167.932112713 139.8643941757 0 0 0
3910 1 3 0.41 187.3424463788 169.4635350969 139.6504918755 0 0 0
3911 1 5 -0.82 174.8539840496 171.8098792687 135.7143643372 0 0 0
3912 1 3 0.41 174.294305184 171.5641813438 136.5058176305 0 0 0
3913 1 3 0.41 175.2519967682 172.7206658539 135.8244937177 0 0 0
3914 1 5 -0.82 183.4231384775 164.5917571098 121.418240319 0 0 0
3915 1 3 0.41 184.2065757372 165.2047237248 121.314615224 0 0 0
3916 1 3 0.41 182.6852449618 165.2193519827 121.6665857677 0 0 0
3917 1 5 -0.82 166.0773368503 172.7879842449 138.2922787902 0 0 0
3918 1 3 0.41 165.2301100611 172.8345674353 137.7629186402 0 0 0
3919 1 3 0.41 166.8357391949 173.0153613418 137.681467246 0 0 0
3920 1 5 -0.82 181.226289314 168.6757394961 137.728771141 0 0 0
3921 1 3 0.41 180.5100361486 169.350627669 137.9058650979 0 0 0
3922 1 3 0.41 180.7987155938 167.8209095482 137.4344522192 0 0 0
3923 1 5 -0.82 179.3051070973 170.4544220461 135.6834689807 0 0 0
3924 1 3 0.41 179.2737073732 171.2899370126 135.135039448 0 0 0
3925 1 3 0.41 178.8086520005 170.7087833082 136.5135045134 0 0 0
3926 1 5 -0.82 184.1920073968 162.2091973479 122.0824165697 0 0 0
3927 1 3 0.41 185.0888796956 162.6271678641 122.2271369235 0 0 0
3928 1 3 0.41 183.9099756409 163.127511095 121.8043583619 0 0 0
3929 1 5 -0.82 181.5391550331 161.6104329252 121.7676978433 0 0 0
3930 1 3 0.41 181.7169453627 162.247259223 121.0174876335 0 0 0
3931 1 3 0.41 180.5485078826 161.5709508309 121.8989661519 0 0 0
3932 1 5 -0.82 197.4865374175 167.2626213732 126.2223943306 0 0 0
3933 1 3 0.41 197.7449486602 167.033824057 127.1609331724 0 0 0
3934 1 3 0.41 197.4564106552 166.2659115252 126.1467080986 0 0 0
3935 1 5 -0.82 175.3798587077 167.5419784935 129.8704115835 0 0 0
3936 1 3 0.41 175.4014990581 166.7526206516 130.4838839718 0 0 0
3937 1 3 0.41 175.0174889191 167.2984108975 128.9707506303 0 0 0
3938 1 5 -0.82 171.9442762854 164.7069368885 134.0461629149 0 0 0
3939 1 3 0.41 172.6240378795 165.4122177527 134.2473522934 0 0 0
3940 1 3 0.41 171.4505085523 165.338934441 133.4489512405 0 0 0
3941 1 5 -0.82 178.2745738108 170.7532361697 141.6959418604 0 0 0
3942 1 3 0.41 177.3372496152 170.5117989025 141.4444920935 0 0 0
3943 1 3 0.41 178.2980528838 171.6249667264 141.2066421965 0 0 0
3944 1 5 -0.82 178.9375040213 158.6942968027 121.2229639274 0 0 0
3945 1 3 0.41 178.7100681821 159.646695811 121.4257793772 0 0 0
3946 1 3 0.41 178.237657919 158.5596600207 120.5215358593 0 0 0
3947 1 5 -0.82 184.6936957809 170.1898352055 131.5727605049 0 0 0
3948 1 3 0.41 185.4451675557 169.7869190131 131.0502002898 0 0 0
3949 1 3 0.41 185.1279171904 170.2793090163 132.4691693152 0 0 0
3950 1 5 -0.82 193.1521025335 166.5898635291 127.6058854348 0 0 0
3951 1 3 0.41 192.2200116252 166.9025958011 127.423321965 0 0 0
3952 1 3 0.41 193.2545052372 166.6475244294 128.5989715806 0 0 0
3953 1 5 -0.82 172.506076754 167.1477256383 130.5943090017 0 0 0
3954 1 3 0.41 173.0221920384 166.2960201727 130.5042837765 0 0 0
3955 1 3 0.41 171.5710156015 166.9990286861 130.9162711371 0 0 0
3956 1 5 -0.82 185.6622782605 174.4328821444 135.8166590101 0 0 0
3957 1 3 0.41 186.4177103608 174.3759313537 135.1640130837 0 0 0
3958 1 3 0.41 184.9976507676 173.718795921 135.596843723 0 0 0
3959 1 5 -0.82 197.0806040477 168.8164832207 141.6354815696 0 0 0
3960 1 3 0.41 197.0441124765 168.5073014967 142.5858463852 0 0 0
3961 1 3 0.41 197.6838464944 168.0298237953 141.503769787 0 0 0
3962 1 5 -0.82 181.6827168346 169.570761648 133.7636699669 0 0 0
3963 1 3 0.41 182.5839737797 169.9877380107 133.6460015281 0 0 0
3964 1 3 0.41 182.0098680138 169.0272437528 134.5367930009 0 0 0
3965 1 5 -0.82 174.33419132 160.7591535253 123.8477388014 0 0 0
3966 1 3 0.41 173.583992507 160.9991705733 123.231605569 0 0 0
3967 1 3 0.41 173.8264210072 160.8798721589 124.7006871582 0 0 0
3968 1 5 -0.82 189.9445217112 164.6062433459 126.3783493595 0 0 0
3969 1 3 0.41 190.7777459207 164.362249684 126.8743011336 0 0 0
3970 1 3 0.41 190.0309416725 165.5904552647 126.2234291033 0 0 0
3971 1 5 -0.82 194.8343922548 168.6089891928 126.5424347453 0 0 0
3972 1 3 0.41 194.3073860751 167.7971918872 126.7940323368 0 0 0
3973 1 3 0.41 194.2687729009 169.3818724918 126.8298059074 0 0 0
3974 1 5 -0.82 191.1304977759 168.863208433 138.8132129339 0 0 0
3975 1 3 0.41 190.3729440726 168.6129658066 139.4161897706 0 0 0
3976 1 3 0.41 191.6309131983 168.0015614328 138.8974729969 0 0 0
3977 1 5 -0.82 176.2656986711 169.5167933176 134.5626623185 0 0 0
3978 1 3 0.41 176.2526861728 169.0272437528 135.4345322333 0 0 0
3979 1 3 0.41 176.8422089203 169.0209947883 133.9131207102 0 0 0
3980 1 5 -0.82 189.427133465 169.2445372933 134.2859345327 0 0 0
3981 1 3 0.41 188.8841445428 170.0290663899 133.9864417475 0 0 0
3982 1 3 0.41 190.1429623097 169.8996844191 134.5274800466 0 0 0
3983 1 5 -0.82 184.4676743437 164.8358927936 124.5757753105 0 0 0
3984 1 3 0.41 183.7785776965 165.5417417454 124.7400085209 0 0 0
3985 1 3 0.41 183.8579256478 164.0814723444 124.3328993746 0 0 0
3986 1 5 -0.82 191.3802811665 164.5251488284 130.5915003329 0 0 0
3987 1 3 0.41 191.59654323 164.9404209281 131.4750483968 0 0 0
3988 1 3 0.41 190.8429498523 165.2592601428 130.1761130049 0 0 0
3989 1 5 -0.82 172.1123072412 164.0347471321 124.2442045714 0 0 0
3990 1 3 0.41 171.785863263 163.3473610301 124.893154881 0 0 0
3991 1 3 0.41 171.8227791548 163.5108282622 123.4432904991 0 0 0
3992 1 5 -0.82 187.2355175887 164.4701863447 126.1421255338 0 0 0
3993 1 3 0.41 188.1823182777 164.7718409068 126.2549157584 0 0 0
3994 1 3 0.41 187.0065259073 164.7052326254 127.0867251871 0 0 0
3995 1 5 -0.82 198.7112680965 169.008780903 132.726088595 0 0 0
3996 1 3 0.41 198.5019366027 168.1741180679 133.2354924143 0 0 0
3997 1 3 0.41 199.5843784421 168.8792569102 132.2563017877 0 0 0
3998 1 5 -0.82 167.819031455 164.7633195915 130.149504564 0 0 0
3999 1 3 0.41 168.3823877658 164.0387237459 130.5467094573 0 0 0
4000 1 3 0.41 168.4989344894 165.4860691521 130.2726425157 0 0 0
4001 1 5 -0.82 185.2581836133 171.0270544352 137.136289856 0 0 0
4002 1 3 0.41 186.2277561742 170.7826347076 137.1256464797 0 0 0
4003 1 3 0.41 185.5211209424 171.7140144714 137.8136225026 0 0 0
4004 1 5 -0.82 179.0602741137 167.9311185596 140.2570165043 0 0 0
4005 1 3 0.41 178.5713153473 167.9098152713 139.3849987648 0 0 0
4006 1 3 0.41 179.6157097733 167.1602235675 139.9454020959 0 0 0
4007 1 5 -0.82 176.4825264954 164.9415571035 124.6578180034 0 0 0
4008 1 3 0.41 177.200335503 164.5102365266 124.1111623667 0 0 0
4009 1 3 0.41 176.0979505956 164.0770696648 124.9817018595 0 0 0
4010 1 5 -0.82 177.2554971804 166.4819268685 135.4737057713 0 0 0
4011 1 3 0.41 177.8668017185 165.7093276133 135.6453302154 0 0 0
4012 1 3 0.41 176.3057262473 166.1858111613 135.3724458711 0 0 0
4013 1 5 -0.82 169.8925447655 170.1411216863 143.8896599912 0 0 0
4014 1 3 0.41 169.0457422969 170.3625338626 143.4061254895 0 0 0
4015 1 3 0.41 170.0287516767 169.1739523982 143.6750185676 0 0 0
4016 1 5 -0.82 184.9501268609 170.1438201028 134.1789094703 0 0 0
4017 1 3 0.41 184.6347152182 171.0578731922 134.4342026786 0 0 0
4018 1 3 0.41 184.4263738057 169.5496003816 134.7894253652 0 0 0
4019 1 5 -0.82 184.5497096588 167.5715190533 132.6647413561 0 0 0
4020 1 3 0.41 184.5849282683 168.0869166079 131.8085408566 0 0 0
4021 1 3 0.41 184.3317503129 168.4006430334 133.1796146883 0 0 0
4022 1 5 -0.82 180.2468159391 164.5535532128 129.9772888212 0 0 0
4023 1 3 0.41 180.586555296 163.7173281366 130.4077542658 0 0 0
4024 1 3 0.41 181.0419927353 165.1155339578 130.2049388159 0 0 0
4025 1 5 -0.82 167.0535571006 170.5889168061 136.0024746227 0 0 0
4026 1 3 0.41 166.4023664266 170.4659258217 135.2535948349 0 0 0
4027 1 3 0.41 166.4487588117 170.2219321599 136.709224379 0 0 0
4028 1 5 -0.82 200.4921416362 164.4325505354 127.4338175167 0 0 0
4029 1 3 0.41 199.535864454 164.7232694095 127.4653041718 0 0 0
4030 1 3 0.41 200.5259458437 163.5298591997 127.8629525392 0 0 0
4031 1 5 -0.82 195.6026954132 168.0575180701 129.2414176046 0 0 0
4032 1 3 0.41 196.3657652843 167.5250778848 128.874960243 0 0 0
4033 1 3 0.41 194.9928052772 167.3758128449 129.6454224328 0 0 0
4034 1 5 -0.82 181.934480388 167.7660890863 128.9402987479 0 0 0
4035 1 3 0.41 181.5292542192 167.2055285606 129.6625700948 0 0 0
4036 1 3 0.41 182.8474768695 167.7294474305 129.3465209463 0 0 0
4037 1 5 -0.82 188.1234791551 160.3184595016 122.062016765 0 0 0
4038 1 3 0.41 188.7729725468 161.0784188057 122.0374778695 0 0 0
4039 1 3 0.41 188.5746733884 159.6564953236 121.4634746686 0 0 0
4040 1 5 -0.82 179.5680444264 165.7854513634 125.6424781428 0 0 0
4041 1 3 0.41 180.4007028751 165.4477232331 126.081221769 0 0 0
4042 1 3 0.41 179.4377780035 164.8802036332 125.2380298405 0 0 0
4043 1 5 -0.82 182.0308011632 164.5921831756 126.666016171 0 0 0
4044 1 3 0.41 182.3436668824 165.3991517358 126.1650383579 0 0 0
4045 1 3 0.41 182.3694089985 163.865741045 126.0679175485 0 0 0
4046 1 5 -0.82 186.243314596 168.0274094226 135.0729530858 0 0 0
4047 1 3 0.41 185.9284687141 168.8096661685 134.5353147542 0 0 0
4048 1 3 0.41 186.9335427649 168.5117041763 135.6104435928 0 0 0
4049 1 5 -0.82 187.807077431 169.8559416671 136.7306589564 0 0 0
4050 1 3 0.41 187.8287177814 169.3867012372 137.6133200722 0 0 0
4051 1 3 0.41 188.7393097795 170.1814559122 136.5729300315 0 0 0
4052 1 5 -0.82 183.1007962651 168.5588554544 139.8074816771 0 0 0
4053 1 3 0.41 183.45340668 168.5284627631 140.7427683761 0 0 0
4054 1 3 0.41 182.8307869261 167.6026218542 139.6951349264 0 0 0
4055 1 5 -0.82 190.0900636755 166.5665719339 129.3605642901 0 0 0
4056 1 3 0.41 189.3226091583 166.7378503717 129.9784714186 0 0 0
4057 1 3 0.41 189.9559783673 167.2656038335 128.6581014493 0 0 0
4058 1 5 -0.82 186.7564596363 165.3917665959 128.6567710273 0 0 0
4059 1 3 0.41 186.4659414685 165.3531366332 129.612901005 0 0 0
4060 1 3 0.41 186.4079509871 166.2527034865 128.2860267502 0 0 0
4061 1 5 -0.82 164.9295496393 167.4581855596 133.2014927398 0 0 0
4062 1 3 0.41 164.3425728154 167.4347519425 132.3923004858 0 0 0
4063 1 3 0.41 164.8803284502 168.4421134346 133.3735606578 0 0 0
4064 1 5 -0.82 173.8892204554 166.8912340474 133.4346122473 0 0 0
4065 1 3 0.41 173.6103003839 167.7747524236 133.8108260373 0 0 0
4066 1 3 0.41 174.4435245934 166.3893285754 134.0986406734 0 0 0
4067 1 5 -0.82 179.6671940056 167.4087619308 134.4380461201 0 0 0
4068 1 3 0.41 178.811905125 167.0608082221 134.821946793 0 0 0
4069 1 3 0.41 180.3397421496 167.0679093182 135.0948311373 0 0 0
4070 1 5 -0.82 191.1418129918 167.4418530386 135.2986813598 0 0 0
4071 1 3 0.41 190.6870827535 167.0716018882 136.1086127371 0 0 0
4072 1 3 0.41 191.810966571 167.9832406049 135.8079373545 0 0 0
4073 1 5 -0.82 197.6837050542 164.2159671045 126.2473767002 0 0 0
4074 1 3 0.41 196.8610888596 164.1541875684 126.8125104208 0 0 0
4075 1 3 0.41 197.726278554 163.4145373991 125.6506084998 0 0 0
4076 1 5 -0.82 165.4876726627 165.8469468556 129.8900722648 0 0 0
4077 1 3 0.41 166.402649307 165.4433205536 129.8955417777 0 0 0
4078 1 3 0.41 165.014130878 165.0663943728 130.2979205345 0 0 0
4079 1 5 -0.82 178.0660909582 167.9403499845 137.7388232187 0 0 0
4080 1 3 0.41 177.3928356132 168.6785799346 137.6987627326 0 0 0
4081 1 3 0.41 177.5713331437 167.3481185701 137.1027336555 0 0 0
4082 1 5 -0.82 197.3449557787 167.072027954 134.4265157957 0 0 0
4083 1 3 0.41 196.835771064 167.1205994513 133.567210978 0 0 0
4084 1 3 0.41 196.5681662084 167.4398647317 134.9376935111 0 0 0
4085 1 5 -0.82 195.0656469794 164.0605951219 130.5685875088 0 0 0
4086 1 3 0.41 195.376673976 163.8339281345 131.4914569354 0 0 0
4087 1 3 0.41 194.6469839918 164.9686832906 130.5533615676 0 0 0
4088 1 5 -0.82 178.6981872054 163.7433181484 127.7812054957 0 0 0
4089 1 3 0.41 178.318844593 164.6619159392 127.6700413424 0 0 0
4090 1 3 0.41 179.3055314179 164.0042124189 128.5315635302 0 0 0
4091 1 5 -0.82 176.7471611069 162.0711520398 124.4841240139 0 0 0
4092 1 3 0.41 176.2939867108 161.246998827 124.1445707426 0 0 0
4093 1 3 0.41 175.9467510234 162.2170085536 125.0653706238 0 0 0
4094 1 5 -0.82 188.534504372 166.2403475793 134.8952678302 0 0 0
4095 1 3 0.41 187.534946489 166.2254352775 134.9199545504 0 0 0
4096 1 3 0.41 188.6470907701 166.1024442931 135.879336671 0 0 0
4097 1 5 -0.82 198.6933051913 163.03477078 122.5649162988 0 0 0
4098 1 3 0.41 198.0742214424 163.0391734596 123.3503087805 0 0 0
4099 1 3 0.41 198.0859609788 162.3831742023 122.1105032574 0 0 0
4100 1 5 -0.82 178.3355345364 167.5641339134 129.676909088 0 0 0
4101 1 3 0.41 179.0209537385 167.5638498695 130.404945597 0 0 0
4102 1 3 0.41 178.9348166576 167.4708255107 128.8817601779 0 0 0
4103 1 5 -0.82 176.6139244399 162.2704087963 128.9077773201 0 0 0
4104 1 3 0.41 176.988740966 161.4716775075 129.3784510754 0 0 0
4105 1 3 0.41 177.5048562504 162.5851293752 128.5800500225 0 0 0
4106 1 5 -0.82 189.058115987 165.2747405323 132.2087022434 0 0 0
4107 1 3 0.41 189.1487791543 164.6455834182 132.9807905046 0 0 0
4108 1 3 0.41 189.269710524 164.8924175185 131.3091891149 0 0 0
4109 1 5 -0.82 174.9993845737 164.4464686837 128.648788495 0 0 0
4110 1 3 0.41 175.8156359594 164.9159931575 128.3120438924 0 0 0
4111 1 3 0.41 174.4224500038 165.155158074 128.242861946 0 0 0
4112 1 5 -0.82 173.8499000802 166.1890776655 124.4838283646 0 0 0
4113 1 3 0.41 173.0848500463 166.784575584 124.2387350586 0 0 0
4114 1 3 0.41 173.4110111442 165.3505802386 124.1611271058 0 0 0
4115 1 5 -0.82 165.9798845535 163.7372112057 124.5669058302 0 0 0
4116 1 3 0.41 165.862630629 164.6552409089 124.1881790208 0 0 0
4117 1 3 0.41 165.1371838507 163.2576031754 124.3219603488 0 0 0
4118 1 5 -0.82 192.140097913 161.7403829837 125.959562064 0 0 0
4119 1 3 0.41 192.1931379874 162.4719379035 126.63940773 0 0 0
4120 1 3 0.41 193.048426868 161.9164901669 125.5800961313 0 0 0
4121 1 5 -0.82 186.3172878199 161.9233072191 125.9792227454 0 0 0
4122 1 3 0.41 186.7407597743 162.8125064722 126.1520297868 0 0 0
4123 1 3 0.41 185.3728916143 162.2522299903 125.9805531674 0 0 0
4124 1 5 -0.82 183.2115439405 163.5471858742 129.0007590387 0 0 0
4125 1 3 0.41 183.2287996448 164.3613975525 129.5809708759 0 0 0
4126 1 3 0.41 182.8835441202 163.9924245994 128.167619188 0 0 0
4127 1 5 -0.82 202.9578686172 167.8258803154 133.6553144825 0 0 0
4128 1 3 0.41 203.4121745349 167.4867319659 134.4789935542 0 0 0
4129 1 3 0.41 201.997348229 167.9629314701 133.897451295 0 0 0
4130 1 5 -0.82 183.7583517481 161.4130224537 126.7448067211 0 0 0
4131 1 3 0.41 183.551707618 160.5566302647 126.2719155957 0 0 0
4132 1 3 0.41 183.4211583148 161.8574090474 125.9149190131 0 0 0
4133 1 5 -0.82 197.4223235673 164.1154155837 129.4656676318 0 0 0
4134 1 3 0.41 197.3958742502 165.0462272599 129.101131991 0 0 0
4135 1 3 0.41 196.4728355146 163.9150226519 129.7072131457 0 0 0
4136 1 5 -0.82 170.8382139329 157.1841777071 120.4739363149 0 0 0
4137 1 3 0.41 171.176680328 156.2691304643 120.6936037774 0 0 0
4138 1 3 0.41 170.9546192163 157.3306023086 119.4914935456 0 0 0
4139 1 5 -0.82 174.1227382232 167.9510016286 136.3878535423 0 0 0
4140 1 3 0.41 174.1726666132 166.9527295396 136.4197836714 0 0 0
4141 1 3 0.41 173.1289793883 168.0099407262 136.2923588042 0 0 0
4142 1 5 -0.82 168.8963814472 163.3943702862 126.8296580827 0 0 0
4143 1 3 0.41 169.8130553739 163.112882837 126.5462781867 0 0 0
4144 1 3 0.41 169.22607855 164.3180808663 127.0249344743 0 0 0
4145 1 5 -0.82 180.1842993714 165.046085238 132.8146355734 0 0 0
4146 1 3 0.41 179.8482374597 165.9661032481 133.0162684259 0 0 0
4147 1 3 0.41 180.8158298578 165.2328440653 132.0622079935 0 0 0
4148 1 5 -0.82 194.8172779908 162.9264080536 127.6316069277 0 0 0
4149 1 3 0.41 194.0134733425 163.5183554241 127.6883716017 0 0 0
4150 1 3 0.41 194.7297265079 162.640091859 126.6773986707 0 0 0
4151 1 5 -0.82 200.9554997266 165.1608389509 123.1597627785 0 0 0
4152 1 3 0.41 201.3560583689 164.3649481005 122.7057932111 0 0 0
4153 1 3 0.41 200.1439158675 164.6671707503 123.4719684855 0 0 0
4154 1 5 -0.82 187.3315554835 162.4266329104 131.9973129626 0 0 0
4155 1 3 0.41 187.6243366945 163.0322143854 132.73732327 0 0 0
4156 1 3 0.41 187.9503563521 162.8137846695 131.3137716798 0 0 0
4157 1 5 -0.82 173.7979915273 165.0621337152 131.5501433301 0 0 0
4158 1 3 0.41 172.9748095719 164.5027093648 131.4527268713 0 0 0
4159 1 3 0.41 173.5820123442 165.5592104418 132.3905265898 0 0 0
4160 1 5 -0.82 179.4034080353 161.7592718993 126.2379159212 0 0 0
4161 1 3 0.41 179.37823168 162.4605761497 126.950283015 0 0 0
4162 1 3 0.41 180.0008514339 161.257934515 126.8636577573 0 0 0
4163 1 5 -0.82 186.0239408481 162.5101418005 129.2099309495 0 0 0
4164 1 3 0.41 186.8455669614 163.0489729722 129.3954509127 0 0 0
4165 1 3 0.41 185.5007535538 163.2161327742 129.6874046397 0 0 0
4166 1 5 -0.82 170.3187040837 168.5027567952 140.6691516895 0 0 0
4167 1 3 0.41 171.226608718 168.9130581276 140.7550378238 0 0 0
4168 1 3 0.41 169.9825007318 168.5761821289 141.6079861806 0 0 0
4169 1 5 -0.82 177.2368270742 154.8334308557 121.3743363914 0 0 0
4170 1 3 0.41 177.6163111269 154.0899460946 120.8236894886 0 0 0
4171 1 3 0.41 176.2458970433 154.7063212356 121.4170577216 0 0 0
4172 1 5 -0.82 177.5755763497 156.0722880805 135.1675608759 0 0 0
4173 1 3 0.41 178.5561812461 155.962221091 135.3295767162 0 0 0
4174 1 3 0.41 177.6457306882 157.0229828257 135.4694188558 0 0 0
4175 1 5 -0.82 172.4250315202 157.2601594353 142.6701064481 0 0 0
4176 1 3 0.41 171.5724300034 156.7596741825 142.5197687568 0 0 0
4177 1 3 0.41 173.060380892 157.2683967068 141.8980181869 0 0 0
4178 1 5 -0.82 166.531642768 152.5058335776 122.7510275607 0 0 0
4179 1 3 0.41 167.1006566867 153.1392513493 123.2755094966 0 0 0
4180 1 3 0.41 167.2402581627 151.8658827975 122.4538999702 0 0 0
4181 1 5 -0.82 188.6531726986 156.1678688339 142.562933561 0 0 0
4182 1 3 0.41 189.2961598411 156.6763073144 141.9902607821 0 0 0
4183 1 3 0.41 189.2776311751 156.3838841772 143.3135872449 0 0 0
4184 1 5 -0.82 179.6230646636 157.024403045 137.7531622118 0 0 0
4185 1 3 0.41 179.8264556691 156.7997243645 136.8001365522 0 0 0
4186 1 3 0.41 179.2929432402 156.1587794309 138.1296716511 0 0 0
4187 1 5 -0.82 200.9125019063 147.6424348839 122.400830913 0 0 0
4188 1 3 0.41 201.0938282408 148.4154602048 123.0086859638 0 0 0
4189 1 3 0.41 200.5860579281 148.3276906571 121.749811058 0 0 0
4190 1 5 -0.82 187.5540409158 149.1555364399 122.6318808752 0 0 0
4191 1 3 0.41 187.9462545864 148.238784934 122.7087497045 0 0 0
4192 1 3 0.41 188.1966037378 149.5672579915 123.278022516 0 0 0
4193 1 5 -0.82 170.8577326803 155.2881850497 139.5867794419 0 0 0
4194 1 3 0.41 171.3923766307 154.5576242834 139.1620791596 0 0 0
4195 1 3 0.41 170.7240716927 155.0531387689 140.5494137053 0 0 0
4196 1 5 -0.82 180.3876903769 150.9151880523 142.4684735957 0 0 0
4197 1 3 0.41 179.4176934954 151.0523812289 142.6690716754 0 0 0
4198 1 3 0.41 180.5731184772 151.224937864 143.400951626 0 0 0
4199 1 5 -0.82 167.0432319661 153.6265285634 136.3180802972 0 0 0
4200 1 3 0.41 167.0817037001 153.1679397776 137.2059152765 0 0 0
4201 1 3 0.41 166.4832702201 152.86884161 135.9826661166 0 0 0
4202 1 5 -0.82 202.5827692107 150.4473678415 140.9248883718 0 0 0
4203 1 3 0.41 203.1278797359 150.9342189898 140.2423818617 0 0 0
4204 1 3 0.41 201.7666592652 150.8836591856 140.5458659131 0 0 0
4205 1 5 -0.82 181.4251542331 153.2167953187 138.6183800164 0 0 0
4206 1 3 0.41 182.1981249181 153.8294778898 138.7837958242 0 0 0
4207 1 3 0.41 182.0374488525 152.443343932 138.455033754 0 0 0
4208 1 5 -0.82 165.9518793942 153.9132708237 140.3706936769 0 0 0
4209 1 3 0.41 166.8165033279 154.4114837258 140.4357365326 0 0 0
4210 1 3 0.41 166.3401327392 153.1839882547 139.8073338524 0 0 0
4211 1 5 -0.82 191.0921674821 150.7480282502 130.3883892337 0 0 0
4212 1 3 0.41 190.1225949212 150.957510585 130.262146964 0 0 0
4213 1 3 0.41 191.326533891 150.762940552 131.3603364514 0 0 0
4214 1 5 -0.82 200.2574923469 147.589460707 131.6212469973 0 0 0
4215 1 3 0.41 199.4884819875 147.1683799108 132.1022684796 0 0 0
4216 1 3 0.41 200.3477311935 148.2873564313 132.331840195 0 0 0
4217 1 5 -0.82 195.237779701 150.6689220397 134.9604585105 0 0 0
4218 1 3 0.41 195.010485302 150.7314116853 133.9886591176 0 0 0
4219 1 3 0.41 194.4996033049 151.3256314066 135.114787468 0 0 0
4220 1 5 -0.82 172.0274431221 150.5581449406 136.6527553543 0 0 0
4221 1 3 0.41 172.2251765197 150.1969831932 137.5640944565 0 0 0
4222 1 3 0.41 171.1756902466 151.0002591835 136.9337700556 0 0 0
4223 1 5 -0.82 166.6692640812 151.1775025421 141.3676232641 0 0 0
4224 1 3 0.41 167.1647290966 151.5403685525 140.5783873409 0 0 0
4225 1 3 0.41 166.0269841397 150.5314448193 140.9553402543 0 0 0
4226 1 5 -0.82 169.7266354126 150.7798411607 134.8238685137 0 0 0
4227 1 3 0.41 170.556182177 151.1875860985 134.4423330356 0 0 0
4228 1 3 0.41 169.6762827019 151.277627997 135.689677617 0 0 0
4229 1 5 -0.82 182.767280277 147.4345147902 139.6385180771 0 0 0
4230 1 3 0.41 183.1255482998 146.5151358788 139.8006817421 0 0 0
4231 1 3 0.41 183.6676885808 147.8016414584 139.4046594462 0 0 0
4232 1 5 -0.82 166.9307870083 149.8311347224 136.7478066183 0 0 0
4233 1 3 0.41 166.8658659571 150.533859192 137.456182446 0 0 0
4234 1 3 0.41 166.4081654747 150.3729483545 136.0895433544 0 0 0
4235 1 5 -0.82 182.0303768426 141.4948881745 136.3778014646 0 0 0
4236 1 3 0.41 181.0879607998 141.3171193349 136.0945693933 0 0 0
4237 1 3 0.41 182.0043518461 140.5935744515 136.8101886299 0 0 0
4238 1 5 -0.82 197.9088778503 151.6971607543 138.5681196279 0 0 0
4239 1 3 0.41 197.4537232914 151.5807027783 139.4509285685 0 0 0
4240 1 3 0.41 198.873358564 151.7269853579 138.8308040699 0 0 0
4241 1 5 -0.82 180.5954660285 143.059018207 133.9998937926 0 0 0
4242 1 3 0.41 181.4643331681 142.5696958773 134.0741017779 0 0 0
4243 1 3 0.41 180.971979837 143.843277462 133.5067506872 0 0 0
4244 1 5 -0.82 171.0606993652 143.8716250376 131.4273010278 0 0 0
4245 1 3 0.41 171.8727075449 144.2838436659 131.0139832452 0 0 0
4246 1 3 0.41 170.695783653 144.619413063 131.9819391967 0 0 0
4247 1 5 -0.82 171.5681867975 142.3984458439 123.9390944487 0 0 0
4248 1 3 0.41 171.7390465573 143.3835098942 123.9612681494 0 0 0
4249 1 3 0.41 172.4941957773 142.3442786829 123.5652458534 0 0 0
4250 1 5 -0.82 185.3359757225 140.7522697471 132.3523878244 0 0 0
4251 1 3 0.41 185.8192768809 140.6570440484 131.482143981 0 0 0
4252 1 3 0.41 186.060149539 140.7268904296 133.0415464448 0 0 0
4253 1 5 -0.82 171.4509328729 146.1582489912 137.5765117289 0 0 0
4254 1 3 0.41 170.8894152847 145.6028722656 136.9630393406 0 0 0
4255 1 3 0.41 170.8198267071 146.8789534361 137.8632915924 0 0 0
4256 1 5 -0.82 193.1533754953 142.6885824281 132.1949545489 0 0 0
4257 1 3 0.41 192.63669445 143.413646946 132.650402363 0 0 0
4258 1 3 0.41 192.6341485265 141.9317192019 132.5918637929 0 0 0
4259 1 5 -0.82 184.7747410147 140.7362070677 135.9313709555 0 0 0
4260 1 3 0.41 184.1751760131 140.1414476632 135.3959499939 0 0 0
4261 1 3 0.41 185.4433288332 140.0879622074 135.5669831393 0 0 0
4262 1 5 -0.82 197.6098732706 142.6745080557 141.9357134782 0 0 0
4263 1 3 0.41 198.3165085024 141.9669406386 141.938965621 0 0 0
4264 1 3 0.41 197.298846274 142.0632172994 142.6636021626 0 0 0
4265 1 5 -0.82 184.2142135079 140.9278940557 128.6493797937 0 0 0
4266 1 3 0.41 185.0885968152 141.0865041381 129.1080797505 0 0 0
4267 1 3 0.41 183.9644301173 140.2988221548 129.3855466597 0 0 0
4268 1 5 -0.82 188.0512032137 143.3071163024 144.7024000372 0 0 0
4269 1 3 0.41 187.4724299213 143.9638682759 144.2190133602 0 0 0
4270 1 3 0.41 187.8195241685 142.3833347114 144.3975855638 0 0 0
4271 1 5 -0.82 176.3996425391 145.8651441488 141.3923099844 0 0 0
4272 1 3 0.41 177.1786951526 145.4068394068 141.8199667601 0 0 0
4273 1 3 0.41 176.8465935665 146.0708487005 140.5216226669 0 0 0
4274 1 5 -0.82 180.1463933982 141.1504566095 128.2981483733 0 0 0
4275 1 3 0.41 180.5412944325 140.2347134593 128.3723563585 0 0 0
4276 1 3 0.41 180.8900859621 141.3853040596 127.6722587125 0 0 0
4277 1 5 -0.82 171.2673434952 148.0875315872 147.4676083496 0 0 0
4278 1 3 0.41 171.9408817206 148.6029291418 146.9376569009 0 0 0
4279 1 3 0.41 171.8280124422 147.3315488969 147.8055355495 0 0 0
4280 1 5 -0.82 179.3591372532 145.3725553149 144.9392151616 0 0 0
4281 1 3 0.41 179.0317031936 145.0408347119 144.0544845004 0 0 0
4282 1 3 0.41 178.9986061871 144.5859953048 145.4406364487 0 0 0
4283 1 5 -0.82 177.9328542912 141.3713575069 130.4368757261 0 0 0
4284 1 3 0.41 177.9508171964 141.1714616518 131.4165098267 0 0 0
4285 1 3 0.41 177.9037176103 140.4416251973 130.0696792412 0 0 0
4286 1 5 -0.82 178.1416200242 149.106254833 144.986814706 0 0 0
4287 1 3 0.41 178.1297390475 149.5384275413 144.0850842074 0 0 0
4288 1 3 0.41 177.8369578366 149.9095308233 145.4987315447 0 0 0
4289 1 5 -0.82 183.6200232339 144.2304434233 130.9471664935 0 0 0
4290 1 3 0.41 183.1947125569 144.65554344 130.1480263173 0 0 0
4291 1 3 0.41 182.9497381331 143.5206888686 131.1641731118 0 0 0
4292 1 5 -0.82 200.4491438159 144.5123995449 133.1349716374 0 0 0
4293 1 3 0.41 200.0040315111 143.6350449201 133.3141351397 0 0 0
4294 1 3 0.41 200.0692354426 144.9962540306 133.9234684373 0 0 0
4295 1 5 -0.82 170.4277544767 144.0285734635 144.4168027712 0 0 0
4296 1 3 0.41 170.5558992966 143.4072985661 143.6438275619 0 0 0
4297 1 3 0.41 170.0349750454 143.4194698448 145.1058135668 0 0 0
4298 1 5 -0.82 182.2015194828 148.9757366868 148.5374155 0 0 0
4299 1 3 0.41 181.8341992873 149.3269568996 147.6760411369 0 0 0
4300 1 3 0.41 181.6190687453 149.5012177978 149.1575399986 0 0 0
4301 1 5 -0.82 180.0831696294 143.0246489019 130.8067330552 0 0 0
4302 1 3 0.41 180.8448250985 142.3986588768 130.9739227591 0 0 0
4303 1 3 0.41 180.5244630489 143.7782314218 131.2939631737 0 0 0
4304 1 5 -0.82 196.1394609666 142.1065197834 130.3199464107 0 0 0
4305 1 3 0.41 196.7277107523 142.7702734376 130.782046335 0 0 0
4306 1 3 0.41 195.5502210996 142.7175264958 129.791325384 0 0 0
4307 1 5 -0.82 170.6437336599 145.1357337601 140.0404533599 0 0 0
4308 1 3 0.41 169.7965068707 145.5436917308 140.3807457546 0 0 0
4309 1 3 0.41 170.6870143606 144.16472988 140.2754945882 0 0 0
4310 1 5 -0.82 199.2988106812 140.6592879948 123.6824708183 0 0 0
4311 1 3 0.41 200.2309015895 140.5824115285 124.0363630828 0 0 0
4312 1 3 0.41 199.5746190684 140.7565446069 122.7261930158 0 0 0
4313 1 5 -0.82 179.9035405773 146.9146577473 140.3217637105 0 0 0
4314 1 3 0.41 179.0553237067 146.8599793074 139.7950644046 0 0 0
4315 1 3 0.41 180.3507744851 146.4277639924 139.5715535007 0 0 0
4316 1 5 -0.82 195.7417311284 141.8524567673 133.5842108153 0 0 0
4317 1 3 0.41 195.5366428405 141.1005217018 134.2106917747 0 0 0
4318 1 3 0.41 194.8939385784 141.807947097 133.0557376133 0 0 0
4319 1 5 -0.82 201.7188524781 143.65558129 135.7415640768 0 0 0
4320 1 3 0.41 200.7453195916 143.8625214324 135.8382414122 0 0 0
4321 1 3 0.41 201.896218487 142.7902417198 136.210463936 0 0 0
4322 1 5 -0.82 190.9821270076 144.0409009663 142.7947226465 0 0 0
4323 1 3 0.41 190.9435138334 144.8018544239 142.147102759 0 0 0
4324 1 3 0.41 190.1092995425 144.2131877598 143.2512052333 0 0 0
4325 1 5 -0.82 174.660493858 146.1415614154 147.103368358 0 0 0
4326 1 3 0.41 174.1374480038 146.2381221201 146.2564808128 0 0 0
4327 1 3 0.41 173.8617810569 145.7184070991 147.5311729585 0 0 0
4328 1 5 -0.82 190.8276743108 142.6706450594 140.1867997851 0 0 0
4329 1 3 0.41 190.40674828 141.8543314567 139.7913687878 0 0 0
4330 1 3 0.41 190.4155175723 143.4649736686 139.7406649254 0 0 0
4331 1 5 -0.82 173.0916391759 142.757221623 127.1819242758 0 0 0
4332 1 3 0.41 173.6547126062 143.5459261641 127.4289393026 0 0 0
4333 1 3 0.41 173.6568342092 142.067989236 127.6353025445 0 0 0
4334 1 5 -0.82 188.7810346381 263.5878537298 119.6697700999 0 0 0
4335 1 3 0.41 188.6994236435 264.4814556624 120.1111745701 0 0 0
4336 1 3 0.41 189.6353334372 263.267452274 120.0790966163 0 0 0
4337 1 5 -0.82 171.6331078486 143.034704054 134.8831462071 0 0 0
4338 1 3 0.41 171.2028467647 142.1520236072 135.0723617872 0 0 0
4339 1 3 0.41 170.8185537453 143.5948811206 135.0339273725 0 0 0
4340 1 5 -0.82 187.8424374806 142.2401056032 133.7477049024 0 0 0
4341 1 3 0.41 188.0859975025 141.6829678057 134.5415233904 0 0 0
4342 1 3 0.41 187.135236488 142.8337572367 134.1316055753 0 0 0
4343 1 5 -0.82 171.3580066625 142.3684650162 140.675655975 0 0 0
4344 1 3 0.41 172.2028289683 142.3177489879 141.2084160925 0 0 0
4345 1 3 0.41 170.7232230515 142.1456468229 141.4156662825 0 0 0
4346 1 5 -0.82 192.8912868074 139.5537609503 132.4016134402 0 0 0
4347 1 3 0.41 192.5136414773 138.6419660095 132.5631858065 0 0 0
4348 1 3 0.41 193.040647657 139.8131781929 133.3558216972 0 0 0
4349 1 5 -0.82 178.5222355985 147.0539528483 147.3225923464 0 0 0
4350 1 3 0.41 178.8462750933 147.4626351308 148.1758363526 0 0 0
4351 1 3 0.41 178.0035743904 146.3720487925 147.8383526267 0 0 0
4352 1 5 -0.82 176.1736211019 145.1042901066 144.1563356993 0 0 0
4353 1 3 0.41 176.9676663764 144.6886487499 143.7130095083 0 0 0
4354 1 3 0.41 176.3439151009 144.6901399801 145.0505271395 0 0 0
4355 1 5 -0.82 187.7540373566 142.8395375289 138.6683447555 0 0 0
4356 1 3 0.41 187.522075431 143.4396369578 137.9029086045 0 0 0
4357 1 3 0.41 188.1987253407 143.4913045329 139.2828519165 0 0 0
4358 1 5 -0.82 191.7822542107 147.0104089271 147.707527792 0 0 0
4359 1 3 0.41 192.405864046 146.3399518381 148.1096108996 0 0 0
4360 1 3 0.41 191.8174728201 147.6182911572 148.5009028061 0 0 0
4361 1 5 -0.82 193.966090876 145.1861657446 145.6775993977 0 0 0
4362 1 3 0.41 194.6475497525 145.0890511544 146.4031228873 0 0 0
4363 1 3 0.41 193.7526576164 146.1053174209 145.3464721327 0 0 0
4364 1 5 -0.82 175.3392653707 141.2235552927 137.8137703273 0 0 0
4365 1 3 0.41 175.6654264685 141.121157487 136.8740488881 0 0 0
4366 1 3 0.41 176.0872011406 141.7118408624 138.2634529792 0 0 0
4367 1 5 -0.82 194.0461460284 140.1484209395 129.8837158039 0 0 0
4368 1 3 0.41 193.4375288541 140.0930181878 129.092114686 0 0 0
4369 1 3 0.41 193.3764266884 140.0449579694 130.6191435466 0 0 0
4370 1 5 -0.82 177.1826554782 141.6111757242 127.4960517036 0 0 0
4371 1 3 0.41 176.2808327723 141.1828944165 127.555329397 0 0 0
4372 1 3 0.41 177.277986172 141.971996619 126.5683040628 0 0 0
4373 1 7 -1.0 173.8078923412 144.425950801 141.2323636894 0 0 0
4374 1 4 0.29 173.9607891958 143.4449627798 141.3519538489 0 0 0
4375 1 7 -1.0 176.2464628041 139.309213403 132.4319174979 0 0 0
4376 1 4 0.29 176.3202945877 138.6654564354 131.6703247883 0 0 0
4377 1 8 1.72 171.3266069384 189.1801544711 134.5551232602 0 0 0
4378 1 8 1.72 175.0600624188 186.5423813156 136.0092745576 0 0 0
4379 1 8 1.72 171.9867083449 189.762302329 137.3416183253 0 0 0
4380 1 8 1.72 169.3301785361 190.6409919599 135.8630759571 0 0 0
4381 1 8 1.72 182.0177886649 182.1706625155 137.9301083441 0 0 0
4382 1 8 1.72 171.7275899012 179.8980277212 136.7414501574 0 0 0
4383 1 8 1.72 185.1769969393 178.4327875529 141.0653218101 0 0 0
4384 1 8 1.72 174.9921711235 181.2584557111 144.2011265749 0 0 0
4385 1 8 1.72 183.070103742 180.7211867806 143.4328817551 0 0 0
4386 1 8 1.72 179.1128898675 180.6800004232 140.663977826 0 0 0
4387 1 8 1.72 178.563960457 181.455014051 143.2109969226 0 0 0
4388 1 8 1.72 191.3952738275 179.4324798612 141.3186932978 0 0 0
4389 1 8 1.72 171.7797813345 178.7375665973 139.5019280803 0 0 0
4390 1 8 1.72 170.2798080291 180.505739525 141.8170102667 0 0 0
4391 1 8 1.72 181.4789015085 178.788978533 149.7321344982 0 0 0
4392 1 8 1.72 181.4958743324 176.0949646964 141.2385723256 0 0 0
4393 1 8 1.72 184.8120812271 177.7899963344 147.1531852725 0 0 0
4394 1 8 1.72 183.378584815 176.7948487276 139.1206882515 0 0 0
4395 1 8 1.72 170.8882837632 177.4617836728 144.9204414283 0 0 0
4396 1 8 1.72 186.7846062358 176.4985909985 145.2833509978 0 0 0
4397 1 8 1.72 179.6708714507 176.7525261948 144.5403841969 0 0 0
4398 1 8 1.72 173.2930500186 177.0093018297 143.4569771766 0 0 0
4399 1 8 1.72 177.8495460142 177.6891607698 146.6360945702 0 0 0
4400 1 8 1.72 189.2182262917 176.528557624 146.7097112568 0 0 0
4401 1 8 1.72 171.2790830317 175.6948889424 139.0800364667 0 0 0
4402 1 8 1.72 191.679851507 176.466778088 145.0656052561 0 0 0
4403 1 8 1.72 194.2820682795 175.5383807845 141.2774502143 0 0 0
4404 1 8 1.72 178.9454246725 174.0269834916 141.5176653061 0 0 0
4405 1 8 1.72 168.4816787852 175.8026835811 139.6660134661 0 0 0
4406 1 8 1.72 199.3767442306 176.3111220616 143.5524719146 0 0 0
4407 1 8 1.72 190.3150950314 172.8146843662 141.2351723581 0 0 0
4408 1 8 1.72 176.3714959396 175.4893832214 142.0269213008 0 0 0
4409 1 8 1.72 188.2185269685 173.6141257646 143.1755190013 0 0 0
4410 1 8 1.72 201.2024543133 176.808624854 141.023930902 0 0 0
4411 1 8 1.72 167.3890532515 177.0388423894 137.0972641427 0 0 0
4412 1 8 1.72 189.8457964526 177.1030362981 149.7003521938 0 0 0
4413 1 8 1.72 173.1903644344 178.5134560045 148.9653679251 0 0 0
4414 1 8 1.72 181.8145390997 174.9089396266 143.9480507366 0 0 0
4415 1 8 1.72 175.4423752754 175.5500265821 144.6626352005 0 0 0
4416 1 8 1.72 188.0046693884 174.0876268522 146.1850814963 0 0 0
4417 1 8 1.72 193.6781186318 174.8011449879 143.921737945 0 0 0
4418 1 8 1.72 200.8495610179 174.391695787 145.2078125904 0 0 0
4419 1 8 1.72 165.8687125575 174.8315376792 140.7841592842 0 0 0
4420 1 8 1.72 188.250916774 167.0039994534 141.9228527318 0 0 0
4421 1 8 1.72 175.9672598522 165.795392898 141.5580214415 0 0 0
4422 1 8 1.72 180.688392239 165.3866538067 141.3392409271 0 0 0
4423 1 8 1.72 166.3818575978 168.3635753118 141.5651170258 0 0 0
4424 1 8 1.72 198.1278272776 166.2137894799 143.1644321509 0 0 0
4425 1 8 1.72 196.492354262 167.3545095566 145.2935509001 0 0 0
4426 1 8 1.72 186.9253392334 165.1592767097 144.0592148899 0 0 0
4427 1 8 1.72 174.0845493696 166.2181921595 143.8395474274 0 0 0
4428 1 8 1.72 172.3865597862 167.5418364716 145.8146328685 0 0 0
4429 1 8 1.72 168.4910138383 166.9890871516 143.524828701 0 0 0
4430 1 8 1.72 180.0837353902 165.3554089839 144.0476845655 0 0 0
4431 1 8 1.72 192.2822453125 164.4196265405 142.7191842392 0 0 0
4432 1 8 1.72 185.5561981116 165.6546491734 146.3781405178 0 0 0
4433 1 8 1.72 167.2450671294 166.5966805813 146.4229313933 0 0 0
4434 1 8 1.72 192.1292070177 168.694060324 153.1340236723 0 0 0
4435 1 8 1.72 178.9141663886 165.9582920424 146.8090494363 0 0 0
4436 1 8 1.72 171.0256221959 168.8434673859 149.7871252762 0 0 0
4437 1 8 1.72 195.3998701685 166.3654688925 149.4463894075 0 0 0
4438 1 8 1.72 191.7599066593 165.3164949773 145.6875036507 0 0 0
4439 1 8 1.72 193.177420329 167.7760306208 150.6411084056 0 0 0
4440 1 8 1.72 169.6151805362 167.5523460938 151.018948267 0 0 0
4441 1 8 1.72 182.8074492933 165.306127377 149.1984874327 0 0 0
4442 1 8 1.72 200.6605969127 167.0650688798 149.5611013528 0 0 0
4443 1 8 1.72 181.4866807195 166.8144001876 151.6751419855 0 0 0
4444 1 8 1.72 176.046890684 167.4330476794 150.7153163909 0 0 0
4445 1 8 1.72 197.6706925559 167.6365650935 153.9789894969 0 0 0
4446 1 8 1.72 188.8320945498 166.1067049508 149.0769755524 0 0 0
4447 1 8 1.72 199.6384085979 165.8482250529 152.2782666468 0 0 0
4448 1 8 1.72 185.1642673215 165.7526442995 154.1846136155 0 0 0
4449 1 8 1.72 173.8472127164 167.3090625416 153.0636591285 0 0 0
4450 1 8 1.72 195.7811929438 161.8753038095 144.5556101381 0 0 0
4451 1 8 1.72 183.1255482998 161.2947181928 145.3993933652 0 0 0
4452 1 8 1.72 170.3841908956 162.4085961263 144.3801422525 0 0 0
4453 1 8 1.72 176.7945435734 161.7028891963 144.412368031 0 0 0
4454 1 8 1.72 199.7062998932 161.003289209 146.4252965881 0 0 0
4455 1 8 1.72 189.2842788645 160.852461928 144.6141487081 0 0 0
4456 1 8 1.72 167.2375707989 163.6126579802 147.5066340629 0 0 0
4457 1 8 1.72 174.366298245 161.8165067339 146.9905781334 0 0 0
4458 1 8 1.72 180.37566796 161.0457537637 148.0238725899 0 0 0
4459 1 8 1.72 198.7561046395 161.8815527741 149.1232446747 0 0 0
4460 1 8 1.72 187.3717244999 161.3624626495 148.3298696607 0 0 0
4461 1 8 1.72 193.7836330199 161.4990877384 148.167558171 0 0 0
4462 1 8 1.72 192.0307646395 162.5489137851 150.5655699983 0 0 0
4463 1 8 1.72 171.9881227469 163.6686146174 149.792594789 0 0 0
4464 1 8 1.72 166.5143870638 164.145808275 150.3516676981 0 0 0
4465 1 8 1.72 185.7761376203 161.8386621537 151.0483653767 0 0 0
4466 1 8 1.72 178.8861612293 162.8271347301 150.217442896 0 0 0
4467 1 8 1.72 194.6870115679 163.8217142492 153.5155591505 0 0 0
4468 1 8 1.72 169.9986249144 162.3063403425 153.4101601594 0 0 0
4469 1 8 1.72 181.9945924724 162.0507008831 153.8521559284 0 0 0
4470 1 8 1.72 177.2198542504 162.9136260806 152.8479829322 0 0 0
4471 1 8 1.72 189.1902211324 162.7315539767 153.5887323631 0 0 0
4472 1 8 1.72 185.4075444629 158.9212478339 155.4736447543 0 0 0
4473 1 8 1.72 182.6667162958 155.5411260926 145.3402634964 0 0 0
4474 1 8 1.72 200.1689507826 158.4067024109 153.2527268839 0 0 0
4475 1 8 1.72 196.8974389906 156.8122222936 145.8020677714 0 0 0
4476 1 8 1.72 184.6812490435 156.8345197354 147.5963636388 0 0 0
4477 1 8 1.72 174.7296581151 157.3050383626 153.8954685572 0 0 0
4478 1 8 1.72 180.3347917426 159.7360275999 152.9338690666 0 0 0
4479 1 8 1.72 195.1515011799 158.1781891385 153.1915274697 0 0 0
4480 1 8 1.72 184.3989344072 157.1895745401 150.5546309726 0 0 0
4481 1 8 1.72 179.4918081594 156.4343019594 147.9376908062 0 0 0
4482 1 8 1.72 178.0601504699 156.7585380072 150.3966063983 0 0 0
4483 1 8 1.72 169.9516667685 157.3693742933 153.446377204 0 0 0
4484 1 8 1.72 191.7664129085 155.7371163448 148.2538877793 0 0 0
4485 1 8 1.72 191.1002295734 157.5924907326 150.253512116 0 0 0
4486 1 8 1.72 173.8397163859 156.3833160895 147.3472790667 0 0 0
4487 1 8 1.72 197.0434052755 155.631310013 149.6990217717 0 0 0
4488 1 8 1.72 171.8736976263 155.6145514262 149.2861474631 0 0 0
4489 1 8 1.72 165.1043697246 157.9567769623 150.7102903521 0 0 0
4490 1 8 1.72 167.3204547552 157.3040442092 148.7581177351 0 0 0
4491 1 8 1.72 198.226411096 154.729328787 147.0214734898 0 0 0
4492 1 8 1.72 195.5544643055 154.1753012696 156.3286626565 0 0 0
4493 1 8 1.72 171.3650786724 154.1379495042 157.6274502237 0 0 0
4494 1 8 1.72 182.8546903197 152.8873044599 150.2980073422 0 0 0
4495 1 8 1.72 186.8741378815 153.6377482952 153.8452081688 0 0 0
4496 1 8 1.72 185.0219784817 152.3099853473 147.9622297017 0 0 0
4497 1 8 1.72 173.0759393138 153.0185327157 155.426932158 0 0 0
4498 1 8 1.72 188.287974106 152.7658757166 151.5982731561 0 0 0
4499 1 8 1.72 180.5820292097 152.5954494104 153.4341077563 0 0 0
4500 1 8 1.72 173.2486377962 151.4817134988 153.1307715296 0 0 0
4501 1 8 1.72 199.8541049007 151.4473441937 159.1219576565 0 0 0
4502 1 8 1.72 178.6377922407 154.3724276972 154.3883160133 0 0 0
4503 1 8 1.72 191.9423645154 154.6608742206 154.0499453394 0 0 0
4504 1 8 1.72 198.8510110127 153.2754503724 153.7610959305 0 0 0
4505 1 8 1.72 189.5285460873 152.8873044599 157.6825888263 0 0 0
4506 1 8 1.72 193.3245181355 152.3693505107 150.72699454 0 0 0
4507 1 8 1.72 196.2388934262 150.9639015715 147.5874941585 0 0 0
4508 1 8 1.72 180.4649167253 151.9073531987 149.1905049004 0 0 0
4509 1 8 1.72 170.0527965104 151.6566845066 147.0412819958 0 0 0
4510 1 8 1.72 199.3105502177 151.0093485865 151.9376786028 0 0 0
4511 1 8 1.72 191.5432202752 150.5909520046 146.564990903 0 0 0
4512 1 8 1.72 177.3843492013 151.8606279864 149.9562367008 0 0 0
4513 1 8 1.72 189.6984157658 150.0779688227 148.735204911 0 0 0
4514 1 8 1.72 201.8290343927 150.666507667 147.3623571832 0 0 0
4515 1 8 1.72 165.7165229039 152.8331941076 148.1317846004 0 0 0
4516 1 8 1.72 168.6381116447 153.10530811 151.2188072234 0 0 0
4517 1 8 1.72 167.2559580247 153.4502793583 153.7446873919 0 0 0
4518 1 8 1.72 181.5808798917 150.5068750268 151.5355954952 0 0 0
4519 1 8 1.72 175.6659922293 152.290528344 152.547159725 0 0 0
4520 1 8 1.72 190.8395552875 151.0760988898 151.3335191688 0 0 0
4521 1 8 1.72 193.7037193078 150.2207008542 148.7743784491 0 0 0
4522 1 8 1.72 201.800746353 150.4675349545 150.4107975668 0 0 0
4523 1 8 1.72 168.1399592655 151.0253970637 149.1819310694 0 0 0
4524 1 1 1.43 174.0487649993 189.2530117171 134.191178918 0 0 0
4525 1 1 1.43 177.8161661274 187.5916392746 135.7978852768 0 0 0
4526 1 1 1.43 168.9895905381 187.3543206431 134.029458727 0 0 0
4527 1 1 1.43 181.301111179 184.9799981527 136.3835666268 0 0 0
4528 1 1 1.43 186.4266210933 186.2905764481 139.7640212235 0 0 0
4529 1 1 1.43 178.4035672719 183.913839585 140.8939930154 0 0 0
4530 1 1 1.43 184.7016164321 183.2302880749 141.4282313796 0 0 0
4531 1 1 1.43 181.2442522192 183.0225100031 143.647375354 0 0 0
4532 1 1 1.43 177.3072642931 183.6454181526 144.4435590368 0 0 0
4533 1 1 1.43 172.6633582547 181.3956488877 139.2030265937 0 0 0
4534 1 1 1.43 171.6434329831 180.6416545043 145.715738163 0 0 0
4535 1 1 1.43 188.7726896664 179.9968749788 141.0696087256 0 0 0
4536 1 1 1.43 186.228321935 179.47821092 138.7650220909 0 0 0
4537 1 1 1.43 198.8531326157 179.7555797335 139.7511604771 0 0 0
4538 1 1 1.43 182.2783215106 179.5796145723 140.1563479027 0 0 0
4539 1 1 1.43 186.340201132 179.2894637858 143.7900261624 0 0 0
4540 1 1 1.43 178.2387894406 179.6429563495 138.2881396994 0 0 0
4541 1 1 1.43 183.0740640676 180.4580201593 146.5982514542 0 0 0
4542 1 1 1.43 180.2674662081 179.1250024003 143.005372804 0 0 0
4543 1 1 1.43 176.366828413 180.9391904307 140.9800269745 0 0 0
4544 1 1 1.43 178.0427533254 180.5945032262 146.0205526365 0 0 0
4545 1 1 1.43 173.0295469287 179.8126725461 142.7110538823 0 0 0
4546 1 1 1.43 168.9332973391 179.4405751107 144.2652824825 0 0 0
4547 1 1 1.43 192.2159098594 177.8513498046 139.0460367922 0 0 0
4548 1 1 1.43 168.8233983048 179.9558306434 137.9066042213 0 0 0
4549 1 1 1.43 195.1065231968 178.4594876742 140.8146111666 0 0 0
4550 1 1 1.43 184.5444763715 175.7322407079 142.0483558782 0 0 0
4551 1 1 1.43 183.0894810492 178.0297293385 144.0836059607 0 0 0
4552 1 1 1.43 174.4166509557 178.6196884021 146.0790912065 0 0 0
4553 1 1 1.43 178.6414696858 177.2037298407 140.8877843792 0 0 0
4554 1 1 1.43 191.0166384161 175.910194176 141.2134421314 0 0 0
4555 1 1 1.43 187.6094854737 178.9114014297 147.7996225626 0 0 0
4556 1 1 1.43 176.7174586652 178.3411834133 143.4356904238 0 0 0
4557 1 1 1.43 189.6961527226 178.2757113073 144.1693442704 0 0 0
4558 1 1 1.43 181.2054976048 177.8695286106 147.0340385869 0 0 0
4559 1 1 1.43 184.6689437462 179.7494727909 150.3271288026 0 0 0
4560 1 1 1.43 171.091957649 177.0091598077 141.7924713712 0 0 0
4561 1 1 1.43 167.7939965399 176.7168786925 142.9851208239 0 0 0
4562 1 1 1.43 170.3904142643 179.179964884 148.1260194382 0 0 0
4563 1 1 1.43 193.0850598794 178.3134891385 143.3192045824 0 0 0
4564 1 2 2.2896396396 198.0569657381 176.3293008676 140.8821670417 0 0 0
4565 1 2 2.2896396396 198.6322030256 173.1068234595 139.5586927543 0 0 0
4566 1 2 2.2896396396 186.7359508075 173.1228719367 140.6041088338 0 0 0
4567 1 2 2.2896396396 178.4358156372 178.6414177562 149.6565960909 0 0 0
4568 1 2 2.2896396396 174.1883664753 173.4574755847 139.7776210933 0 0 0
4569 1 2 2.2896396396 189.5213326372 174.0288297766 149.3905116815 0 0 0
4570 1 2 2.2896396396 178.1815061602 174.2432828786 145.074179087 0 0 0
4571 1 2 2.2896396396 175.5651453678 175.6660584923 148.4343817037 0 0 0
4572 1 2 2.2896396396 180.3381863074 171.6046575916 143.0262160827 0 0 0
4573 1 2 2.2896396396 190.8917467208 173.5764899553 145.0324925296 0 0 0
4574 1 2 2.2896396396 193.1455962843 172.2126534392 141.4589789114 0 0 0
4575 1 2 2.2896396396 168.6102479256 172.8128380812 139.5483450272 0 0 0
4576 1 2 2.2896396396 174.5644559632 172.0645245747 144.696191401 0 0 0
4577 1 2 2.2896396396 178.2229481384 168.1755382872 142.4293000576 0 0 0
4578 1 2 2.2896396396 197.3773455842 173.9845189369 143.7481917802 0 0 0
4579 1 2 2.2896396396 169.5574729352 174.0332324561 145.6307389767 0 0 0
4580 1 2 2.2896396396 171.9158468055 170.932893901 147.5595552955 0 0 0
4581 1 2 2.2896396396 192.219870185 171.2559937733 150.7150207416 0 0 0
4582 1 2 2.2896396396 197.5832825133 169.0383214627 148.0630461279 0 0 0
4583 1 2 2.2896396396 183.2669884984 167.4506583978 145.9463446512 0 0 0
4584 1 2 2.2896396396 178.6424597672 169.4017555609 148.6123626087 0 0 0
4585 1 2 2.2896396396 187.1961972136 168.3806179424 146.2409592223 0 0 0
4586 1 2 2.2896396396 173.6237372027 170.0394339902 151.6395162396 0 0 0
4587 1 2 2.2896396396 190.8770369401 168.3221049106 147.8328831138 0 0 0
4588 1 1 1.43 199.5255393195 170.3780142521 152.2494408358 0 0 0
4589 1 1 1.43 183.9985172052 168.1204337815 152.9189387748 0 0 0
4590 1 1 1.43 187.3138754587 164.8902871897 152.2828492116 0 0 0
4591 1 1 1.43 195.2683307839 169.7872030569 152.266440673 0 0 0
4592 1 1 1.43 194.2283210041 167.3689957927 147.0128996588 0 0 0
4593 1 1 1.43 195.1008655888 164.9899865788 143.6364363283 0 0 0
4594 1 1 1.43 183.383535222 164.4512974291 143.5750890894 0 0 0
4595 1 1 1.43 170.7858810594 165.5864786508 143.609088764 0 0 0
4596 1 1 1.43 169.6057040429 168.3972345073 146.5185739561 0 0 0
4597 1 1 1.43 199.7931441751 166.6593122489 146.5756342794 0 0 0
4598 1 1 1.43 177.1861914831 165.2311398022 144.477263062 0 0 0
4599 1 1 1.43 189.5373153796 168.1636084457 151.7013069524 0 0 0
4600 1 1 1.43 198.7409705382 164.7391758648 149.6291007019 0 0 0
4601 1 1 1.43 175.5314826005 166.7365721744 147.1321941691 0 0 0
4602 1 1 1.43 166.0166590052 168.5118461982 144.5301842945 0 0 0
4603 1 1 1.43 189.5518837201 163.86758733 143.4501772417 0 0 0
4604 1 1 1.43 181.939430795 163.9273785591 146.6665464526 0 0 0
4605 1 1 1.43 188.4509132147 164.4434862233 146.6888679781 0 0 0
4606 1 1 1.43 185.8444532362 166.8382598705 149.4020420059 0 0 0
4607 1 1 1.43 173.0206361962 166.66456706 149.3401034684 0 0 0
4608 1 1 1.43 169.5655350265 165.4887675686 148.8128128637 0 0 0
4609 1 1 1.43 192.0023351596 165.2393770737 148.6824315031 0 0 0
4610 1 1 1.43 196.1571409915 165.9267631757 152.0949640537 0 0 0
4611 1 1 1.43 170.5018691408 168.883233524 153.4239078539 0 0 0
4612 1 1 1.43 179.4476788174 165.5837802343 149.6932566095 0 0 0
4613 1 1 1.43 177.9131941036 163.2641361839 142.0573731832 0 0 0
4614 1 1 1.43 198.6426696002 163.6197590763 144.5022454315 0 0 0
4615 1 1 1.43 196.4659049449 164.358557114 147.1248029355 0 0 0
4616 1 1 1.43 183.8282232061 164.456836284 151.8611054227 0 0 0
4617 1 1 1.43 172.3509168562 164.7694265341 146.2081421451 0 0 0
4618 1 1 1.43 178.4056888749 166.2022857042 153.3717257447 0 0 0
4619 1 1 1.43 186.1928204452 162.0998404681 145.3865326187 0 0 0
4620 1 1 1.43 174.0623432584 163.0734007427 143.9702244374 0 0 0
4621 1 1 1.43 180.316545957 162.1586375437 144.4933759512 0 0 0
4622 1 1 1.43 192.6692256957 162.3867247503 145.1553348319 0 0 0
4623 1 1 1.43 167.9403871454 163.7448803895 144.6817045832 0 0 0
4624 1 1 1.43 184.6895940152 163.2030667574 148.4297991389 0 0 0
4625 1 1 1.43 188.8999858451 165.4549663512 155.0628399911 0 0 0
4626 1 1 1.43 200.9317377733 164.038581724 147.2786884189 0 0 0
4627 1 1 1.43 178.3404849433 163.0857566499 147.1818632588 0 0 0
4628 1 1 1.43 191.4372815665 165.307973662 152.6033331003 0 0 0
4629 1 1 1.43 195.2479633953 163.4785892859 149.7142477129 0 0 0
4630 1 1 1.43 176.0207242472 164.5930353071 150.1348089044 0 0 0
4631 1 1 1.43 190.6177770562 162.2837588569 147.5814333469 0 0 0
4632 1 1 1.43 170.9981827974 165.0230776866 152.8077746215 0 0 0
4633 1 1 1.43 167.8471780545 165.5873307824 152.642210989 0 0 0
4634 1 1 1.43 181.8001121994 161.9792638564 150.4084323721 0 0 0
4635 1 1 1.43 182.4988267801 165.3510063043 155.1108830095 0 0 0
4636 1 1 1.43 197.6698439148 164.9541970545 155.1791780079 0 0 0
4637 1 1 1.43 188.6659023165 163.3226492157 149.8929677412 0 0 0
4638 1 1 1.43 194.8075186171 167.2491292906 154.7784253224 0 0 0
4639 1 1 1.43 185.4430459528 162.4216621431 154.558314386 0 0 0
4640 1 1 1.43 199.741801383 162.1300911374 152.2515103812 0 0 0
4641 1 1 1.43 196.5159747751 161.1826628964 147.2869666005 0 0 0
4642 1 1 1.43 170.5662244311 162.3615868701 147.2964273795 0 0 0
4643 1 1 1.43 196.4595401359 159.0967869294 144.0261021634 0 0 0
4644 1 1 1.43 183.7320438711 158.3792921799 144.9908059721 0 0 0
4645 1 1 1.43 183.902903631 160.2972982353 148.2367401174 0 0 0
4646 1 1 1.43 193.7660944353 158.9500782841 146.423079218 0 0 0
4647 1 1 1.43 173.6828592057 163.5862419027 152.3727266121 0 0 0
4648 1 1 1.43 167.8330340347 160.4914422025 145.4536450198 0 0 0
4649 1 1 1.43 180.6248855898 158.2928008295 146.0634217913 0 0 0
4650 1 1 1.43 171.9297079449 159.7317669422 143.2738224081 0 0 0
4651 1 1 1.43 186.4130428343 159.0703708519 145.9868486113 0 0 0
4652 1 1 1.43 180.5888183392 164.3555746537 152.8268440042 0 0 0
4653 1 1 1.43 191.9713597561 162.2705508182 154.2733084186 0 0 0
4654 1 1 1.43 168.9423495118 162.7314119548 150.4762838965 0 0 0
4655 1 1 1.43 180.2796300652 158.8408634261 149.6744828762 0 0 0
4656 1 1 1.43 190.1653098611 160.5313503626 151.5579170207 0 0 0
4657 1 1 1.43 183.2685443406 159.1882490471 152.8317222183 0 0 0
4658 1 1 1.43 165.7868186826 161.07430017 152.5765768347 0 0 0
4659 1 1 1.43 193.817861548 160.225009077 150.9921920014 0 0 0
4660 1 1 1.43 176.9475818682 160.1247416001 151.9177222721 0 0 0
4661 1 1 1.43 171.7483816104 160.4265381842 152.8806521847 0 0 0
4662 1 1 1.43 174.1524406648 156.1640342421 143.948346386 0 0 0
4663 1 1 1.43 168.3504222809 159.3282826621 151.5147522165 0 0 0
4664 1 1 1.43 200.1238313593 157.6196169197 145.5160270313 0 0 0
4665 1 1 1.43 197.7319361619 159.4224431963 151.6086208831 0 0 0
4666 1 1 1.43 181.3610818232 159.9513328335 155.7755027343 0 0 0
4667 1 1 1.43 188.2797705745 160.7134224664 155.4275234567 0 0 0
4668 1 1 1.43 168.8197208596 159.4389177393 155.3423764457 0 0 0
4669 1 1 1.43 179.4357978408 163.2127242481 155.4124453401 0 0 0
4670 1 1 1.43 200.7341458159 160.7000724058 155.3265592058 0 0 0
4671 1 1 1.43 198.2433839198 158.3061508901 155.4907924162 0 0 0
4672 1 1 1.43 171.7847317414 156.0829397246 155.2796987848 0 0 0
4673 1 1 1.43 188.3767985507 155.8964649412 147.441739032 0 0 0
4674 1 1 1.43 199.9447680679 156.3232408165 150.9406011909 0 0 0
4675 1 1 1.43 185.6429009533 154.9476164809 145.5776699195 0 0 0
4676 1 1 1.43 182.2117031771 155.2413178154 148.7205702685 0 0 0
4677 1 1 1.43 172.2591221673 153.9497704576 146.6238251224 0 0 0
4678 1 1 1.43 177.6468622097 160.1493113926 155.3574545622 0 0 0
4679 1 1 1.43 194.51035276 156.8186132801 155.7732853642 0 0 0
4680 1 1 1.43 187.8588445437 156.4825894129 151.9280699991 0 0 0
4681 1 1 1.43 178.1803746386 155.5570325478 144.3681684541 0 0 0
4682 1 1 1.43 185.1151875726 155.9725886913 153.7696697615 0 0 0
4683 1 1 1.43 191.5976747516 157.7397674656 153.1859101322 0 0 0
4684 1 1 1.43 181.4450973011 156.1062313198 152.7050364745 0 0 0
4685 1 1 1.43 168.3210027196 155.8958968535 156.049569676 0 0 0
4686 1 1 1.43 176.8648393521 156.3367328991 147.4847560115 0 0 0
4687 1 1 1.43 178.3991826257 157.0346286233 153.2617441889 0 0 0
4688 1 1 1.43 175.0412508724 157.6058407932 150.6133173673 0 0 0
4689 1 1 1.43 172.6502043163 154.8197967512 152.3628223591 0 0 0
4690 1 1 1.43 165.9832791183 155.5020700641 145.8610498155 0 0 0
4691 1 1 1.43 192.3036027825 153.958291773 145.3857934954 0 0 0
4692 1 1 1.43 193.8047076095 155.585862998 151.0363915783 0 0 0
4693 1 1 1.43 196.9912138422 155.9478768769 153.1190933805 0 0 0
4694 1 1 1.43 169.9232372886 156.5375518967 147.1352984872 0 0 0
4695 1 1 1.43 194.5803656582 153.3941806991 148.1805667421 0 0 0
4696 1 1 1.43 169.3987770324 155.9085368046 151.2151116066 0 0 0
4697 1 1 1.43 166.3121275799 157.9603275103 153.4821507746 0 0 0
4698 1 1 1.43 187.5553138776 153.5492686379 159.8724635157 0 0 0
4699 1 1 1.43 185.5798186247 154.2832379303 150.4901794156 0 0 0
4700 1 1 1.43 183.3618948716 153.2160852091 153.1325454256 0 0 0
4701 1 1 1.43 175.8065837867 154.8264717816 153.8935468365 0 0 0
4702 1 1 1.43 178.3977682237 153.212534661 147.4770691286 0 0 0
4703 1 1 1.43 191.2471859397 152.7573544013 148.7754132218 0 0 0
4704 1 1 1.43 188.4605311482 154.9084184305 155.8269457201 0 0 0
4705 1 1 1.43 179.0802171817 154.2789772726 150.9694270019 0 0 0
4706 1 1 1.43 199.2091375954 154.5854605801 157.030386374 0 0 0
4707 1 1 1.43 190.4648802016 154.5726786071 151.3648579992 0 0 0
4708 1 1 1.43 181.5108669934 154.6527789711 155.8105371815 0 0 0
4709 1 1 1.43 195.1321238727 152.8573378343 153.861321058 0 0 0
4710 1 1 1.43 187.1780928681 151.4520309171 156.5771559299 0 0 0
4711 1 1 1.43 175.1531300695 154.1501633894 149.858376768 0 0 0
4712 1 1 1.43 171.3159989235 152.5450316281 150.1354002031 0 0 0
4713 1 1 1.43 170.2935277283 152.86514904 153.6780184649 0 0 0
4714 1 1 1.43 168.3415115484 153.9702216144 148.141836678 0 0 0
4715 1 1 1.43 174.6303670957 155.7609760277 157.2907056211 0 0 0
4716 1 1 1.43 196.9279900735 153.0473631659 150.8071155122 0 0 0
4717 1 1 1.43 202.0188471392 152.3125417419 153.1174673091 0 0 0
4718 1 2 2.2896396396 165.651036092 154.9243248857 151.0329916108 0 0 0
4719 1 2 2.2896396396 199.0187590881 151.5910703786 148.2633485583 0 0 0
4720 1 2 2.2896396396 197.4008246571 151.6608031423 156.8844834228 0 0 0
4721 1 2 2.2896396396 168.2634365588 152.6053909449 156.7338500821 0 0 0
4722 1 2 2.2896396396 192.933718867 152.8037955698 156.7919451782 0 0 0
4723 1 2 2.2896396396 188.0940595938 152.1787570915 146.4158358091 0 0 0
4724 1 2 2.2896396396 178.2208265354 155.7257545911 157.6071982437 0 0 0
4725 1 2 2.2896396396 175.3174835801 150.8443191133 147.7464056807 0 0 0
4726 1 2 2.2896396396 190.037023601 151.6059826804 154.3083428658 0 0 0
4727 1 2 2.2896396396 178.3061149751 150.6730406754 153.8536341751 0 0 0
4728 1 2 2.2896396396 176.4492880488 152.6329431977 156.530738983 0 0 0
4729 1 2 2.2896396396 184.4596122524 148.6108823694 148.2654181037 0 0 0
4730 1 2 2.2896396396 192.5178846833 148.8658117192 152.0321385681 0 0 0
4731 1 2 2.2896396396 165.6830015768 149.0693291333 150.6416997043 0 0 0
4732 1 2 2.2896396396 167.1824091215 150.4482199731 153.8574776166 0 0 0
4733 1 6 -1.14 172.7493538954 192.3615875437 129.8409944737 0 0 0
4734 1 6 -1.14 176.9898724876 189.6941318065 132.5154384375 0 0 0
4735 1 6 -1.14 174.2728062738 191.4807675841 134.1246578157 0 0 0
4736 1 6 -1.14 175.6576472576 187.6809710635 134.9115285441 0 0 0
4737 1 6 -1.14 169.7167345987 189.474991981 134.7687299111 0 0 0
4738 1 6 -1.14 172.3306909078 189.3024353459 135.7060861555 0 0 0
4739 1 6 -1.14 176.4826679356 185.8777187211 136.5801734404 0 0 0
4740 1 6 -1.14 177.7513865165 185.252254177 142.7559925825 0 0 0
4741 1 6 -1.14 171.8732733057 190.0582760143 133.3085178022 0 0 0
4742 1 6 -1.14 184.6805418425 184.5823367714 135.2422123352 0 0 0
4743 1 6 -1.14 170.4788143884 190.3504151076 137.0648905395 0 0 0
4744 1 6 -1.14 179.7101918259 186.7169262576 136.5367129869 0 0 0
4745 1 6 -1.14 171.2669191746 187.5805615647 133.8891731134 0 0 0
4746 1 6 -1.14 182.8715217033 183.3116666361 136.9136659002 0 0 0
4747 1 6 -1.14 185.828611934 184.0476242354 139.5925446041 0 0 0
4748 1 6 -1.14 186.7570253971 178.8014764622 140.9739661629 0 0 0
4749 1 6 -1.14 183.2635939336 182.1077468041 142.6717325195 0 0 0
4750 1 6 -1.14 176.2642842691 181.6271446204 145.1373002219 0 0 0
4751 1 6 -1.14 200.665122999 180.3272179692 138.5163809928 0 0 0
4752 1 6 -1.14 178.2519433791 181.8235609384 140.0639574828 0 0 0
4753 1 6 -1.14 175.9911632457 179.8858138359 139.0117414683 0 0 0
4754 1 6 -1.14 179.1372175817 182.3487580056 144.4941150746 0 0 0
4755 1 6 -1.14 181.7728142411 180.7904934785 144.5751229948 0 0 0
4756 1 6 -1.14 184.8396620658 177.9673817148 142.5828898917 0 0 0
4757 1 6 -1.14 171.1062431091 179.6341509903 138.3842257361 0 0 0
4758 1 6 -1.14 188.5709959433 179.6912438029 138.7515700458 0 0 0
4759 1 6 -1.14 179.8031180363 181.1776452376 142.1432593175 0 0 0
4760 1 6 -1.14 191.1553912508 179.6036162771 142.9741817982 0 0 0
4761 1 6 -1.14 173.7346263184 180.4756308776 144.8951634094 0 0 0
4762 1 6 -1.14 182.6623316496 180.662247683 137.822935457 0 0 0
4763 1 6 -1.14 170.4409084152 180.1614783863 135.9108233261 0 0 0
4764 1 6 -1.14 184.5300494712 179.7579941062 140.4219888381 0 0 0
4765 1 6 -1.14 171.2063827697 179.3983945999 140.9899312275 0 0 0
4766 1 6 -1.14 188.4483672911 180.0712944659 143.2433705257 0 0 0
4767 1 6 -1.14 190.9579407337 180.6141022514 140.3418678659 0 0 0
4768 1 6 -1.14 182.7044808288 178.0770226385 138.5144592721 0 0 0
4769 1 6 -1.14 173.3137002876 179.2607753576 139.4260940236 0 0 0
4770 1 6 -1.14 184.6250972847 177.2591183903 140.1300351111 0 0 0
4771 1 6 -1.14 182.4644568119 179.5906922822 142.4516215831 0 0 0
4772 1 6 -1.14 175.3650074869 180.3074769221 142.9440255652 0 0 0
4773 1 6 -1.14 180.0997181327 180.0579444053 139.6127965842 0 0 0
4774 1 6 -1.14 184.3041694742 180.22751858 144.4615936467 0 0 0
4775 1 6 -1.14 190.6073104815 178.1098297025 140.8583672695 0 0 0
4776 1 6 -1.14 177.4666673968 182.3294430242 142.4989254781 0 0 0
4777 1 6 -1.14 178.1544910823 179.4463980095 141.1432254122 0 0 0
4778 1 6 -1.14 178.2164418892 180.0100830176 143.8799035629 0 0 0
4779 1 6 -1.14 192.9699275578 179.1340918033 141.081582524 0 0 0
4780 1 6 -1.14 181.7364641101 179.7825638987 148.4055558927 0 0 0
4781 1 6 -1.14 170.9196834872 180.5609860527 143.3736040617 0 0 0
4782 1 6 -1.14 168.7884625758 180.0320964155 142.0179039958 0 0 0
4783 1 6 -1.14 171.5041143876 177.2207724714 139.5140497034 0 0 0
4784 1 6 -1.14 167.3163529895 181.3463672808 136.9775261584 0 0 0
4785 1 6 -1.14 197.429961338 178.4766723268 140.9921485976 0 0 0
4786 1 6 -1.14 190.7139563912 176.0458251115 138.8130651093 0 0 0
4787 1 6 -1.14 180.5752400801 177.5722767281 149.1253142201 0 0 0
4788 1 6 -1.14 180.9385999502 177.6236886638 141.1770772621 0 0 0
4789 1 6 -1.14 185.2279154108 178.9271658631 148.2289054098 0 0 0
4790 1 6 -1.14 187.5632345287 177.1984750296 144.0648322274 0 0 0
4791 1 6 -1.14 170.3376570703 178.6480927865 145.9107189053 0 0 0
4792 1 6 -1.14 178.893091799 177.3325437239 143.2458835451 0 0 0
4793 1 6 -1.14 183.3652894363 178.0812832962 146.5011306448 0 0 0
4794 1 6 -1.14 179.1766793971 172.8342833914 140.5055097777 0 0 0
4795 1 6 -1.14 176.698788559 178.4565052139 145.8174415373 0 0 0
4796 1 6 -1.14 180.1147107937 175.1165756764 141.410492419 0 0 0
4797 1 6 -1.14 191.6152133362 173.6845686379 140.4904316612 0 0 0
4798 1 6 -1.14 173.4129913069 177.719695483 141.9713392241 0 0 0
4799 1 6 -1.14 176.2917236676 177.0338716221 141.5584649156 0 0 0
4800 1 6 -1.14 169.8673684102 177.4585171686 143.6784185351 0 0 0
4801 1 6 -1.14 172.4618059718 175.7088070908 143.2055274097 0 0 0
4802 1 6 -1.14 191.2532678682 176.6734199843 143.4253426968 0 0 0
4803 1 6 -1.14 199.8087025969 177.5631873251 144.3230819292 0 0 0
4804 1 6 -1.14 193.2233883935 176.232157873 140.2885031594 0 0 0
4805 1 6 -1.14 189.8869555504 173.7621126072 142.5045428156 0 0 0
4806 1 6 -1.14 202.531709299 177.6459861056 141.7011157239 0 0 0
4807 1 6 -1.14 167.2560994649 178.6651354171 136.8987356083 0 0 0
4808 1 6 -1.14 182.8013673648 178.5938404123 150.5654221736 0 0 0
4809 1 6 -1.14 180.8391674906 177.7310572368 144.8219901968 0 0 0
4810 1 6 -1.14 179.025621265 178.8105658652 147.0474906321 0 0 0
4811 1 6 -1.14 189.0209172148 178.0856859758 146.3122107141 0 0 0
4812 1 6 -1.14 168.9990670314 176.5032777219 141.0246700254 0 0 0
4813 1 6 -1.14 182.4992511007 175.7514136673 140.0123666723 0 0 0
4814 1 6 -1.14 197.7602242016 176.2345722457 143.1839450076 0 0 0
4815 1 6 -1.14 168.0641473191 176.6941551849 138.4848943377 0 0 0
4816 1 6 -1.14 192.1160530792 177.8940984031 145.4013150859 0 0 0
4817 1 6 -1.14 195.7574309904 176.3061512943 140.7123164937 0 0 0
4818 1 6 -1.14 186.1458622993 177.8804642986 146.1583252307 0 0 0
4819 1 6 -1.14 172.3128694428 177.9636891449 144.3343166043 0 0 0
4820 1 6 -1.14 178.5973403439 176.5690338717 145.7268250134 0 0 0
4821 1 6 -1.14 194.5863061466 174.013491409 141.005009344 0 0 0
4822 1 6 -1.14 169.8276237144 174.9891820125 139.1144796152 0 0 0
4823 1 6 -1.14 180.2943398458 179.6724969092 150.5544831479 0 0 0
4824 1 6 -1.14 190.3402713867 175.9428592181 145.7568334218 0 0 0
4825 1 6 -1.14 174.308590644 177.6126109539 148.1696277164 0 0 0
4826 1 6 -1.14 172.5806157386 179.4688374732 147.59355497 0 0 0
4827 1 6 -1.14 171.7657787548 177.7067714881 149.263678113 0 0 0
4828 1 6 -1.14 200.4033171916 177.6785091257 139.9795495951 0 0 0
4829 1 6 -1.14 177.5933978147 174.8661910281 141.1285907697 0 0 0
4830 1 6 -1.14 184.4944065412 173.8454794754 140.8493499645 0 0 0
4831 1 6 -1.14 188.787399447 178.2890613679 149.8168380352 0 0 0
4832 1 6 -1.14 182.3189148476 175.8948558085 142.7191842392 0 0 0
4833 1 6 -1.14 189.098002123 173.0261550079 140.1371306954 0 0 0
4834 1 6 -1.14 198.1684206146 174.0796736246 141.5986732263 0 0 0
4835 1 6 -1.14 180.3325286995 175.3058908983 144.4150288751 0 0 0
4836 1 6 -1.14 178.8540543042 173.3354787538 143.0930328344 0 0 0
4837 1 6 -1.14 187.8297078628 175.7007118412 146.3342365902 0 0 0
4838 1 6 -1.14 190.9172059565 171.4722931603 141.6935766657 0 0 0
4839 1 6 -1.14 174.6392778282 176.9081822213 144.3236732279 0 0 0
4840 1 6 -1.14 177.4006148241 177.119652863 148.073393855 0 0 0
4841 1 6 -1.14 189.5503278779 176.4589668823 148.2587659935 0 0 0
4842 1 6 -1.14 176.7078407317 175.4648134289 143.6393928217 0 0 0
4843 1 6 -1.14 200.1297718476 176.1925337568 142.0391907485 0 0 0
4844 1 6 -1.14 168.1471727156 176.4228933141 135.9021016705 0 0 0
4845 1 6 -1.14 192.7405115558 175.2923988157 145.1226655794 0 0 0
4846 1 6 -1.14 188.4773625318 173.7899489039 144.6638177979 0 0 0
4847 1 6 -1.14 193.7833501395 175.8795174409 142.7704794004 0 0 0
4848 1 6 -1.14 167.38084972 174.6250378047 140.1999561809 0 0 0
4849 1 6 -1.14 199.6053115914 174.8995661798 144.3458469287 0 0 0
4850 1 6 -1.14 165.0584016601 175.7903276739 139.7555952172 0 0 0
4851 1 6 -1.14 176.1094072517 175.4325744527 146.1003779593 0 0 0
4852 1 6 -1.14 202.0443063749 175.3205191563 145.4353147605 0 0 0
4853 1 6 -1.14 189.4424090064 173.7702078568 147.0853337481 0 0 0
4854 1 6 -1.14 192.7965218744 173.5431148036 143.4110037036 0 0 0
4855 1 6 -1.14 165.8050644682 175.5589739632 142.2455539905 0 0 0
4856 1 6 -1.14 194.890119693 171.0371379916 142.2179107768 0 0 0
4857 1 6 -1.14 176.1907353659 168.9220055087 141.8134624746 0 0 0
4858 1 6 -1.14 198.7367273323 166.9140995768 141.835340526 0 0 0
4859 1 6 -1.14 195.5514940614 168.5719214712 145.6660690733 0 0 0
4860 1 6 -1.14 188.0848659809 165.8215249316 143.0056684533 0 0 0
4861 1 6 -1.14 174.7218789041 166.3876243123 142.4191001553 0 0 0
4862 1 6 -1.14 167.3927306967 167.8082695971 142.7147494991 0 0 0
4863 1 6 -1.14 180.2319647183 166.2042740111 142.7007061552 0 0 0
4864 1 6 -1.14 171.9722814447 169.0065085522 146.2558895141 0 0 0
4865 1 6 -1.14 191.0286608329 165.0439549092 141.9646871139 0 0 0
4866 1 6 -1.14 185.3321568371 166.9569901972 147.2463148158 0 0 0
4867 1 6 -1.14 196.9922039236 167.1855034696 143.7839653508 0 0 0
4868 1 6 -1.14 191.2671290077 169.7766934347 152.3685875213 0 0 0
4869 1 6 -1.14 193.6431829028 169.3235014819 150.7726723636 0 0 0
4870 1 6 -1.14 165.9361795322 167.4732398833 146.640677135 0 0 0
4871 1 6 -1.14 195.9151368118 167.6367071155 148.6544926402 0 0 0
4872 1 6 -1.14 170.2960736519 169.4801516618 148.5168678706 0 0 0
4873 1 6 -1.14 173.1654709595 167.6162559587 144.3922638756 0 0 0
4874 1 6 -1.14 186.7087942894 166.1291444144 145.3053768739 0 0 0
4875 1 6 -1.14 178.8007313494 167.1943088287 147.8711697038 0 0 0
4876 1 6 -1.14 179.2673425643 166.2821020243 145.1692303511 0 0 0
4877 1 6 -1.14 168.0266656665 167.1552528002 145.1378915206 0 0 0
4878 1 6 -1.14 168.2174684943 167.5563227077 150.4013367878 0 0 0
4879 1 6 -1.14 191.9729155983 166.6094625543 146.6941896663 0 0 0
4880 1 6 -1.14 199.6344482723 167.9464569271 148.6889357887 0 0 0
4881 1 6 -1.14 182.7271112606 166.0114082412 147.7752314918 0 0 0
4882 1 6 -1.14 192.5924236679 165.1095690371 144.2753345602 0 0 0
4883 1 6 -1.14 182.1373056327 168.2251039379 151.7044112705 0 0 0
4884 1 6 -1.14 188.0410195194 166.7740659618 147.8621523988 0 0 0
4885 1 6 -1.14 197.455562014 164.8056421242 142.8018182308 0 0 0
4886 1 6 -1.14 195.645976114 165.9672394235 145.6966687804 0 0 0
4887 1 6 -1.14 201.1061335381 171.7473896231 153.0608504598 0 0 0
4888 1 6 -1.14 177.3530909174 166.0078576931 142.392639539 0 0 0
4889 1 6 -1.14 170.2776864261 169.1049297441 151.1629294974 0 0 0
4890 1 6 -1.14 198.2877961421 166.2504311357 153.1409714319 0 0 0
4891 1 6 -1.14 169.8929690861 167.6456544965 143.2927439661 0 0 0
4892 1 6 -1.14 199.3355851328 165.8291941154 144.1496835891 0 0 0
4893 1 6 -1.14 175.214797996 166.1109656084 144.9463107459 0 0 0
4894 1 6 -1.14 194.528174225 166.8117017711 150.8047503174 0 0 0
4895 1 6 -1.14 185.6021661761 164.8802036332 143.1869015011 0 0 0
4896 1 6 -1.14 187.5663462131 163.8217142492 144.6406093244 0 0 0
4897 1 6 -1.14 197.7044967634 167.4875840975 146.4004620432 0 0 0
4898 1 6 -1.14 168.2630122382 166.9219107825 147.6587456503 0 0 0
4899 1 6 -1.14 173.3418468871 166.8067310038 146.9012920316 0 0 0
4900 1 6 -1.14 181.9296714213 165.9436637844 150.3476764319 0 0 0
4901 1 6 -1.14 181.4235983909 164.7638876792 144.6978174724 0 0 0
4902 1 6 -1.14 179.1093538626 164.0793420156 143.8098346684 0 0 0
4903 1 6 -1.14 171.0844613185 166.640991421 145.7918678691 0 0 0
4904 1 6 -1.14 193.624088476 164.447746881 141.9122093554 0 0 0
4905 1 6 -1.14 172.9212037366 164.9999281134 143.9746591775 0 0 0
4906 1 6 -1.14 196.3029658362 167.9331068665 153.1529452304 0 0 0
4907 1 6 -1.14 184.2671121422 166.9511672984 154.8371117172 0 0 0
4908 1 6 -1.14 168.5055821787 165.4231534406 143.3134394202 0 0 0
4909 1 6 -1.14 191.6635858841 162.9181707821 143.024294362 0 0 0
4910 1 6 -1.14 187.7497941506 165.4481492989 150.1257915994 0 0 0
4911 1 6 -1.14 192.5922822277 167.4341838548 149.2147481466 0 0 0
4912 1 6 -1.14 193.6578926834 168.8597999069 153.5942018759 0 0 0
4913 1 6 -1.14 186.0829214109 164.4040041291 147.196645726 0 0 0
4914 1 6 -1.14 184.1887542722 165.3095359031 145.5852089778 0 0 0
4915 1 6 -1.14 192.0801272688 164.0252316633 146.6940418416 0 0 0
4916 1 6 -1.14 172.5097541991 169.2009365633 149.8261509895 0 0 0
4917 1 6 -1.14 196.5926353627 165.4937383358 149.9911233234 0 0 0
4918 1 6 -1.14 198.6249895754 168.8333838294 153.8803904407 0 0 0
4919 1 6 -1.14 179.8281529515 164.858758323 147.4375999412 0 0 0
4920 1 6 -1.14 184.3458943328 165.1604128851 149.7659863481 0 0 0
4921 1 6 -1.14 192.1601824212 167.372120275 151.9013137335 0 0 0
4922 1 6 -1.14 169.8151769769 166.8273241825 152.3836656378 0 0 0
4923 1 6 -1.14 198.6582280221 164.7283821987 147.2965752042 0 0 0
4924 1 6 -1.14 180.2069298032 165.3711734172 154.8442073014 0 0 0
4925 1 6 -1.14 199.4091340361 164.3000440822 151.868644481 0 0 0
4926 1 6 -1.14 177.3989175417 165.2354004599 146.7349892757 0 0 0
4927 1 6 -1.14 189.2729636486 166.2268554967 152.670593326 0 0 0
4928 1 6 -1.14 189.8484838164 167.1869236888 149.6016053129 0 0 0
4929 1 6 -1.14 174.7395589289 167.8611017521 151.6205946816 0 0 0
4930 1 6 -1.14 194.4246399997 165.4872053274 148.4346773531 0 0 0
4931 1 6 -1.14 177.1033075268 166.4217095736 151.3247975131 0 0 0
4932 1 6 -1.14 175.3324762412 166.666413345 149.4503806736 0 0 0
4933 1 6 -1.14 170.8059655676 167.202972166 149.8138815418 0 0 0
4934 1 6 -1.14 200.9474376353 165.6400209154 148.8079346496 0 0 0
4935 1 6 -1.14 190.1740791534 165.2471882794 145.355785087 0 0 0
4936 1 6 -1.14 199.9420807041 166.6495127363 150.9858355405 0 0 0
4937 1 6 -1.14 165.4875312225 165.2496026521 150.7599594418 0 0 0
4938 1 6 -1.14 179.9301313346 166.4834891096 151.8183840926 0 0 0
4939 1 6 -1.14 184.3857804687 164.4261595489 154.2798127041 0 0 0
4940 1 6 -1.14 182.4556875196 163.711221194 148.9780808469 0 0 0
4941 1 6 -1.14 173.2432630687 165.8537639079 152.8204875433 0 0 0
4942 1 6 -1.14 182.3067509905 165.9416754775 152.8762174446 0 0 0
4943 1 6 -1.14 185.306414721 166.188225534 152.5069514142 0 0 0
4944 1 6 -1.14 172.7124380036 168.4422554565 153.0830241605 0 0 0
4945 1 6 -1.14 196.7418547722 162.732832174 145.5674700171 0 0 0
4946 1 6 -1.14 189.790493335 164.8654333533 148.536528552 0 0 0
4947 1 6 -1.14 199.8860703855 162.5376940533 145.9256491971 0 0 0
4948 1 6 -1.14 173.9047788772 163.1579037863 146.2115421125 0 0 0
4949 1 6 -1.14 166.9948594182 165.0257761032 146.5083740537 0 0 0
4950 1 6 -1.14 194.605824894 162.8123644503 144.1213012521 0 0 0
4951 1 6 -1.14 197.1398674909 167.1812428119 155.3694283606 0 0 0
4952 1 6 -1.14 182.739557998 162.3171340086 144.262325989 0 0 0
4953 1 6 -1.14 183.5478887326 162.1955632434 146.7123721009 0 0 0
4954 1 6 -1.14 176.2764481262 163.107486004 143.8957208028 0 0 0
4955 1 6 -1.14 169.2028823575 162.4023471617 143.2965874076 0 0 0
4956 1 6 -1.14 170.3672180718 163.7556740556 145.2412209663 0 0 0
4957 1 6 -1.14 188.3920740921 162.4754884515 147.8401265227 0 0 0
4958 1 6 -1.14 197.2895112209 162.7640769968 148.9615244837 0 0 0
4959 1 6 -1.14 173.3251569436 164.502283299 150.1167742945 0 0 0
4960 1 6 -1.14 178.043884847 161.8105418132 145.2326471353 0 0 0
4961 1 6 -1.14 185.7788249841 163.21286627 151.9294004211 0 0 0
4962 1 6 -1.14 186.7546209137 165.6783668343 154.5383580553 0 0 0
4963 1 6 -1.14 180.5784932047 162.1261145236 146.8881356358 0 0 0
4964 1 6 -1.14 200.8724743301 165.9812995937 153.3533954854 0 0 0
4965 1 6 -1.14 196.7931975643 161.4086197742 143.3211263031 0 0 0
4966 1 6 -1.14 195.1639479174 163.7154818517 151.9570436348 0 0 0
4967 1 6 -1.14 190.1469226353 162.1630402233 145.3234114838 0 0 0
4968 1 6 -1.14 166.667708239 162.7498748046 151.1904248864 0 0 0
4969 1 6 -1.14 191.8360014862 164.0797680814 150.6443605484 0 0 0
4970 1 6 -1.14 176.5000650801 160.617841713 143.3316218548 0 0 0
4971 1 6 -1.14 194.7742801704 162.6460567797 147.6685020787 0 0 0
4972 1 6 -1.14 177.9151742664 163.8147551751 149.3500077214 0 0 0
4973 1 6 -1.14 190.5945808636 161.994460202 149.9185414095 0 0 0
4974 1 6 -1.14 168.769368149 163.4876786889 148.1662277489 0 0 0
4975 1 6 -1.14 181.7210471284 160.4834889749 148.7214572165 0 0 0
4976 1 6 -1.14 171.6674778169 162.8741439863 153.1835449374 0 0 0
4977 1 6 -1.14 171.7930767132 162.198119638 143.6855141193 0 0 0
4978 1 6 -1.14 182.2865250422 162.836508177 152.5190730373 0 0 0
4979 1 6 -1.14 184.4842228469 160.5442743574 144.9590236676 0 0 0
4980 1 6 -1.14 192.7253774545 161.0287111331 147.1194812473 0 0 0
4981 1 6 -1.14 190.276340417 163.8455739321 154.0786233257 0 0 0
4982 1 6 -1.14 193.2013237226 162.0572338915 149.5987966442 0 0 0
4983 1 6 -1.14 198.8314922653 161.057967649 147.7274841227 0 0 0
4984 1 6 -1.14 180.0393231679 163.7035520102 150.7664637274 0 0 0
4985 1 6 -1.14 167.9504293995 164.8882988828 150.5120574671 0 0 0
4986 1 6 -1.14 171.5203800104 164.1553237438 148.2708876166 0 0 0
4987 1 6 -1.14 175.9299196398 163.6287064574 152.330448756 0 0 0
4988 1 6 -1.14 166.2141095223 163.8310876961 148.7353527357 0 0 0
4989 1 6 -1.14 178.3011645682 163.8518228967 153.4431250613 0 0 0
4990 1 6 -1.14 167.1616174123 162.4999162221 146.3745927256 0 0 0
4991 1 6 -1.14 200.0458978099 162.872865789 149.1748354852 0 0 0
4992 1 6 -1.14 179.4762497375 161.7244765285 149.188878829 0 0 0
4993 1 6 -1.14 195.2580056494 160.5138816662 145.440488624 0 0 0
4994 1 6 -1.14 186.7714522974 161.9991469254 149.8607419628 0 0 0
4995 1 6 -1.14 186.0212534844 161.145311131 147.5026427968 0 0 0
4996 1 6 -1.14 181.9890763046 160.0775903221 145.4653231689 0 0 0
4997 1 6 -1.14 195.4828955651 165.1116993659 154.1784049792 0 0 0
4998 1 6 -1.14 169.9597288598 161.2276838457 145.450836351 0 0 0
4999 1 6 -1.14 188.7428457845 162.8544029392 152.0878684694 0 0 0
5000 1 6 -1.14 187.92744304 160.5793537722 145.423340962 0 0 0
5001 1 6 -1.14 193.1297549821 164.1085985315 153.5528109678 0 0 0
5002 1 6 -1.14 184.2259530444 161.7131147747 150.2530686419 0 0 0
5003 1 6 -1.14 201.9675043471 161.7712017408 151.8648010395 0 0 0
5004 1 6 -1.14 170.8288788798 164.0793420156 150.7327597022 0 0 0
5005 1 6 -1.14 181.7708340783 163.1651469043 154.9762147334 0 0 0
5006 1 6 -1.14 198.6357390305 161.0768565646 150.434597339 0 0 0
5007 1 6 -1.14 169.1465891584 163.6288484793 153.3108219799 0 0 0
5008 1 6 -1.14 179.6762461783 159.6866039711 147.5410772115 0 0 0
5009 1 6 -1.14 170.1556235348 161.2073747108 154.5963053267 0 0 0
5010 1 6 -1.14 194.7687640027 160.2272814278 148.6367536795 0 0 0
5011 1 6 -1.14 192.1647085075 161.6754789654 151.9665044138 0 0 0
5012 1 6 -1.14 167.4655723989 160.0466295431 153.5962714213 0 0 0
5013 1 6 -1.14 183.1319131088 161.028853155 154.2993255608 0 0 0
5014 1 6 -1.14 180.6506277059 161.150707964 153.775287099 0 0 0
5015 1 6 -1.14 187.8447005238 162.8468757773 154.5609752301 0 0 0
5016 1 6 -1.14 177.9468568708 162.1116282876 151.379344817 0 0 0
5017 1 6 -1.14 169.7144715556 161.3692797018 152.0661382426 0 0 0
5018 1 6 -1.14 189.9424001082 161.2921617982 153.7912521636 0 0 0
5019 1 6 -1.14 176.908968694 161.6906753111 153.7692262874 0 0 0
5020 1 6 -1.14 181.9527261736 157.000685384 144.7834079574 0 0 0
5021 1 6 -1.14 167.1600615701 157.7602186223 155.5706177391 0 0 0
5022 1 6 -1.14 195.448667037 157.5460495641 145.6007305683 0 0 0
5023 1 6 -1.14 186.0843358129 160.3497043244 155.1695694042 0 0 0
5024 1 6 -1.14 199.8116728411 159.8823101795 152.9377125081 0 0 0
5025 1 6 -1.14 170.5684874743 155.0556951635 145.5739743027 0 0 0
5026 1 6 -1.14 184.5325953948 158.3567106943 147.157472188 0 0 0
5027 1 6 -1.14 185.4894383379 156.255070294 151.4275356601 0 0 0
5028 1 6 -1.14 176.289884945 157.153500972 154.1381966685 0 0 0
5029 1 6 -1.14 201.2109407252 156.1772422808 144.043841124 0 0 0
5030 1 6 -1.14 198.7610550464 157.5155148509 153.0562678949 0 0 0
5031 1 6 -1.14 195.4910990966 159.3970212723 152.217806356 0 0 0
5032 1 6 -1.14 180.9312450598 157.1371684509 148.0942371337 0 0 0
5033 1 6 -1.14 177.2816636171 157.8489823235 151.2060943016 0 0 0
5034 1 6 -1.14 201.261434876 157.6179126566 152.44353463 0 0 0
5035 1 6 -1.14 184.787753513 158.1912551553 154.1754484858 0 0 0
5036 1 6 -1.14 168.4372665628 157.0377531056 152.9153909826 0 0 0
5037 1 6 -1.14 180.9673123105 159.9780329548 151.5107609504 0 0 0
5038 1 6 -1.14 186.1659468075 156.1465655457 147.4454346488 0 0 0
5039 1 6 -1.14 191.7194547626 158.8094765814 151.1635207961 0 0 0
5040 1 6 -1.14 174.1691306083 155.3080681187 146.1830119509 0 0 0
5041 1 6 -1.14 166.0589496245 159.0913900964 151.3055803058 0 0 0
5042 1 6 -1.14 179.3696038279 161.0957454802 156.4030184665 0 0 0
5043 1 6 -1.14 187.9391825764 154.3353599756 145.6011740423 0 0 0
5044 1 6 -1.14 178.8407589255 159.3233118948 153.2645528576 0 0 0
5045 1 6 -1.14 193.6642574924 158.2560171517 153.9591809908 0 0 0
5046 1 6 -1.14 178.47343873 157.2658403122 148.9114119199 0 0 0
5047 1 6 -1.14 181.259810641 158.562784503 153.6602795043 0 0 0
5048 1 6 -1.14 170.0607171616 157.4507528545 154.9989797329 0 0 0
5049 1 6 -1.14 192.141512315 156.4992059778 149.6286572279 0 0 0
5050 1 6 -1.14 173.998695169 156.3618707793 154.9664583051 0 0 0
5051 1 6 -1.14 199.5378446167 155.3089202503 146.1898118858 0 0 0
5052 1 6 -1.14 170.4246427924 158.6893260354 152.6265415738 0 0 0
5053 1 6 -1.14 196.1895307969 157.7457323863 154.3736813708 0 0 0
5054 1 6 -1.14 184.1385430017 156.4263487318 149.1395053886 0 0 0
5055 1 6 -1.14 197.8093039505 155.3878844388 151.0962605704 0 0 0
5056 1 6 -1.14 172.325881941 155.9554040388 147.7990312639 0 0 0
5057 1 6 -1.14 166.0152446032 156.9930162002 149.7665776468 0 0 0
5058 1 6 -1.14 200.4980821246 158.4270115457 154.9017110988 0 0 0
5059 1 6 -1.14 198.0491865272 155.0200476611 148.5588500774 0 0 0
5060 1 6 -1.14 190.1926078194 156.7765747912 151.3938316349 0 0 0
5061 1 6 -1.14 196.9356278442 155.2431641004 146.1204821147 0 0 0
5062 1 6 -1.14 174.8197555215 156.149548006 148.6351276081 0 0 0
5063 1 6 -1.14 183.6157800279 156.0123548295 146.5281825597 0 0 0
5064 1 6 -1.14 164.7166821405 156.8724395885 151.9329482133 0 0 0
5065 1 6 -1.14 168.8258027882 152.5375044662 146.3060020779 0 0 0
5066 1 6 -1.14 183.0518579564 157.3216549275 151.4510397829 0 0 0
5067 1 6 -1.14 166.8264041418 154.421993348 156.8037711519 0 0 0
5068 1 6 -1.14 174.3921818014 156.4395567706 152.5001514793 0 0 0
5069 1 6 -1.14 179.5809154845 154.9182179431 148.4232948533 0 0 0
5070 1 6 -1.14 185.5803843855 153.6948411078 152.8824260808 0 0 0
5071 1 6 -1.14 190.2606405549 154.9943416932 148.6166495241 0 0 0
5072 1 6 -1.14 177.2054273501 155.4471075803 150.1158873464 0 0 0
5073 1 6 -1.14 179.0292987102 156.5565828342 146.4363834385 0 0 0
5074 1 6 -1.14 179.5606895361 156.5888218105 151.1589382313 0 0 0
5075 1 6 -1.14 192.7041614247 154.5371731266 147.6714585721 0 0 0
5076 1 6 -1.14 195.0771036355 156.8673267993 152.323205347 0 0 0
5077 1 6 -1.14 167.6149332486 156.0837918562 147.6837280199 0 0 0
5078 1 6 -1.14 177.1379603754 154.4968389008 146.1509339971 0 0 0
5079 1 6 -1.14 183.0486048318 155.1720111176 154.1976221866 0 0 0
5080 1 6 -1.14 172.7122965634 154.5124613122 150.0554270556 0 0 0
5081 1 6 -1.14 192.2545230336 155.5168403439 152.754853389 0 0 0
5082 1 6 -1.14 170.3526497313 155.1619275611 149.1016622726 0 0 0
5083 1 6 -1.14 170.8843234376 156.1359139015 153.0723807842 0 0 0
5084 1 6 -1.14 168.4891751157 157.5248882978 149.7606646599 0 0 0
5085 1 6 -1.14 195.6643633398 154.6973738545 149.649352682 0 0 0
5086 1 6 -1.14 168.5415079891 153.9554513345 154.5794533141 0 0 0
5087 1 6 -1.14 198.2873718215 153.0719329583 146.600616649 0 0 0
5088 1 6 -1.14 195.7086341219 154.9300057626 154.8409551586 0 0 0
5089 1 6 -1.14 184.6473033958 153.0000698659 146.4848699309 0 0 0
5090 1 6 -1.14 180.0342313207 154.3572313516 157.5752681145 0 0 0
5091 1 6 -1.14 183.2336086115 154.2880666756 151.0196873903 0 0 0
5092 1 6 -1.14 195.3128844464 152.5457417377 156.041882793 0 0 0
5093 1 6 -1.14 187.4154295213 155.2467146485 153.813130215 0 0 0
5094 1 6 -1.14 188.1230548345 154.2264291615 151.0261916759 0 0 0
5095 1 6 -1.14 174.5839747106 153.6134625466 155.6690689705 0 0 0
5096 1 6 -1.14 180.8821653109 153.8034878781 152.4194392084 0 0 0
5097 1 6 -1.14 188.6424232435 154.338200414 157.9857772284 0 0 0
5098 1 6 -1.14 169.9897141819 154.4171646026 156.8123449829 0 0 0
5099 1 6 -1.14 186.6140293564 153.3312649877 155.371497906 0 0 0
5100 1 6 -1.14 172.3949047579 155.364024756 157.3752613335 0 0 0
5101 1 6 -1.14 180.3182432394 151.7488567339 147.6211981837 0 0 0
5102 1 6 -1.14 177.9192760321 154.7654023551 152.9427385469 0 0 0
5103 1 6 -1.14 181.4784771879 153.0814484271 149.5506058011 0 0 0
5104 1 6 -1.14 191.4179042593 152.1926752398 146.5490258385 0 0 0
5105 1 6 -1.14 174.7815666679 153.6499621805 152.2516582059 0 0 0
5106 1 6 -1.14 176.52142255 152.6921663392 148.7001704638 0 0 0
5107 1 6 -1.14 172.1568609038 153.9446576684 154.5485579576 0 0 0
5108 1 6 -1.14 172.0770886318 152.0438362657 152.2778231728 0 0 0
5109 1 6 -1.14 192.4091171706 153.6395945802 150.5306833757 0 0 0
5110 1 6 -1.14 193.0850598794 153.6457015228 154.5504796784 0 0 0
5111 1 6 -1.14 198.7858070812 152.8080562274 155.2857595963 0 0 0
5112 1 6 -1.14 192.9115127558 150.1131902593 147.2365583874 0 0 0
5113 1 6 -1.14 197.3516034681 153.3153585325 153.1111108482 0 0 0
5114 1 6 -1.14 189.1620745329 151.5524404159 148.2775397268 0 0 0
5115 1 6 -1.14 164.9576962388 154.2166296489 148.8540559472 0 0 0
5116 1 6 -1.14 166.2117050389 153.4441724157 146.7103025555 0 0 0
5117 1 6 -1.14 188.4837273408 150.0793890419 155.1320219376 0 0 0
5118 1 6 -1.14 181.7035085438 152.6458671926 154.61507906 0 0 0
5119 1 6 -1.14 179.839892488 155.4397224403 154.503323608 0 0 0
5120 1 6 -1.14 190.6207473004 153.7667042003 153.7375918077 0 0 0
5121 1 6 -1.14 170.8318491239 152.7209967893 147.9076823978 0 0 0
5122 1 6 -1.14 201.3610087758 151.1446954781 159.1027404491 0 0 0
5123 1 6 -1.14 202.3612738598 151.8996840149 150.764394182 0 0 0
5124 1 6 -1.14 184.0939893392 152.7192925263 149.2055830169 0 0 0
5125 1 6 -1.14 196.9466601797 154.2965879909 157.1261767613 0 0 0
5126 1 6 -1.14 198.5909024876 151.4669432189 150.5776916214 0 0 0
5127 1 6 -1.14 169.3376748667 150.5963488376 148.0123422655 0 0 0
5128 1 6 -1.14 170.0304489591 153.7631536523 151.6257685451 0 0 0
5129 1 6 -1.14 194.7103492007 152.6024084845 151.3834839079 0 0 0
5130 1 6 -1.14 196.7543015097 152.1825916834 148.5547109866 0 0 0
5131 1 6 -1.14 166.4828458995 152.4512971596 154.7775383744 0 0 0
5132 1 6 -1.14 167.7379862213 154.26917776 150.5068836036 0 0 0
5133 1 6 -1.14 188.0717120425 152.8229685292 153.219761982 0 0 0
5134 1 6 -1.14 166.3822819184 154.6145750741 153.2241967222 0 0 0
5135 1 6 -1.14 173.1528827818 151.5747378576 154.6641568511 0 0 0
5136 1 6 -1.14 194.2049833713 154.7465134395 156.9804216349 0 0 0
5137 1 6 -1.14 179.1906819767 152.8354664584 154.2060481929 0 0 0
5138 1 6 -1.14 195.260551573 151.6130837765 146.4535311004 0 0 0
5139 1 6 -1.14 171.232266326 151.0552216673 146.044204584 0 0 0
5140 1 6 -1.14 191.0541200687 153.0164023869 158.0360376168 0 0 0
5141 1 6 -1.14 192.4497105076 151.3064584471 151.5258390669 0 0 0
5142 1 6 -1.14 176.3410862969 154.4897378047 157.8344047643 0 0 0
5143 1 6 -1.14 200.5071342973 151.0255390856 146.5476954164 0 0 0
5144 1 6 -1.14 199.6754659299 152.12322652 152.9437733196 0 0 0
5145 1 6 -1.14 178.8979007658 152.4406455155 149.715578135 0 0 0
5146 1 6 -1.14 188.6059316723 151.8376204351 158.5018331579 0 0 0
5147 1 6 -1.14 185.0181595964 150.7505846448 147.6367197742 0 0 0
5148 1 6 -1.14 189.2593853895 152.7131855836 156.1172733757 0 0 0
5149 1 6 -1.14 182.786516144 151.7157656261 151.3938316349 0 0 0
5150 1 6 -1.14 190.3551226075 149.6253449576 147.223697641 0 0 0
5151 1 6 -1.14 197.5411333341 150.1972672371 147.0436471906 0 0 0
5152 1 6 -1.14 199.3027710068 152.616184611 158.1866709575 0 0 0
5153 1 6 -1.14 164.513998336 151.8035351738 147.941386423 0 0 0
5154 1 6 -1.14 180.4407304513 151.228488412 152.6296458919 0 0 0
5155 1 6 -1.14 180.800978637 150.5930823334 150.0672530294 0 0 0
5156 1 6 -1.14 189.8907744358 152.343218477 151.4575440685 0 0 0
5157 1 6 -1.14 167.8228503404 152.5103782791 152.5623856662 0 0 0
5158 1 6 -1.14 174.5859548733 151.0868925559 152.4932037197 0 0 0
5159 1 6 -1.14 177.5614323298 154.59653829 155.5218355973 0 0 0
5160 1 6 -1.14 192.1453312003 151.1694072925 155.2514642725 0 0 0
5161 1 6 -1.14 176.818446967 152.2910964317 151.3255366365 0 0 0
5162 1 6 -1.14 164.0773724431 150.8088136328 150.2830770503 0 0 0
5163 1 6 -1.14 166.9247050797 152.0428421122 148.8638123755 0 0 0
5164 1 6 -1.14 193.4164542645 151.7420396816 149.1859223356 0 0 0
5165 1 6 -1.14 190.6694027287 150.3870085247 149.9656974798 0 0 0
5166 1 6 -1.14 195.2711595879 150.0914609052 148.4864159882 0 0 0
5167 1 6 -1.14 167.5891911324 149.5409839359 149.4935454778 0 0 0
5168 1 6 -1.14 200.6177405325 150.153666507 151.528499911 0 0 0
5169 1 6 -1.14 168.960312417 151.8528167807 150.2687380572 0 0 0
5170 1 6 -1.14 169.1982148309 151.3658236105 154.9686756751 0 0 0
5171 1 6 -1.14 176.5055812478 152.3335609864 153.8993119987 0 0 0
5172 1 6 -1.14 165.3926248492 150.6186462794 152.3969698583 0 0 0
5173 1 6 -1.14 190.5375804636 150.1790884311 152.6457587811 0 0 0
5174 1 6 -1.14 193.3088182735 149.1803902762 149.8437421255 0 0 0
5175 1 6 -1.14 167.2312059899 148.4873232973 152.5731768672 0 0 0
5176 1 7 -1.0 172.9950355203 190.8696472541 137.9163606496 0 0 0
5177 1 4 0.29 172.6940507778 191.8226143501 137.8817696764 0 0 0
5178 1 7 -1.0 171.8882659668 188.5096689778 138.4816421949 0 0 0
5179 1 4 0.29 171.2060998893 187.8258334239 138.7403353707 0 0 0
5180 1 7 -1.0 174.2568235314 187.2932512167 137.1594983295 0 0 0
5181 1 4 0.29 173.4873888514 187.6681890905 137.6765890318 0 0 0
5182 1 7 -1.0 167.8198800962 190.6510755163 136.3498626016 0 0 0
5183 1 4 0.29 167.2184763721 190.8145427484 137.1318551159 0 0 0
5184 1 7 -1.0 169.5652521461 192.3178447918 135.2355602249 0 0 0
5185 1 4 0.29 170.4540623537 192.6606857113 135.539635575 0 0 0
5186 1 7 -1.0 171.3032693056 184.8821450485 137.6501284155 0 0 0
5187 1 4 0.29 170.9708848391 185.8062816944 137.4616519589 0 0 0
5188 1 7 -1.0 165.1135633375 189.0026270688 131.4771179422 0 0 0
5189 1 4 0.29 165.6463685654 189.815134484 131.7136374172 0 0 0
5190 1 7 -1.0 167.0319167502 189.9305983065 141.7527065344 0 0 0
5191 1 4 0.29 167.7246908426 189.4614998984 142.3003969438 0 0 0
5192 1 7 -1.0 168.5615924973 184.5184269065 135.3316462617 0 0 0
5193 1 4 0.29 167.6176206123 184.2940322699 135.0895094491 0 0 0
5194 1 7 -1.0 175.2251231305 184.5995214239 140.2663294586 0 0 0
5195 1 4 0.29 174.4875124952 184.812270263 140.9071494112 0 0 0
5196 1 7 -1.0 182.0851141994 182.7846232839 139.4181114913 0 0 0
5197 1 4 0.29 181.8337749667 182.9919752899 140.3635980927 0 0 0
5198 1 7 -1.0 174.1996816912 182.6869122016 143.5691761026 0 0 0
5199 1 4 0.29 173.8684287462 183.6167297244 143.7289745729 0 0 0
5200 1 7 -1.0 170.42294551 181.9780807894 140.9875660327 0 0 0
5201 1 4 0.29 170.0544937928 182.6941553197 140.3947890985 0 0 0
5202 1 7 -1.0 169.1962346681 180.6102676596 133.4813248436 0 0 0
5203 1 4 0.29 168.5011975326 181.16230687 133.0208509907 0 0 0
5204 1 7 -1.0 180.4644924047 182.2394011257 137.3314184229 0 0 0
5205 1 4 0.29 179.6816209058 181.9925670255 137.9026129551 0 0 0
5206 1 7 -1.0 167.357370647 187.1339026203 150.9704617746 0 0 0
5207 1 4 0.29 168.2511312616 186.9447294204 151.3772752716 0 0 0
5208 1 7 -1.0 187.3505084701 174.6821306173 142.4226479474 0 0 0
5209 1 4 0.29 187.2987413575 175.5968938163 142.8231049835 0 0 0
5210 1 7 -1.0 177.8076797155 180.7853806893 148.9615244837 0 0 0
5211 1 4 0.29 177.2311694663 181.5429256207 149.2679650285 0 0 0
5212 1 7 -1.0 173.7081770013 179.3174421045 150.1467827029 0 0 0
5213 1 4 0.29 173.4496243183 180.0353629197 150.7930721683 0 0 0
5214 1 7 -1.0 187.0704568771 175.4662336482 139.8133946639 0 0 0
5215 1 4 0.29 187.4616804662 175.964872616 140.5869611719 0 0 0
5216 1 7 -1.0 172.2742562686 174.6524480356 140.1958170901 0 0 0
5217 1 4 0.29 172.5195135728 174.975547908 141.1098170364 0 0 0
5218 1 7 -1.0 185.5624214803 175.5238945484 144.8511116572 0 0 0
5219 1 4 0.29 185.3658196044 174.5433751996 144.846233443 0 0 0
5220 1 7 -1.0 198.3935934106 175.3818726265 138.8766297182 0 0 0
5221 1 4 0.29 198.2480514463 175.5724660457 137.9058650979 0 0 0
5222 1 7 -1.0 187.5766713476 172.2083927816 142.6615326172 0 0 0
5223 1 4 0.29 187.7848713198 171.2723262943 142.9452081625 0 0 0
5224 1 7 -1.0 184.8601708946 176.2213642069 147.9104910665 0 0 0
5225 1 4 0.29 184.962290718 175.3895418103 147.3650180273 0 0 0
5226 1 7 -1.0 174.9737838977 174.5969174642 141.6594291665 0 0 0
5227 1 4 0.29 174.2111383472 174.2995235597 142.2337280167 0 0 0
5228 1 7 -1.0 170.9543363359 176.0461091553 145.8798235488 0 0 0
5229 1 4 0.29 171.4763921086 175.8228506941 146.7029113219 0 0 0
5230 1 7 -1.0 188.4642085934 171.8959445534 149.6571873896 0 0 0
5231 1 4 0.29 188.1346529308 171.6191438276 148.754569943 0 0 0
5232 1 7 -1.0 175.8328916636 175.8212884529 150.7240380466 0 0 0
5233 1 4 0.29 175.2838208129 176.0005201184 151.5404737094 0 0 0
5234 1 7 -1.0 181.898130257 173.3262473289 143.2890483493 0 0 0
5235 1 4 0.29 182.8258365192 172.9579844854 143.2278489352 0 0 0
5236 1 7 -1.0 182.8198960308 174.9487057647 145.3018290818 0 0 0
5237 1 4 0.29 183.7522698195 175.2925408377 145.4135845337 0 0 0
5238 1 7 -1.0 169.0243848269 171.9401133711 141.6153774142 0 0 0
5239 1 4 0.29 169.7706233144 171.3721677054 141.9626175685 0 0 0
5240 1 7 -1.0 186.2643891856 170.8803457898 140.2664772833 0 0 0
5241 1 4 0.29 186.3566081951 169.9285148692 140.5590223089 0 0 0
5242 1 7 -1.0 186.822512209 173.1978595115 146.7716497943 0 0 0
5243 1 4 0.29 186.1969222109 173.2734151739 147.5481727957 0 0 0
5244 1 7 -1.0 174.3921818014 174.2576270927 144.4157679985 0 0 0
5245 1 4 0.29 173.5032301536 174.6922141738 144.2716389434 0 0 0
5246 1 7 -1.0 195.1556029457 174.2890139375 144.4589328027 0 0 0
5247 1 4 0.29 195.1584317496 174.6123978537 145.4051585274 0 0 0
5248 1 7 -1.0 173.1339297952 172.2934639128 137.9587863304 0 0 0
5249 1 4 0.29 172.5223423768 172.6696799839 137.2626799505 0 0 0
5250 1 7 -1.0 176.6726221223 172.5390198158 145.6277824833 0 0 0
5251 1 4 0.29 177.0680889174 172.0770225038 146.4216009713 0 0 0
5252 1 7 -1.0 201.2779833793 172.9035900893 144.762416854 0 0 0
5253 1 4 0.29 201.1344215778 171.9956439426 144.3686119281 0 0 0
5254 1 7 -1.0 170.6475525453 174.026273382 147.8130746078 0 0 0
5255 1 4 0.29 170.2093708102 173.5611515877 148.5822063756 0 0 0
5256 1 7 -1.0 180.2582725952 169.161454469 142.9540776428 0 0 0
5257 1 4 0.29 181.1780582063 168.8173353523 143.1428497488 0 0 0
5258 1 7 -1.0 190.8544065083 173.075152571 151.103651804 0 0 0
5259 1 4 0.29 190.9500200826 173.9139340417 151.6395162396 0 0 0
5260 1 7 -1.0 172.6209261952 171.3953172787 143.6151495755 0 0 0
5261 1 4 0.29 171.7325403082 171.0901121685 143.9581028143 0 0 0
5262 1 7 -1.0 185.0137749502 168.5902422991 144.8132685412 0 0 0
5263 1 4 0.29 184.992983241 169.2436851618 144.0565540458 0 0 0
5264 1 7 -1.0 181.2562746361 166.3624864321 140.1455567017 0 0 0
5265 1 4 0.29 181.0948913695 167.0578257618 139.4453112309 0 0 0
5266 1 7 -1.0 189.8141138482 167.2505495098 141.0644348621 0 0 0
5267 1 4 0.29 190.1722404308 168.1714196514 141.2187638196 0 0 0
5268 1 7 -1.0 166.7340436921 169.9047972083 141.1711642752 0 0 0
5269 1 4 0.29 167.15284812 170.8124593112 141.2008770343 0 0 0
5270 1 7 -1.0 177.3925527328 168.8717297483 144.4859847176 0 0 0
5271 1 4 0.29 177.3617187695 168.7846703102 145.4817317074 0 0 0
5272 1 7 -1.0 188.0561536206 168.5112781105 142.6121591768 0 0 0
5273 1 4 0.29 187.7380546141 169.2641363186 143.1882319231 0 0 0
5274 1 7 -1.0 204.437474534 172.0510324921 152.095259703 0 0 0
5275 1 4 0.29 205.0797544756 171.7276485759 151.4003359205 0 0 0
5276 1 7 -1.0 164.8702861961 168.670484685 137.2536626455 0 0 0
5277 1 4 0.29 165.5251543153 169.0184383937 137.9246388312 0 0 0
5278 1 7 -1.0 172.1145702844 171.658341878 152.4770908305 0 0 0
5279 1 4 0.29 171.7903893494 172.6030717026 152.4262391434 0 0 0
5280 1 7 -1.0 170.1215364469 171.7094697699 146.1705946784 0 0 0
5281 1 4 0.29 170.1124842742 171.1898115577 145.3161680749 0 0 0
5282 1 7 -1.0 180.2055154012 170.1458084098 147.0967162478 0 0 0
5283 1 4 0.29 181.1640556266 170.2557333773 147.3596963391 0 0 0
5284 1 7 -1.0 173.1448206905 172.4523864434 146.421305322 0 0 0
5285 1 4 0.29 172.9487845754 173.4329057922 146.4338704191 0 0 0
5286 1 7 -1.0 176.8813878553 169.7007117065 147.1514113764 0 0 0
5287 1 4 0.29 176.9690807784 169.7075287588 146.1552209126 0 0 0
5288 1 7 -1.0 188.9098866589 169.5929170678 147.3824613386 0 0 0
5289 1 4 0.29 188.7476547512 170.2831436082 146.6773376537 0 0 0
5290 1 7 -1.0 193.2709123002 171.8879913258 148.8101520196 0 0 0
5291 1 4 0.29 194.2478397515 172.0447835275 148.9556114968 0 0 0
5292 1 7 -1.0 198.705186168 170.7974049875 146.9624914457 0 0 0
5293 1 4 0.29 199.5525543974 171.3233121643 147.0369950804 0 0 0
5294 1 7 -1.0 183.1699605222 169.5660749245 147.0554731643 0 0 0
5295 1 4 0.29 182.6941556943 170.327170404 147.4964341606 0 0 0
5296 1 7 -1.0 190.7849593709 170.0475292398 149.3018168783 0 0 0
5297 1 4 0.29 189.8582431901 170.2859840467 149.0113413981 0 0 0
5298 1 7 -1.0 201.787168094 172.3960037404 148.5845715703 0 0 0
5299 1 4 0.29 202.0723115342 173.1862137139 149.1269402915 0 0 0
5300 1 7 -1.0 196.3956091662 170.81089707 149.0216891251 0 0 0
5301 1 4 0.29 195.4145799492 170.683645428 149.1670007776 0 0 0
5302 1 7 -1.0 187.600433301 170.2834276521 145.0595444445 0 0 0
5303 1 4 0.29 187.3274537178 170.8046481055 144.2507956646 0 0 0
5304 1 7 -1.0 176.8093947942 168.9318050213 150.1049483207 0 0 0
5305 1 4 0.29 176.5939813719 169.9019567698 149.9927493947 0 0 0
5306 1 7 -1.0 174.9464859394 171.5948580789 150.6303172046 0 0 0
5307 1 4 0.29 175.9326070036 171.6559275054 150.784646162 0 0 0
5308 1 7 -1.0 178.1252129612 171.7086176384 149.0150370149 0 0 0
5309 1 4 0.29 178.3877259697 172.4692870521 149.6088487219 0 0 0
5310 1 7 -1.0 191.2469030593 168.168579213 154.4892802642 0 0 0
5311 1 4 0.29 190.9508687237 168.4561736049 155.4001758924 0 0 0
5312 1 7 -1.0 175.1918846839 162.0596482642 148.4890768323 0 0 0
5313 1 4 0.29 175.4618940228 161.8132402297 149.4199287912 0 0 0
5314 1 7 -1.0 174.9330491205 167.3900150371 154.3479598779 0 0 0
5315 1 4 0.29 174.3455065358 167.2327967696 155.1417783659 0 0 0
5316 1 7 -1.0 201.2277721088 160.3284010362 146.5954427854 0 0 0
5317 1 4 0.29 201.5601565753 160.0660865464 147.5014601994 0 0 0
5318 1 7 -1.0 198.9679820569 160.2363708308 145.0981266839 0 0 0
5319 1 4 0.29 198.9619001283 160.3948672956 144.1106578757 0 0 0
5320 1 7 -1.0 173.1258677039 160.7963632688 147.1046987801 0 0 0
5321 1 4 0.29 172.5421440046 160.0964792377 147.516538316 0 0 0
5322 1 7 -1.0 197.084422933 173.8165070033 151.4776482239 0 0 0
5323 1 4 0.29 197.93716589 174.3282119879 151.5821602669 0 0 0
5324 1 7 -1.0 175.5287952368 161.0575415832 146.0467176034 0 0 0
5325 1 4 0.29 176.0197341659 160.19049775 146.1320124391 0 0 0
5326 1 7 -1.0 186.0508144858 160.5245333103 152.0333211655 0 0 0
5327 1 4 0.29 185.8755700799 159.7847411191 152.6828627737 0 0 0
5328 1 7 -1.0 188.0261682985 159.8928198017 148.6252233551 0 0 0
5329 1 4 0.29 188.8079082758 159.270337718 148.5876758885 0 0 0
5330 1 7 -1.0 172.1594068274 162.0430316993 149.8996198515 0 0 0
5331 1 4 0.29 172.3900957912 161.0929050418 149.6892653434 0 0 0
5332 1 7 -1.0 201.557044891 162.0586541107 143.8971990495 0 0 0
5333 1 4 0.29 200.9936885802 162.0269832221 144.722799842 0 0 0
5334 1 7 -1.0 193.5738772055 159.0682405231 142.7666359589 0 0 0
5335 1 4 0.29 193.2839247985 158.1838700154 143.1325020218 0 0 0
5336 1 7 -1.0 195.197186364 162.5065912524 154.5154452311 0 0 0
5337 1 4 0.29 195.5886928336 161.5918280534 154.6153747093 0 0 0
5338 1 7 -1.0 174.2101482658 160.4962709478 151.0853215447 0 0 0
5339 1 4 0.29 173.6962960246 161.0588197805 150.4375538325 0 0 0
5340 1 7 -1.0 198.0095832716 162.0019873639 154.681747987 0 0 0
5341 1 4 0.29 197.0107325896 162.0262731125 154.6406527282 0 0 0
5342 1 7 -1.0 201.3638375798 159.8441062825 149.3500077214 0 0 0
5343 1 4 0.29 200.8953876422 160.6945335508 149.1108274023 0 0 0
5344 1 7 -1.0 189.0499124555 157.8292412764 154.5062801015 0 0 0
5345 1 4 0.29 188.2762345695 157.7614968196 155.1360132037 0 0 0
5346 1 7 -1.0 190.1763421966 158.2003445583 149.0156283136 0 0 0
5347 1 4 0.29 190.1490442383 158.300896079 148.0210639211 0 0 0
5348 1 7 -1.0 168.3686680665 157.7071024236 144.7814862367 0 0 0
5349 1 4 0.29 168.6767248189 156.8738598077 144.3223428058 0 0 0
5350 1 7 -1.0 170.4534965929 155.3350522839 142.9268779032 0 0 0
5351 1 4 0.29 169.6908510424 155.3059377899 142.2807362624 0 0 0
5352 1 7 -1.0 170.8809288728 159.1598446627 147.7128494802 0 0 0
5353 1 4 0.29 171.592090191 158.9500782841 148.3838256659 0 0 0
5354 1 7 -1.0 197.718499343 157.620753095 147.1162291045 0 0 0
5355 1 4 0.29 197.3739510194 157.5927747764 148.0546201216 0 0 0
5356 1 7 -1.0 173.9845511492 157.928230556 146.7788932032 0 0 0
5357 1 4 0.29 173.8122769874 158.9070456417 146.8900573565 0 0 0
5358 1 7 -1.0 176.2644257093 158.1049058268 145.3135072308 0 0 0
5359 1 4 0.29 175.5371402085 158.3727591715 145.9453098785 0 0 0
5360 1 7 -1.0 175.1691128119 159.7899959302 156.86319667 0 0 0
5361 1 4 0.29 174.4378669855 160.4549425686 156.7116763814 0 0 0
5362 1 7 -1.0 185.1444656937 158.6477136123 150.2759814661 0 0 0
5363 1 4 0.29 185.4291848133 159.4532619534 150.7955851878 0 0 0
5364 1 7 -1.0 186.5748504214 157.9228337229 156.2002030166 0 0 0
5365 1 4 0.29 186.926470755 157.702699744 157.1102116968 0 0 0
5366 1 7 -1.0 190.7266860091 156.5585711411 144.4055680961 0 0 0
5367 1 4 0.29 191.350720165 157.0854724714 143.8287562264 0 0 0
5368 1 7 -1.0 196.4349295414 157.8969857331 157.7832574279 0 0 0
5369 1 4 0.29 196.2584121736 157.6343871995 158.7318483474 0 0 0
5370 1 7 -1.0 174.3012357537 158.9527767006 153.7989390465 0 0 0
5371 1 4 0.29 174.426127449 159.7533542744 154.3850638705 0 0 0
5372 1 7 -1.0 191.5115376707 156.731553842 146.9870303413 0 0 0
5373 1 4 0.29 191.236012164 156.9031163237 146.0412480905 0 0 0
5374 1 7 -1.0 201.7751456771 157.4508948764 148.3329739788 0 0 0
5375 1 4 0.29 201.5679357863 158.4265854799 148.404077646 0 0 0
5376 1 7 -1.0 171.9398916392 157.0939937867 150.1558000078 0 0 0
5377 1 4 0.29 171.4943550139 157.9654402995 150.3608328277 0 0 0
5378 1 7 -1.0 199.5218618743 159.8918256482 157.8072050247 0 0 0
5379 1 4 0.29 198.7962736559 160.3360702199 158.3325739086 0 0 0
5380 1 7 -1.0 204.5253088973 159.2392349171 158.7655523726 0 0 0
5381 1 4 0.29 204.0545959166 159.4187506264 159.6294397551 0 0 0
5382 1 7 -1.0 166.979725317 158.8292176285 147.9988902203 0 0 0
5383 1 4 0.29 166.2565415819 159.4870631708 148.2090969038 0 0 0
5384 1 7 -1.0 167.6279457468 153.7865872694 144.1003101487 0 0 0
5385 1 4 0.29 167.595273061 154.7759119774 143.9579549896 0 0 0
5386 1 7 -1.0 181.4886608822 154.4316508387 145.7455987468 0 0 0
5387 1 4 0.29 180.8948949288 153.6283748484 145.7930504664 0 0 0
5388 1 7 -1.0 196.6330872595 157.2215294726 149.479945608 0 0 0
5389 1 4 0.29 195.9273006689 157.9018144785 149.282156197 0 0 0
5390 1 7 -1.0 191.4542543903 162.3077605617 157.1788023445 0 0 0
5391 1 4 0.29 192.2672526515 162.3485208533 157.7596054804 0 0 0
5392 1 7 -1.0 178.5334093741 157.0682878188 159.5791793666 0 0 0
5393 1 4 0.29 178.9034169335 157.4338522458 160.4331624961 0 0 0
5394 1 7 -1.0 184.3101099625 159.1188003273 156.7959364443 0 0 0
5395 1 4 0.29 184.0798453193 159.1533116543 157.7684749607 0 0 0
5396 1 7 -1.0 171.113315119 153.7492355039 159.212278531 0 0 0
5397 1 4 0.29 171.4123196987 153.6434291721 160.1607216258 0 0 0
5398 1 7 -1.0 198.8934430722 151.1620221526 160.4251799638 0 0 0
5399 1 4 0.29 198.8631748698 150.6541517598 161.2861108529 0 0 0
5400 1 7 -1.0 186.0088067469 149.762822178 160.4896315208 0 0 0
5401 1 4 0.29 186.078678205 149.5066146308 161.4537440308 0 0 0
5402 1 7 -1.0 191.6106872499 155.7642425319 155.3803673863 0 0 0
5403 1 4 0.29 191.4293609154 156.1126223063 156.3001324948 0 0 0
5404 1 7 -1.0 200.4118036035 153.4027020145 148.7406744239 0 0 0
5405 1 4 0.29 199.8900307111 154.2338143014 148.5487979998 0 0 0
5406 1 7 -1.0 186.6185554428 152.8894347887 148.177905898 0 0 0
5407 1 4 0.29 187.0267518557 152.577838692 149.0358802936 0 0 0
5408 1 7 -1.0 199.6822550594 154.7600055221 153.727096256 0 0 0
5409 1 4 0.29 200.1374096183 155.649488819 153.6849662245 0 0 0
5410 1 7 -1.0 179.1384905435 157.6221733143 156.7524759908 0 0 0
5411 1 4 0.29 179.1744163539 158.5414812147 157.1442113713 0 0 0
5412 1 7 -1.0 175.6067287861 151.1388725793 158.003072715 0 0 0
5413 1 4 0.29 175.2606246203 151.4293074096 158.8953424345 0 0 0
5414 1 7 -1.0 188.5767949914 147.445876544 145.8807104969 0 0 0
5415 1 4 0.29 187.674547965 147.5701457257 145.4678361883 0 0 0
5416 1 7 -1.0 174.0254273666 151.0573519961 149.6914827134 0 0 0
5417 1 4 0.29 174.0651720624 150.9072348247 150.679247171 0 0 0
5418 1 7 -1.0 203.0039781219 154.6192617975 156.334723468 0 0 0
5419 1 4 0.29 202.5305777775 155.0484520455 157.1040030606 0 0 0
5420 1 7 -1.0 187.3455580632 151.5507361528 150.8505759657 0 0 0
5421 1 4 0.29 187.6090611531 151.1108942607 149.9920102714 0 0 0
5422 1 7 -1.0 188.557276244 148.9838319363 149.3548859356 0 0 0
5423 1 4 0.29 188.1758120286 148.6306234165 150.2091647144 0 0 0
5424 1 7 -1.0 178.0123436828 143.3615249007 145.9794573777 0 0 0
5425 1 4 0.29 178.0703341641 142.3977073299 145.7192859552 0 0 0
5426 1 7 -1.0 176.9784158315 150.1985454344 149.4039637266 0 0 0
5427 1 4 0.29 176.5045911664 149.3187196282 149.3639032405 0 0 0
5428 1 7 -1.0 172.2486555926 152.7664438043 156.9579522847 0 0 0
5429 1 4 0.29 172.2917948532 151.8751142225 157.4094088327 0 0 0
5430 1 7 -1.0 193.7127714805 151.3696582024 158.353565012 0 0 0
5431 1 4 0.29 193.2402197772 151.0689977937 159.1818266486 0 0 0
5432 1 7 -1.0 196.796592129 149.9963062176 155.3017246609 0 0 0
5433 1 4 0.29 196.0858551314 149.3211340008 155.4996618966 0 0 0
5434 1 7 -1.0 198.8487479695 150.0387707722 157.7832574279 0 0 0
5435 1 4 0.29 199.0824071775 149.0679089141 157.8369177838 0 0 0
5436 1 7 -1.0 177.0987814404 150.3184119365 155.775207085 0 0 0
5437 1 4 0.29 176.1823903942 150.017325462 155.5114878703 0 0 0
5438 1 7 -1.0 181.9513117716 149.0214677456 152.0373124316 0 0 0
5439 1 4 0.29 182.8197545906 148.5361788385 152.1387201565 0 0 0
5440 1 5 -0.82 174.1627657993 182.1328846843 140.9130623981 0 0 0
5441 1 3 0.41 174.5921782421 183.011858359 140.7059600328 0 0 0
5442 1 3 0.41 174.0879439343 182.442634496 141.8610620189 0 0 0
5443 1 5 -0.82 177.6130580023 185.4273672067 139.0965928299 0 0 0
5444 1 3 0.41 176.6335846275 185.2969910824 139.24973919 0 0 0
5445 1 3 0.41 177.5499756738 185.2739835311 138.1104544438 0 0 0
5446 1 5 -0.82 190.3769043981 181.2158491346 131.4020230089 0 0 0
5447 1 3 0.41 190.0780412586 180.4742106584 130.8015591917 0 0 0
5448 1 3 0.41 190.4514433827 181.9613222026 130.7396206541 0 0 0
5449 1 5 -0.82 173.5152525705 183.5890354496 138.4021125214 0 0 0
5450 1 3 0.41 172.6789166766 184.1362459147 138.3682606716 0 0 0
5451 1 3 0.41 174.1849719105 184.1032968288 138.9378291323 0 0 0
5452 1 5 -0.82 166.9856658053 189.0009228057 129.6702569777 0 0 0
5453 1 3 0.41 166.3559740414 189.0754843147 130.443675661 0 0 0
5454 1 3 0.41 166.8573795452 189.9190945308 129.2953736098 0 0 0
5455 1 5 -0.82 200.1212854357 175.7468689658 136.4916264619 0 0 0
5456 1 3 0.41 200.2566437057 176.0513639664 135.5488007047 0 0 0
5457 1 3 0.41 199.8917279935 174.7893571684 136.3168976998 0 0 0
5458 1 5 -0.82 176.3621608865 178.6209665994 150.6221868476 0 0 0
5459 1 3 0.41 175.4169160397 178.9167982628 150.4844142534 0 0 0
5460 1 3 0.41 176.0304836209 177.677941038 150.649977886 0 0 0
5461 1 5 -0.82 172.9888121515 171.752928478 140.9612532411 0 0 0
5462 1 3 0.41 172.6572763262 171.5116332327 141.8733314667 0 0 0
5463 1 3 0.41 172.8195082339 170.863729225 140.5361094848 0 0 0
5464 1 5 -0.82 184.3549465055 171.3331116769 142.3401617805 0 0 0
5465 1 3 0.41 183.9079954781 171.9910992411 141.7340806258 0 0 0
5466 1 3 0.41 184.9869013125 170.8797777022 141.7113156263 0 0 0
5467 1 5 -0.82 167.856795988 173.6246353868 147.2715928346 0 0 0
5468 1 3 0.41 168.3164766333 173.2325128604 148.0685156408 0 0 0
5469 1 3 0.41 167.1954216197 172.8746176172 147.2754362761 0 0 0
5470 1 5 -0.82 194.003855409 180.9569431709 149.0562800983 0 0 0
5471 1 3 0.41 193.3774167697 180.7652135764 149.8118119964 0 0 0
5472 1 3 0.41 194.8243500007 181.0432924994 149.621413819 0 0 0
5473 1 5 -0.82 186.0204048432 171.5004135009 150.7776984025 0 0 0
5474 1 3 0.41 185.3566259915 172.1224695188 150.3623110745 0 0 0
5475 1 3 0.41 186.9137411371 171.7172809756 150.3844847752 0 0 0
5476 1 5 -0.82 181.3971490738 170.8820500529 141.0718260957 0 0 0
5477 1 3 0.41 182.1384371543 171.0780403051 140.4299713704 0 0 0
5478 1 3 0.41 181.1633484256 169.9323494611 140.8633933083 0 0 0
5479 1 5 -0.82 193.4952364551 179.8794228494 146.4294356789 0 0 0
5480 1 3 0.41 193.0337170873 179.0322620853 146.1661599383 0 0 0
5481 1 3 0.41 192.7775688878 180.4781872722 146.073473869 0 0 0
5482 1 5 -0.82 184.3601797928 173.4597479355 149.7772210231 0 0 0
5483 1 3 0.41 183.9361420776 174.2292227084 150.2549903627 0 0 0
5484 1 3 0.41 183.895831621 173.5823128541 148.9000294202 0 0 0
5485 1 5 -0.82 173.0997012672 174.9982714155 148.5122853058 0 0 0
5486 1 3 0.41 172.6452539093 175.8661673802 148.7134746842 0 0 0
5487 1 3 0.41 172.2256008403 174.6836928585 148.1419845027 0 0 0
5488 1 5 -0.82 187.0305707411 174.6866753188 149.4489024269 0 0 0
5489 1 3 0.41 186.5167184998 175.2656986944 148.8160650065 0 0 0
5490 1 3 0.41 186.1981951727 174.3441184432 149.8846895596 0 0 0
5491 1 5 -0.82 183.2030575286 173.0055618292 147.1926544599 0 0 0
5492 1 3 0.41 183.6043233719 172.6692539182 146.3407408758 0 0 0
5493 1 3 0.41 183.149168813 173.8839674162 146.7178416138 0 0 0
5494 1 5 -0.82 170.616718582 171.7400044831 138.9634028006 0 0 0
5495 1 3 0.41 170.6567461582 170.7440047448 139.0432281234 0 0 0
5496 1 3 0.41 171.5369285136 171.8191106936 138.5800934264 0 0 0
5497 1 5 -0.82 204.7335088696 178.8528883979 146.0993431866 0 0 0
5498 1 3 0.41 204.521490012 179.6003497729 145.4699057337 0 0 0
5499 1 3 0.41 204.6923497718 179.4154372306 146.9250918037 0 0 0
5500 1 5 -0.82 179.0771054973 173.7383949463 147.0813424819 0 0 0
5501 1 3 0.41 179.8345177604 174.0599325775 147.6495805207 0 0 0
5502 1 3 0.41 178.8741388124 172.9447764467 147.6549022089 0 0 0
5503 1 5 -0.82 195.5874198718 178.1538564983 143.2526834801 0 0 0
5504 1 3 0.41 196.4062171811 177.5840645476 143.1815798129 0 0 0
5505 1 3 0.41 196.0920785001 178.265343707 144.108736155 0 0 0
5506 1 5 -0.82 200.8166054517 173.5817447664 139.210122178 0 0 0
5507 1 3 0.41 201.4337090379 173.2029723007 138.5203722589 0 0 0
5508 1 3 0.41 201.2365414011 174.3784877483 139.644874538 0 0 0
5509 1 5 -0.82 190.5868016527 169.3301765123 143.2377531882 0 0 0
5510 1 3 0.41 189.7441009499 168.9337933282 142.873365372 0 0 0
5511 1 3 0.41 190.7415372299 170.0141540881 142.5249426204 0 0 0
5512 1 5 -0.82 168.8894508775 171.6741063114 149.2868865865 0 0 0
5513 1 3 0.41 169.3174489183 170.7724091292 149.2256871723 0 0 0
5514 1 3 0.41 168.19299934 171.4249998604 149.9599323176 0 0 0
5515 1 5 -0.82 194.4290246458 174.5260485251 151.0458523573 0 0 0
5516 1 3 0.41 194.1653801158 173.6991968958 151.5426910795 0 0 0
5517 1 3 0.41 195.3828973447 174.229932818 150.9985484623 0 0 0
5518 1 5 -0.82 175.8007847385 169.4783053768 138.7534917665 0 0 0
5519 1 3 0.41 175.962168005 170.4538539584 138.9022033864 0 0 0
5520 1 3 0.41 175.0275311732 169.4337104933 138.1210978202 0 0 0
5521 1 5 -0.82 178.4461407716 176.7644560363 151.1372080045 0 0 0
5522 1 3 0.41 177.6112192797 176.2149732204 151.168990309 0 0 0
5523 1 3 0.41 179.0898351152 176.0027924691 151.2109725158 0 0 0
5524 1 5 -0.82 197.1773491435 171.1766035189 151.7169763676 0 0 0
5525 1 3 0.41 197.1650438462 172.1608154377 151.8936268505 0 0 0
5526 1 3 0.41 197.0568420943 171.3267206904 150.7357161957 0 0 0
5527 1 5 -0.82 172.8497764364 168.9998335219 142.2953709049 0 0 0
5528 1 3 0.41 172.8213469565 168.3652795748 143.0676069908 0 0 0
5529 1 3 0.41 172.6180973912 169.8026834464 142.8448352103 0 0 0
5530 1 5 -0.82 170.9452841632 173.6913856901 143.9211466463 0 0 0
5531 1 3 0.41 171.4752605871 174.4769089402 143.601401881 0 0 0
5532 1 3 0.41 171.4704516203 172.9354029998 143.5305938632 0 0 0
5533 1 5 -0.82 182.6630388506 167.377517108 143.6602361004 0 0 0
5534 1 3 0.41 181.8049211662 167.2528218606 143.1620669562 0 0 0
5535 1 3 0.41 183.321584415 167.5997814158 142.9412168964 0 0 0
5536 1 5 -0.82 169.5253660101 176.1779054988 149.4849716468 0 0 0
5537 1 3 0.41 170.3962133125 176.6671710198 149.5322755418 0 0 0
5538 1 3 0.41 169.9366741074 175.5579798097 148.8168041299 0 0 0
5539 1 5 -0.82 191.7272339735 174.413567163 148.7025356585 0 0 0
5540 1 3 0.41 192.5615897046 173.8866658327 148.8635167262 0 0 0
5541 1 3 0.41 191.8836668331 175.1976701938 148.1019240166 0 0 0
5542 1 5 -0.82 192.5980812758 172.511325541 146.2102116905 0 0 0
5543 1 3 0.41 192.8054326069 172.3435976512 147.1740285512 0 0 0
5544 1 3 0.41 193.355493539 172.0288770723 145.7701376423 0 0 0
5545 1 5 -0.82 182.0838412377 170.6384824568 144.5959662735 0 0 0
5546 1 3 0.41 181.7958689934 170.567187452 145.5509136539 0 0 0
5547 1 3 0.41 183.0535552388 170.8557759974 144.7074260761 0 0 0
5548 1 5 -0.82 175.9088450502 173.3075004352 148.7013530611 0 0 0
5549 1 3 0.41 176.5758770265 172.6084685356 148.443694658 0 0 0
5550 1 3 0.41 175.5986666948 173.0034315004 149.6020487869 0 0 0
5551 1 5 -0.82 189.9958645033 171.4840809799 144.6797828625 0 0 0
5552 1 3 0.41 189.1499106759 171.0919584535 145.0410663605 0 0 0
5553 1 3 0.41 190.2950105232 170.76360377 144.0540410264 0 0 0
5554 1 5 -0.82 199.4477472103 171.4207392027 140.9059668138 0 0 0
5555 1 3 0.41 200.0705084044 171.1464948715 141.6387337124 0 0 0
5556 1 3 0.41 198.9669919755 170.5441799007 140.9257753199 0 0 0
5557 1 5 -0.82 202.5703224732 170.4789918385 150.4118323395 0 0 0
5558 1 3 0.41 202.3906934211 169.5528668858 150.0801137758 0 0 0
5559 1 3 0.41 202.2899879998 171.0925265412 149.6735959281 0 0 0
5560 1 5 -0.82 262.2892030969 202.0301559432 125.571226651 0 0 0
5561 1 3 0.41 261.5735156923 202.5377422921 126.0509177112 0 0 0
5562 1 3 0.41 261.720754939 202.0568560645 124.7490258259 0 0 0
5563 1 5 -0.82 185.8076787846 170.20716188 147.5390076661 0 0 0
5564 1 3 0.41 186.098621273 171.1639635679 147.5353120493 0 0 0
5565 1 3 0.41 184.8614438564 170.3206373956 147.2364105627 0 0 0
5566 1 5 -0.82 180.7770752434 175.0499673951 148.9825155871 0 0 0
5567 1 3 0.41 180.5834436116 176.0161425298 149.1532530831 0 0 0
5568 1 3 0.41 181.7238759324 175.0025320731 149.301077755 0 0 0
5569 1 5 -0.82 184.2457546722 168.5352798154 149.923271799 0 0 0
5570 1 3 0.41 184.0555176052 169.1465421672 149.1551748038 0 0 0
5571 1 3 0.41 183.3362941956 168.361302961 150.3009638356 0 0 0
5572 1 5 -0.82 168.1630140179 170.6704373893 139.0114458189 0 0 0
5573 1 3 0.41 168.646880937 169.8863343584 138.6226669319 0 0 0
5574 1 3 0.41 167.5388384218 170.1334525025 139.5789447343 0 0 0
5575 1 5 -0.82 197.7732366999 173.3742507385 145.9297882879 0 0 0
5576 1 3 0.41 198.1747854235 172.4884600116 146.1626121462 0 0 0
5577 1 3 0.41 197.7955842512 173.6849947036 146.8800052788 0 0 0
5578 1 5 -0.82 184.6064271785 172.2647754846 145.1585869747 0 0 0
5579 1 3 0.41 185.496651788 172.2362290783 145.6130000161 0 0 0
5580 1 3 0.41 184.9075533611 171.7941148354 144.3294383901 0 0 0
5581 1 5 -0.82 200.3434879876 169.1452639699 145.2959160949 0 0 0
5582 1 3 0.41 200.9737455122 169.2987896675 146.0570653304 0 0 0
5583 1 3 0.41 199.5884802078 169.730678332 145.5912697893 0 0 0
5584 1 5 -0.82 200.1528266 174.267994693 147.2380366341 0 0 0
5585 1 3 0.41 199.5839541215 174.053541591 148.0318551222 0 0 0
5586 1 3 0.41 200.8007641494 173.582454876 147.5703464965 0 0 0
5587 1 5 -0.82 183.2173429887 176.0415644538 150.0901658535 0 0 0
5588 1 3 0.41 183.8693823039 176.292233146 149.3746944416 0 0 0
5589 1 3 0.41 183.109282677 176.9708138888 150.4433189947 0 0 0
5590 1 5 -0.82 174.4500308426 170.3439289908 148.1137499904 0 0 0
5591 1 3 0.41 174.7647352843 170.5642049917 149.037062891 0 0 0
5592 1 3 0.41 175.3347392844 170.221790138 147.6639195138 0 0 0
5593 1 5 -0.82 175.5986666948 171.5538137435 142.7078017395 0 0 0
5594 1 3 0.41 175.6200241648 170.5852242361 142.4600475894 0 0 0
5595 1 3 0.41 176.0024784616 171.9307399243 141.8742184147 0 0 0
5596 1 5 -0.82 174.8396985895 169.8336442254 144.7423126987 0 0 0
5597 1 3 0.41 174.2438110331 169.0377533751 144.6344006882 0 0 0
5598 1 3 0.41 175.7071513271 169.3740612861 144.5520623459 0 0 0
5599 1 5 -0.82 168.265699602 172.9693462391 143.9839721319 0 0 0
5600 1 3 0.41 168.6506998224 172.6553357698 143.1160934832 0 0 0
5601 1 3 0.41 167.4078647979 172.4846254197 143.8130868112 0 0 0
5602 1 5 -0.82 197.8869546195 173.0197640214 148.932107374 0 0 0
5603 1 3 0.41 197.4407107931 173.1813849685 149.8122554704 0 0 0
5604 1 3 0.41 197.2718311961 172.2647754846 148.7046052039 0 0 0
5605 1 5 -0.82 175.1003728754 170.1851484821 153.4890985342 0 0 0
5606 1 3 0.41 175.3798587077 169.2882800453 153.8321995977 0 0 0
5607 1 3 0.41 175.6357240268 170.9360183832 153.8758078759 0 0 0
5608 1 5 -0.82 177.6444577264 167.5723711848 155.1877518389 0 0 0
5609 1 3 0.41 177.8451613681 168.0791054022 156.0260655531 0 0 0
5610 1 3 0.41 176.6703590791 167.666673741 154.9824233696 0 0 0
5611 1 5 -0.82 172.1110342795 172.1593952185 149.3352252542 0 0 0
5612 1 3 0.41 172.9765068543 172.6079004479 149.5582926841 0 0 0
5613 1 3 0.41 171.4191088282 172.6793374746 149.8362030672 0 0 0
5614 1 5 -0.82 184.8820941254 168.2077772634 141.9657218866 0 0 0
5615 1 3 0.41 185.1040137969 168.1697153884 142.940034299 0 0 0
5616 1 3 0.41 185.5965085682 167.6705083329 141.5173696568 0 0 0
5617 1 5 -0.82 165.9190652682 167.4559132089 153.0938153616 0 0 0
5618 1 3 0.41 166.4793098946 167.7231984659 153.8778774213 0 0 0
5619 1 3 0.41 165.9718224622 168.3426980892 152.6346719307 0 0 0
5620 1 5 -0.82 196.8381755474 171.816554299 143.637471101 0 0 0
5621 1 3 0.41 196.1806200644 171.578383536 142.9225909877 0 0 0
5622 1 3 0.41 196.5533149875 170.9689674691 144.0850842074 0 0 0
5623 1 5 -0.82 179.1444310318 171.2317080246 144.9448324991 0 0 0
5624 1 3 0.41 178.3037104917 170.709209374 144.8023295154 0 0 0
5625 1 3 0.41 179.4804929435 170.8056422589 145.7847722848 0 0 0
5626 1 5 -0.82 167.3234249994 170.1918235125 145.8344413746 0 0 0
5627 1 3 0.41 166.8452156882 170.5955918364 146.6145121681 0 0 0
5628 1 3 0.41 167.9763129558 170.9372965805 145.7006600465 0 0 0
5629 1 5 -0.82 181.143688238 167.8069913998 145.9535880601 0 0 0
5630 1 3 0.41 180.8381774092 168.510425979 146.5952949608 0 0 0
5631 1 3 0.41 180.2683148493 167.5174087011 145.5662874198 0 0 0
5632 1 5 -0.82 192.5089739508 169.7021319257 146.9961954709 0 0 0
5633 1 3 0.41 192.655930317 170.4592507914 147.6327285081 0 0 0
5634 1 3 0.41 192.811938856 170.2687993941 146.2300201965 0 0 0
5635 1 5 -0.82 187.3990224582 168.9313789555 149.9044980656 0 0 0
5636 1 3 0.41 186.7414669753 169.6458912446 150.1427914367 0 0 0
5637 1 3 0.41 187.9349393705 169.334295148 149.1625660374 0 0 0
5638 1 5 -0.82 185.807254464 169.7042622546 152.8677914383 0 0 0
5639 1 3 0.41 185.8877339369 170.4113894037 152.1651807728 0 0 0
5640 1 3 0.41 186.6208184859 170.0425584725 153.3406825636 0 0 0
5641 1 5 -0.82 189.3742348307 167.823039877 145.1782476561 0 0 0
5642 1 3 0.41 189.6036508327 166.8527461065 145.1024135994 0 0 0
5643 1 3 0.41 189.8175084129 168.3610189172 144.4612979974 0 0 0
5644 1 5 -0.82 193.9438847649 170.6126344671 144.8259814629 0 0 0
5645 1 3 0.41 194.1929609545 170.6633362932 143.8587646348 0 0 0
5646 1 3 0.41 194.5897007113 169.8829258323 145.0506749642 0 0 0
5647 1 5 -0.82 200.7553618457 170.1788995176 142.9066259232 0 0 0
5648 1 3 0.41 200.6016163499 170.0292084119 143.8833035303 0 0 0
5649 1 3 0.41 201.1506872006 169.3300344903 142.5559858014 0 0 0
5650 1 5 -0.82 188.7459574689 170.8488169232 152.3659266772 0 0 0
5651 1 3 0.41 189.6735222908 170.7198610181 152.7165667989 0 0 0
5652 1 3 0.41 188.7108802996 171.2788593027 151.4639005294 0 0 0
5653 1 5 -0.82 163.9158477364 169.1235346159 148.6605534517 0 0 0
5654 1 3 0.41 164.4439854377 169.3279041615 149.4848238221 0 0 0
5655 1 3 0.41 162.9971936469 169.1273692078 149.0553931503 0 0 0
5656 1 5 -0.82 199.491735112 171.2295776958 149.9704278693 0 0 0
5657 1 3 0.41 198.8174896856 171.8502134945 149.5699708331 0 0 0
5658 1 3 0.41 200.2628670744 171.5910234871 149.4462415828 0 0 0
5659 1 5 -0.82 201.8201236602 169.8485565272 147.3122446194 0 0 0
5660 1 3 0.41 201.5414864691 169.166993324 147.9888381426 0 0 0
5661 1 3 0.41 201.8710421317 170.7067950013 147.8229788608 0 0 0
5662 1 5 -0.82 181.8626287672 171.449285609 149.4264330767 0 0 0
5663 1 3 0.41 181.707185989 172.1613835254 148.7418570212 0 0 0
5664 1 3 0.41 182.7708162819 171.7294948609 149.7376040111 0 0 0
5665 1 5 -0.82 180.1594058964 169.4787314426 150.1942344225 0 0 0
5666 1 3 0.41 180.8138496951 170.1747808818 149.8990285528 0 0 0
5667 1 3 0.41 180.6217739054 169.1623066006 151.0226438838 0 0 0
5668 1 5 -0.82 189.6429712079 164.7594849996 157.2751840306 0 0 0
5669 1 3 0.41 190.1786052398 163.9547887901 157.0190038742 0 0 0
5670 1 3 0.41 190.0463586541 164.855065753 158.1851927107 0 0 0
5671 1 5 -0.82 178.7853143677 159.1230609849 144.7393562052 0 0 0
5672 1 3 0.41 178.6947926407 159.95033868 145.2938465495 0 0 0
5673 1 3 0.41 177.9018788877 158.7579226237 145.0333794776 0 0 0
5674 1 5 -0.82 175.9978109351 159.2826936252 148.9795590936 0 0 0
5675 1 3 0.41 175.4481743236 160.0939228431 148.7795523126 0 0 0
5676 1 3 0.41 176.8777104101 159.5018334507 148.5581109541 0 0 0
5677 1 5 -0.82 168.9088281847 160.4704229581 149.2388435681 0 0 0
5678 1 3 0.41 169.5079688657 159.7458271125 148.8978120501 0 0 0
5679 1 3 0.41 168.1409493469 159.8504972689 149.0778625004 0 0 0
5680 1 5 -0.82 165.4685782359 160.0572811872 145.535096414 0 0 0
5681 1 3 0.41 165.0251632135 160.8416682619 145.1015266513 0 0 0
5682 1 3 0.41 165.5697079778 160.5445584013 146.402383764 0 0 0
5683 1 5 -0.82 188.8982885627 157.8404610082 146.0654913367 0 0 0
5684 1 3 0.41 189.5349108963 157.3284719798 145.4889751164 0 0 0
5685 1 3 0.41 189.2965841617 158.5693175114 145.5086357977 0 0 0
5686 1 5 -0.82 199.2596317462 158.2653905986 150.0481836467 0 0 0
5687 1 3 0.41 199.9814010793 158.9478059333 149.9330282273 0 0 0
5688 1 3 0.41 198.8454948449 158.1767689193 149.1423140574 0 0 0
5689 1 5 -0.82 188.1893902876 158.8982402826 151.2962673514 0 0 0
5690 1 3 0.41 187.3756848255 159.4223011744 151.5477171183 0 0 0
5691 1 3 0.41 188.171851703 158.719150639 150.3126419847 0 0 0
5692 1 5 -0.82 170.9534876947 158.3332770772 145.0545184057 0 0 0
5693 1 3 0.41 170.908085391 158.7971206742 145.9392490669 0 0 0
5694 1 3 0.41 170.0450172995 157.917294868 145.0141622703 0 0 0
5695 1 5 -0.82 173.9404218073 159.1753250522 144.2846475145 0 0 0
5696 1 3 0.41 173.6528738836 158.8076302964 145.1689347017 0 0 0
5697 1 3 0.41 174.8682695096 159.2582658546 144.6481483827 0 0 0
5698 1 5 -0.82 188.8933381557 161.4299230624 157.5390510699 0 0 0
5699 1 3 0.41 188.9029560892 162.0112187888 158.352678064 0 0 0
5700 1 3 0.41 189.8623449559 161.5533401126 157.3257400684 0 0 0
5701 1 5 -0.82 204.5111648775 157.4785891512 156.5474431709 0 0 0
5702 1 3 0.41 204.6581212438 157.9502439539 157.4169478909 0 0 0
5703 1 3 0.41 204.6465231475 156.6790057309 157.1325332222 0 0 0
5704 1 5 -0.82 199.0266797393 156.9523979306 157.541711914 0 0 0
5705 1 3 0.41 199.5293582048 157.5721815977 158.1443931013 0 0 0
5706 1 3 0.41 198.1619143654 157.3276198482 157.8753521985 0 0 0
5707 1 5 -0.82 200.2053009136 151.4246206862 142.57239434 0 0 0
5708 1 3 0.41 199.6017755865 150.8639181385 142.0054867233 0 0 0
5709 1 3 0.41 200.5017595697 152.1053317579 141.902452927 0 0 0
5710 1 5 -0.82 178.5754171131 152.1076041086 157.608380841 0 0 0
5711 1 3 0.41 178.9756928749 151.2674024186 157.9740990793 0 0 0
5712 1 3 0.41 179.334809539 152.745282538 157.7375796043 0 0 0
5713 1 5 -0.82 169.7272011734 147.9956434037 153.1285541595 0 0 0
5714 1 3 0.41 169.4045760806 147.0899980121 152.8533046204 0 0 0
5715 1 3 0.41 168.7891697768 148.1832543625 152.8371917312 0 0 0
5716 1 5 -0.82 175.8818299723 148.6272148904 147.4600692913 0 0 0
5717 1 3 0.41 175.354399472 147.79141588 147.3075142299 0 0 0
5718 1 3 0.41 176.8044443873 148.2456019862 147.5162426666 0 0 0
5719 1 5 -0.82 184.6231171219 146.6874368745 149.7869774515 0 0 0
5720 1 3 0.41 184.2672535824 145.8533137227 149.3655293119 0 0 0
5721 1 3 0.41 185.3115065681 146.4503028714 150.472440455 0 0 0
5722 1 5 -0.82 162.5659424816 150.0271249746 148.1437583988 0 0 0
5723 1 3 0.41 162.3634001173 149.0495880862 148.0865502508 0 0 0
5724 1 3 0.41 161.9799557391 150.1783783215 147.3477225407 0 0 0
5725 1 5 -0.82 193.875569149 149.775462129 153.6598360303 0 0 0
5726 1 3 0.41 194.2817853991 149.4823288822 154.5254973088 0 0 0
5727 1 3 0.41 193.2781257504 150.4013527388 154.1609616679 0 0 0
5728 1 5 -0.82 187.1253356741 147.2078478029 151.5524475078 0 0 0
5729 1 3 0.41 187.6826100563 146.757382671 152.2500321345 0 0 0
5730 1 3 0.41 187.0786604086 148.0481915148 152.0925988589 0 0 0
5731 1 5 -0.82 186.5957835708 148.1758692226 147.6776672083 0 0 0
5732 1 3 0.41 187.248530087 148.4962706784 148.3641649846 0 0 0
5733 1 3 0.41 187.2922351084 147.8649832355 147.0309342688 0 0 0
5734 1 5 -0.82 186.9152969793 149.5327466645 152.9026780608 0 0 0
5735 1 3 0.41 187.4379185128 149.7927888035 153.7146789835 0 0 0
5736 1 3 0.41 186.9373616502 150.3012272839 152.2630407056 0 0 0
5737 1 5 -0.82 169.6359722454 151.7437439447 158.3392260188 0 0 0
5738 1 3 0.41 170.1802341293 152.416075723 158.8409429552 0 0 0
5739 1 3 0.41 169.7020248181 150.9195907319 158.9016988954 0 0 0
5740 1 5 -0.82 185.4874581751 149.3225542201 150.2501121485 0 0 0
5741 1 3 0.41 185.8518081265 150.2398738136 150.4110932162 0 0 0
5742 1 3 0.41 186.0018761772 148.793380539 150.9249317757 0 0 0
5743 1 5 -0.82 168.0624500367 149.0991537369 145.9861094879 0 0 0
5744 1 3 0.41 168.0751796546 149.9710263155 145.4965141746 0 0 0
5745 1 3 0.41 167.5078630183 148.673372015 145.27108155 0 0 0
5746 1 5 -0.82 201.9615638588 151.917720799 156.3236366177 0 0 0
5747 1 3 0.41 201.0011849107 151.8435853558 156.5922340465 0 0 0
5748 1 3 0.41 202.2393524087 152.8701198073 156.4486962901 0 0 0
5749 1 5 -0.82 179.4434356115 148.6429793237 153.9129118685 0 0 0
5750 1 3 0.41 179.430988874 147.7029362226 154.2536477372 0 0 0
5751 1 3 0.41 180.1823192086 148.5766550862 153.2423791568 0 0 0
5752 1 5 -0.82 193.852090076 149.3297973381 156.5527648591 0 0 0
5753 1 3 0.41 193.003590325 149.7764562825 156.2686458397 0 0 0
5754 1 3 0.41 193.8567576026 150.0570916001 157.238966986 0 0 0
5755 1 5 -0.82 197.9825681937 146.5268384852 146.8417186888 0 0 0
5756 1 3 0.41 198.5537037154 145.9674993479 146.2409592223 0 0 0
5757 1 3 0.41 197.4421251951 145.8109343812 147.2838622824 0 0 0
5758 1 5 -0.82 196.3511969438 151.5902182471 158.8795251946 0 0 0
5759 1 3 0.41 196.5930596833 151.6164923027 159.8494028668 0 0 0
5760 1 3 0.41 195.3831802251 151.8390406543 158.9144118172 0 0 0
5761 1 5 -0.82 204.1934901916 149.5879931921 155.9608748728 0 0 0
5762 1 3 0.41 204.5033856666 148.6939651937 155.6371388414 0 0 0
5763 1 3 0.41 204.1380456338 150.0107924536 155.0563357056 0 0 0
5764 1 5 -0.82 159.6043261646 150.6764492016 148.6336493614 0 0 0
5765 1 3 0.41 159.4661390906 151.5332674564 149.130340259 0 0 0
5766 1 3 0.41 159.3053215849 150.9877612544 147.7316232136 0 0 0
5767 1 5 -0.82 165.3541531152 147.6944149073 148.9349160427 0 0 0
5768 1 3 0.41 166.1439551838 147.1706238572 148.6159104008 0 0 0
5769 1 3 0.41 164.8128614755 147.5624765419 148.1044370361 0 0 0
5770 1 5 -0.82 183.4641561351 144.5960788612 139.7795428141 0 0 0
5771 1 3 0.41 182.5679910372 144.3308103155 139.4238766535 0 0 0
5772 1 3 0.41 183.8635832558 143.7566582918 139.411015907 0 0 0
5773 1 5 -0.82 190.8968385679 147.5096443869 151.0232351825 0 0 0
5774 1 3 0.41 190.9705289113 146.5154199226 151.1014344339 0 0 0
5775 1 3 0.41 190.1433866303 147.6621759311 150.3835978272 0 0 0
5776 1 5 -0.82 176.45013669 157.4374027939 157.7737966489 0 0 0
5777 1 3 0.41 176.0293520994 158.264680489 157.4018697744 0 0 0
5778 1 3 0.41 176.98449776 157.8932931632 158.485572444 0 0 0
5779 1 5 -0.82 193.9942374755 147.1141133344 151.6096556558 0 0 0
5780 1 3 0.41 194.3796620165 146.4975535649 152.2961534321 0 0 0
5781 1 3 0.41 194.449109154 146.6578395059 150.8448108035 0 0 0
5782 1 5 -0.82 197.6121363138 148.1373812818 149.6923696615 0 0 0
5783 1 3 0.41 197.2189325618 148.9886606817 150.0396098157 0 0 0
5784 1 3 0.41 196.7257305896 147.8428278157 149.3350774295 0 0 0
5785 1 5 -0.82 176.8600303853 149.5797559206 152.4209174552 0 0 0
5786 1 3 0.41 176.5594699634 148.6331798111 152.3036924904 0 0 0
5787 1 3 0.41 175.9729174601 149.9556879479 152.1530591497 0 0 0
5788 1 7 -1.0 178.8247761831 149.1842248681 158.1532625816 0 0 0
5789 1 4 0.29 179.5374933435 148.6800470454 157.665588989 0 0 0
5790 1 2 2.2896396396 207.4700938307 140.7576665801 125.705451453 0 0 0
5791 1 7 -1.0 205.9506017779 139.6296716676 124.2538131751 0 0 0
5792 1 4 0.29 205.6630538543 139.8858082037 123.3309437485 0 0 0
5793 1 8 1.72 205.5848374245 178.4076496727 123.4039691364 0 0 0
5794 1 8 1.72 218.8500893241 181.3644040649 126.3017761794 0 0 0
5795 1 8 1.72 205.1267126215 179.2967069039 129.2427480266 0 0 0
5796 1 8 1.72 200.4146324074 181.953368975 131.9183745878 0 0 0
5797 1 8 1.72 211.2466885717 178.4073656289 129.6061010701 0 0 0
5798 1 8 1.72 209.9535008365 174.2427147909 123.0941286241 0 0 0
5799 1 8 1.72 207.8310492174 176.8915656564 133.8007739596 0 0 0
5800 1 8 1.72 213.2531592281 175.3171106302 132.5121862947 0 0 0
5801 1 8 1.72 205.9968527229 170.7792261814 127.3321141425 0 0 0
5802 1 8 1.72 214.8654360511 174.1992560828 130.3743458899 0 0 0
5803 1 8 1.72 208.1260934715 172.7196717004 124.9209459193 0 0 0
5804 1 8 1.72 212.3274331287 169.2607277924 125.2377341912 0 0 0
5805 1 8 1.72 211.2869990283 172.8361296764 128.2481836342 0 0 0
5806 1 8 1.72 206.7015077919 172.1477494209 131.6156296598 0 0 0
5807 1 8 1.72 215.7825342984 174.5442273311 137.1148552786 0 0 0
5808 1 8 1.72 206.8990997493 172.6563299233 134.6850611468 0 0 0
5809 1 8 1.72 202.0660881655 170.4356751524 123.2287969002 0 0 0
5810 1 8 1.72 212.5971595873 170.3332773467 128.0221597108 0 0 0
5811 1 8 1.72 201.4576124314 170.4446225334 131.3910839832 0 0 0
5812 1 8 1.72 216.4723381466 171.9109988771 129.479119677 0 0 0
5813 1 8 1.72 204.7796183743 168.2688466899 128.8890035868 0 0 0
5814 1 8 1.72 215.4183257872 163.7735688177 135.2253603226 0 0 0
5815 1 8 1.72 205.4296775267 167.1308250296 136.8036843443 0 0 0
5816 1 8 1.72 204.3926379911 166.2798296736 139.5162670734 0 0 0
5817 1 8 1.72 211.3475354333 163.6414884304 136.0979693607 0 0 0
5818 1 8 1.72 209.5734510231 164.4596767224 138.4639032343 0 0 0
5819 1 8 1.72 206.5736458525 160.1872312458 123.1854842714 0 0 0
5820 1 8 1.72 201.3259316066 159.0168285874 124.2149352864 0 0 0
5821 1 8 1.72 207.1163518942 162.2898657996 132.4333957446 0 0 0
5822 1 8 1.72 206.9750531359 161.4794887132 127.1947850223 0 0 0
5823 1 8 1.72 209.5387981745 161.4711094198 131.0760696074 0 0 0
5824 1 8 1.72 204.7791940537 160.0251842329 128.6440581055 0 0 0
5825 1 8 1.72 213.5448089174 161.6313101477 133.728044221 0 0 0
5826 1 8 1.72 211.4411688447 159.1675138465 126.1895772535 0 0 0
5827 1 8 1.72 201.5365360622 162.0160475341 135.8763801776 0 0 0
5828 1 8 1.72 215.495127815 160.3619182097 131.7053592356 0 0 0
5829 1 8 1.72 210.9210932347 159.5133372263 129.2328437736 0 0 0
5830 1 8 1.72 210.876398132 162.5392562944 140.2345471541 0 0 0
5831 1 8 1.72 200.8477222953 164.2909546792 140.6607256832 0 0 0
5832 1 8 1.72 205.8050598136 160.2551177245 142.6034375211 0 0 0
5833 1 8 1.72 212.9434051933 160.8074409787 138.985724326 0 0 0
5834 1 8 1.72 203.2901116436 163.6650640694 138.9724201056 0 0 0
5835 1 8 1.72 201.9963581476 162.5574351005 142.3394226571 0 0 0
5836 1 8 1.72 202.8711657755 156.3779192564 124.6177575173 0 0 0
5837 1 8 1.72 208.6444717991 159.7226775392 125.2195517565 0 0 0
5838 1 8 1.72 208.5767219441 159.368474866 138.2563573949 0 0 0
5839 1 8 1.72 208.2299105773 156.6585545741 124.7502084233 0 0 0
5840 1 8 1.72 202.5042699005 154.8865470545 127.2289325215 0 0 0
5841 1 8 1.72 206.8481812778 156.4730739441 128.7371876488 0 0 0
5842 1 8 1.72 212.79857043 154.0917923795 128.8628386199 0 0 0
5843 1 8 1.72 200.8282035479 154.4843409717 131.1433298331 0 0 0
5844 1 8 1.72 207.4480291598 156.120433512 135.2918814249 0 0 0
5845 1 8 1.72 204.2909424884 157.7024157001 139.4572850293 0 0 0
5846 1 8 1.72 208.7265071143 155.4665645836 142.7132712523 0 0 0
5847 1 8 1.72 212.5176701957 152.8076301617 138.0018033099 0 0 0
5848 1 8 1.72 205.9562593859 153.9242065117 143.3595607178 0 0 0
5849 1 8 1.72 210.9474011116 151.8418810927 128.0694636059 0 0 0
5850 1 8 1.72 209.8317208256 152.8988082355 142.3948569091 0 0 0
5851 1 8 1.72 205.6561232846 151.4988981513 128.6289799889 0 0 0
5852 1 8 1.72 210.7363723354 147.4657596131 124.8498422521 0 0 0
5853 1 8 1.72 202.8005871165 149.5587366762 125.7434423937 0 0 0
5854 1 8 1.72 204.7120099594 147.65322855 124.5824274207 0 0 0
5855 1 8 1.72 213.9702610346 149.1061128111 138.8247432583 0 0 0
5856 1 8 1.72 206.7573766704 149.6913851512 133.4652119544 0 0 0
5857 1 8 1.72 209.1054254062 147.2322755735 129.7364824307 0 0 0
5858 1 8 1.72 211.2819071812 146.1926182963 127.6610240374 0 0 0
5859 1 8 1.72 211.7299897301 145.9700557425 136.4128359118 0 0 0
5860 1 8 1.72 209.27204196 151.3463666072 144.6752002976 0 0 0
5861 1 8 1.72 209.0579014995 147.4576643635 140.9344969755 0 0 0
5862 1 8 1.72 207.577164061 143.781057658 124.8700942322 0 0 0
5863 1 8 1.72 202.6899808812 143.0781627621 125.4270975959 0 0 0
5864 1 8 1.72 205.324446019 145.0896192421 128.5006681737 0 0 0
5865 1 8 1.72 209.3072605695 148.2711659322 143.5467067524 0 0 0
5866 1 8 1.72 203.9189547662 146.806522256 130.1660609272 0 0 0
5867 1 8 1.72 212.2717056905 148.4746833463 134.2216308005 0 0 0
5868 1 8 1.72 204.6695778998 145.6926301203 140.9241492485 0 0 0
5869 1 8 1.72 206.0641782574 147.1009763067 134.9779018218 0 0 0
5870 1 8 1.72 205.3910643525 142.6577210645 127.11022931 0 0 0
5871 1 1 1.43 204.0773677886 181.4865429177 124.3163430113 0 0 0
5872 1 1 1.43 211.0693225628 181.640636703 126.9356483725 0 0 0
5873 1 1 1.43 203.8186736655 181.6960252525 128.103167631 0 0 0
5874 1 1 1.43 204.0683156159 181.7829426687 131.9222180292 0 0 0
5875 1 1 1.43 207.4116790288 181.1704021195 123.6035324435 0 0 0
5876 1 1 1.43 201.2847725088 179.4113185948 133.7327746105 0 0 0
5877 1 1 1.43 206.0607836926 178.4958452862 126.3416888408 0 0 0
5878 1 1 1.43 212.3848578493 176.8824762534 126.5334174403 0 0 0
5879 1 1 1.43 200.4871912293 177.7952511455 137.6584065972 0 0 0
5880 1 1 1.43 215.5573615023 180.4503509755 126.3396192954 0 0 0
5881 1 1 1.43 206.7817043845 175.2294831043 123.5127680949 0 0 0
5882 1 1 1.43 218.5673503673 178.1639400547 127.025082299 0 0 0
5883 1 1 1.43 202.131999298 179.5422628068 130.2396776138 0 0 0
5884 1 1 1.43 205.0390196984 173.2735571959 126.4500443253 0 0 0
5885 1 1 1.43 220.3516184717 178.5106155661 130.2517992369 0 0 0
5886 1 1 1.43 207.7654209653 172.77136768 128.4745032068 0 0 0
5887 1 1 1.43 210.9168500287 177.0022007336 132.6354720711 0 0 0
5888 1 1 1.43 203.4922296873 176.073945452 124.8572334857 0 0 0
5889 1 1 1.43 211.7550246452 172.0650926624 125.0217623456 0 0 0
5890 1 1 1.43 214.3636062267 177.4896199695 129.9685671656 0 0 0
5891 1 1 1.43 203.6739803424 176.2469281529 138.5112071293 0 0 0
5892 1 1 1.43 207.8872009762 177.4390601653 130.1447741745 0 0 0
5893 1 1 1.43 205.7771960945 175.1439859074 135.8938234888 0 0 0
5894 1 1 1.43 202.424780509 173.8805588901 122.54185565 0 0 0
5895 1 1 1.43 211.9676092636 175.4332845623 129.8291685 0 0 0
5896 1 1 1.43 218.0921113002 175.10279955 129.6585788286 0 0 0
5897 1 1 1.43 209.425928896 170.8816239871 123.2967962493 0 0 0
5898 1 1 1.43 204.080479473 171.3832454153 129.9437326207 0 0 0
5899 1 1 1.43 209.2447440017 175.4778794458 136.0148918951 0 0 0
5900 1 1 1.43 212.9637725819 173.9985791072 135.0522576318 0 0 0
5901 1 1 1.43 205.1402908805 171.7654264072 123.5028638419 0 0 0
5902 1 1 1.43 209.6874518231 170.25445518 126.8031974665 0 0 0
5903 1 2 2.2896396396 209.7297424425 173.6190965319 133.2947701077 0 0 0
5904 1 2 2.2896396396 203.2759676237 172.2144997242 133.9383987291 0 0 0
5905 1 2 2.2896396396 216.3096819183 174.4534753231 133.4805857203 0 0 0
5906 1 2 2.2896396396 204.0925018898 168.7697580084 125.9211276493 0 0 0
5907 1 2 2.2896396396 204.5847137807 169.1037935687 132.4017612648 0 0 0
5908 1 2 2.2896396396 215.3703775599 171.1295942628 126.1563167023 0 0 0
5909 1 2 2.2896396396 219.0014303366 171.7826110597 131.9114268282 0 0 0
5910 1 2 2.2896396396 209.8018769437 170.4244554205 130.5082750426 0 0 0
5911 1 2 2.2896396396 212.9963038275 171.8983589261 131.1728947674 0 0 0
5912 1 2 2.2896396396 211.9212168785 166.7821612114 127.1529506402 0 0 0
5913 1 2 2.2896396396 201.7617088582 167.3662973762 123.3336045926 0 0 0
5914 1 2 2.2896396396 202.149820763 165.9614165247 127.4695910873 0 0 0
5915 1 2 2.2896396396 205.0961615386 170.7593431124 136.6588161659 0 0 0
5916 1 2 2.2896396396 215.4270950795 170.4221830698 134.1672313212 0 0 0
5917 1 2 2.2896396396 210.8659315573 167.517550723 140.3034334512 0 0 0
5918 1 2 2.2896396396 206.5821322644 165.5411736578 133.7746089927 0 0 0
5919 1 2 2.2896396396 205.2896517302 165.2211982677 121.9285310863 0 0 0
5920 1 2 2.2896396396 207.0350237801 163.1222562839 124.2468654155 0 0 0
5921 1 2 2.2896396396 210.1058319304 161.8204833477 126.8884923021 0 0 0
5922 1 2 2.2896396396 203.0878521597 163.2612957454 129.6369964265 0 0 0
5923 1 1 1.43 213.0847039516 163.7872029222 138.5038158957 0 0 0
5924 1 1 1.43 202.2788142241 165.0250659935 136.1000389061 0 0 0
5925 1 1 1.43 214.4005221186 161.1971491324 136.4833482803 0 0 0
5926 1 1 1.43 205.9745051715 164.320495239 137.3135316376 0 0 0
5927 1 1 1.43 216.7364069973 162.7172097626 132.7723577173 0 0 0
5928 1 1 1.43 210.1694800197 162.7345364371 133.4010560468 0 0 0
5929 1 1 1.43 204.2951856943 162.5482036755 133.878973211 0 0 0
5930 1 1 1.43 201.0245225435 162.8142107353 132.7287494391 0 0 0
5931 1 1 1.43 212.7137063109 162.7662073257 130.9340100977 0 0 0
5932 1 1 1.43 208.7263656741 166.6164216285 136.889422654 0 0 0
5933 1 1 1.43 204.269302138 160.5091949427 125.1534741282 0 0 0
5934 1 1 1.43 201.0366864006 160.2235888578 129.7277607751 0 0 0
5935 1 1 1.43 209.2689302757 157.4652390906 127.4425391724 0 0 0
5936 1 1 1.43 202.6697549328 157.8211460268 127.1499941467 0 0 0
5937 1 1 1.43 207.6033304978 159.5146154236 129.8278380779 0 0 0
5938 1 1 1.43 204.1288520209 160.4394621791 131.4666223905 0 0 0
5939 1 1 1.43 211.3802081191 160.6010831262 136.4035229575 0 0 0
5940 1 1 1.43 205.3517439774 163.3169683388 141.0684261282 0 0 0
5941 1 1 1.43 211.2084997181 155.2837823701 125.8334676189 0 0 0
5942 1 1 1.43 208.0277925336 161.9247274384 140.3547286124 0 0 0
5943 1 1 1.43 214.2529999915 158.039007655 138.6362668017 0 0 0
5944 1 1 1.43 205.4837076826 161.079697003 138.3558433991 0 0 0
5945 1 1 1.43 208.0105368293 159.6998120098 133.2003101424 0 0 0
5946 1 1 1.43 207.9516977067 162.3543437521 136.012674525 0 0 0
5947 1 1 1.43 213.6227424668 156.5402503132 127.4874778726 0 0 0
5948 1 1 1.43 200.8139180879 156.7468922096 129.4582763982 0 0 0
5949 1 1 1.43 212.145965354 159.410229311 132.7989661582 0 0 0
5950 1 1 1.43 206.0532873621 157.9395923097 126.1938641689 0 0 0
5951 1 1 1.43 203.7493679682 156.953392084 130.518918419 0 0 0
5952 1 1 1.43 199.3280888023 159.3475976435 132.6773064532 0 0 0
5953 1 1 1.43 215.3651442725 156.7616624894 132.0391473447 0 0 0
5954 1 1 1.43 207.0136663101 156.065897094 131.8129755967 0 0 0
5955 1 1 1.43 210.2706097617 156.9604931801 137.5865638066 0 0 0
5956 1 1 1.43 204.2178179057 156.5604174261 136.5757387003 0 0 0
5957 1 1 1.43 206.9010799121 158.4044300601 140.4324843898 0 0 0
5958 1 1 1.43 205.0896552895 157.0775192437 123.1179283963 0 0 0
5959 1 1 1.43 203.5563020972 160.5375993271 140.8521586333 0 0 0
5960 1 1 1.43 210.6872925865 159.3768541594 140.9584445724 0 0 0
5961 1 1 1.43 215.1883440244 154.2926113771 141.7932104945 0 0 0
5962 1 1 1.43 210.5358101339 156.0173255967 130.0414447288 0 0 0
5963 1 1 1.43 202.8208130648 152.9908384409 124.1964572024 0 0 0
5964 1 1 1.43 207.3938575637 155.7070076974 138.1089761971 0 0 0
5965 1 1 1.43 204.7980056001 154.263638905 128.8267693999 0 0 0
5966 1 1 1.43 210.1663683353 155.1136401076 134.4541590093 0 0 0
5967 1 1 1.43 201.9799510846 152.0593166552 127.9441082841 0 0 0
5968 1 1 1.43 205.1999786443 154.7932386518 125.4829753218 0 0 0
5969 1 1 1.43 214.9862259807 150.697468446 135.6960340779 0 0 0
5970 1 1 1.43 205.2397233401 151.0741105829 125.6789908368 0 0 0
5971 1 1 1.43 203.0881350401 155.3238325521 139.5442059364 0 0 0
5972 1 1 1.43 207.9716407747 154.0177989582 127.4230263157 0 0 0
5973 1 1 1.43 214.0996788163 152.6735614674 126.4874439673 0 0 0
5974 1 1 1.43 206.364597239 153.4093770448 134.7811471835 0 0 0
5975 1 1 1.43 211.8994350879 149.2325123216 130.0754444034 0 0 0
5976 1 1 1.43 202.9032727006 157.4787311731 143.0101031935 0 0 0
5977 1 1 1.43 213.4030858385 151.5361078949 141.8255840977 0 0 0
5978 1 1 1.43 202.2895636792 152.5498603734 136.6366424651 0 0 0
5979 1 1 1.43 209.7140425804 151.1733839063 132.8836696952 0 0 0
5980 1 1 1.43 211.1270301638 149.826305977 139.8839070324 0 0 0
5981 1 1 1.43 204.8178072279 151.4697836573 131.6531771264 0 0 0
5982 1 1 1.43 209.5652474916 148.7568809051 127.1495506727 0 0 0
5983 1 1 1.43 201.9219606032 145.4063849367 123.4879335501 0 0 0
5984 1 1 1.43 215.527941941 151.8697173894 138.8265171544 0 0 0
5985 1 1 1.43 202.8831881924 151.4635346928 143.1412236774 0 0 0
5986 1 1 1.43 208.0369861465 146.4508993635 123.8712429243 0 0 0
5987 1 1 1.43 211.5458345916 150.1819288695 136.5284348052 0 0 0
5988 1 1 1.43 206.2002437283 147.8493608241 127.5333035209 0 0 0
5989 1 1 1.43 207.5320446377 150.5249118109 141.8878182845 0 0 0
5990 1 1 1.43 203.3230672098 149.6598562846 129.0709757579 0 0 0
5991 1 1 1.43 214.3858123379 147.6032368335 136.2837849733 0 0 0
5992 1 1 1.43 202.1249272881 148.1737388938 140.862654185 0 0 0
5993 1 1 1.43 206.0527216013 150.0454458025 136.3099499402 0 0 0
5994 1 1 1.43 211.7024088914 150.12284775 143.9725896321 0 0 0
5995 1 1 1.43 208.789730883 144.7579128413 127.8146138715 0 0 0
5996 1 1 1.43 206.6931628202 148.9014592216 130.5954915991 0 0 0
5997 1 1 1.43 204.8865471644 144.87412938 125.1465263686 0 0 0
5998 1 1 1.43 209.2495529685 147.8601544902 133.1127979366 0 0 0
5999 1 2 2.2896396396 202.171885434 146.2901589523 127.0348387273 0 0 0
6000 1 2 2.2896396396 212.2270105877 146.453668791 139.3773118819 0 0 0
6001 1 2 2.2896396396 204.174537205 146.8114930232 143.7313397676 0 0 0
6002 1 2 2.2896396396 203.2111880128 148.5742407135 133.2050405319 0 0 0
6003 1 2 2.2896396396 207.4910269801 145.2513822111 143.4154384438 0 0 0
6004 1 2 2.2896396396 205.226852282 145.377071612 137.9663253887 0 0 0
6005 1 2 2.2896396396 208.4713489961 146.9109651773 137.4848604324 0 0 0
6006 1 2 2.2896396396 214.969394597 144.7255460453 132.8694785267 0 0 0
6007 1 2 2.2896396396 203.1844558153 145.2677715409 134.8092338712 0 0 0
6008 1 2 2.2896396396 204.6741039862 143.3825015386 130.9588446426 0 0 0
6009 1 2 2.2896396396 207.5253969484 149.0182012414 146.2109508139 0 0 0
6010 1 2 2.2896396396 206.2770457561 143.4306611723 134.2106917747 0 0 0
6011 1 2 2.2896396396 211.0499452556 145.0500519346 142.6384719684 0 0 0
6012 1 6 -1.14 205.8787501571 182.8458347323 123.8363563017 0 0 0
6013 1 6 -1.14 208.7045838835 183.16268564 123.770869972 0 0 0
6014 1 6 -1.14 205.7829951427 179.7253290642 124.2702217137 0 0 0
6015 1 6 -1.14 205.5020949084 177.1298784414 124.4450983005 0 0 0
6016 1 6 -1.14 217.7686375662 180.216582892 126.4064360471 0 0 0
6017 1 6 -1.14 204.9152595247 179.7577100624 127.6947280626 0 0 0
6018 1 6 -1.14 204.2397411365 180.3628654716 130.0955485587 0 0 0
6019 1 6 -1.14 202.3802268464 181.2921149066 122.9037304468 0 0 0
6020 1 6 -1.14 206.7360192004 179.2674503879 129.3790423741 0 0 0
6021 1 6 -1.14 210.6771088922 172.7705155485 123.0521464173 0 0 0
6022 1 6 -1.14 219.0237778879 177.0590095023 128.8974295931 0 0 0
6023 1 6 -1.14 201.8126273297 180.876842807 132.0078085143 0 0 0
6024 1 6 -1.14 212.4031036349 177.4806725885 128.7414745642 0 0 0
6025 1 6 -1.14 204.7937623941 174.1472760594 124.3501948612 0 0 0
6026 1 6 -1.14 207.2375661444 173.2347852112 126.1130040734 0 0 0
6027 1 6 -1.14 209.1859048791 175.9114723733 133.7558352593 0 0 0
6028 1 6 -1.14 210.3766899106 177.2825520074 130.3546852086 0 0 0
6029 1 6 -1.14 205.6220361967 176.9313317945 137.6891541289 0 0 0
6030 1 6 -1.14 201.512208348 175.6406365683 123.6688709484 0 0 0
6031 1 6 -1.14 202.750375846 178.238075498 138.3741736584 0 0 0
6032 1 6 -1.14 207.364155122 176.7814986669 135.3572199299 0 0 0
6033 1 6 -1.14 213.0054974404 176.7310808846 131.679933392 0 0 0
6034 1 6 -1.14 205.500397626 172.0237642831 128.2883919449 0 0 0
6035 1 6 -1.14 214.2807222704 175.259165686 129.3621903615 0 0 0
6036 1 6 -1.14 212.1362059803 173.1982855773 129.488136982 0 0 0
6037 1 6 -1.14 209.5180064653 172.0677910789 125.4208889596 0 0 0
6038 1 6 -1.14 205.150616015 171.0129942649 125.8007983664 0 0 0
6039 1 6 -1.14 207.565707405 170.7313647938 127.24312369 0 0 0
6040 1 6 -1.14 213.4398602901 170.3541545692 125.1762391277 0 0 0
6041 1 6 -1.14 211.8263105053 174.9001342674 133.0712592038 0 0 0
6042 1 6 -1.14 207.3981007697 171.69469949 123.8702081516 0 0 0
6043 1 6 -1.14 213.7367432668 174.0685959147 131.6514032303 0 0 0
6044 1 6 -1.14 214.2817123518 175.5946214656 133.7135574032 0 0 0
6045 1 6 -1.14 207.656936333 173.8973174769 135.3761414879 0 0 0
6046 1 6 -1.14 210.0338388693 171.8627114237 128.6551449559 0 0 0
6047 1 6 -1.14 204.6130018204 170.287120222 134.3965073873 0 0 0
6048 1 6 -1.14 202.9435831572 169.3017721279 124.0184762975 0 0 0
6049 1 6 -1.14 201.7461504364 170.8954001136 129.7712212286 0 0 0
6050 1 6 -1.14 215.1067330298 172.68416622 130.0071494049 0 0 0
6051 1 6 -1.14 208.6464519619 174.0330904342 124.044345615 0 0 0
6052 1 6 -1.14 205.3663123178 173.1257123752 134.5265930986 0 0 0
6053 1 6 -1.14 205.5387279198 171.0318831805 131.7102374498 0 0 0
6054 1 6 -1.14 214.7684080749 172.7139908236 134.1503793086 0 0 0
6055 1 6 -1.14 209.0238144116 174.6334170981 138.2007753183 0 0 0
6056 1 6 -1.14 211.7785037182 169.2465256003 127.121020511 0 0 0
6057 1 6 -1.14 210.6775332128 173.729731609 135.4448799603 0 0 0
6058 1 6 -1.14 212.254308546 171.8353011927 127.2342542097 0 0 0
6059 1 6 -1.14 212.1555832875 170.5558256983 129.5347017536 0 0 0
6060 1 6 -1.14 205.4830004816 169.3256318108 127.8061878652 0 0 0
6061 1 6 -1.14 216.7103820008 172.0587016759 127.8880827334 0 0 0
6062 1 6 -1.14 216.2078449754 174.799156681 131.0998693795 0 0 0
6063 1 6 -1.14 207.8126619916 171.5938639255 130.5314835161 0 0 0
6064 1 6 -1.14 204.1811848943 169.0468427781 130.1212700516 0 0 0
6065 1 6 -1.14 207.5290743935 172.4188692698 133.1210761183 0 0 0
6066 1 6 -1.14 202.7981826331 170.811039092 132.1851981205 0 0 0
6067 1 6 -1.14 210.8656486769 171.9132712279 131.98046095 0 0 0
6068 1 6 -1.14 216.6405105427 174.9352136822 135.7742333293 0 0 0
6069 1 6 -1.14 212.7168179952 167.7768827524 125.1669261733 0 0 0
6070 1 6 -1.14 203.7599759831 167.5331731344 127.8917783502 0 0 0
6071 1 6 -1.14 207.0432273116 171.3423431018 135.6290695015 0 0 0
6072 1 6 -1.14 217.8626952982 172.7408329668 130.0653923257 0 0 0
6073 1 6 -1.14 200.9737455122 169.5376705402 122.3403706222 0 0 0
6074 1 6 -1.14 211.0092104784 169.9043711425 124.7067479698 0 0 0
6075 1 6 -1.14 202.6949312882 166.904584108 125.3794980515 0 0 0
6076 1 6 -1.14 203.3499408475 166.449971936 122.0414691356 0 0 0
6077 1 6 -1.14 205.2028074483 171.229293652 138.8602211796 0 0 0
6078 1 6 -1.14 203.6121709756 167.4169992023 140.1885736812 0 0 0
6079 1 6 -1.14 204.0905217271 166.9723285648 135.9103798521 0 0 0
6080 1 6 -1.14 210.8732864476 164.3805705119 137.4629823809 0 0 0
6081 1 6 -1.14 205.672813228 161.4811929763 123.2381098546 0 0 0
6082 1 6 -1.14 205.3057759128 166.4587772952 138.275722427 0 0 0
6083 1 6 -1.14 212.6361970821 165.9519010559 139.6436919406 0 0 0
6084 1 6 -1.14 199.8782911746 159.1472047117 123.4876379007 0 0 0
6085 1 6 -1.14 206.0262722841 161.8930565498 125.913145117 0 0 0
6086 1 6 -1.14 216.9204206956 163.8173115697 134.7558691647 0 0 0
6087 1 6 -1.14 212.3644904607 162.510993932 133.218936051 0 0 0
6088 1 6 -1.14 203.7241916129 161.0875082087 129.2454088707 0 0 0
6089 1 6 -1.14 206.5471965353 166.1815505036 135.9678836495 0 0 0
6090 1 6 -1.14 209.6110741159 165.9651090946 139.0077502021 0 0 0
6091 1 6 -1.14 215.3879161445 163.3273359391 136.8057538897 0 0 0
6092 1 6 -1.14 204.1172539246 164.8711142302 139.9431847258 0 0 0
6093 1 6 -1.14 212.606918961 162.6523057443 136.569530064 0 0 0
6094 1 6 -1.14 210.2592945458 162.914762256 131.0883390551 0 0 0
6095 1 6 -1.14 201.4451656939 167.69394195 141.8156798446 0 0 0
6096 1 6 -1.14 200.9139163083 162.6490392401 129.43270273 0 0 0
6097 1 6 -1.14 210.1721673835 162.5706431392 135.6926341104 0 0 0
6098 1 6 -1.14 206.1701169661 160.8859791016 128.4246862924 0 0 0
6099 1 6 -1.14 207.987482077 161.443557167 131.3338758351 0 0 0
6100 1 6 -1.14 214.7600631032 162.4270589761 134.4118811532 0 0 0
6101 1 6 -1.14 201.16454834 158.8803455204 125.8133634635 0 0 0
6102 1 6 -1.14 202.5465605199 159.9707898368 123.8297041915 0 0 0
6103 1 6 -1.14 208.3161890984 164.3934945068 137.3660093962 0 0 0
6104 1 6 -1.14 207.9113872502 160.4545165028 124.0688845106 0 0 0
6105 1 6 -1.14 205.9650286782 163.5623822199 135.1499697399 0 0 0
6106 1 6 -1.14 205.7165182494 159.0530441774 124.0461195111 0 0 0
6107 1 6 -1.14 210.2249245775 160.636020519 132.3183881499 0 0 0
6108 1 6 -1.14 208.0620210616 160.3896124845 126.6983897741 0 0 0
6109 1 6 -1.14 200.2125143637 161.0747262358 131.6301164776 0 0 0
6110 1 6 -1.14 203.1373562292 162.3520714014 131.8089843306 0 0 0
6111 1 6 -1.14 208.0178917197 162.0055379119 133.7861393171 0 0 0
6112 1 6 -1.14 205.0561339624 158.9816071507 129.8545943436 0 0 0
6113 1 6 -1.14 215.9120935203 161.7001907798 130.8305328274 0 0 0
6114 1 6 -1.14 211.0366498769 159.8328865506 127.6239200448 0 0 0
6115 1 6 -1.14 206.4682729046 162.9763997701 139.013219715 0 0 0
6116 1 6 -1.14 205.8310848102 161.3496806766 132.6156635651 0 0 0
6117 1 6 -1.14 214.0357478465 160.7898302604 132.3467704869 0 0 0
6118 1 6 -1.14 213.0019614355 160.4221355046 134.71965212 0 0 0
6119 1 6 -1.14 211.2978899236 157.571755532 126.4581746823 0 0 0
[truncated: 22,047,698 more chars]
